# Supplementary material for: CCIVR facilitates comprehensive identification of cis-natural antisense transcripts with their structural characteristics and expression profiles
Source: Sci Rep. 2022 Sep 15;12:15525. doi: 10.1038/s41598-022-19782-5 (PMC9477841; doi:10.1038/s41598-022-19782-5)
Supplement: Supplementary file 1 — Supplementary Information 1. [file 41598_2022_19782_MOESM1_ESM.xlsx]

## Sheet: 01_Arabidopsis
Supplemental Dataset File 1. Results of CCIVR analysis from evelen model organisms; Arabidopsis thaliana
id	GeneSymbol	gene_source	gene_biotype	Chr	Start	End	Strand	_id	_GeneSymbol	_gene_source	_gene_biotype	_Chr	_Start	_End	_Strand	Type
AT1G09795	HISN1B	araport11	protein_coding	1	3173534	3176910	+	AT1G04723		araport11	lncRNA	1	3173866	3174422	-	EB
AT1G10522	PRIN2	araport11	protein_coding	1	3469512	3471488	+	AT1G04797		araport11	lncRNA	1	3470451	3470918	-	EB
AT1G76850	SEC5A	araport11	protein_coding	1	28847871	28854499	+	AT1G09677		araport11	lncRNA	1	28848219	28848743	-	EB
AT1G44120		araport11	protein_coding	1	16780059	16787623	+	AT1G44125		araport11	lncRNA	1	16780241	16786828	-	EB
AT1G78476		araport11	protein_coding	1	29523982	29526284	+	AT1G09817		araport11	miRNA	1	29525202	29525286	-	EB
AT1G15950	CCR1	araport11	protein_coding	1	5478603	5482180	+	AT1G05213		araport11	lncRNA	1	5479274	5481730	-	EB
AT1G49350		araport11	protein_coding	1	18264944	18267270	+	AT1G07543		araport11	ncRNA	1	18265144	18265339	-	EB
AT1G26090		araport11	protein_coding	1	9020380	9022769	+	AT1G05973		araport11	lncRNA	1	9020389	9020657	-	EB
AT1G54350	ABCC2	araport11	protein_coding	1	20286856	20290401	+	AT1G54355		araport11	lncRNA	1	20288533	20290355	-	EB
AT1G52530		araport11	protein_coding	1	19568588	19570058	+	AT1G07813		araport11	lncRNA	1	19569158	19569546	-	EB
AT1G62720		araport11	protein_coding	1	23227532	23229150	+	AT1G08557		araport11	lncRNA	1	23228101	23228395	-	EB
AT1G18390		araport11	protein_coding	1	6325536	6330179	+	AT1G18382		araport11	lncRNA	1	6325873	6326732	-	EB
AT1G49530	GGPP6	araport11	protein_coding	1	18332429	18333689	+	AT1G07563		araport11	lncRNA	1	18333188	18333581	-	EB
AT1G11400	PYM	araport11	protein_coding	1	3837694	3841218	+	AT1G04847		araport11	lncRNA	1	3840833	3841171	-	EB
AT1G17840	ABCG11	araport11	protein_coding	1	6142402	6146521	+	AT1G05337		araport11	lncRNA	1	6142402	6142830	-	EB
AT1G24280	G6PD3	araport11	protein_coding	1	8609338	8612580	+	AT1G05867		araport11	lncRNA	1	8610507	8610821	-	EB
AT1G50900	LTD	araport11	protein_coding	1	18866197	18867204	+	AT1G07693		araport11	lncRNA	1	18866518	18866798	-	EB
AT1G74300		araport11	protein_coding	1	27935156	27936608	+	AT1G09433		araport11	lncRNA	1	27935393	27935621	-	EB
AT1G72530		araport11	protein_coding	1	27312954	27314644	+	AT1G09317		araport11	lncRNA	1	27314141	27314462	-	EB
AT1G12320		araport11	protein_coding	1	4186624	4190342	+	AT1G12310	CML13	araport11	protein_coding	1	4186653	4188233	-	EB
AT1G15720	TRFL5	araport11	protein_coding	1	5406025	5407486	+	AT1G05187		araport11	lncRNA	1	5406134	5407357	-	EB
AT1G01160	GIF2	araport11	protein_coding	1	72339	74096	+	AT1G04007		araport11	lncRNA	1	72646	73108	-	EB
AT1G70210	CYCD1-1	araport11	protein_coding	1	26439556	26443007	+	AT1G70209		araport11	protein_coding	1	26439653	26439796	-	EB
AT1G26500		araport11	protein_coding	1	9158380	9159897	+	AT1G06003		araport11	lncRNA	1	9158571	9159254	-	EB
AT1G09610	GXM1	araport11	protein_coding	1	3111694	3112873	+	AT1G04707		araport11	lncRNA	1	3111746	3112619	-	EB
AT1G32460		araport11	protein_coding	1	11738118	11739326	+	AT1G06573		araport11	lncRNA	1	11738297	11739319	-	EB
AT1G17360		araport11	protein_coding	1	5946448	5951561	+	AT1G05303		araport11	lncRNA	1	5946498	5946759	-	EB
AT1G31910	PMK	araport11	protein_coding	1	11456802	11463896	+	AT1G31920	PCMP-H11	araport11	protein_coding	1	11461855	11463857	-	EB
AT1G33120	RPL9B	araport11	protein_coding	1	12010879	12012547	+	AT1G06643		araport11	miRNA	1	12011152	12011223	-	EB
AT1G06450	CAF1-1	araport11	protein_coding	1	1965840	1967219	+	AT1G04463		araport11	lncRNA	1	1966019	1966939	-	EB
AT1G55160		araport11	protein_coding	1	20577377	20580010	+	AT1G55152		araport11	protein_coding	1	20577424	20578308	-	EB
AT1G05200	GLR3.4	araport11	protein_coding	1	1504941	1509152	+	AT1G04343		araport11	lncRNA	1	1508646	1509015	-	EB
AT1G61810	BGLU45	araport11	protein_coding	1	22829921	22834728	+	AT1G08433		araport11	lncRNA	1	22833811	22834062	-	EB
AT1G02305	CATHB2	araport11	protein_coding	1	455688	458164	+	AT1G04097		araport11	lncRNA	1	455880	456198	-	EB
AT1G29435		araport11	protein_coding	1	10303890	10305584	+	AT1G29440	SAUR63	araport11	protein_coding	1	10304507	10305108	-	EB
AT1G11050		araport11	protein_coding	1	3681679	3684169	+	AT1G04833		araport11	lncRNA	1	3681804	3684151	-	EB
AT1G34460	CYCB1	araport11	protein_coding	1	12595110	12602379	+	AT1G06757		araport11	lncRNA	1	12601014	12601360	-	EB
AT1G75170		araport11	protein_coding	1	28213666	28215887	+	AT1G09537		araport11	lncRNA	1	28213926	28214368	-	EB
AT1G80890		araport11	protein_coding	1	30397128	30398210	+	AT1G09993		araport11	lncRNA	1	30397172	30397804	-	EB
AT1G74730		araport11	protein_coding	1	28078852	28079987	+	AT1G09513		araport11	lncRNA	1	28079103	28079431	-	EB
AT1G21270	WAK2	araport11	protein_coding	1	7444749	7448483	+	AT1G21280		araport11	protein_coding	1	7447490	7448483	-	EB
AT1G19540		araport11	protein_coding	1	6765653	6768290	+	AT1G19550		araport11	protein_coding	1	6767451	6768158	-	EB
AT1G62580		araport11	protein_coding	1	23173286	23176931	+	AT1G08533		araport11	lncRNA	1	23173397	23173691	-	EB
AT1G60420		araport11	protein_coding	1	22261754	22264408	+	AT1G08317		araport11	lncRNA	1	22263727	22264033	-	EB
AT1G01720	NAC002	araport11	protein_coding	1	267993	269819	+	AT1G04043		araport11	lncRNA	1	267993	268336	-	EB
AT1G10110		araport11	protein_coding	1	3302564	3303938	+	AT1G04767		araport11	lncRNA	1	3302720	3303760	-	EB
AT1G03740		araport11	protein_coding	1	933426	937152	+	AT1G04213		araport11	snoRNA	1	937032	937141	-	EB
AT1G53970		araport11	protein_coding	1	20148419	20149749	+	AT1G53980		araport11	protein_coding	1	20148899	20149728	-	EB
AT1G64253		araport11	protein_coding	1	23842219	23844438	+	AT1G08663		araport11	lncRNA	1	23843990	23844301	-	EB
AT1G20690		araport11	protein_coding	1	7174438	7176377	+	AT1G05563		araport11	snoRNA	1	7176122	7176189	-	EB
AT1G59980	ATJ39	araport11	protein_coding	1	22080689	22086845	+	AT1G08287		araport11	miRNA	1	22084264	22084683	-	EB
AT1G74360		araport11	protein_coding	1	27954129	27958114	+	AT1G09437		araport11	lncRNA	1	27954364	27954690	-	EB
AT1G64740	TUBA1	araport11	protein_coding	1	24050006	24052487	+	AT1G08727		araport11	lncRNA	1	24051980	24052457	-	EB
AT1G71865		araport11	protein_coding	1	27029116	27030560	+	AT1G09267		araport11	lncRNA	1	27029396	27029649	-	EB
AT1G72600		araport11	protein_coding	1	27338034	27340328	+	AT1G72610	GLP1	araport11	protein_coding	1	27339114	27340044	-	EB
AT1G72600		araport11	protein_coding	1	27338034	27340328	+	AT1G09327		araport11	lncRNA	1	27338062	27338829	-	EB
AT1G10850		araport11	protein_coding	1	3611490	3614613	+	AT1G04823		araport11	lncRNA	1	3611490	3612255	-	EB
AT1G06500		araport11	protein_coding	1	1989479	1990730	+	AT1G04473		araport11	lncRNA	1	1989682	1990158	-	EB
AT1G59840	CCB4	araport11	protein_coding	1	22026462	22029379	+	AT1G08267		araport11	lncRNA	1	22026927	22027168	-	EB
AT1G54830	NFYC3	araport11	protein_coding	1	20451083	20452671	+	AT1G08003		araport11	lncRNA	1	20452085	20452306	-	EB
AT1G33600		araport11	protein_coding	1	12180483	12184528	+	AT1G06677		araport11	ncRNA	1	12184200	12184398	-	EB
AT1G68945		araport11	protein_coding	1	25926849	25927337	+	AT1G09027		araport11	snoRNA	1	25926968	25927100	-	EB
AT1G16560		araport11	protein_coding	1	5668384	5670708	+	AT1G05243		araport11	lncRNA	1	5668441	5668939	-	EB
AT1G21740		araport11	protein_coding	1	7640906	7645240	+	AT1G21738		araport11	protein_coding	1	7640992	7641225	-	EB
AT1G23820	SPDSYN1	araport11	protein_coding	1	8420265	8422985	+	AT1G05833		araport11	lncRNA	1	8420941	8421628	-	EB
AT1G49250		araport11	protein_coding	1	18220533	18224325	+	AT1G07537		araport11	snRNA	1	18222202	18222354	-	EB
AT1G06790		araport11	protein_coding	1	2087182	2089786	+	AT1G04507		araport11	lncRNA	1	2088988	2089235	-	EB
AT1G01220	FKGP	araport11	protein_coding	1	91342	95681	+	AT1G04023		araport11	lncRNA	1	91356	91685	-	EB
AT1G12140	FMOGS-OX5	araport11	protein_coding	1	4121285	4124595	+	AT1G04927		araport11	lncRNA	1	4122066	4122474	-	EB
AT1G76750	EC1.1	araport11	protein_coding	1	28811040	28811721	+	AT1G09657		araport11	lncRNA	1	28811060	28811379	-	EB
AT1G73100	SUVH3	araport11	protein_coding	1	27491184	27494182	+	AT1G09367		araport11	lncRNA	1	27491349	27491576	-	EB
AT1G51390	NIFU5	araport11	protein_coding	1	19050298	19052094	+	AT1G07733		araport11	lncRNA	1	19051674	19051922	-	EB
AT1G62790		araport11	protein_coding	1	23252140	23253743	+	AT1G08563		araport11	lncRNA	1	23253055	23253291	-	EB
AT1G13690	ATE1	araport11	protein_coding	1	4693282	4694410	+	AT1G05017		araport11	lncRNA	1	4693764	4693985	-	EB
AT1G15810		araport11	protein_coding	1	5444220	5446564	+	AT1G05203		araport11	lncRNA	1	5445341	5445782	-	EB
AT1G72750	TIM23-2	araport11	protein_coding	1	27383320	27384524	+	AT1G72755		araport11	protein_coding	1	27383530	27383850	-	EB
AT1G50700	CPK33	araport11	protein_coding	1	18781764	18784582	+	AT1G07667		araport11	lncRNA	1	18781828	18782687	-	EB
AT1G73440		araport11	protein_coding	1	27611354	27612815	+	AT1G09383		araport11	lncRNA	1	27611616	27611913	-	EB
AT1G03320		araport11	protein_coding	1	816989	817767	+	AT1G03325		araport11	protein_coding	1	817053	817178	-	EB
AT1G04100	IAA10	araport11	protein_coding	1	1059470	1061209	+	AT1G04105		araport11	protein_coding	1	1059730	1060348	-	EB
AT1G77800		araport11	protein_coding	1	29253332	29260617	+	AT1G09757		araport11	lncRNA	1	29255026	29255375	-	EB
AT1G79950	RTEL1	araport11	protein_coding	1	30073524	30080778	+	AT1G79960	OFP14	araport11	protein_coding	1	30079665	30080552	-	EB
AT1G22250		araport11	protein_coding	1	7858864	7859766	+	AT1G05733		araport11	lncRNA	1	7858868	7859504	-	EB
AT1G06470		araport11	protein_coding	1	1969658	1974526	+	AT1G06475		araport11	protein_coding	1	1973834	1974407	-	EB
AT1G17130		araport11	protein_coding	1	5854093	5856697	+	AT1G05293		araport11	lncRNA	1	5855473	5855751	-	EB
AT1G24470	KCR2	araport11	protein_coding	1	8673914	8676408	+	AT1G24475		araport11	protein_coding	1	8676282	8676343	-	EB
AT1G50560	CYP705A25	araport11	protein_coding	1	18724190	18726272	+	AT1G07647		araport11	ncRNA	1	18725436	18725628	-	EB
AT1G15830		araport11	protein_coding	1	5448060	5450617	+	AT1G15825		araport11	protein_coding	1	5448073	5448608	-	EB
AT1G74930	ERF018	araport11	protein_coding	1	28143851	28145058	+	AT1G74929		araport11	protein_coding	1	28143997	28144098	-	EB
AT1G06650		araport11	protein_coding	1	2035718	2037366	+	AT1G04487		araport11	lncRNA	1	2035718	2036257	-	EB
AT1G53800		araport11	protein_coding	1	20081644	20084551	+	AT1G53801		araport11	lncRNA	1	20083211	20084173	-	EB
AT1G09650		araport11	protein_coding	1	3125175	3127284	+	AT1G04713		araport11	lncRNA	1	3125307	3125609	-	EB
AT1G75080	BZR1	araport11	protein_coding	1	28185504	28188075	+	AT1G09523		araport11	lncRNA	1	28186684	28186903	-	EB
AT1G11890	SEC22	araport11	protein_coding	1	4010757	4013104	+	AT1G04913		araport11	lncRNA	1	4011060	4011493	-	EB
AT1G12840	VHA-C	araport11	protein_coding	1	4374205	4378514	+	AT1G12830		araport11	protein_coding	1	4374249	4375247	-	EB
AT1G66880		araport11	protein_coding	1	24946928	24955694	+	AT1G08857		araport11	lncRNA	1	24948393	24953988	-	EB
AT1G03090	MCCA	araport11	protein_coding	1	739544	744184	+	AT1G04157		araport11	lncRNA	1	742298	742522	-	EB
AT1G18030		araport11	protein_coding	1	6204259	6206988	+	AT1G05363		araport11	lncRNA	1	6205909	6206145	-	EB
AT1G56570	PCMP-E64	araport11	protein_coding	1	21195644	21199130	+	AT1G56580	SVB	araport11	protein_coding	1	21198004	21199126	-	EB
AT1G05750	PDE247	araport11	protein_coding	1	1721509	1724734	+	AT1G05760	RTM1	araport11	protein_coding	1	1723734	1724534	-	EB
AT1G22050	MUB6	araport11	protein_coding	1	7771659	7773154	+	AT1G05703		araport11	lncRNA	1	7772133	7772582	-	EB
AT1G07470		araport11	protein_coding	1	2291369	2294558	+	AT1G04577		araport11	lncRNA	1	2293014	2293251	-	EB
AT1G34630		araport11	protein_coding	1	12685176	12687641	+	AT1G06787		araport11	lncRNA	1	12687105	12687401	-	EB
AT1G50440		araport11	protein_coding	1	18685769	18687907	+	AT1G07637		araport11	lncRNA	1	18686899	18687146	-	EB
AT1G50440		araport11	protein_coding	1	18685769	18687907	+	AT1G07633		araport11	miRNA	1	18686855	18686966	-	EB
AT1G29040		araport11	protein_coding	1	10133983	10136124	+	AT1G06207		araport11	lncRNA	1	10134774	10135097	-	EB
AT1G29040		araport11	protein_coding	1	10133983	10136124	+	AT1G06213		araport11	lncRNA	1	10135454	10135947	-	EB
AT1G23050		araport11	protein_coding	1	8168443	8169267	+	AT1G23052		araport11	ncRNA	1	8168443	8169267	-	EB
AT1G52580	RBL5	araport11	protein_coding	1	19587603	19589052	+	AT1G07823		araport11	lncRNA	1	19587618	19588924	-	EB
AT1G18730	PNSB4	araport11	protein_coding	1	6460403	6462344	+	AT1G18735		araport11	lncRNA	1	6461367	6462327	-	EB
AT1G62840		araport11	protein_coding	1	23271416	23272578	+	AT1G08577		araport11	lncRNA	1	23271551	23271796	-	EB
AT1G73030	CHMP1B	araport11	protein_coding	1	27473763	27475122	+	AT1G09363		araport11	lncRNA	1	27474040	27474582	-	EB
AT1G06560		araport11	protein_coding	1	2007615	2012006	+	AT1G04483		araport11	lncRNA	1	2010883	2011109	-	EB
AT1G11770		araport11	protein_coding	1	3975607	3977379	+	AT1G04887		araport11	lncRNA	1	3975947	3977255	-	EB
AT1G19120	LSM1A	araport11	protein_coding	1	6608115	6609369	+	AT1G05463		araport11	ncRNA	1	6608326	6608519	-	EB
AT1G74410	ATL24	araport11	protein_coding	1	27965534	27967926	+	AT1G09447		araport11	lncRNA	1	27966970	27967335	-	EB
AT1G02620		araport11	protein_coding	1	557092	558774	+	AT1G04133		araport11	lncRNA	1	558071	558492	-	EB
AT1G01040	DCL1	araport11	protein_coding	1	23121	31227	+	AT1G03993		araport11	lncRNA	1	23312	24099	-	EB
AT1G53708	RTFL9	araport11	protein_coding	1	20052393	20053195	+	AT1G07933		araport11	lncRNA	1	20052416	20053149	-	EB
AT1G11750	CLPP6	araport11	protein_coding	1	3967476	3969877	+	AT1G04883		araport11	lncRNA	1	3967959	3968238	-	EB
AT1G53160	SPL4	araport11	protein_coding	1	19806263	19807705	+	AT1G07867		araport11	miRNA	1	19806917	19807113	-	EB
AT1G50010	TUBA4	araport11	protein_coding	1	18517586	18520000	+	AT1G07603		araport11	lncRNA	1	18517832	18518431	-	EB
AT1G22840	CYTC-1	araport11	protein_coding	1	8079287	8080574	+	AT1G05773		araport11	lncRNA	1	8079512	8079995	-	EB
AT1G54780	TLP18.3	araport11	protein_coding	1	20439383	20441159	+	AT1G07993		araport11	lncRNA	1	20440202	20440727	-	EB
AT1G74430	MYB95	araport11	protein_coding	1	27975168	27977434	+	AT1G09457		araport11	lncRNA	1	27975520	27975752	-	EB
AT1G74900	OTP43	araport11	protein_coding	1	28133933	28135667	+	AT1G09517		araport11	lncRNA	1	28134653	28135270	-	EB
AT1G48100		araport11	protein_coding	1	17766738	17769951	+	AT1G07477		araport11	lncRNA	1	17769036	17769837	-	EB
AT1G09850	XBCP3	araport11	protein_coding	1	3201685	3204150	+	AT1G04737		araport11	lncRNA	1	3202274	3202774	-	EB
AT1G14370	PBL2	araport11	protein_coding	1	4915491	4918138	+	AT1G05077		araport11	lncRNA	1	4915883	4916216	-	EB
AT1G60460		araport11	protein_coding	1	22275484	22279007	+	AT1G08323		araport11	lncRNA	1	22278282	22278557	-	EB
AT1G61670		araport11	protein_coding	1	22769364	22772426	+	AT1G08427		araport11	ncRNA	1	22771937	22772131	-	EB
AT1G07705		araport11	protein_coding	1	2381555	2386157	+	AT1G07702		araport11	snoRNA	1	2382251	2382331	-	EB
AT1G16720	HCF173	araport11	protein_coding	1	5722891	5726478	+	AT1G05253		araport11	lncRNA	1	5723094	5723466	-	EB
AT1G21880	LYM1	araport11	protein_coding	1	7680390	7682641	+	AT1G05687		araport11	lncRNA	1	7680822	7681663	-	EB
AT1G13740	AFP2	araport11	protein_coding	1	4713433	4715407	+	AT1G05033		araport11	lncRNA	1	4714570	4715063	-	EB
AT1G34370	STOP1	araport11	protein_coding	1	12550339	12552629	+	AT1G06753		araport11	lncRNA	1	12550564	12550980	-	EB
AT1G70170	2MMP	araport11	protein_coding	1	26423874	26425356	+	AT1G70175		araport11	protein_coding	1	26424853	26425340	-	EB
AT1G11720	ATSS3	araport11	protein_coding	1	3951366	3957044	+	AT1G04873		araport11	lncRNA	1	3951432	3951671	-	EB
AT1G22500	ATL15	araport11	protein_coding	1	7949476	7950900	+	AT1G05753		araport11	lncRNA	1	7949502	7950049	-	EB
AT1G70330	ENT1	araport11	protein_coding	1	26502909	26504619	+	AT1G70335		araport11	protein_coding	1	26502917	26503258	-	EB
AT1G79660		araport11	protein_coding	1	29975667	29976773	+	AT1G09897		araport11	lncRNA	1	29975928	29976318	-	EB
AT1G07902		araport11	protein_coding	1	2443918	2445140	+	AT1G07901		araport11	protein_coding	1	2443971	2444123	-	EB
AT1G65960	GAD2	araport11	protein_coding	1	24551807	24557730	+	AT1G08797		araport11	lncRNA	1	24555535	24555858	-	EB
AT1G01210		araport11	protein_coding	1	88622	90502	+	AT1G04017		araport11	lncRNA	1	90169	90401	-	EB
AT1G53470	MSL4	araport11	protein_coding	1	19958380	19961827	+	AT1G07883		araport11	snRNA	1	19960486	19960538	-	EB
AT1G76390	PUB43	araport11	protein_coding	1	28655208	28658711	+	AT1G09627		araport11	lncRNA	1	28655208	28658086	-	EB
AT1G50660		araport11	protein_coding	1	18770937	18774759	+	AT1G07663		araport11	lncRNA	1	18772426	18772857	-	EB
AT1G50660		araport11	protein_coding	1	18770937	18774759	+	AT1G50659		araport11	ncRNA	1	18770937	18771930	-	EB
AT1G05730		araport11	protein_coding	1	1718555	1720587	+	AT1G04417		araport11	lncRNA	1	1719300	1719659	-	EB
AT1G07485		araport11	protein_coding	1	2301375	2302121	+	AT1G07490	RTFL3	araport11	protein_coding	1	2301380	2302021	-	EB
AT1G17745	PGDH	araport11	protein_coding	1	6100964	6105347	+	AT1G05317		araport11	lncRNA	1	6103076	6103654	-	EB
AT1G29041		araport11	protein_coding	1	10135451	10136241	+	AT1G06213		araport11	lncRNA	1	10135454	10135947	-	EB
AT1G79810	PEX2	araport11	protein_coding	1	30019744	30022486	+	AT1G09917		araport11	lncRNA	1	30021177	30021681	-	EB
AT1G12810		araport11	protein_coding	1	4367256	4368822	+	AT1G04973		araport11	lncRNA	1	4367768	4368493	-	EB
AT1G08590	PXL1	araport11	protein_coding	1	2718538	2722280	+	AT1G08592		araport11	lncRNA	1	2718616	2721910	-	EB
AT1G68570	NPF3.1	araport11	protein_coding	1	25746697	25750291	+	AT1G68568		araport11	ncRNA	1	25746977	25747964	-	EB
AT1G80960		araport11	protein_coding	1	30415123	30419047	+	AT1G09997		araport11	lncRNA	1	30418505	30418884	-	EB
AT1G05005		araport11	protein_coding	1	1429048	1430056	+	AT1G04307		araport11	lncRNA	1	1429442	1429889	-	EB
AT1G02860	BAH1	araport11	protein_coding	1	635144	637262	+	AT1G04147		araport11	lncRNA	1	636337	636614	-	EB
AT1G09390		araport11	protein_coding	1	3031046	3033582	+	AT1G04697		araport11	lncRNA	1	3031497	3032139	-	EB
AT1G77930		araport11	protein_coding	1	29300971	29303570	+	AT1G77932		araport11	protein_coding	1	29302716	29303519	-	EB
AT1G11530	CXXS1	araport11	protein_coding	1	3874396	3875484	+	AT1G04853		araport11	lncRNA	1	3874538	3874895	-	EB
AT1G22170		araport11	protein_coding	1	7826268	7828326	+	AT1G05723		araport11	lncRNA	1	7826380	7826621	-	EB
AT1G78570	RHM1	araport11	protein_coding	1	29549540	29552438	+	AT1G09823		araport11	lncRNA	1	29549838	29550185	-	EB
AT1G49720	ABF1	araport11	protein_coding	1	18400003	18402628	+	AT1G07587		araport11	lncRNA	1	18400187	18400806	-	EB
AT1G21200		araport11	protein_coding	1	7421148	7423673	+	AT1G05637		araport11	miRNA	1	7423521	7423607	-	EB
AT1G79560	FTSH12	araport11	protein_coding	1	29926624	29932585	+	AT1G09893		araport11	snRNA	1	29928448	29928543	-	EB
AT1G75440	UBC16	araport11	protein_coding	1	28313379	28315122	+	AT1G09553		araport11	lncRNA	1	28314311	28314700	-	EB
AT1G64630	WNK10	araport11	protein_coding	1	24019490	24022310	+	AT1G64633		araport11	protein_coding	1	24019584	24019586	-	EB
AT1G53400		araport11	protein_coding	1	19924660	19926631	+	AT1G07877		araport11	lncRNA	1	19925023	19925616	-	EB
AT1G53400		araport11	protein_coding	1	19924660	19926631	+	AT1G53410		araport11	tRNA	1	19925839	19925910	-	EB
AT1G17230		araport11	protein_coding	1	5890616	5895141	+	AT1G17232		araport11	lncRNA	1	5890616	5895132	-	EB
AT1G04900		araport11	protein_coding	1	1383841	1387895	+	AT1G04297		araport11	lncRNA	1	1385478	1386132	-	EB
AT1G15030		araport11	protein_coding	1	5177480	5180049	+	AT1G05143		araport11	lncRNA	1	5178738	5179002	-	EB
AT1G03290		araport11	protein_coding	1	807361	813216	+	AT1G03300	DUF1	araport11	protein_coding	1	811033	813086	-	EB
AT1G76350	NLP5	araport11	protein_coding	1	28639453	28643086	+	AT1G09617		araport11	lncRNA	1	28639806	28640505	-	EB
AT1G52910		araport11	protein_coding	1	19708011	19709323	+	AT1G07847		araport11	ncRNA	1	19708995	19709193	-	EB
AT1G63980		araport11	protein_coding	1	23740493	23743302	+	AT1G08647		araport11	lncRNA	1	23742766	23743009	-	EB
AT1G76780		araport11	protein_coding	1	28814434	28822256	+	AT1G09673		araport11	lncRNA	1	28816622	28817970	-	EB
AT1G02705		araport11	protein_coding	1	589584	590406	+	AT1G02710		araport11	protein_coding	1	589706	589996	-	EB
AT1G17750	PEPR2	araport11	protein_coding	1	6106323	6110120	+	AT1G05323		araport11	lncRNA	1	6106370	6106594	-	EB
AT1G17750	PEPR2	araport11	protein_coding	1	6106323	6110120	+	AT1G05327		araport11	lncRNA	1	6106381	6107119	-	EB
AT1G63130		araport11	protein_coding	1	23412518	23415155	+	AT1G08597		araport11	miRNA	1	23412989	23413436	-	EB
AT1G60670		araport11	protein_coding	1	22343585	22347624	+	AT1G08333		araport11	lncRNA	1	22346819	22347046	-	EB
AT1G27300		araport11	protein_coding	1	9483157	9484368	+	AT1G06083		araport11	lncRNA	1	9483441	9483754	-	EB
AT1G05835		araport11	protein_coding	1	1762145	1762814	+	AT1G04433		araport11	lncRNA	1	1762363	1762693	-	EB
AT1G75890		araport11	protein_coding	1	28492944	28495246	+	AT1G75891		araport11	lncRNA	1	28492958	28494327	-	EB
AT1G65230		araport11	protein_coding	1	24229063	24230902	+	AT1G08747		araport11	ncRNA	1	24229258	24230569	-	EB
AT1G80160		araport11	protein_coding	1	30150897	30152614	+	AT1G80165		araport11	protein_coding	1	30152286	30152501	-	EB
AT1G33140	RPL9B	araport11	protein_coding	1	12023225	12024783	+	AT1G06647		araport11	miRNA	1	12023526	12023597	-	EB
AT1G01900	SBTI1.1	araport11	protein_coding	1	310169	313130	+	AT1G04077		araport11	lncRNA	1	311828	312884	-	EB
AT1G02065	SPL8	araport11	protein_coding	1	365165	367443	+	AT1G02067		araport11	protein_coding	1	366945	367166	-	EB
AT1G74380	XXT5	araport11	protein_coding	1	27959527	27961487	+	AT1G74385		araport11	protein_coding	1	27960725	27960970	-	EB
AT1G71480		araport11	protein_coding	1	26931852	26933313	+	AT1G09253		araport11	lncRNA	1	26932071	26932467	-	EB
AT1G07510	FTSH10	araport11	protein_coding	1	2304435	2312399	+	AT1G07520		araport11	protein_coding	1	2309534	2312385	-	EB
AT1G07510	FTSH10	araport11	protein_coding	1	2304435	2312399	+	AT1G07500	SMR5	araport11	protein_coding	1	2304766	2305031	-	EB
AT1G30010	NMAT1	araport11	protein_coding	1	10513151	10516385	+	AT1G30020		araport11	protein_coding	1	10515874	10516347	-	EB
AT1G25211		araport11	protein_coding	1	8835386	8837007	+	AT1G05927		araport11	lncRNA	1	8835419	8836850	-	EB
AT1G08120		araport11	protein_coding	1	2538615	2539661	+	AT1G04643		araport11	lncRNA	1	2538664	2539548	-	EB
AT1G26750		araport11	protein_coding	1	9246857	9248274	+	AT1G06017		araport11	lncRNA	1	9247263	9247559	-	EB
AT1G80310	MOT2	araport11	protein_coding	1	30194618	30196554	+	AT1G80315		araport11	protein_coding	1	30194698	30195732	-	EB
AT1G03970	GBF4	araport11	protein_coding	1	1018058	1019247	+	AT1G04233		araport11	lncRNA	1	1018123	1018514	-	EB
AT1G07337		araport11	lncRNA	1	17314501	17315180	+	AT1G07343		araport11	lncRNA	1	17314926	17315180	-	EB
AT1G07437		araport11	lncRNA	1	17589274	17589513	+	AT1G07433		araport11	lncRNA	1	17589274	17589477	-	EB
AT1G06097		araport11	lncRNA	1	9572455	9572795	+	AT1G06093		araport11	lncRNA	1	9572455	9572689	-	EB
AT1G05067		araport11	lncRNA	1	4902919	4903476	+	AT1G05073		araport11	lncRNA	1	4902989	4903303	-	EB
AT1G08227		araport11	lncRNA	1	21619121	21619648	+	AT1G08223		araport11	lncRNA	1	21619121	21619579	-	EB
AT1G09507		araport11	lncRNA	1	28056529	28056805	+	AT1G09503		araport11	lncRNA	1	28056529	28056771	-	EB
AT1G04693		araport11	lncRNA	1	2987676	2988104	+	AT1G04687		araport11	lncRNA	1	2987676	2987995	-	EB
AT1G05663		araport11	lncRNA	1	7490992	7491645	+	AT1G05667		araport11	lncRNA	1	7491251	7491464	-	EB
AT1G05663		araport11	lncRNA	1	7490992	7491645	+	AT1G05673		araport11	snRNA	1	7491379	7491489	-	EB
AT1G05843		araport11	lncRNA	1	8486887	8487482	+	AT1G23995		araport11	protein_coding	1	8487048	8487347	-	EB
AT1G08097		araport11	lncRNA	1	21051658	21051960	+	AT1G08093		araport11	lncRNA	1	21051658	21051893	-	EB
AT1G07457		araport11	lncRNA	1	17695289	17696075	+	AT1G07463		araport11	lncRNA	1	17695420	17695849	-	EB
AT1G06067		araport11	lncRNA	1	9473380	9473719	+	AT1G06063		araport11	lncRNA	1	9473380	9473652	-	EB
AT1G08133		araport11	lncRNA	1	21262039	21262657	+	AT1G08137		araport11	lncRNA	1	21262310	21262657	-	EB
AT1G09393		araport11	lncRNA	1	27656280	27656750	+	AT1G09397		araport11	lncRNA	1	27656350	27656750	-	EB
AT1G06303		araport11	lncRNA	1	10489782	10490022	+	AT1G06297		araport11	lncRNA	1	10489782	10490022	-	EB
AT1G09567		araport11	lncRNA	1	28343829	28344031	+	AT1G09563		araport11	lncRNA	1	28343829	28344031	-	EB
AT1G06587		araport11	lncRNA	1	11779272	11779894	+	AT1G06583		araport11	lncRNA	1	11779272	11779894	-	EB
AT1G07273		araport11	lncRNA	1	16992570	16992951	+	AT1G07277		araport11	lncRNA	1	16992748	16992951	-	EB
AT1G09593		araport11	lncRNA	1	28495290	28495666	+	AT1G09597		araport11	lncRNA	1	28495429	28495666	-	EB
AT1G05183		araport11	lncRNA	1	5402553	5403853	+	AT1G15700	ATPC2	araport11	protein_coding	1	5402569	5403818	-	EB
AT1G67792		araport11	lncRNA	1	25417378	25420252	+	AT1G67790	SEOC	araport11	protein_coding	1	25417542	25420099	-	EB
AT1G05562		araport11	lncRNA	1	1645300	1647435	+	AT1G05560	UGT1	araport11	protein_coding	1	1645300	1647435	-	EB
AT1G07119		araport11	lncRNA	1	2184318	2187941	+	AT1G07120		araport11	protein_coding	1	2184759	2186627	-	EB
AT1G20515		araport11	lncRNA	1	7106128	7108108	+	AT1G20520		araport11	protein_coding	1	7106922	7107617	-	EB
AT1G17255		araport11	lncRNA	1	5899972	5903773	+	AT1G17250	AtRLP3	araport11	protein_coding	1	5901169	5903439	-	EB
AT1G51645		araport11	lncRNA	1	19149454	19152288	+	AT1G51640	ATEXO70G2	araport11	protein_coding	1	19149761	19152288	-	EB
AT1G48315		araport11	lncRNA	1	17854060	17855960	+	AT1G48320	DHNAT1	araport11	protein_coding	1	17854813	17855715	-	EB
AT1G09023		araport11	lncRNA	1	25921325	25926267	+	AT1G68940		araport11	protein_coding	1	25921453	25926075	-	EB
AT1G16489		araport11	lncRNA	1	5629183	5631131	+	AT1G16490	MYB58	araport11	protein_coding	1	5629655	5631088	-	EB
AT1G33415		araport11	lncRNA	1	12118990	12126651	+	AT1G33420		araport11	protein_coding	1	12120886	12123576	-	EB
AT1G33415		araport11	lncRNA	1	12118990	12126651	+	AT1G33430		araport11	protein_coding	1	12124237	12126481	-	EB
AT1G01448		araport11	lncRNA	1	163278	166353	+	AT1G01450		araport11	protein_coding	1	164105	165517	-	EB
AT1G21202	MIR781A	araport11	miRNA	1	7423518	7423611	+	AT1G05637		araport11	miRNA	1	7423521	7423607	-	EB
AT1G08157		araport11	miRNA	1	21360151	21360251	+	AT1G08163		araport11	miRNA	1	21360151	21360251	-	EB
AT1G78478	MIR833A	araport11	miRNA	1	29525151	29525337	+	AT1G09817		araport11	miRNA	1	29525202	29525286	-	EB
AT5G39510	VTI11	araport11	protein_coding	5	15821293	15823840	+	AT5G05975		araport11	lncRNA	5	15822219	15822437	-	EB
AT5G27280		araport11	protein_coding	5	9617440	9618481	+	AT5G04375		araport11	lncRNA	5	9618044	9618335	-	EB
AT5G63190		araport11	protein_coding	5	25345542	25348800	+	AT5G63195		araport11	lncRNA	5	25346729	25348386	-	EB
AT5G24830		araport11	protein_coding	5	8530915	8533867	+	AT5G03835		araport11	lncRNA	5	8530939	8531228	-	EB
AT5G18100	CSD3	araport11	protein_coding	5	5987187	5988885	+	AT5G02875		araport11	lncRNA	5	5987489	5987893	-	EB
AT5G56220		araport11	protein_coding	5	22753888	22758057	+	AT5G08445		araport11	lncRNA	5	22753926	22754558	-	EB
AT5G58640		araport11	protein_coding	5	23697841	23699767	+	AT5G08875		araport11	ncRNA	5	23698830	23699026	-	EB
AT5G16030		araport11	protein_coding	5	5237970	5240748	+	AT5G02515		araport11	lncRNA	5	5239271	5240333	-	EB
AT5G58320	NET4A	araport11	protein_coding	5	23577128	23579786	+	AT5G08830		araport11	lncRNA	5	23577476	23577716	-	EB
AT5G63050	EMB2759	araport11	protein_coding	5	25292404	25295020	+	AT5G09135		araport11	lncRNA	5	25293451	25293694	-	EB
AT5G18470		araport11	protein_coding	5	6127773	6129285	+	AT5G02895		araport11	lncRNA	5	6127882	6129050	-	EB
AT5G55930	OPT1	araport11	protein_coding	5	22652715	22656106	+	AT5G08425		araport11	lncRNA	5	22655538	22655817	-	EB
AT5G41110		araport11	protein_coding	5	16451470	16455364	+	AT5G41109		araport11	protein_coding	5	16452453	16452593	-	EB
AT5G61490		araport11	protein_coding	5	24732597	24733824	+	AT5G61495		araport11	protein_coding	5	24732768	24733485	-	EB
AT5G02140		araport11	protein_coding	5	423202	424437	+	AT5G00815		araport11	lncRNA	5	423921	424177	-	EB
AT5G58140	PHOT2	araport11	protein_coding	5	23523825	23533111	+	AT5G58150		araport11	protein_coding	5	23530081	23532840	-	EB
AT5G07110	PRA1B6	araport11	protein_coding	5	2206000	2206928	+	AT5G01295		araport11	lncRNA	5	2206347	2206648	-	EB
AT5G50365		araport11	protein_coding	5	20508126	20508776	+	AT5G07615		araport11	lncRNA	5	20508179	20508541	-	EB
AT5G61440	ACHT5	araport11	protein_coding	5	24707445	24709396	+	AT5G09000		araport11	snoRNA	5	24709074	24709141	-	EB
AT5G61440	ACHT5	araport11	protein_coding	5	24707445	24709396	+	AT5G09005		araport11	snoRNA	5	24709217	24709297	-	EB
AT5G67100	POLA	araport11	protein_coding	5	26776953	26786431	+	AT5G67110	ALC	araport11	protein_coding	5	26785106	26786431	-	EB
AT5G55460		araport11	protein_coding	5	22468579	22469304	+	AT5G08285		araport11	lncRNA	5	22468929	22469238	-	EB
AT5G16230	S-ACP-DES3	araport11	protein_coding	5	5302905	5306088	+	AT5G16235		araport11	lncRNA	5	5304494	5305945	-	EB
AT5G15530	BCCP2	araport11	protein_coding	5	5038563	5040840	+	AT5G15533		araport11	protein_coding	5	5040657	5040836	-	EB
AT5G62570		araport11	protein_coding	5	25113948	25117314	+	AT5G62573		araport11	protein_coding	5	25113965	25114210	-	EB
AT5G03420	PTST	araport11	protein_coding	5	845601	848914	+	AT5G00920		araport11	lncRNA	5	846529	846760	-	EB
AT5G52210	ATARLB1	araport11	protein_coding	5	21204991	21207098	+	AT5G07895		araport11	lncRNA	5	21205973	21206172	-	EB
AT5G24215		araport11	protein_coding	5	8221371	8222930	+	AT5G03695		araport11	lncRNA	5	8222336	8222874	-	EB
AT5G58960	GIL1	araport11	protein_coding	5	23805717	23808478	+	AT5G08880		araport11	lncRNA	5	23806390	23807002	-	EB
AT5G05750		araport11	protein_coding	5	1727368	1728933	+	AT5G01095		araport11	lncRNA	5	1727415	1727854	-	EB
AT5G49945		araport11	protein_coding	5	20317405	20319830	+	AT5G07525		araport11	lncRNA	5	20318418	20318925	-	EB
AT5G14230		araport11	protein_coding	5	4591690	4595964	+	AT5G02195		araport11	lncRNA	5	4595271	4595920	-	EB
AT5G18580	TON2	araport11	protein_coding	5	6174972	6178401	+	AT5G02905		araport11	lncRNA	5	6177704	6177988	-	EB
AT5G13310		araport11	protein_coding	5	4263482	4265952	+	AT5G02085		araport11	lncRNA	5	4265635	4265909	-	EB
AT5G10695		araport11	protein_coding	5	3377652	3378221	+	AT5G01815		araport11	lncRNA	5	3377666	3378106	-	EB
AT5G16840	BPA1	araport11	protein_coding	5	5535845	5538250	+	AT5G02605		araport11	lncRNA	5	5536027	5536776	-	EB
AT5G37710		araport11	protein_coding	5	14978566	14981620	+	AT5G37715		araport11	protein_coding	5	14979023	14979445	-	EB
AT5G03020		araport11	protein_coding	5	707205	708396	+	AT5G00895		araport11	lncRNA	5	707526	707791	-	EB
AT5G52040	ATRSP41	araport11	protein_coding	5	21130320	21133709	+	AT5G52045		araport11	protein_coding	5	21131045	21131700	-	EB
AT5G64816		araport11	protein_coding	5	25912969	25914027	+	AT5G09275		araport11	lncRNA	5	25913347	25913937	-	EB
AT5G53360		araport11	protein_coding	5	21647821	21649567	+	AT5G07975		araport11	lncRNA	5	21647906	21648715	-	EB
AT5G13850	NACA3	araport11	protein_coding	5	4471277	4472946	+	AT5G02115		araport11	ncRNA	5	4471502	4471690	-	EB
AT5G54680	ILR3	araport11	protein_coding	5	22216934	22219274	+	AT5G08235		araport11	lncRNA	5	22217441	22218070	-	EB
AT5G51180		araport11	protein_coding	5	20796950	20801479	+	AT5G51190	ERF105	araport11	protein_coding	5	20800473	20801437	-	EB
AT5G51790		araport11	protein_coding	5	21039533	21041618	+	AT5G07825		araport11	lncRNA	5	21041307	21041547	-	EB
AT5G64400		araport11	protein_coding	5	25747856	25750830	+	AT5G64401		araport11	protein_coding	5	25750441	25750602	-	EB
AT5G64400		araport11	protein_coding	5	25747856	25750830	+	AT5G64395		araport11	protein_coding	5	25748202	25748297	-	EB
AT5G14270	BET9	araport11	protein_coding	5	4604608	4608921	+	AT5G14275		araport11	protein_coding	5	4604789	4605007	-	EB
AT5G64390	HEN4	araport11	protein_coding	5	25743344	25748575	+	AT5G64395		araport11	protein_coding	5	25748202	25748297	-	EB
AT5G67300	MYB44	araport11	protein_coding	5	26854022	26856006	+	AT5G09855		araport11	lncRNA	5	26854259	26854516	-	EB
AT5G44560	VPS2.2	araport11	protein_coding	5	17945923	17948400	+	AT5G44562		araport11	lncRNA	5	17947617	17948398	-	EB
AT5G15790		araport11	protein_coding	5	5148722	5151433	+	AT5G02445		araport11	ncRNA	5	5149165	5149358	-	EB
AT5G65480		araport11	protein_coding	5	26176021	26177917	+	AT5G09385		araport11	lncRNA	5	26176128	26176380	-	EB
AT5G46910		araport11	protein_coding	5	19046339	19051379	+	AT5G06885		araport11	lncRNA	5	19046652	19046919	-	EB
AT5G27850	RPL18C	araport11	protein_coding	5	9873067	9874973	+	AT5G04545		araport11	snoRNA	5	9874726	9874881	-	EB
AT5G41320		araport11	protein_coding	5	16533931	16535989	+	AT5G06155		araport11	lncRNA	5	16534231	16535281	-	EB
AT5G22500	FAR1	araport11	protein_coding	5	7470328	7474133	+	AT5G22505		araport11	protein_coding	5	7472540	7473849	-	EB
AT5G19670		araport11	protein_coding	5	6646698	6649534	+	AT5G19675		araport11	protein_coding	5	6649076	6649316	-	EB
AT5G61650	CYCU4-3	araport11	protein_coding	5	24778191	24779989	+	AT5G61660		araport11	protein_coding	5	24778653	24779945	-	EB
AT5G03190	CPUORF47	araport11	protein_coding	5	758374	760382	+	AT5G00905		araport11	lncRNA	5	758519	758719	-	EB
AT5G07240	IQD24	araport11	protein_coding	5	2271890	2274288	+	AT5G01375		araport11	lncRNA	5	2271907	2272237	-	EB
AT5G25930		araport11	protein_coding	5	9050660	9054143	+	AT5G04175		araport11	ncRNA	5	9053575	9053767	-	EB
AT5G65225		araport11	protein_coding	5	26062874	26068168	+	AT5G09325		araport11	lncRNA	5	26066900	26067107	-	EB
AT5G17630	XPT	araport11	protein_coding	5	5809334	5810962	+	AT5G02755		araport11	lncRNA	5	5810592	5810887	-	EB
AT5G15760		araport11	protein_coding	5	5142990	5144606	+	AT5G15770	GNA1	araport11	protein_coding	5	5144091	5144580	-	EB
AT5G67230	IRX14H	araport11	protein_coding	5	26822432	26824328	+	AT5G09845		araport11	lncRNA	5	26822454	26822856	-	EB
AT5G65610		araport11	protein_coding	5	26219442	26221028	+	AT5G65613		araport11	protein_coding	5	26220644	26220985	-	EB
AT5G42760		araport11	protein_coding	5	17148808	17150451	+	AT5G06385		araport11	lncRNA	5	17149832	17150219	-	EB
AT5G56660	ILL2	araport11	protein_coding	5	22933267	22935316	+	AT5G08615		araport11	ncRNA	5	22933439	22933634	-	EB
AT5G48800		araport11	protein_coding	5	19786465	19789129	+	AT5G07275		araport11	lncRNA	5	19787994	19788229	-	EB
AT5G10580		araport11	protein_coding	5	3347381	3350071	+	AT5G10590		araport11	protein_coding	5	3349134	3349468	-	EB
AT5G52100	DAPB3	araport11	protein_coding	5	21170048	21172346	+	AT5G07885		araport11	lncRNA	5	21170058	21172163	-	EB
AT5G50565		araport11	protein_coding	5	20580113	20582178	+	AT5G50562		araport11	protein_coding	5	20580269	20580442	-	EB
AT5G05190	EDR4	araport11	protein_coding	5	1541218	1544137	+	AT5G01005		araport11	lncRNA	5	1542523	1542892	-	EB
AT5G04410	NAC078	araport11	protein_coding	5	1243684	1246684	+	AT5G00965		araport11	lncRNA	5	1244826	1245200	-	EB
AT5G20900	TIFY3B	araport11	protein_coding	5	7090704	7092539	+	AT5G03235		araport11	lncRNA	5	7091915	7092125	-	EB
AT5G47130		araport11	protein_coding	5	19138840	19142284	+	AT5G06955		araport11	ncRNA	5	19140798	19140996	-	EB
AT5G59450	SCL11	araport11	protein_coding	5	23974458	23976791	+	AT5G08920		araport11	lncRNA	5	23974483	23976069	-	EB
AT5G13250		araport11	protein_coding	5	4234156	4241934	+	AT5G02075		araport11	lncRNA	5	4241003	4241471	-	EB
AT5G46110	APE2	araport11	protein_coding	5	18697235	18700900	+	AT5G46105		araport11	tRNA	5	18698662	18698733	-	EB
AT5G04800	RPS17D	araport11	protein_coding	5	1387909	1389887	+	AT5G04790		araport11	protein_coding	5	1388155	1388319	-	EB
AT5G59950		araport11	protein_coding	5	24139939	24141937	+	AT5G59945		araport11	tRNA	5	24139946	24140019	-	EB
AT5G55450		araport11	protein_coding	5	22467337	22468306	+	AT5G08275		araport11	lncRNA	5	22467509	22468191	-	EB
AT5G22799		araport11	protein_coding	5	7613398	7614541	+	AT5G03525		araport11	lncRNA	5	7614153	7614403	-	EB
AT5G52170	HDG7	araport11	protein_coding	5	21196602	21202664	+	AT5G52190		araport11	protein_coding	5	21201631	21202543	-	EB
AT5G52170	HDG7	araport11	protein_coding	5	21196602	21202664	+	AT5G52180		araport11	protein_coding	5	21200040	21201610	-	EB
AT5G61210	SNAP33	araport11	protein_coding	5	24623248	24625631	+	AT5G08990		araport11	lncRNA	5	24624933	24625189	-	EB
AT5G49110		araport11	protein_coding	5	19900150	19906171	+	AT5G07345		araport11	snRNA	5	19903159	19903323	-	EB
AT5G49110		araport11	protein_coding	5	19900150	19906171	+	AT5G07335		araport11	snRNA	5	19902818	19902970	-	EB
AT5G48730		araport11	protein_coding	5	19763110	19765272	+	AT5G07265		araport11	lncRNA	5	19764422	19764740	-	EB
AT5G20720	CPN20	araport11	protein_coding	5	7014662	7016698	+	AT5G03195		araport11	lncRNA	5	7014727	7015030	-	EB
AT5G56510	APUM12	araport11	protein_coding	5	22880687	22884087	+	AT5G08575		araport11	ncRNA	5	22880926	22881124	-	EB
AT5G65960		araport11	protein_coding	5	26385348	26387447	+	AT5G09535		araport11	lncRNA	5	26386705	26387157	-	EB
AT5G40970		araport11	protein_coding	5	16413671	16415897	+	AT5G40980		araport11	protein_coding	5	16414510	16415265	-	EB
AT5G10540	CYOP	araport11	protein_coding	5	3324812	3334971	+	AT5G10550	GTE2	araport11	protein_coding	5	3332995	3334913	-	EB
AT5G10540	CYOP	araport11	protein_coding	5	3324812	3334971	+	AT5G10530	LECRK91	araport11	protein_coding	5	3324824	3327868	-	EB
AT5G02590		araport11	protein_coding	5	583050	584179	+	AT5G00870		araport11	lncRNA	5	583419	583724	-	EB
AT5G20500	GRXC4	araport11	protein_coding	5	6938417	6939848	+	AT5G03165		araport11	lncRNA	5	6938816	6939201	-	EB
AT5G27090	AGL54	araport11	protein_coding	5	9531740	9532697	+	AT5G04365		araport11	lncRNA	5	9532422	9532688	-	EB
AT5G48480		araport11	protein_coding	5	19644539	19646840	+	AT5G48485	DIR1	araport11	protein_coding	5	19646028	19646840	-	EB
AT5G04600		araport11	protein_coding	5	1323574	1326984	+	AT5G04610		araport11	protein_coding	5	1325588	1326928	-	EB
AT5G09230	SRT2	araport11	protein_coding	5	2871365	2873789	+	AT5G01615		araport11	lncRNA	5	2871406	2871630	-	EB
AT5G26270		araport11	protein_coding	5	9206375	9208136	+	AT5G04225		araport11	lncRNA	5	9207720	9207928	-	EB
AT5G24620		araport11	protein_coding	5	8430004	8432414	+	AT5G03805		araport11	lncRNA	5	8431888	8432396	-	EB
AT5G20960	AAO1	araport11	protein_coding	5	7116455	7122774	+	AT5G03265		araport11	miRNA	5	7122566	7122688	-	EB
AT5G25450	QCR7-2	araport11	protein_coding	5	8856917	8858476	+	AT5G03975		araport11	lncRNA	5	8857370	8857668	-	EB
AT5G25080		araport11	protein_coding	5	8643662	8647058	+	AT5G03875		araport11	lncRNA	5	8644914	8645262	-	EB
AT5G40440	MKK3	araport11	protein_coding	5	16181628	16184827	+	AT5G06055		araport11	snRNA	5	16183414	16183534	-	EB
AT5G18937		araport11	protein_coding	5	6324012	6325083	+	AT5G02935		araport11	lncRNA	5	6324293	6324905	-	EB
AT5G02520		araport11	protein_coding	5	561179	564142	+	AT5G00860		araport11	lncRNA	5	562930	563175	-	EB
AT5G59610		araport11	protein_coding	5	24010900	24015129	+	AT5G59600	PCMP-E1	araport11	protein_coding	5	24011000	24013056	-	EB
AT5G58620		araport11	protein_coding	5	23693259	23696222	+	AT5G08870		araport11	lncRNA	5	23694217	23694466	-	EB
AT5G25500		araport11	protein_coding	5	8880863	8882542	+	AT5G04005		araport11	lncRNA	5	8881711	8882079	-	EB
AT5G03300	ADK2	araport11	protein_coding	5	796361	799810	+	AT5G03310		araport11	protein_coding	5	799224	799706	-	EB
AT5G03553		araport11	protein_coding	5	896846	897746	+	AT5G03552	MIR822A	araport11	miRNA	5	897020	897356	-	EB
AT5G17410		araport11	protein_coding	5	5730569	5736695	+	AT5G02705		araport11	lncRNA	5	5735174	5735599	-	EB
AT5G14120		araport11	protein_coding	5	4555821	4558710	+	AT5G02155		araport11	lncRNA	5	4556624	4556997	-	EB
AT5G35926		araport11	protein_coding	5	14062676	14066323	+	AT5G35927		araport11	protein_coding	5	14065688	14066173	-	EB
AT5G66880	SRK2I	araport11	protein_coding	5	26710302	26712971	+	AT5G09785		araport11	lncRNA	5	26710847	26711229	-	EB
AT5G38747		araport11	protein_coding	5	15518329	15521281	+	AT5G05815		araport11	lncRNA	5	15520600	15520994	-	EB
AT5G27020		araport11	protein_coding	5	9508098	9508878	+	AT5G04335		araport11	lncRNA	5	9508106	9508349	-	EB
AT5G02065		araport11	protein_coding	5	405869	408334	+	AT5G02070	WAKL20	araport11	protein_coding	5	405895	408220	-	EB
AT5G07900		araport11	protein_coding	5	2520164	2521546	+	AT5G01435		araport11	lncRNA	5	2520851	2521290	-	EB
AT5G42090		araport11	protein_coding	5	16826542	16829101	+	AT5G42092		araport11	lncRNA	5	16826639	16828529	-	EB
AT5G15440	EDL1	araport11	protein_coding	5	5012061	5014281	+	AT5G02415		araport11	lncRNA	5	5012367	5013135	-	EB
AT5G44563		araport11	protein_coding	5	17949328	17950254	+	AT5G06575		araport11	lncRNA	5	17949915	17950120	-	EB
AT5G16450		araport11	protein_coding	5	5373820	5375459	+	AT5G02535		araport11	ncRNA	5	5374812	5374999	-	EB
AT5G55050		araport11	protein_coding	5	22337626	22340389	+	AT5G55045		araport11	tRNA	5	22338672	22338744	-	EB
AT5G38396		araport11	protein_coding	5	15373094	15374726	+	AT5G38397		araport11	protein_coding	5	15373627	15373990	-	EB
AT5G59890	ADF4	araport11	protein_coding	5	24122348	24123912	+	AT5G59895		araport11	protein_coding	5	24123408	24123590	-	EB
AT5G22070		araport11	protein_coding	5	7307894	7310367	+	AT5G03375		araport11	lncRNA	5	7308937	7309219	-	EB
AT5G23700		araport11	protein_coding	5	7992776	7997509	+	AT5G23710		araport11	protein_coding	5	7996338	7997505	-	EB
AT5G17360		araport11	protein_coding	5	5720283	5721659	+	AT5G02695		araport11	lncRNA	5	5720754	5721544	-	EB
AT5G66052		araport11	protein_coding	5	26416126	26416924	+	AT5G66053		araport11	protein_coding	5	26416661	26416807	-	EB
AT5G66052		araport11	protein_coding	5	26416126	26416924	+	AT5G09565		araport11	lncRNA	5	26416132	26416339	-	EB
AT5G04240	ELF6	araport11	protein_coding	5	1169153	1174992	+	AT5G04238		araport11	protein_coding	5	1169217	1169411	-	EB
AT5G02560	HTA12	araport11	protein_coding	5	575225	577216	+	AT5G02570		araport11	protein_coding	5	576655	577176	-	EB
AT5G50443		araport11	protein_coding	5	20540335	20541211	+	AT5G07635		araport11	lncRNA	5	20540612	20540859	-	EB
AT5G53770		araport11	protein_coding	5	21826656	21830091	+	AT5G08025		araport11	snRNA	5	21829944	21829988	-	EB
AT5G60860	RABA1F	araport11	protein_coding	5	24484498	24485705	+	AT5G08980		araport11	lncRNA	5	24484536	24484954	-	EB
AT5G11430		araport11	protein_coding	5	3647862	3652477	+	AT5G11425		araport11	protein_coding	5	3647959	3648168	-	EB
AT5G04205		araport11	lncRNA	5	9165938	9166595	+	AT5G04215		araport11	lncRNA	5	9166082	9166339	-	EB
AT5G01575		araport11	lncRNA	5	2839058	2839331	+	AT5G01565		araport11	lncRNA	5	2839058	2839261	-	EB
AT5G08465		araport11	lncRNA	5	22792730	22793272	+	AT5G08475		araport11	lncRNA	5	22792840	22793079	-	EB
AT5G06345		araport11	lncRNA	5	17084174	17084754	+	AT5G06365		araport11	lncRNA	5	17084449	17084687	-	EB
AT5G05835		araport11	lncRNA	5	15526742	15527147	+	AT5G05825		araport11	lncRNA	5	15526742	15527147	-	EB
AT5G08385		araport11	lncRNA	5	22634685	22635601	+	AT5G08395		araport11	lncRNA	5	22634942	22635453	-	EB
AT5G01155		araport11	lncRNA	5	1867517	1867993	+	AT5G01195		araport11	snoRNA	5	1867740	1867831	-	EB
AT5G01155		araport11	lncRNA	5	1867517	1867993	+	AT5G01165		araport11	snoRNA	5	1867605	1867678	-	EB
AT5G05935		araport11	lncRNA	5	15790573	15790987	+	AT5G05955		araport11	lncRNA	5	15790645	15790949	-	EB
AT5G08855		araport11	lncRNA	5	23683085	23683567	+	AT5G08865		araport11	snoRNA	5	23683307	23683445	-	EB
AT5G08855		araport11	lncRNA	5	23683085	23683567	+	AT5G08860		araport11	snoRNA	5	23683176	23683262	-	EB
AT5G05275		araport11	lncRNA	5	13908325	13908591	+	AT5G05295		araport11	ncRNA	5	13908356	13908554	-	EB
AT5G06335		araport11	lncRNA	5	17049733	17050241	+	AT5G06325		araport11	lncRNA	5	17049733	17050099	-	EB
AT5G04675		araport11	lncRNA	5	10126997	10127504	+	AT5G04685		araport11	lncRNA	5	10127034	10127504	-	EB
AT5G05205		araport11	lncRNA	5	13693373	13693861	+	AT5G05215		araport11	lncRNA	5	13693446	13693683	-	EB
AT5G01725		araport11	lncRNA	5	3247096	3247657	+	AT5G01705		araport11	lncRNA	5	3247096	3247657	-	EB
AT5G01725		araport11	lncRNA	5	3247096	3247657	+	AT5G01735		araport11	miRNA	5	3247228	3247424	-	EB
AT5G09105		araport11	lncRNA	5	25274429	25274946	+	AT5G09110		araport11	lncRNA	5	25274466	25274705	-	EB
AT5G04775		araport11	lncRNA	5	10447002	10447245	+	AT5G04765		araport11	lncRNA	5	10447002	10447207	-	EB
AT5G05525		araport11	lncRNA	5	15026400	15026731	+	AT5G05535		araport11	lncRNA	5	15026501	15026731	-	EB
AT5G09065		araport11	lncRNA	5	25066226	25067028	+	AT5G09070		araport11	lncRNA	5	25066296	25066564	-	EB
AT5G06705		araport11	lncRNA	5	18333427	18333871	+	AT5G06715		araport11	lncRNA	5	18333468	18333802	-	EB
AT5G08035		araport11	lncRNA	5	21875263	21875796	+	AT5G08045		araport11	lncRNA	5	21875460	21875694	-	EB
AT5G00735		araport11	lncRNA	5	40704	41104	+	AT5G00740		araport11	lncRNA	5	40858	41104	-	EB
AT5G00800		araport11	lncRNA	5	318153	318475	+	AT5G00795		araport11	lncRNA	5	318153	318406	-	EB
AT5G00780		araport11	lncRNA	5	222511	224034	+	AT5G01580	OSH1	araport11	protein_coding	5	222760	223852	-	EB
AT5G01675		araport11	lncRNA	5	3173371	3179600	+	AT5G10140	FLC	araport11	protein_coding	5	3173382	3179448	-	EB
AT5G03585		araport11	lncRNA	5	7825800	7826898	+	AT5G23230	NIC2	araport11	protein_coding	5	7825858	7826611	-	EB
AT5G45472		araport11	lncRNA	5	18421549	18431063	+	AT5G45480		araport11	protein_coding	5	18426104	18429090	-	EB
AT5G45472		araport11	lncRNA	5	18421549	18431063	+	AT5G45470		araport11	protein_coding	5	18421985	18425042	-	EB
AT5G40348		araport11	lncRNA	5	16136594	16141245	+	AT5G40350	MYB24	araport11	protein_coding	5	16138544	16141134	-	EB
AT5G18245		araport11	lncRNA	5	6028020	6033342	+	AT5G18240	MYR1	araport11	protein_coding	5	6028285	6030802	-	EB
AT5G54569		araport11	lncRNA	5	22167273	22170610	+	AT5G54570	BGLU41	araport11	protein_coding	5	22167636	22170235	-	EB
AT5G15845		araport11	lncRNA	5	5173081	5178291	+	AT5G15850	COL1	araport11	protein_coding	5	5176091	5177897	-	EB
AT5G01765		araport11	lncRNA	5	3332631	3334971	+	AT5G10550	GTE2	araport11	protein_coding	5	3332995	3334913	-	EB
AT5G44569		araport11	ncRNA	5	17963286	17963990	+	AT5G44566		araport11	protein_coding	5	17963604	17963783	-	EB
AT3G63470	SCPL40	araport11	protein_coding	3	23438396	23441060	+	AT3G09965		araport11	lncRNA	3	23439908	23440369	-	EB
AT3G63400	CYP63	araport11	protein_coding	3	23412024	23415659	+	AT3G09955		araport11	lncRNA	3	23412979	23413293	-	EB
AT3G26470		araport11	protein_coding	3	9685932	9687642	+	AT3G05015		araport11	lncRNA	3	9686013	9686274	-	EB
AT3G14360		araport11	protein_coding	3	4791448	4793684	+	AT3G02925		araport11	lncRNA	3	4793240	4793563	-	EB
AT3G58710	WRKY69	araport11	protein_coding	3	21714911	21716916	+	AT3G09145		araport11	lncRNA	3	21715541	21715885	-	EB
AT3G18170		araport11	protein_coding	3	6227341	6229721	+	AT3G03635		araport11	lncRNA	3	6227772	6228039	-	EB
AT3G47580		araport11	protein_coding	3	17532612	17536059	+	AT3G07785		araport11	lncRNA	3	17532746	17534933	-	EB
AT3G19780		araport11	protein_coding	3	6870130	6874850	+	AT3G03895		araport11	lncRNA	3	6870907	6871302	-	EB
AT3G07170		araport11	protein_coding	3	2280194	2282339	+	AT3G01945		araport11	lncRNA	3	2281851	2282074	-	EB
AT3G14470	RPPL1	araport11	protein_coding	3	4857464	4861293	+	AT3G14475		araport11	snoRNA	3	4860889	4861009	-	EB
AT3G24500	MBF1C	araport11	protein_coding	3	8918267	8919683	+	AT3G04685		araport11	ncRNA	3	8919082	8919257	-	EB
AT3G12480	NF-YC11	araport11	protein_coding	3	3957763	3960472	+	AT3G02505		araport11	lncRNA	3	3960120	3960327	-	EB
AT3G58540		araport11	protein_coding	3	21648561	21649390	+	AT3G09135		araport11	lncRNA	3	21649011	21649281	-	EB
AT3G51140		araport11	protein_coding	3	18997600	18999904	+	AT3G51135		araport11	tRNA	3	18997643	18997715	-	EB
AT3G61370		araport11	protein_coding	3	22706242	22708509	+	AT3G09645		araport11	lncRNA	3	22706363	22706681	-	EB
AT3G20790		araport11	protein_coding	3	7268714	7271287	+	AT3G04035		araport11	lncRNA	3	7269411	7269688	-	EB
AT3G27170	CLC-B	araport11	protein_coding	3	10023931	10027198	+	AT3G05145		araport11	lncRNA	3	10025823	10026049	-	EB
AT3G17650	YSL5	araport11	protein_coding	3	6034109	6037349	+	AT3G17655		araport11	protein_coding	3	6034122	6035497	-	EB
AT3G22680	RDM1	araport11	protein_coding	3	8017633	8020508	+	AT3G22670		araport11	protein_coding	3	8017654	8019552	-	EB
AT3G21520	DMP1	araport11	protein_coding	3	7581959	7582793	+	AT3G04135		araport11	lncRNA	3	7582475	7582703	-	EB
AT3G05230		araport11	protein_coding	3	1492084	1495397	+	AT3G05240	PCMP-E82	araport11	protein_coding	3	1493684	1495381	-	EB
AT3G26680	SNM1	araport11	protein_coding	3	9801169	9804282	+	AT3G05075		araport11	lncRNA	3	9803615	9804137	-	EB
AT3G48320	CYP71A21	araport11	protein_coding	3	17891134	17892847	+	AT3G07925		araport11	lncRNA	3	17891635	17892264	-	EB
AT3G52120		araport11	protein_coding	3	19328490	19331970	+	AT3G08240		araport11	lncRNA	3	19328779	19329226	-	EB
AT3G15190	RPS20	araport11	protein_coding	3	5116021	5117615	+	AT3G03025		araport11	lncRNA	3	5116694	5117175	-	EB
AT3G53240	AtRLP45	araport11	protein_coding	3	19733766	19739232	+	AT3G53235		araport11	protein_coding	3	19733838	19734695	-	EB
AT3G57340		araport11	protein_coding	3	21218751	21220485	+	AT3G08895		araport11	ncRNA	3	21219129	21219327	-	EB
AT3G05760		araport11	protein_coding	3	1707797	1710038	+	AT3G01745		araport11	lncRNA	3	1709436	1709640	-	EB
AT3G28880		araport11	protein_coding	3	10893616	10895895	+	AT3G05575		araport11	lncRNA	3	10894737	10894948	-	EB
AT3G52105		araport11	protein_coding	3	19323158	19323827	+	AT3G08230		araport11	lncRNA	3	19323345	19323546	-	EB
AT3G61350	SKIP4	araport11	protein_coding	3	22702632	22704481	+	AT3G09625		araport11	lncRNA	3	22702892	22703118	-	EB
AT3G59940	SKIP20	araport11	protein_coding	3	22142856	22144439	+	AT3G09275		araport11	lncRNA	3	22142893	22144281	-	EB
AT3G12640		araport11	protein_coding	3	4014047	4017869	+	AT3G02565		araport11	ncRNA	3	4017469	4017667	-	EB
AT3G63130	RANGAP1	araport11	protein_coding	3	23324479	23326973	+	AT3G09895		araport11	lncRNA	3	23326001	23326218	-	EB
AT3G25910		araport11	protein_coding	3	9489221	9491130	+	AT3G04965		araport11	lncRNA	3	9489544	9489812	-	EB
AT3G62830	UXS2	araport11	protein_coding	3	23232272	23235567	+	AT3G09875		araport11	lncRNA	3	23232375	23233105	-	EB
AT3G59970	MTHFR1	araport11	protein_coding	3	22151164	22154483	+	AT3G09305		araport11	lncRNA	3	22152185	22152450	-	EB
AT3G04550	RAF1.2	araport11	protein_coding	3	1225919	1227436	+	AT3G01485		araport11	lncRNA	3	1226673	1226923	-	EB
AT3G16240	TIP2-1	araport11	protein_coding	3	5505360	5507050	+	AT3G03265		araport11	lncRNA	3	5505992	5506436	-	EB
AT3G50950	RPP13L4	araport11	protein_coding	3	18935674	18938799	+	AT3G08170		araport11	ncRNA	3	18935873	18938239	-	EB
AT3G17890		araport11	protein_coding	3	6127001	6128315	+	AT3G03595		araport11	lncRNA	3	6127979	6128219	-	EB
AT3G17890		araport11	protein_coding	3	6127001	6128315	+	AT3G03585		araport11	snoRNA	3	6127895	6127971	-	EB
AT3G49180	RID3	araport11	protein_coding	3	18229747	18232004	+	AT3G08045		araport11	lncRNA	3	18230891	18231181	-	EB
AT3G23100	XRCC4	araport11	protein_coding	3	8220682	8226400	+	AT3G23110	AtRLP37	araport11	protein_coding	3	8222364	8224871	-	EB
AT3G10140	RECA3	araport11	protein_coding	3	3134873	3137417	+	AT3G02275		araport11	lncRNA	3	3136920	3137160	-	EB
AT3G13800		araport11	protein_coding	3	4538328	4541823	+	AT3G02785		araport11	lncRNA	3	4538358	4538685	-	EB
AT3G23122		araport11	protein_coding	3	8234261	8234588	+	AT3G23123		araport11	protein_coding	3	8234314	8234559	-	EB
AT3G27415		araport11	protein_coding	3	10147066	10147992	+	AT3G27416		araport11	protein_coding	3	10147371	10147892	-	EB
AT3G12250	TGA6	araport11	protein_coding	3	3905423	3908983	+	AT3G02485		araport11	lncRNA	3	3907408	3908301	-	EB
AT3G45870		araport11	protein_coding	3	16867033	16868926	+	AT3G07305		araport11	lncRNA	3	16868259	16868467	-	EB
AT3G47295	PSY2	araport11	protein_coding	3	17427950	17428511	+	AT3G07705		araport11	lncRNA	3	17427973	17428237	-	EB
AT3G44703		araport11	protein_coding	3	16239471	16244674	+	AT3G44704		araport11	protein_coding	3	16244193	16244348	-	EB
AT3G57040	ARR9	araport11	protein_coding	3	21109059	21111567	+	AT3G08825		araport11	lncRNA	3	21109074	21109304	-	EB
AT3G59690	IQD13	araport11	protein_coding	3	22048557	22051673	+	AT3G59695		araport11	lncRNA	3	22049730	22051595	-	EB
AT3G55880	SUE4	araport11	protein_coding	3	20736508	20738967	+	AT3G08605		araport11	snRNA	3	20736781	20736881	-	EB
AT3G01830	CML40	araport11	protein_coding	3	296024	299263	+	AT3G01840	LYK2	araport11	protein_coding	3	296582	298648	-	EB
AT3G01830	CML40	araport11	protein_coding	3	296024	299263	+	AT3G01055		araport11	lncRNA	3	296024	296228	-	EB
AT3G02840		araport11	protein_coding	3	618398	619686	+	AT3G01165		araport11	lncRNA	3	618598	618807	-	EB
AT3G16360	AHP4	araport11	protein_coding	3	5554197	5555789	+	AT3G03295		araport11	lncRNA	3	5555487	5555698	-	EB
AT3G05520		araport11	protein_coding	3	1598449	1601437	+	AT3G05525		araport11	tRNA	3	1601338	1601409	-	EB
AT3G15352	ATCOX17	araport11	protein_coding	3	5179358	5180665	+	AT3G03095		araport11	lncRNA	3	5179533	5180286	-	EB
AT3G54490	NRPE5C	araport11	protein_coding	3	20173605	20175462	+	AT3G08400		araport11	lncRNA	3	20173630	20173850	-	EB
AT3G13770	PCMP-H85	araport11	protein_coding	3	4519631	4521533	+	AT3G02755		araport11	lncRNA	3	4520659	4520948	-	EB
AT3G19290	ABF4	araport11	protein_coding	3	6687042	6690123	+	AT3G03815		araport11	lncRNA	3	6687213	6689728	-	EB
AT3G24020	DIR16	araport11	protein_coding	3	8678678	8679656	+	AT3G04615		araport11	lncRNA	3	8678704	8679535	-	EB
AT3G12740	ALIS1	araport11	protein_coding	3	4049309	4051775	+	AT3G02585		araport11	ncRNA	3	4049878	4050061	-	EB
AT3G44405		araport11	protein_coding	3	16049942	16051241	+	AT3G06805		araport11	lncRNA	3	16050125	16050369	-	EB
AT3G58780	SHP1	araport11	protein_coding	3	21738160	21742517	+	AT3G09155		araport11	lncRNA	3	21739353	21739916	-	EB
AT3G57910		araport11	protein_coding	3	21442642	21446183	+	AT3G57920	SPL15	araport11	protein_coding	3	21444243	21446035	-	EB
AT3G14100	UBP1C	araport11	protein_coding	3	4672916	4676162	+	AT3G02845		araport11	lncRNA	3	4673753	4673985	-	EB
AT3G06780		araport11	protein_coding	3	2143488	2144521	+	AT3G01895		araport11	lncRNA	3	2143531	2143915	-	EB
AT3G09250		araport11	protein_coding	3	2838943	2840614	+	AT3G02115		araport11	ncRNA	3	2840063	2840234	-	EB
AT3G63490	RPL1	araport11	protein_coding	3	23444203	23446355	+	AT3G09985		araport11	lncRNA	3	23444979	23445281	-	EB
AT3G57720		araport11	protein_coding	3	21387570	21391638	+	AT3G57730		araport11	protein_coding	3	21389854	21391614	-	EB
AT3G20730	PCMP-E94	araport11	protein_coding	3	7246896	7248878	+	AT3G04015		araport11	lncRNA	3	7248046	7248431	-	EB
AT3G54420	EP3	araport11	protein_coding	3	20145905	20148266	+	AT3G54430	SRS6	araport11	protein_coding	3	20146626	20148221	-	EB
AT3G43840		araport11	protein_coding	3	15700352	15701843	+	AT3G06685		araport11	lncRNA	3	15701084	15701493	-	EB
AT3G19590	BUB3.1	araport11	protein_coding	3	6805622	6808593	+	AT3G03865		araport11	lncRNA	3	6807980	6808309	-	EB
AT3G15260		araport11	protein_coding	3	5138684	5142873	+	AT3G15270	SPL5	araport11	protein_coding	3	5140365	5142323	-	EB
AT3G55310		araport11	protein_coding	3	20505743	20507025	+	AT3G08470		araport11	lncRNA	3	20506149	20506477	-	EB
AT3G47390	PYRR	araport11	protein_coding	3	17459339	17464865	+	AT3G07745		araport11	lncRNA	3	17459901	17460143	-	EB
AT3G02245		araport11	protein_coding	3	421772	422732	+	AT3G01105		araport11	lncRNA	3	421838	422429	-	EB
AT3G62080		araport11	protein_coding	3	22986174	22988777	+	AT3G09725		araport11	lncRNA	3	22987239	22987527	-	EB
AT3G04810	NEK2	araport11	protein_coding	3	1317245	1321294	+	AT3G01515		araport11	lncRNA	3	1320713	1321173	-	EB
AT3G24330		araport11	protein_coding	3	8830336	8831838	+	AT3G24332		araport11	lncRNA	3	8830336	8831838	-	EB
AT3G45640	MPK3	araport11	protein_coding	3	16756571	16758874	+	AT3G45645		araport11	protein_coding	3	16756593	16756784	-	EB
AT3G07690		araport11	protein_coding	3	2457027	2459552	+	AT3G02035		araport11	lncRNA	3	2458637	2459047	-	EB
AT3G56310	AGAL3	araport11	protein_coding	3	20882729	20885915	+	AT3G08645		araport11	lncRNA	3	20883089	20883317	-	EB
AT3G05010		araport11	protein_coding	3	1389371	1391675	+	AT3G01545		araport11	lncRNA	3	1389431	1389865	-	EB
AT3G46220		araport11	protein_coding	3	16979048	16984177	+	AT3G07355		araport11	lncRNA	3	16979325	16979548	-	EB
AT3G44430		araport11	protein_coding	3	16068257	16069750	+	AT3G44435		araport11	protein_coding	3	16068618	16069046	-	EB
AT3G56470		araport11	protein_coding	3	20934597	20936436	+	AT3G08675		araport11	lncRNA	3	20935613	20936037	-	EB
AT3G52070		araport11	protein_coding	3	19312718	19313466	+	AT3G52075		araport11	protein_coding	3	19313247	19313420	-	EB
AT3G22565		araport11	protein_coding	3	7999419	8001340	+	AT3G22570		araport11	protein_coding	3	7999707	8001263	-	EB
AT3G45590	SEN1	araport11	protein_coding	3	16732540	16733854	+	AT3G07175		araport11	lncRNA	3	16732765	16733069	-	EB
AT3G30305		araport11	protein_coding	3	11924744	11926139	+	AT3G06045		araport11	lncRNA	3	11924935	11925250	-	EB
AT3G22125		araport11	protein_coding	3	7803338	7808056	+	AT3G22142		araport11	protein_coding	3	7803492	7808046	-	EB
AT3G44630		araport11	protein_coding	3	16195848	16201225	+	AT3G44635		araport11	protein_coding	3	16199123	16200095	-	EB
AT3G06868		araport11	protein_coding	3	2167730	2169222	+	AT3G06870		araport11	protein_coding	3	2167847	2168960	-	EB
AT3G20210	dVPE	araport11	protein_coding	3	7052347	7054743	+	AT3G03955		araport11	lncRNA	3	7054433	7054652	-	EB
AT3G22480	PDF2	araport11	protein_coding	3	7967989	7969705	+	AT3G04275		araport11	lncRNA	3	7968578	7968818	-	EB
AT3G24514		araport11	protein_coding	3	8937382	8938949	+	AT3G24516		araport11	protein_coding	3	8937588	8937776	-	EB
AT3G24514		araport11	protein_coding	3	8937382	8938949	+	AT3G24517		araport11	protein_coding	3	8938106	8938641	-	EB
AT3G56870		araport11	protein_coding	3	21052434	21055721	+	AT3G08735		araport11	snRNA	3	21052801	21052994	-	EB
AT3G53530	NAKR3	araport11	protein_coding	3	19845097	19846820	+	AT3G08350		araport11	lncRNA	3	19845287	19845680	-	EB
AT3G17630	CHX19	araport11	protein_coding	3	6028688	6031986	+	AT3G03515		araport11	lncRNA	3	6028774	6029129	-	EB
AT3G05380	ALY2	araport11	protein_coding	3	1539527	1546469	+	AT3G01635		araport11	lncRNA	3	1545105	1545304	-	EB
AT3G52340	SPP2	araport11	protein_coding	3	19406853	19409457	+	AT3G52345		araport11	tRNA	3	19409368	19409439	-	EB
AT3G06950		araport11	protein_coding	3	2192685	2194321	+	AT3G01905		araport11	ncRNA	3	2193439	2193635	-	EB
AT3G22520		araport11	protein_coding	3	7974720	7978648	+	AT3G22530		araport11	protein_coding	3	7977604	7978635	-	EB
AT3G49710	PCMP-H79	araport11	protein_coding	3	18437845	18440010	+	AT3G08070		araport11	lncRNA	3	18439077	18439679	-	EB
AT3G09690		araport11	protein_coding	3	2971813	2974843	+	AT3G02215		araport11	lncRNA	3	2972175	2972751	-	EB
AT3G62580		araport11	protein_coding	3	23146809	23147951	+	AT3G09795		araport11	lncRNA	3	23147450	23147836	-	EB
AT3G56940	CRD1	araport11	protein_coding	3	21076505	21078443	+	AT3G08795		araport11	lncRNA	3	21077044	21077302	-	EB
AT3G01990	ACR6	araport11	protein_coding	3	330099	333132	+	AT3G02000	GRXC7	araport11	protein_coding	3	332275	333072	-	EB
AT3G55390		araport11	protein_coding	3	20534412	20535685	+	AT3G08480		araport11	lncRNA	3	20534412	20534648	-	EB
AT3G51970	ASAT1	araport11	protein_coding	3	19284339	19285582	+	AT3G08215		araport11	lncRNA	3	19284693	19284928	-	EB
AT3G11560		araport11	protein_coding	3	3639412	3646061	+	AT3G02455		araport11	lncRNA	3	3641635	3644664	-	EB
AT3G52526		araport11	protein_coding	3	19484338	19487228	+	AT3G52530		araport11	protein_coding	3	19484567	19486130	-	EB
AT3G55520	FKBP20-1	araport11	protein_coding	3	20593661	20595345	+	AT3G08515		araport11	lncRNA	3	20593845	20594176	-	EB
AT3G42075		araport11	protein_coding	3	14297931	14299337	+	AT3G42130		araport11	protein_coding	3	14298241	14298883	-	EB
AT3G04790	RPI3	araport11	protein_coding	3	1313297	1314288	+	AT3G01505		araport11	lncRNA	3	1313893	1314127	-	EB
AT3G12020		araport11	protein_coding	3	3825980	3835146	+	AT3G12030		araport11	protein_coding	3	3834361	3835107	-	EB
AT3G09050		araport11	protein_coding	3	2764651	2766144	+	AT3G09055		araport11	protein_coding	3	2765069	2765500	-	EB
AT3G52030		araport11	protein_coding	3	19301778	19304253	+	AT3G08220		araport11	lncRNA	3	19302626	19302949	-	EB
AT3G01320	SNL1	araport11	protein_coding	3	106294	113679	+	AT3G01319		araport11	protein_coding	3	106296	106436	-	EB
AT3G12510		araport11	protein_coding	3	3967058	3967822	+	AT3G02535		araport11	lncRNA	3	3967100	3967822	-	EB
AT3G60910		araport11	protein_coding	3	22501544	22503372	+	AT3G09495		araport11	lncRNA	3	22502288	22502558	-	EB
AT3G45290	MLO3	araport11	protein_coding	3	16617398	16621370	+	AT3G07105		araport11	lncRNA	3	16620244	16620537	-	EB
AT3G48300	CYP71A23	araport11	protein_coding	3	17885465	17887272	+	AT3G48298		araport11	protein_coding	3	17885542	17885667	-	EB
AT3G10220	TFCB	araport11	protein_coding	3	3161706	3164231	+	AT3G02295		araport11	lncRNA	3	3162304	3162521	-	EB
AT3G24860		araport11	protein_coding	3	9073623	9074682	+	AT3G04825		araport11	lncRNA	3	9074259	9074496	-	EB
AT3G21200	GLUTRBP	araport11	protein_coding	3	7436026	7438011	+	AT3G04055		araport11	lncRNA	3	7436669	7436940	-	EB
AT3G49670	BAM2	araport11	protein_coding	3	18417568	18421263	+	AT3G49668		araport11	lncRNA	3	18417729	18418485	-	EB
AT3G54080		araport11	protein_coding	3	20025267	20027022	+	AT3G08365		araport11	lncRNA	3	20025991	20026491	-	EB
AT3G19613		araport11	protein_coding	3	6814588	6816078	+	AT3G19615		araport11	protein_coding	3	6814966	6815403	-	EB
AT3G62610	MYB11	araport11	protein_coding	3	23154630	23156585	+	AT3G62615		araport11	protein_coding	3	23155360	23155854	-	EB
AT3G14467		araport11	protein_coding	3	4856537	4856923	+	AT3G02945		araport11	lncRNA	3	4856538	4856883	-	EB
AT3G46290	HERK1	araport11	protein_coding	3	17012500	17015885	+	AT3G07375		araport11	lncRNA	3	17015160	17015628	-	EB
AT3G10455		araport11	protein_coding	3	3252566	3253164	+	AT3G02325		araport11	lncRNA	3	3252744	3252985	-	EB
AT3G04890		araport11	protein_coding	3	1347559	1350122	+	AT3G04900	HIPP42	araport11	protein_coding	3	1349248	1349964	-	EB
AT3G07990	SCPL27	araport11	protein_coding	3	2552394	2554921	+	AT3G02075		araport11	ncRNA	3	2554150	2554333	-	EB
AT3G12833		araport11	protein_coding	3	4082969	4084090	+	AT3G12835		araport11	protein_coding	3	4083265	4083369	-	EB
AT3G59290	EPSIN3	araport11	protein_coding	3	21911501	21917860	+	AT3G59295		araport11	protein_coding	3	21916156	21916756	-	EB
AT3G09300	ORP3B	araport11	protein_coding	3	2857847	2860668	+	AT3G02165		araport11	lncRNA	3	2858157	2858468	-	EB
AT3G15605		araport11	protein_coding	3	5287323	5290971	+	AT3G15604		araport11	protein_coding	3	5287380	5287544	-	EB
AT3G13060	ECT5	araport11	protein_coding	3	4180154	4183975	+	AT3G13061		araport11	lncRNA	3	4183099	4183884	-	EB
AT3G46990		araport11	protein_coding	3	17311672	17313752	+	AT3G07615		araport11	lncRNA	3	17312637	17313543	-	EB
AT3G25013		araport11	protein_coding	3	9113875	9116673	+	AT3G25014		araport11	protein_coding	3	9114546	9114707	-	EB
AT3G21810		araport11	protein_coding	3	7684356	7688616	+	AT3G04185		araport11	lncRNA	3	7685374	7686194	-	EB
AT3G26440		araport11	protein_coding	3	9676564	9683499	+	AT3G26445		araport11	protein_coding	3	9680120	9680746	-	EB
AT3G07080		araport11	protein_coding	3	2241002	2243124	+	AT3G01925		araport11	ncRNA	3	2242401	2242590	-	EB
AT3G57062		araport11	protein_coding	3	21121323	21122569	+	AT3G08835		araport11	lncRNA	3	21122216	21122500	-	EB
AT3G27810	MYB21	araport11	protein_coding	3	10305849	10310492	+	AT3G27809		araport11	protein_coding	3	10307417	10308403	-	EB
AT3G27810	MYB21	araport11	protein_coding	3	10305849	10310492	+	AT3G05315		araport11	lncRNA	3	10306756	10306958	-	EB
AT3G56450	ASNAP1	araport11	protein_coding	3	20930557	20932869	+	AT3G08655		araport11	lncRNA	3	20931984	20932215	-	EB
AT3G48470	EMB2423	araport11	protein_coding	3	17951626	17956920	+	AT3G48475		araport11	protein_coding	3	17954727	17956096	-	EB
AT3G46950		araport11	protein_coding	3	17289369	17290963	+	AT3G07605		araport11	lncRNA	3	17289398	17289611	-	EB
AT3G09525		araport11	lncRNA	3	22555643	22557106	+	AT3G09545		araport11	lncRNA	3	22556305	22557001	-	EB
AT3G03035		araport11	lncRNA	3	5125409	5126398	+	AT3G03045		araport11	lncRNA	3	5125830	5126100	-	EB
AT3G01285		araport11	lncRNA	3	864583	864865	+	AT3G01275		araport11	lncRNA	3	864583	864796	-	EB
AT3G04565		araport11	lncRNA	3	8490850	8491373	+	AT3G04575		araport11	lncRNA	3	8490884	8491275	-	EB
AT3G04395		araport11	lncRNA	3	8232927	8233323	+	AT3G04385		araport11	lncRNA	3	8232927	8233189	-	EB
AT3G08265		araport11	lncRNA	3	19478924	19479367	+	AT3G08270		araport11	lncRNA	3	19479131	19479367	-	EB
AT3G04495		araport11	lncRNA	3	8434558	8435008	+	AT3G04475		araport11	lncRNA	3	8434558	8434871	-	EB
AT3G09665		araport11	lncRNA	3	22807735	22808725	+	AT3G09675		araport11	lncRNA	3	22808247	22808652	-	EB
AT3G06265		araport11	lncRNA	3	13068638	13069046	+	AT3G06275		araport11	lncRNA	3	13068779	13069046	-	EB
AT3G03055		araport11	lncRNA	3	5132447	5132969	+	AT3G03065		araport11	ncRNA	3	5132771	5132969	-	EB
AT3G08055		araport11	lncRNA	3	18278012	18278400	+	AT3G08050		araport11	lncRNA	3	18278012	18278256	-	EB
AT3G46668		araport11	lncRNA	3	17191668	17194444	+	AT3G46670	UGT76E11	araport11	protein_coding	3	17192589	17194397	-	EB
AT3G56408		araport11	lncRNA	3	20915472	20921502	+	AT3G56410		araport11	protein_coding	3	20916172	20921338	-	EB
AT3G21781		araport11	lncRNA	3	7674904	7676519	+	AT3G21780	UGT71B6	araport11	protein_coding	3	7674904	7676519	-	EB
AT3G05905		araport11	lncRNA	3	1760905	1764212	+	AT3G05900		araport11	protein_coding	3	1761205	1763984	-	EB
AT3G46658		araport11	lncRNA	3	17188839	17191349	+	AT3G46660	UGT76E12	araport11	protein_coding	3	17189264	17191167	-	EB
AT2G46225	ABIL1	araport11	protein_coding	2	18981911	18984292	+	AT2G09710		araport11	lncRNA	2	18982224	18982649	-	EB
AT2G07785		araport11	protein_coding	2	3348003	3348904	+	AT2G05255		araport11	lncRNA	2	3348153	3348485	-	EB
AT2G34770	FAH1	araport11	protein_coding	2	14665667	14668250	+	AT2G08680		araport11	lncRNA	2	14667355	14667571	-	EB
AT2G43790	MPK6	araport11	protein_coding	2	18138246	18140988	+	AT2G09500		araport11	lncRNA	2	18138686	18138952	-	EB
AT2G33793		araport11	protein_coding	2	14296962	14300577	+	AT2G33796		araport11	protein_coding	2	14299709	14300252	-	EB
AT2G31020	ORP1A	araport11	protein_coding	2	13201350	13204948	+	AT2G31018		araport11	protein_coding	2	13201432	13201551	-	EB
AT2G40720	PCMP-E26	araport11	protein_coding	2	16987269	16989851	+	AT2G09175		araport11	lncRNA	2	16987872	16988144	-	EB
AT2G47880	GRXC13	araport11	protein_coding	2	19605030	19605704	+	AT2G47885		araport11	protein_coding	2	19605181	19605423	-	EB
AT2G41460	ARP	araport11	protein_coding	2	17285470	17289023	+	AT2G09280		araport11	lncRNA	2	17285482	17285705	-	EB
AT2G39930	ISA1	araport11	protein_coding	2	16665851	16672494	+	AT2G09090		araport11	lncRNA	2	16671195	16672443	-	EB
AT2G47580	U1A	araport11	protein_coding	2	19517187	19518913	+	AT2G09945		araport11	lncRNA	2	19517593	19518626	-	EB
AT2G46600	KIC	araport11	protein_coding	2	19136019	19136600	+	AT2G09735		araport11	ncRNA	2	19136029	19136127	-	EB
AT2G27389		araport11	protein_coding	2	11720294	11721081	+	AT2G27390		araport11	protein_coding	2	11720484	11720888	-	EB
AT2G45360		araport11	protein_coding	2	18698592	18699514	+	AT2G09605		araport11	lncRNA	2	18698902	18699138	-	EB
AT2G41310	ARR8	araport11	protein_coding	2	17221840	17224880	+	AT2G09250		araport11	lncRNA	2	17224503	17224801	-	EB
AT2G10615		araport11	protein_coding	2	4228157	4229987	+	AT2G05575		araport11	lncRNA	2	4228721	4229076	-	EB
AT2G16910	AMS	araport11	protein_coding	2	7331721	7334254	+	AT2G06795		araport11	lncRNA	2	7333371	7333810	-	EB
AT2G34185		araport11	protein_coding	2	14434339	14436315	+	AT2G34186		araport11	protein_coding	2	14435854	14435949	-	EB
AT2G29180		araport11	protein_coding	2	12542933	12543835	+	AT2G08330		araport11	ncRNA	2	12543543	12543710	-	EB
AT2G27505		araport11	protein_coding	2	11756566	11757898	+	AT2G27507		araport11	protein_coding	2	11756694	11756949	-	EB
AT2G47110	RPS27AB	araport11	protein_coding	2	19344635	19345345	+	AT2G09785		araport11	ncRNA	2	19345150	19345317	-	EB
AT2G24350		araport11	protein_coding	2	10361054	10364492	+	AT2G08020		araport11	lncRNA	2	10361342	10361859	-	EB
AT2G28100	FUC1	araport11	protein_coding	2	11974663	11976600	+	AT2G08235		araport11	miRNA	2	11974711	11974881	-	EB
AT2G33810	SPL3	araport11	protein_coding	2	14305001	14306072	+	AT2G33815		araport11	lncRNA	2	14305008	14306053	-	EB
AT2G44100	GDI1	araport11	protein_coding	2	18241469	18245008	+	AT2G09510		araport11	lncRNA	2	18241870	18242256	-	EB
AT2G07827		araport11	protein_coding	2	3474996	3476845	+	AT2G07830		araport11	protein_coding	2	3476156	3476278	-	EB
AT2G03567		araport11	protein_coding	2	1085525	1086607	+	AT2G03570		araport11	protein_coding	2	1085560	1085988	-	EB
AT2G01379		araport11	protein_coding	2	171098	171472	+	AT2G03945		araport11	lncRNA	2	171157	171433	-	EB
AT2G11851		araport11	protein_coding	2	4785961	4790030	+	AT2G11852		araport11	lncRNA	2	4789211	4789907	-	EB
AT2G28250	NCRK	araport11	protein_coding	2	12042348	12046616	+	AT2G08255		araport11	lncRNA	2	12042707	12043103	-	EB
AT2G41060	UBA2B	araport11	protein_coding	2	17126989	17130569	+	AT2G09215		araport11	ncRNA	2	17130013	17130359	-	EB
AT2G34110		araport11	protein_coding	2	14392551	14403317	+	AT2G34080		araport11	protein_coding	2	14393181	14394858	-	EB
AT2G34110		araport11	protein_coding	2	14392551	14403317	+	AT2G34090	MEE18	araport11	protein_coding	2	14396016	14399275	-	EB
AT2G27150	AAO3	araport11	protein_coding	2	11601727	11608450	+	AT2G27160		araport11	protein_coding	2	11607432	11608416	-	EB
AT2G33620	AHL10	araport11	protein_coding	2	14234026	14236883	+	AT2G08595		araport11	lncRNA	2	14234065	14234517	-	EB
AT2G39340	SAC3A	araport11	protein_coding	2	16423541	16430108	+	AT2G09035		araport11	ncRNA	2	16428857	16429040	-	EB
AT2G39270		araport11	protein_coding	2	16399969	16401671	+	AT2G09025		araport11	lncRNA	2	16400296	16400711	-	EB
AT2G23985		araport11	protein_coding	2	10204802	10206522	+	AT2G23987		araport11	protein_coding	2	10205031	10206259	-	EB
AT2G35660	CTF2A	araport11	protein_coding	2	14988437	14990426	+	AT2G08740		araport11	lncRNA	2	14989786	14990082	-	EB
AT2G33280		araport11	protein_coding	2	14105896	14108166	+	AT2G08560		araport11	lncRNA	2	14105912	14106377	-	EB
AT2G45990		araport11	protein_coding	2	18919316	18921511	+	AT2G09675		araport11	ncRNA	2	18919458	18919640	-	EB
AT2G16365		araport11	protein_coding	2	7074119	7079519	+	AT2G16360		araport11	protein_coding	2	7076713	7077310	-	EB
AT2G16365		araport11	protein_coding	2	7074119	7079519	+	AT2G06615		araport11	lncRNA	2	7074714	7074917	-	EB
AT2G07680	ATMRP11	araport11	protein_coding	2	3514668	3522658	+	AT2G05405		araport11	lncRNA	2	3515087	3515304	-	EB
AT2G07680	ATMRP11	araport11	protein_coding	2	3514668	3522658	+	AT2G05415		araport11	miRNA	2	3517383	3517452	-	EB
AT2G44880		araport11	protein_coding	2	18505101	18508298	+	AT2G09570		araport11	lncRNA	2	18507786	18508105	-	EB
AT2G03965		araport11	protein_coding	2	1251510	1252989	+	AT2G04655		araport11	lncRNA	2	1251862	1252530	-	EB
AT2G31880	SOBIR1	araport11	protein_coding	2	13554870	13556977	+	AT2G08475		araport11	ncRNA	2	13555925	13556113	-	EB
AT2G47170	ARF1	araport11	protein_coding	2	19366596	19368840	+	AT2G09805		araport11	lncRNA	2	19366758	19367274	-	EB
AT2G34910		araport11	protein_coding	2	14726800	14728128	+	AT2G08695		araport11	lncRNA	2	14727596	14727803	-	EB
AT2G25170	PKL	araport11	protein_coding	2	10713807	10724106	+	AT2G08120		araport11	lncRNA	2	10720032	10720553	-	EB
AT2G17972		araport11	protein_coding	2	7821585	7822330	+	AT2G07015		araport11	lncRNA	2	7821596	7822100	-	EB
AT2G33390		araport11	protein_coding	2	14150993	14153118	+	AT2G08575		araport11	lncRNA	2	14151929	14152661	-	EB
AT2G22000	PEP6	araport11	protein_coding	2	9362113	9363203	+	AT2G07485		araport11	lncRNA	2	9362602	9362910	-	EB
AT2G31790	UGT74C1	araport11	protein_coding	2	13518199	13520364	+	AT2G08470		araport11	lncRNA	2	13519805	13520069	-	EB
AT2G18680		araport11	protein_coding	2	8094614	8095779	+	AT2G18685		araport11	protein_coding	2	8094824	8095027	-	EB
AT2G11270		araport11	protein_coding	2	4484720	4485568	+	AT2G11271		araport11	protein_coding	2	4485414	4485539	-	EB
AT2G20710		araport11	protein_coding	2	8925926	8927844	+	AT2G07325		araport11	lncRNA	2	8926399	8927650	-	EB
AT2G43160	EPSIN2	araport11	protein_coding	2	17947800	17953669	+	AT2G09425		araport11	lncRNA	2	17948353	17948670	-	EB
AT2G02490		araport11	protein_coding	2	667041	668284	+	AT2G02493		araport11	protein_coding	2	667142	668055	-	EB
AT2G47380		araport11	protein_coding	2	19440923	19442053	+	AT2G09885		araport11	lncRNA	2	19440926	19441694	-	EB
AT2G42200	SPL9	araport11	protein_coding	2	17587169	17589671	+	AT2G09340		araport11	miRNA	2	17589020	17589087	-	EB
AT2G29680	CDC6	araport11	protein_coding	2	12689171	12693121	+	AT2G29679		araport11	protein_coding	2	12689276	12689398	-	EB
AT2G38780		araport11	protein_coding	2	16210816	16215521	+	AT2G38790		araport11	protein_coding	2	16214189	16215264	-	EB
AT2G01860	EMB975	araport11	protein_coding	2	388055	389918	+	AT2G04125		araport11	lncRNA	2	388080	388313	-	EB
AT2G20230	TOM2AH2	araport11	protein_coding	2	8725541	8727742	+	AT2G07265		araport11	lncRNA	2	8726067	8726447	-	EB
AT2G40160	TBL30	araport11	protein_coding	2	16777323	16779408	+	AT2G40165		araport11	protein_coding	2	16777493	16779137	-	EB
AT2G02450	NAC035	araport11	protein_coding	2	647538	650820	+	AT2G02455		araport11	protein_coding	2	647880	648687	-	EB
AT2G41705		araport11	protein_coding	2	17397270	17400081	+	AT2G09300		araport11	lncRNA	2	17397489	17398061	-	EB
AT2G28260	CNGC15	araport11	protein_coding	2	12049443	12052643	+	AT2G08260		araport11	lncRNA	2	12049444	12049677	-	EB
AT2G31910	CHX21	araport11	protein_coding	2	13570107	13574632	+	AT2G08490		araport11	lncRNA	2	13570926	13571129	-	EB
AT2G19420		araport11	protein_coding	2	8411701	8413883	+	AT2G19425	MIR156G	araport11	miRNA	2	8412516	8412618	-	EB
AT2G32470		araport11	protein_coding	2	13787172	13788894	+	AT2G08520		araport11	lncRNA	2	13787531	13787741	-	EB
AT2G32650		araport11	protein_coding	2	13850989	13852080	+	AT2G08530		araport11	lncRNA	2	13851146	13851371	-	EB
AT2G44850		araport11	protein_coding	2	18498672	18500879	+	AT2G09560		araport11	lncRNA	2	18499560	18499765	-	EB
AT2G42920	PCMP-E75	araport11	protein_coding	2	17858655	17863466	+	AT2G42930		araport11	protein_coding	2	17860868	17861272	-	EB
AT2G42920	PCMP-E75	araport11	protein_coding	2	17858655	17863466	+	AT2G42940	AHL16	araport11	protein_coding	2	17862254	17863456	-	EB
AT2G19360		araport11	protein_coding	2	8378664	8383374	+	AT2G19365		araport11	protein_coding	2	8380020	8381326	-	EB
AT2G47550	PME20	araport11	protein_coding	2	19508929	19511792	+	AT2G09925		araport11	lncRNA	2	19510548	19510832	-	EB
AT2G03680	SPR1	araport11	protein_coding	2	1120787	1122055	+	AT2G04545		araport11	lncRNA	2	1120903	1121337	-	EB
AT2G41100	CML12	araport11	protein_coding	2	17137037	17139700	+	AT2G41105		araport11	protein_coding	2	17138333	17139159	-	EB
AT2G38470	WRKY33	araport11	protein_coding	2	16108235	16110766	+	AT2G08965		araport11	lncRNA	2	16108698	16108969	-	EB
AT2G39120	WTF9	araport11	protein_coding	2	16321721	16322957	+	AT2G09000		araport11	ncRNA	2	16321728	16321921	-	EB
AT2G23120		araport11	protein_coding	2	9841842	9842634	+	AT2G23118		araport11	protein_coding	2	9841882	9842025	-	EB
AT2G14680	MEE13	araport11	protein_coding	2	6277802	6283940	+	AT2G06215		araport11	lncRNA	2	6279607	6279875	-	EB
AT2G33845		araport11	protein_coding	2	14317563	14319389	+	AT2G08635		araport11	lncRNA	2	14317684	14318201	-	EB
AT2G36220		araport11	protein_coding	2	15192480	15193698	+	AT2G08780		araport11	lncRNA	2	15192766	15193609	-	EB
AT2G13900		araport11	protein_coding	2	5833039	5835209	+	AT2G13905		araport11	protein_coding	2	5834414	5834994	-	EB
AT2G31340	emb1381	araport11	protein_coding	2	13361502	13365800	+	AT2G31345		araport11	protein_coding	2	13365232	13365800	-	EB
AT2G45720		araport11	protein_coding	2	18833086	18836374	+	AT2G09660		araport11	lncRNA	2	18834709	18835461	-	EB
AT2G41340	NRPD5B	araport11	protein_coding	2	17228733	17231082	+	AT2G41342		araport11	protein_coding	2	17230515	17231037	-	EB
AT2G31960	CALS2	araport11	protein_coding	2	13588522	13600430	+	AT2G08500		araport11	lncRNA	2	13588567	13588913	-	EB
AT2G42150		araport11	protein_coding	2	17572305	17574679	+	AT2G09335		araport11	lncRNA	2	17572719	17574482	-	EB
AT2G23740	SUVR5	araport11	protein_coding	2	10097265	10103398	+	AT2G07950		araport11	lncRNA	2	10097774	10099646	-	EB
AT2G05755		araport11	protein_coding	2	2170760	2173943	+	AT2G05753		araport11	protein_coding	2	2171390	2171936	-	EB
AT2G22870	EMB2001	araport11	protein_coding	2	9739408	9741700	+	AT2G22880		araport11	protein_coding	2	9741119	9741463	-	EB
AT2G07749		araport11	protein_coding	2	3247003	3249357	+	AT2G05145		araport11	lncRNA	2	3247993	3248209	-	EB
AT2G39375		araport11	protein_coding	2	16446514	16449180	+	AT2G39380	ATEXO70H2	araport11	protein_coding	2	16447006	16449083	-	EB
AT2G02720		araport11	protein_coding	2	762927	765027	+	AT2G04285		araport11	lncRNA	2	763851	764640	-	EB
AT2G41070	EEL	araport11	protein_coding	2	17129753	17132386	+	AT2G09215		araport11	ncRNA	2	17130013	17130359	-	EB
AT2G22610		araport11	protein_coding	2	9599420	9604776	+	AT2G07805		araport11	lncRNA	2	9604211	9604488	-	EB
AT2G40765		araport11	protein_coding	2	17012176	17013325	+	AT2G09190		araport11	lncRNA	2	17012394	17013048	-	EB
AT2G46570	LAC6	araport11	protein_coding	2	19126272	19129069	+	AT2G46567		araport11	protein_coding	2	19126641	19126751	-	EB
AT2G01750	MAP70-3	araport11	protein_coding	2	328025	332872	+	AT2G01755		araport11	protein_coding	2	332188	332808	-	EB
AT2G05655		araport11	protein_coding	2	2119187	2121254	+	AT2G04945		araport11	lncRNA	2	2120221	2120508	-	EB
AT2G43310		araport11	protein_coding	2	17995901	17996688	+	AT2G09435		araport11	lncRNA	2	17996262	17996462	-	EB
AT2G41110	CAM2	araport11	protein_coding	2	17140183	17141431	+	AT2G09225		araport11	lncRNA	2	17140408	17141016	-	EB
AT2G36026		araport11	protein_coding	2	15127265	15127816	+	AT2G36030		araport11	protein_coding	2	15127559	15127771	-	EB
AT2G18280	TULP2	araport11	protein_coding	2	7945998	7948468	+	AT2G18270		araport11	protein_coding	2	7946158	7946406	-	EB
AT2G43840	UGT74F1	araport11	protein_coding	2	18157529	18159231	+	AT2G09505		araport11	lncRNA	2	18158745	18159100	-	EB
AT2G20890	THF1	araport11	protein_coding	2	8987584	8989416	+	AT2G07345		araport11	lncRNA	2	8988633	8988845	-	EB
AT2G30950	VAR2	araport11	protein_coding	2	13174279	13177223	+	AT2G08420		araport11	lncRNA	2	13176007	13176207	-	EB
AT2G14247		araport11	protein_coding	2	6034282	6035375	+	AT2G06085		araport11	lncRNA	2	6035018	6035250	-	EB
AT2G26780		araport11	protein_coding	2	11409828	11423776	+	AT2G08180		araport11	lncRNA	2	11409844	11410075	-	EB
AT2G39500		araport11	protein_coding	2	16489013	16490108	+	AT2G09055		araport11	lncRNA	2	16489714	16490023	-	EB
AT2G25930	ELF3	araport11	protein_coding	2	11058944	11063324	+	AT2G08135		araport11	ncRNA	2	11059878	11060060	-	EB
AT2G40004		araport11	protein_coding	2	16704063	16704954	+	AT2G09105		araport11	lncRNA	2	16704087	16704331	-	EB
AT2G24820	TIC55	araport11	protein_coding	2	10574942	10576938	+	AT2G08060		araport11	lncRNA	2	10576287	10576766	-	EB
AT2G04085		araport11	lncRNA	2	289115	289752	+	AT2G04075		araport11	lncRNA	2	289115	289465	-	EB
AT2G08220		araport11	lncRNA	2	11953652	11955213	+	AT2G08230		araport11	lncRNA	2	11954741	11954995	-	EB
AT2G09185		araport11	lncRNA	2	17006644	17007301	+	AT2G09180		araport11	lncRNA	2	17006644	17006918	-	EB
AT2G05215		araport11	lncRNA	2	3334410	3335689	+	AT2G05205		araport11	lncRNA	2	3334410	3335689	-	EB
AT2G06725		araport11	lncRNA	2	7253012	7253360	+	AT2G06745		araport11	lncRNA	2	7253076	7253360	-	EB
AT2G06035		araport11	lncRNA	2	5666198	5666610	+	AT2G05975		araport11	lncRNA	2	5666198	5666404	-	EB
AT2G09060		araport11	lncRNA	2	16546752	16547255	+	AT2G09065		araport11	lncRNA	2	16546787	16547100	-	EB
AT2G05665		araport11	lncRNA	2	4871215	4871819	+	AT2G05675		araport11	lncRNA	2	4871291	4871678	-	EB
AT2G08625		araport11	lncRNA	2	14292697	14292972	+	AT2G08620		araport11	lncRNA	2	14292697	14292901	-	EB
AT2G08005		araport11	lncRNA	2	10350397	10350998	+	AT2G08010		araport11	lncRNA	2	10350647	10350892	-	EB
AT2G09635		araport11	lncRNA	2	18725411	18725887	+	AT2G09630		araport11	lncRNA	2	18725411	18725851	-	EB
AT2G04565		araport11	lncRNA	2	1133545	1133840	+	AT2G04575		araport11	lncRNA	2	1133581	1133840	-	EB
AT2G09360		araport11	lncRNA	2	17615843	17616356	+	AT2G09355		araport11	lncRNA	2	17615843	17616187	-	EB
AT2G04615		araport11	lncRNA	2	1237097	1238033	+	AT2G04635		araport11	lncRNA	2	1237239	1237523	-	EB
AT2G04775		araport11	lncRNA	2	1601458	1601790	+	AT2G04785		araport11	lncRNA	2	1601495	1601751	-	EB
AT2G07870		araport11	lncRNA	2	9820590	9820832	+	AT2G07865		araport11	lncRNA	2	9820590	9820832	-	EB
AT2G05825		araport11	lncRNA	2	5081722	5082662	+	AT2G05835		araport11	lncRNA	2	5082130	5082518	-	EB
AT2G13665		araport11	lncRNA	2	5692090	5693030	+	AT2G13660		araport11	protein_coding	2	5692097	5693016	-	EB
AT2G42247		araport11	lncRNA	2	17599330	17601863	+	AT2G42250	CYP712A1	araport11	protein_coding	2	17600075	17601849	-	EB
AT2G07213		araport11	lncRNA	2	2996582	2998054	+	AT2G07215		araport11	protein_coding	2	2996776	2997889	-	EB
AT2G07305		araport11	lncRNA	2	8835103	8836069	+	AT2G20500		araport11	protein_coding	2	8835120	8836044	-	EB
AT2G19572		araport11	lncRNA	2	8470244	8471815	+	AT2G19570	CDA1	araport11	protein_coding	2	8470244	8471644	-	EB
AT2G08665		araport11	lncRNA	2	14522522	14523568	+	AT2G34420	LHB1B2	araport11	protein_coding	2	14522524	14523568	-	EB
AT2G23672		araport11	lncRNA	2	10063065	10064078	+	AT2G23670	YCF37	araport11	protein_coding	2	10063155	10063863	-	EB
AT2G36792		araport11	lncRNA	2	15420065	15422088	+	AT2G36790	UGT73C6	araport11	protein_coding	2	15420173	15421866	-	EB
AT2G32179		araport11	lncRNA	2	13671841	13673376	+	AT2G32180	PTAC18	araport11	protein_coding	2	13672250	13673256	-	EB
AT2G21187		araport11	lncRNA	2	9076289	9077494	+	AT2G21185		araport11	protein_coding	2	9076437	9077048	-	EB
AT2G35738		araport11	lncRNA	2	15023487	15026812	+	AT2G35740	INT3	araport11	protein_coding	2	15024489	15026626	-	EB
AT2G07915		araport11	miRNA	2	10026910	10027050	+	AT2G07910		araport11	miRNA	2	10026910	10027050	-	EB
AT2G24735		araport11	ncRNA	2	10528064	10533887	+	AT2G24740	SUVH8	araport11	protein_coding	2	10529690	10531957	-	EB
AT4G25880	APUM6	araport11	protein_coding	4	13154708	13159382	+	AT4G25885		araport11	lncRNA	4	13154711	13155507	-	EB
AT4G02725		araport11	protein_coding	4	1204013	1207436	+	AT4G02720		araport11	protein_coding	4	1204089	1205892	-	EB
AT4G32660	AFC3	araport11	protein_coding	4	15756018	15759314	+	AT4G08705		araport11	lncRNA	4	15757389	15757707	-	EB
AT4G28170		araport11	protein_coding	4	13981635	13982837	+	AT4G08005		araport11	lncRNA	4	13982246	13982492	-	EB
AT4G03180		araport11	protein_coding	4	1403117	1404937	+	AT4G04445		araport11	lncRNA	4	1403428	1404292	-	EB
AT4G28280	LLG3	araport11	protein_coding	4	14010685	14012700	+	AT4G28290		araport11	protein_coding	4	14011080	14012697	-	EB
AT4G34330		araport11	protein_coding	4	16424624	16425909	+	AT4G34332		araport11	lncRNA	4	16424716	16425890	-	EB
AT4G00660	RH8	araport11	protein_coding	4	274252	278737	+	AT4G03705		araport11	lncRNA	4	277466	277679	-	EB
AT4G38000	DOF4.7	araport11	protein_coding	4	17858351	17859325	+	AT4G38005		araport11	protein_coding	4	17858874	17859104	-	EB
AT4G30660		araport11	protein_coding	4	14955373	14956171	+	AT4G08305		araport11	lncRNA	4	14955534	14955832	-	EB
AT4G18370	DEGP5	araport11	protein_coding	4	10148951	10151218	+	AT4G06770		araport11	lncRNA	4	10150417	10150793	-	EB
AT4G24805		araport11	protein_coding	4	12785226	12786249	+	AT4G07285		araport11	lncRNA	4	12785816	12786233	-	EB
AT4G22760	PCMP-E6	araport11	protein_coding	4	11960229	11963162	+	AT4G07100		araport11	miRNA	4	11962901	11963078	-	EB
AT4G22730		araport11	protein_coding	4	11941001	11943885	+	AT4G07095		araport11	lncRNA	4	11942107	11943027	-	EB
AT4G16400		araport11	protein_coding	4	9260564	9262670	+	AT4G16410		araport11	protein_coding	4	9261866	9262601	-	EB
AT4G00650	FRI	araport11	protein_coding	4	268901	271503	+	AT4G03675		araport11	ncRNA	4	270998	271192	-	EB
AT4G30100		araport11	protein_coding	4	14713400	14720061	+	AT4G30097		araport11	protein_coding	4	14713518	14713661	-	EB
AT4G13570	HTA4	araport11	protein_coding	4	7884516	7885982	+	AT4G13564	MIR841A	araport11	miRNA	4	7885251	7885462	-	EB
AT4G05210	LPXD1	araport11	protein_coding	4	2682613	2685896	+	AT4G05220		araport11	protein_coding	4	2684997	2685793	-	EB
AT4G26970	ACO2	araport11	protein_coding	4	13542918	13548629	+	AT4G07735		araport11	lncRNA	4	13546626	13546881	-	EB
AT4G24350		araport11	protein_coding	4	12609373	12611468	+	AT4G07255		araport11	lncRNA	4	12610056	12610385	-	EB
AT4G13270		araport11	protein_coding	4	7731189	7733201	+	AT4G06060		araport11	lncRNA	4	7732009	7732335	-	EB
AT4G35030		araport11	protein_coding	4	16675377	16678206	+	AT4G35025		araport11	protein_coding	4	16675528	16675749	-	EB
AT4G38825		araport11	protein_coding	4	18121526	18122010	+	AT4G38820		araport11	protein_coding	4	18121543	18121975	-	EB
AT4G00925		araport11	protein_coding	4	395931	396357	+	AT4G03785		araport11	lncRNA	4	395956	396236	-	EB
AT4G26510	UKL4	araport11	protein_coding	4	13381687	13388362	+	AT4G26500	SUFE1	araport11	protein_coding	4	13381714	13383641	-	EB
AT4G14300	RNP1	araport11	protein_coding	4	8231002	8234281	+	AT4G14301		araport11	protein_coding	4	8233764	8234227	-	EB
AT4G22467		araport11	protein_coding	4	11840119	11841517	+	AT4G22470		araport11	protein_coding	4	11840134	11841450	-	EB
AT4G10020	HSD5	araport11	protein_coding	4	6268273	6270434	+	AT4G05755		araport11	lncRNA	4	6269079	6270196	-	EB
AT4G08320	TPR8	araport11	protein_coding	4	5252640	5255200	+	AT4G05395		araport11	lncRNA	4	5254688	5254959	-	EB
AT4G05400		araport11	protein_coding	4	2741124	2742949	+	AT4G05155		araport11	lncRNA	4	2742346	2742762	-	EB
AT4G18610	LSH9	araport11	protein_coding	4	10250601	10253148	+	AT4G06830		araport11	lncRNA	4	10251955	10252195	-	EB
AT4G30610	SCPL24	araport11	protein_coding	4	14944129	14948605	+	AT4G08295		araport11	lncRNA	4	14947779	14948073	-	EB
AT4G38250	AVT3C	araport11	protein_coding	4	17935402	17937068	+	AT4G09695		araport11	lncRNA	4	17935407	17937048	-	EB
AT4G34410	ERF109	araport11	protein_coding	4	16451876	16453260	+	AT4G08985		araport11	lncRNA	4	16452065	16452725	-	EB
AT4G01026	PYL7	araport11	protein_coding	4	446978	448511	+	AT4G03845		araport11	lncRNA	4	447309	447577	-	EB
AT4G15820		araport11	protein_coding	4	8992970	8995188	+	AT4G06340		araport11	lncRNA	4	8992981	8994173	-	EB
AT4G20830		araport11	protein_coding	4	11155453	11157806	+	AT4G20835		araport11	protein_coding	4	11155537	11157106	-	EB
AT4G04860	DER2.2	araport11	protein_coding	4	2459853	2461739	+	AT4G05015		araport11	lncRNA	4	2460404	2460620	-	EB
AT4G03330	SYP123	araport11	protein_coding	4	1466284	1467750	+	AT4G04505		araport11	lncRNA	4	1466474	1466768	-	EB
AT4G36720	HVA22K	araport11	protein_coding	4	17307709	17309867	+	AT4G09365		araport11	ncRNA	4	17308153	17308349	-	EB
AT4G23960		araport11	protein_coding	4	12444765	12445904	+	AT4G23970		araport11	protein_coding	4	12445378	12445680	-	EB
AT4G02880		araport11	protein_coding	4	1274465	1278718	+	AT4G04325		araport11	ncRNA	4	1276901	1277094	-	EB
AT4G15020		araport11	protein_coding	4	8575342	8578729	+	AT4G15025		araport11	protein_coding	4	8575406	8575687	-	EB
AT4G09030	AGP10	araport11	protein_coding	4	5792137	5792966	+	AT4G09035		araport11	protein_coding	4	5792289	5792625	-	EB
AT4G38560		araport11	protein_coding	4	18029196	18031333	+	AT4G09715		araport11	lncRNA	4	18030895	18031163	-	EB
AT4G23610		araport11	protein_coding	4	12314025	12314829	+	AT4G07165		araport11	lncRNA	4	12314032	12314494	-	EB
AT4G02900		araport11	protein_coding	4	1283655	1287832	+	AT4G04345		araport11	lncRNA	4	1283762	1284017	-	EB
AT4G12850		araport11	protein_coding	4	7536913	7539048	+	AT4G12860	CML2	araport11	protein_coding	4	7538444	7538902	-	EB
AT4G39960		araport11	protein_coding	4	18533734	18536618	+	AT4G09955		araport11	lncRNA	4	18533827	18534208	-	EB
AT4G22495		araport11	protein_coding	4	11851144	11853026	+	AT4G22505		araport11	protein_coding	4	11851155	11853018	-	EB
AT4G31850	PGR3	araport11	protein_coding	4	15402768	15406493	+	AT4G08575		araport11	lncRNA	4	15405984	15406345	-	EB
AT4G33666		araport11	protein_coding	4	16169048	16169535	+	AT4G08815		araport11	lncRNA	4	16169218	16169439	-	EB
AT4G16745		araport11	protein_coding	4	9411823	9414897	+	AT4G06425		araport11	lncRNA	4	9414360	9414688	-	EB
AT4G31290	GGCT2	araport11	protein_coding	4	15185775	15188484	+	AT4G31280		araport11	protein_coding	4	15185801	15186005	-	EB
AT4G21180	ERDJ2B	araport11	protein_coding	4	11288892	11292389	+	AT4G06985		araport11	lncRNA	4	11291646	11292133	-	EB
AT4G07835		araport11	protein_coding	4	4659714	4660348	+	AT4G05235		araport11	lncRNA	4	4659865	4660254	-	EB
AT4G39860		araport11	protein_coding	4	18498202	18501682	+	AT4G09945		araport11	lncRNA	4	18498300	18498531	-	EB
AT4G00750		araport11	protein_coding	4	314239	317675	+	AT4G03725		araport11	lncRNA	4	315065	316037	-	EB
AT4G33630	EX1	araport11	protein_coding	4	16155292	16159578	+	AT4G08795		araport11	lncRNA	4	16157209	16157554	-	EB
AT4G31870	GPX7	araport11	protein_coding	4	15410078	15412486	+	AT4G31875		araport11	protein_coding	4	15411701	15412451	-	EB
AT4G29830	VIP3	araport11	protein_coding	4	14597559	14599300	+	AT4G08225		araport11	lncRNA	4	14597608	14598223	-	EB
AT4G10750		araport11	protein_coding	4	6618676	6619939	+	AT4G05815		araport11	lncRNA	4	6619461	6619844	-	EB
AT4G01370	MPK4	araport11	protein_coding	4	566917	570299	+	AT4G01380		araport11	protein_coding	4	569148	570076	-	EB
AT4G16670		araport11	protein_coding	4	9385119	9387754	+	AT4G06410		araport11	lncRNA	4	9386180	9387271	-	EB
AT4G22270	MRB1	araport11	protein_coding	4	11773221	11776039	+	AT4G22265		araport11	tRNA	4	11774461	11774546	-	EB
AT4G13580	DIR18	araport11	protein_coding	4	7900374	7901328	+	AT4G06135		araport11	lncRNA	4	7900564	7900798	-	EB
AT4G12070		araport11	protein_coding	4	7231819	7234546	+	AT4G12065		araport11	tRNA	4	7232799	7232871	-	EB
AT4G21550	VAL3	araport11	protein_coding	4	11462969	11468679	+	AT4G07020		araport11	lncRNA	4	11463416	11463724	-	EB
AT4G21300	PCMP-E36	araport11	protein_coding	4	11336318	11339052	+	AT4G06990		araport11	lncRNA	4	11338455	11338677	-	EB
AT4G11970		araport11	protein_coding	4	7180350	7183677	+	AT4G05935		araport11	lncRNA	4	7182648	7182968	-	EB
AT4G26288		araport11	protein_coding	4	13307461	13308306	+	AT4G26290		araport11	protein_coding	4	13307595	13307822	-	EB
AT4G02200		araport11	protein_coding	4	972707	974692	+	AT4G04075		araport11	lncRNA	4	973174	973552	-	EB
AT4G04415		araport11	protein_coding	4	2194160	2195495	+	AT4G04875		araport11	lncRNA	4	2194585	2194815	-	EB
AT4G09000	GRF1	araport11	protein_coding	4	5775210	5777481	+	AT4G05685		araport11	lncRNA	4	5776265	5777106	-	EB
AT4G27500	PPI1	araport11	protein_coding	4	13743011	13746211	+	AT4G07855		araport11	lncRNA	4	13743303	13746071	-	EB
AT4G00360	CYP86A2	araport11	protein_coding	4	160643	163023	+	AT4G03585		araport11	lncRNA	4	162041	162822	-	EB
AT4G39840		araport11	protein_coding	4	18484901	18486949	+	AT4G09925		araport11	miRNA	4	18485438	18485531	-	EB
AT4G19100	PAM68	araport11	protein_coding	4	10453415	10454515	+	AT4G06870		araport11	lncRNA	4	10454142	10454361	-	EB
AT4G23530		araport11	protein_coding	4	12278915	12280851	+	AT4G07130		araport11	lncRNA	4	12279302	12279867	-	EB
AT4G16190	RD19C	araport11	protein_coding	4	9171280	9173667	+	AT4G16195	SPH2	araport11	protein_coding	4	9173165	9173650	-	EB
AT4G12040	SAP7	araport11	protein_coding	4	7214577	7216715	+	AT4G05940		araport11	ncRNA	4	7216400	7216598	-	EB
AT4G39170	SFH6	araport11	protein_coding	4	18240605	18243795	+	AT4G09815		araport11	lncRNA	4	18241247	18241815	-	EB
AT4G14700	ORC1A	araport11	protein_coding	4	8422173	8424760	+	AT4G06210		araport11	lncRNA	4	8422818	8423642	-	EB
AT4G11660	HSFB2B	araport11	protein_coding	4	7042354	7044708	+	AT4G05910		araport11	lncRNA	4	7043788	7044139	-	EB
AT4G22475		araport11	protein_coding	4	11844242	11846630	+	AT4G22485		araport11	protein_coding	4	11844506	11846476	-	EB
AT4G35630	PSAT1	araport11	protein_coding	4	16904059	16905722	+	AT4G09225		araport11	lncRNA	4	16904487	16904812	-	EB
AT4G24510	CER2	araport11	protein_coding	4	12660687	12662656	+	AT4G07275		araport11	lncRNA	4	12662029	12662344	-	EB
AT4G03140		araport11	protein_coding	4	1392121	1393842	+	AT4G04435		araport11	lncRNA	4	1392584	1393519	-	EB
AT4G23270	CRK19	araport11	protein_coding	4	12170955	12174297	+	AT4G23271		araport11	protein_coding	4	12173944	12174045	-	EB
AT4G16233		araport11	protein_coding	4	9188005	9188737	+	AT4G06385		araport11	lncRNA	4	9188233	9188576	-	EB
AT4G14000		araport11	protein_coding	4	8090793	8093601	+	AT4G14010	RALFL32	araport11	protein_coding	4	8092687	8093552	-	EB
AT4G29540	LPXA	araport11	protein_coding	4	14497560	14500504	+	AT4G08185		araport11	lncRNA	4	14500063	14500262	-	EB
AT4G34120	CBSX2	araport11	protein_coding	4	16340907	16343118	+	AT4G08925		araport11	lncRNA	4	16341960	16342266	-	EB
AT4G16980		araport11	protein_coding	4	9556783	9557939	+	AT4G16983		araport11	protein_coding	4	9557002	9557821	-	EB
AT4G31354		araport11	protein_coding	4	15218069	15220811	+	AT4G31355		araport11	protein_coding	4	15219431	15220309	-	EB
AT4G03535		araport11	lncRNA	4	87717	88476	+	AT4G03545		araport11	lncRNA	4	88123	88476	-	EB
AT4G09045		araport11	lncRNA	4	16588865	16589338	+	AT4G09055		araport11	lncRNA	4	16589031	16589271	-	EB
AT4G09605		araport11	lncRNA	4	17706331	17707283	+	AT4G09575		araport11	lncRNA	4	17706331	17706829	-	EB
AT4G08835		araport11	lncRNA	4	16200215	16201007	+	AT4G08845		araport11	lncRNA	4	16200363	16200806	-	EB
AT4G06455		araport11	lncRNA	4	9528502	9529207	+	AT4G06450		araport11	lncRNA	4	9528502	9528899	-	EB
AT4G07050		araport11	lncRNA	4	11699821	11700427	+	AT4G07045		araport11	lncRNA	4	11699821	11700099	-	EB
AT4G03805		araport11	lncRNA	4	426018	426395	+	AT4G03815		araport11	lncRNA	4	426053	426395	-	EB
AT4G05870		araport11	lncRNA	4	6878319	6878675	+	AT4G05865		araport11	lncRNA	4	6878319	6878675	-	EB
AT4G06365		araport11	lncRNA	4	9085281	9085772	+	AT4G06370		araport11	lncRNA	4	9085423	9085772	-	EB
AT4G07235		araport11	lncRNA	4	12501477	12501897	+	AT4G07240		araport11	lncRNA	4	12501621	12501823	-	EB
AT4G05375		araport11	lncRNA	4	5157396	5157671	+	AT4G05385		araport11	lncRNA	4	5157432	5157637	-	EB
AT4G06045		araport11	lncRNA	4	7728530	7729259	+	AT4G06050		araport11	lncRNA	4	7728685	7728929	-	EB
AT4G06715		araport11	lncRNA	4	9799142	9799750	+	AT4G06725		araport11	lncRNA	4	9799247	9799610	-	EB
AT4G05765		araport11	lncRNA	4	6330142	6330510	+	AT4G05770		araport11	lncRNA	4	6330179	6330510	-	EB
AT4G05715		araport11	lncRNA	4	5937697	5938281	+	AT4G09355		araport11	protein_coding	4	5937725	5937751	-	EB
AT4G07295		araport11	lncRNA	4	12841792	12842181	+	AT4G07300		araport11	lncRNA	4	12841975	12842181	-	EB
AT4G03555		araport11	lncRNA	4	132712	133253	+	AT4G03575		araport11	lncRNA	4	132963	133179	-	EB
AT4G04195		araport11	lncRNA	4	1114529	1114766	+	AT4G04185		araport11	snRNA	4	1114529	1114629	-	EB
AT4G03895		araport11	lncRNA	4	681862	682660	+	AT4G01575		araport11	protein_coding	4	681862	682601	-	EB
AT4G01593		araport11	lncRNA	4	690643	692176	+	AT4G01595		araport11	protein_coding	4	690726	691993	-	EB
AT4G04077		araport11	lncRNA	4	1961126	1961951	+	AT4G04078		araport11	protein_coding	4	1961640	1961747	-	EB
AT4G06695		araport11	lncRNA	4	9714934	9715298	+	AT4G06705		araport11	snoRNA	4	9715045	9715195	-	EB
AT4G03039	MIR826A	araport11	miRNA	4	1340479	1340656	+	AT4G04365		araport11	miRNA	4	1340521	1340614	-	EB
AT1G79700		araport11	protein_coding	1	29990336	29993766	-	AT1G09907		araport11	lncRNA	1	29992705	29993059	+	EB
AT1G10120	BHLH74	araport11	protein_coding	1	3304039	3306956	-	AT1G04773		araport11	lncRNA	1	3305948	3306688	+	EB
AT1G01760		araport11	protein_coding	1	276266	278599	-	AT1G04057		araport11	ncRNA	1	276543	276729	+	EB
AT1G12480	SLAC1	araport11	protein_coding	1	4257268	4259300	-	AT1G04953		araport11	lncRNA	1	4257863	4258637	+	EB
AT1G50020		araport11	protein_coding	1	18519946	18521781	-	AT1G07607		araport11	lncRNA	1	18520004	18520624	+	EB
AT1G17140	ICR1	araport11	protein_coding	1	5856573	5858550	-	AT1G05297		araport11	lncRNA	1	5857935	5858271	+	EB
AT1G22180		araport11	protein_coding	1	7828326	7830424	-	AT1G05727		araport11	lncRNA	1	7829731	7830154	+	EB
AT1G79670	WAKL22	araport11	protein_coding	1	29976725	29979356	-	AT1G09903		araport11	ncRNA	1	29978635	29978822	+	EB
AT1G58220		araport11	protein_coding	1	21558243	21562966	-	AT1G58223		araport11	protein_coding	1	21558383	21559933	+	EB
AT1G48970		araport11	protein_coding	1	18113714	18117833	-	AT1G07517		araport11	lncRNA	1	18115790	18117008	+	EB
AT1G34000	OHP2	araport11	protein_coding	1	12357910	12358966	-	AT1G06717		araport11	lncRNA	1	12358198	12358531	+	EB
AT1G16730	UP6	araport11	protein_coding	1	5726368	5727406	-	AT1G05257		araport11	ncRNA	1	5726556	5726671	+	EB
AT1G06040	BBX24	araport11	protein_coding	1	1828340	1829983	-	AT1G06045		araport11	protein_coding	1	1829522	1829865	+	EB
AT1G10530		araport11	protein_coding	1	3471456	3472674	-	AT1G04803		araport11	lncRNA	1	3472127	3472558	+	EB
AT1G07220		araport11	protein_coding	1	2216925	2219649	-	AT1G04567		araport11	lncRNA	1	2218886	2219281	+	EB
AT1G15820	LHCB6	araport11	protein_coding	1	5446462	5447880	-	AT1G05207		araport11	lncRNA	1	5447212	5447569	+	EB
AT1G74180	AtRLP14	araport11	protein_coding	1	27897040	27902025	-	AT1G09423		araport11	lncRNA	1	27901762	27901962	+	EB
AT1G49225		araport11	protein_coding	1	18206312	18211390	-	AT1G49230	ATL78	araport11	protein_coding	1	18209194	18210177	+	EB
AT1G31490		araport11	protein_coding	1	11271228	11273294	-	AT1G31485		araport11	lncRNA	1	11271744	11273075	+	EB
AT1G54370	NHX5	araport11	protein_coding	1	20293151	20297236	-	AT1G07967		araport11	lncRNA	1	20295409	20295717	+	EB
AT1G64790	ILA	araport11	protein_coding	1	24064822	24083428	-	AT1G64795		araport11	protein_coding	1	24082579	24082848	+	EB
AT1G69270	RPK1	araport11	protein_coding	1	26040689	26042741	-	AT1G09053		araport11	lncRNA	1	26041040	26042686	+	EB
AT1G01910		araport11	protein_coding	1	313101	316090	-	AT1G04083		araport11	lncRNA	1	314189	314463	+	EB
AT1G23830		araport11	protein_coding	1	8422960	8424088	-	AT1G05837		araport11	lncRNA	1	8423069	8424073	+	EB
AT1G05840		araport11	protein_coding	1	1762734	1766283	-	AT1G04437		araport11	lncRNA	1	1764573	1764829	+	EB
AT1G74660	MIF1	araport11	protein_coding	1	28045472	28048289	-	AT1G09497		araport11	lncRNA	1	28047169	28047416	+	EB
AT1G29420		araport11	protein_coding	1	10301377	10302099	-	AT1G06257		araport11	lncRNA	1	10301646	10301987	+	EB
AT1G50570		araport11	protein_coding	1	18726235	18728369	-	AT1G07653		araport11	lncRNA	1	18727554	18727851	+	EB
AT1G07020		araport11	protein_coding	1	2155213	2156153	-	AT1G04537		araport11	lncRNA	1	2155213	2155622	+	EB
AT1G11820		araport11	protein_coding	1	3991027	3993707	-	AT1G04893		araport11	lncRNA	1	3991393	3991738	+	EB
AT1G13800		araport11	protein_coding	1	4730395	4733869	-	AT1G13805		araport11	protein_coding	1	4730987	4731055	+	EB
AT1G65540		araport11	protein_coding	1	24362045	24366466	-	AT1G65541		araport11	protein_coding	1	24366066	24366405	+	EB
AT1G69550		araport11	protein_coding	1	26148021	26153600	-	AT1G09067		araport11	lncRNA	1	26148056	26148296	+	EB
AT1G78580	TPS1	araport11	protein_coding	1	29552340	29560912	-	AT1G09827		araport11	lncRNA	1	29557848	29558276	+	EB
AT1G15040	GAT1_2.1	araport11	protein_coding	1	5179887	5181402	-	AT1G05147		araport11	lncRNA	1	5180695	5181247	+	EB
AT1G05720		araport11	protein_coding	1	1717389	1718909	-	AT1G04413		araport11	lncRNA	1	1717730	1718089	+	EB
AT1G69570	CDF5	araport11	protein_coding	1	26161528	26163715	-	AT1G69572		araport11	lncRNA	1	26161551	26162791	+	EB
AT1G06515		araport11	protein_coding	1	1990634	1992228	-	AT1G04477		araport11	lncRNA	1	1991587	1991970	+	EB
AT1G28390		araport11	protein_coding	1	9966186	9968495	-	AT1G06153		araport11	lncRNA	1	9967837	9968056	+	EB
AT1G74030	ENO1	araport11	protein_coding	1	27839159	27842132	-	AT1G74035		araport11	protein_coding	1	27839443	27839775	+	EB
AT1G02590		araport11	protein_coding	1	552138	552761	-	AT1G02600		araport11	tRNA	1	552640	552711	+	EB
AT1G22620	SAC1	araport11	protein_coding	1	7994166	8002989	-	AT1G22610		araport11	protein_coding	1	7994262	7997588	+	EB
AT1G74370		araport11	protein_coding	1	27958086	27959400	-	AT1G09443		araport11	lncRNA	1	27958293	27958633	+	EB
AT1G05560	UGT1	araport11	protein_coding	1	1645300	1647435	-	AT1G05562		araport11	lncRNA	1	1645300	1647435	+	EB
AT1G10390	NUP98A	araport11	protein_coding	1	3406956	3412874	-	AT1G10395		araport11	protein_coding	1	3412474	3412742	+	EB
AT1G68800	BRC2	araport11	protein_coding	1	25845892	25850131	-	AT1G09013		araport11	lncRNA	1	25848544	25848803	+	EB
AT1G03390		araport11	protein_coding	1	841033	842418	-	AT1G03395		araport11	protein_coding	1	841677	842158	+	EB
AT1G04910	OFUT1	araport11	protein_coding	1	1387871	1391381	-	AT1G04303		araport11	lncRNA	1	1388988	1389225	+	EB
AT1G11900		araport11	protein_coding	1	4013121	4014688	-	AT1G04917		araport11	lncRNA	1	4013195	4013918	+	EB
AT1G17060	CYP72C1	araport11	protein_coding	1	5832094	5835488	-	AT1G17065		araport11	protein_coding	1	5832303	5834030	+	EB
AT1G28710		araport11	protein_coding	1	10086366	10089772	-	AT1G28720		araport11	tRNA	1	10089437	10089508	+	EB
AT1G80410	EMB2753	araport11	protein_coding	1	30227485	30235087	-	AT1G09963		araport11	lncRNA	1	30228005	30228447	+	EB
AT1G79480		araport11	protein_coding	1	29897597	29899604	-	AT1G79485		araport11	protein_coding	1	29898481	29898828	+	EB
AT1G02950	ATGSTF4	araport11	protein_coding	1	665119	666471	-	AT1G02952		araport11	lncRNA	1	665354	666367	+	EB
AT1G09880		araport11	protein_coding	1	3208712	3213468	-	AT1G04747		araport11	lncRNA	1	3212812	3213011	+	EB
AT1G55270		araport11	protein_coding	1	20617954	20620146	-	AT1G08047		araport11	lncRNA	1	20619552	20619881	+	EB
AT1G76890	GT-2	araport11	protein_coding	1	28873052	28875435	-	AT1G76892		araport11	lncRNA	1	28874691	28874999	+	EB
AT1G72560	PSD	araport11	protein_coding	1	27324367	27330031	-	AT1G09323		araport11	lncRNA	1	27329573	27329778	+	EB
AT1G54710	ATG18H	araport11	protein_coding	1	20416770	20421156	-	AT1G07987		araport11	lncRNA	1	20420189	20420554	+	EB
AT1G51400		araport11	protein_coding	1	19052023	19052582	-	AT1G07737		araport11	lncRNA	1	19052139	19052358	+	EB
AT1G28260	SMG7L	araport11	protein_coding	1	9875527	9879433	-	AT1G28265		araport11	protein_coding	1	9879035	9879310	+	EB
AT1G24290		araport11	protein_coding	1	8612505	8614283	-	AT1G05873		araport11	lncRNA	1	8613169	8614053	+	EB
AT1G62310		araport11	protein_coding	1	23033403	23039787	-	AT1G08513		araport11	lncRNA	1	23034689	23035381	+	EB
AT1G55860	UPL1	araport11	protein_coding	1	20879900	20893268	-	AT1G08073		araport11	lncRNA	1	20884658	20885139	+	EB
AT1G01050	PPA1	araport11	protein_coding	1	31170	33171	-	AT1G03997		araport11	lncRNA	1	32727	33009	+	EB
AT1G22510		araport11	protein_coding	1	7950818	7952832	-	AT1G05757		araport11	lncRNA	1	7952142	7952470	+	EB
AT1G01860	PFC1	araport11	protein_coding	1	304133	306310	-	AT1G04073		araport11	lncRNA	1	304481	304713	+	EB
AT1G54790		araport11	protein_coding	1	20440979	20444066	-	AT1G07997		araport11	lncRNA	1	20443101	20443349	+	EB
AT1G25220	ASB1	araport11	protein_coding	1	8836835	8839609	-	AT1G05933		araport11	lncRNA	1	8838445	8839139	+	EB
AT1G79720		araport11	protein_coding	1	29997127	29999045	-	AT1G09913		araport11	lncRNA	1	29998363	29998796	+	EB
AT1G75090		araport11	protein_coding	1	28187447	28189765	-	AT1G09527		araport11	lncRNA	1	28188388	28188831	+	EB
AT1G07480		araport11	protein_coding	1	2296023	2299544	-	AT1G04587		araport11	lncRNA	1	2297262	2297552	+	EB
AT1G02870		araport11	protein_coding	1	637214	638681	-	AT1G04153		araport11	lncRNA	1	637772	638231	+	EB
AT1G18100	MFT	araport11	protein_coding	1	6227217	6230194	-	AT1G05383		araport11	lncRNA	1	6228598	6229147	+	EB
AT1G06460	ACD32.1	araport11	protein_coding	1	1967087	1969656	-	AT1G04467		araport11	lncRNA	1	1968861	1969332	+	EB
AT1G36390		araport11	protein_coding	1	13701401	13703573	-	AT1G06977		araport11	lncRNA	1	13701971	13702749	+	EB
AT1G63770		araport11	protein_coding	1	23657506	23664793	-	AT1G08633		araport11	lncRNA	1	23663842	23664431	+	EB
AT1G62250		araport11	protein_coding	1	22994538	22997709	-	AT1G62240		araport11	protein_coding	1	22994544	22995471	+	EB
AT1G07473		araport11	protein_coding	1	2294566	2295489	-	AT1G04583		araport11	lncRNA	1	2294889	2295488	+	EB
AT1G76700	ATJ10	araport11	protein_coding	1	28780408	28783257	-	AT1G09637		araport11	lncRNA	1	28782714	28782958	+	EB
AT1G54160	NFYA5	araport11	protein_coding	1	20217336	20219452	-	AT1G07943		araport11	lncRNA	1	20217732	20218221	+	EB
AT1G14030	LSMT-L	araport11	protein_coding	1	4805306	4807517	-	AT1G05047		araport11	lncRNA	1	4805676	4806123	+	EB
AT1G64450		araport11	protein_coding	1	23941598	23942900	-	AT1G64455		araport11	protein_coding	1	23941764	23942418	+	EB
AT1G28765		araport11	protein_coding	1	10105047	10107645	-	AT1G28940		araport11	tRNA	1	10106528	10106599	+	EB
AT1G28765		araport11	protein_coding	1	10105047	10107645	-	AT1G28930		araport11	tRNA	1	10106090	10106161	+	EB
AT1G28765		araport11	protein_coding	1	10105047	10107645	-	AT1G28950		araport11	tRNA	1	10106898	10106969	+	EB
AT1G67950		araport11	protein_coding	1	25478713	25480580	-	AT1G08963		araport11	lncRNA	1	25480035	25480431	+	EB
AT1G62610		araport11	protein_coding	1	23181463	23183227	-	AT1G08547		araport11	ncRNA	1	23181614	23181887	+	EB
AT1G03410	2A6	araport11	protein_coding	1	844436	847683	-	AT1G04183		araport11	lncRNA	1	845677	847683	+	EB
AT1G62590		araport11	protein_coding	1	23176930	23179248	-	AT1G08537		araport11	lncRNA	1	23177935	23178261	+	EB
AT1G71490	PCMP-E67	araport11	protein_coding	1	26932905	26935825	-	AT1G09257		araport11	lncRNA	1	26933746	26934487	+	EB
AT1G60990		araport11	protein_coding	1	22462026	22465495	-	AT1G60989	SCRL7	araport11	protein_coding	1	22462160	22462721	+	EB
AT1G50910		araport11	protein_coding	1	18866753	18869933	-	AT1G07697		araport11	lncRNA	1	18867704	18868089	+	EB
AT1G53100		araport11	protein_coding	1	19786900	19789150	-	AT1G07853		araport11	lncRNA	1	19787023	19787316	+	EB
AT1G01725		araport11	protein_coding	1	269792	270859	-	AT1G04047		araport11	lncRNA	1	270067	270517	+	EB
AT1G30475		araport11	protein_coding	1	10788226	10790241	-	AT1G06337		araport11	lncRNA	1	10789698	10790032	+	EB
AT1G68640	PAN	araport11	protein_coding	1	25769576	25772650	-	AT1G09003		araport11	lncRNA	1	25772220	25772475	+	EB
AT1G48760	DELTA-ADR	araport11	protein_coding	1	18035967	18039405	-	AT1G48750		araport11	protein_coding	1	18035967	18036510	+	EB
AT1G66870		araport11	protein_coding	1	24945484	24946968	-	AT1G08853		araport11	lncRNA	1	24945530	24945945	+	EB
AT1G72070		araport11	protein_coding	1	27118621	27119918	-	AT1G09297		araport11	lncRNA	1	27119300	27119697	+	EB
AT1G19130		araport11	protein_coding	1	6609325	6610613	-	AT1G05467		araport11	lncRNA	1	6610071	6610443	+	EB
AT1G12820	AFB3	araport11	protein_coding	1	4368760	4371298	-	AT1G04977		araport11	lncRNA	1	4368980	4369617	+	EB
AT1G65120		araport11	protein_coding	1	24191179	24196337	-	AT1G08737		araport11	snRNA	1	24194483	24194586	+	EB
AT1G21310	EXT3	araport11	protein_coding	1	7453245	7455009	-	AT1G21313		araport11	protein_coding	1	7453735	7454256	+	EB
AT1G80850		araport11	protein_coding	1	30385449	30387602	-	AT1G09987		araport11	lncRNA	1	30386733	30387446	+	EB
AT1G13700	PGL1	araport11	protein_coding	1	4694372	4696023	-	AT1G05023		araport11	lncRNA	1	4694951	4695230	+	EB
AT1G03660		araport11	protein_coding	1	911310	913808	-	AT1G04203		araport11	lncRNA	1	913390	913595	+	EB
AT1G19630	CYP722A1	araport11	protein_coding	1	6783803	6788175	-	AT1G19620		araport11	protein_coding	1	6784020	6785075	+	EB
AT1G43605		araport11	protein_coding	1	16416733	16417928	-	AT1G07173		araport11	lncRNA	1	16417285	16417517	+	EB
AT1G22850		araport11	protein_coding	1	8080482	8082882	-	AT1G05777		araport11	lncRNA	1	8080698	8080937	+	EB
AT1G75780	TUBB1	araport11	protein_coding	1	28451138	28453820	-	AT1G75785		araport11	protein_coding	1	28451154	28451792	+	EB
AT1G68400		araport11	protein_coding	1	25646039	25649254	-	AT1G08987		araport11	snRNA	1	25647323	25647396	+	EB
AT1G06800	PLA-I{gamma}1	araport11	protein_coding	1	2089417	2091686	-	AT1G04513		araport11	lncRNA	1	2089765	2090865	+	EB
AT1G33350	PCMP-E57	araport11	protein_coding	1	12089249	12091743	-	AT1G33355		araport11	protein_coding	1	12089635	12089662	+	EB
AT1G31255		araport11	protein_coding	1	11169450	11170396	-	AT1G06427		araport11	lncRNA	1	11169645	11170059	+	EB
AT1G49540	ELP2	araport11	protein_coding	1	18333623	18337520	-	AT1G07567		araport11	lncRNA	1	18333956	18334247	+	EB
AT1G79050	RECA	araport11	protein_coding	1	29736959	29740179	-	AT1G09843		araport11	ncRNA	1	29739892	29740072	+	EB
AT1G29535		araport11	protein_coding	1	10327138	10329116	-	AT1G29540		araport11	protein_coding	1	10327346	10328105	+	EB
AT1G36622		araport11	protein_coding	1	13835620	13836954	-	AT1G36623		araport11	protein_coding	1	13835832	13836121	+	EB
AT1G52510		araport11	protein_coding	1	19561510	19565272	-	AT1G07807		araport11	lncRNA	1	19563480	19563813	+	EB
AT1G16820		araport11	protein_coding	1	5756835	5758653	-	AT1G05267		araport11	lncRNA	1	5757508	5758384	+	EB
AT1G16820		araport11	protein_coding	1	5756835	5758653	-	AT1G05273		araport11	snRNA	1	5758382	5758575	+	EB
AT1G61560	MLO6	araport11	protein_coding	1	22708468	22712289	-	AT1G61562		araport11	protein_coding	1	22709009	22710122	+	EB
AT1G68940		araport11	protein_coding	1	25921453	25926075	-	AT1G68935		araport11	protein_coding	1	25921525	25923094	+	EB
AT1G77122		araport11	protein_coding	1	28977357	28978750	-	AT1G09713		araport11	lncRNA	1	28978405	28978724	+	EB
AT1G49140		araport11	protein_coding	1	18176772	18179264	-	AT1G49150		araport11	protein_coding	1	18178479	18179228	+	EB
AT1G18890	CPK10	araport11	protein_coding	1	6522764	6526075	-	AT1G05453		araport11	lncRNA	1	6525324	6525994	+	EB
AT1G08000	GATA10	araport11	protein_coding	1	2483240	2485726	-	AT1G08005		araport11	protein_coding	1	2485281	2485724	+	EB
AT1G06760		araport11	protein_coding	1	2076504	2077767	-	AT1G04503		araport11	lncRNA	1	2076515	2076998	+	EB
AT1G71310	RAD52-1	araport11	protein_coding	1	26877745	26880064	-	AT1G09233		araport11	lncRNA	1	26878908	26879174	+	EB
AT1G75450	CKX5	araport11	protein_coding	1	28314458	28318375	-	AT1G09557		araport11	lncRNA	1	28318139	28318355	+	EB
AT1G30810	JMJ18	araport11	protein_coding	1	10936765	10942292	-	AT1G30800		araport11	protein_coding	1	10936923	10938099	+	EB
AT1G53500	RHM2	araport11	protein_coding	1	19966944	19969757	-	AT1G07893		araport11	lncRNA	1	19967683	19969121	+	EB
AT1G71260	WHY2	araport11	protein_coding	1	26861657	26863454	-	AT1G09223		araport11	lncRNA	1	26861970	26862189	+	EB
AT1G14010		araport11	protein_coding	1	4800169	4801850	-	AT1G05043		araport11	lncRNA	1	4800688	4801256	+	EB
AT1G26300		araport11	protein_coding	1	9095768	9099766	-	AT1G26290		araport11	protein_coding	1	9097643	9098964	+	EB
AT1G14810		araport11	protein_coding	1	5102424	5104850	-	AT1G05123		araport11	lncRNA	1	5102981	5103303	+	EB
AT1G26100	CYB561D	araport11	protein_coding	1	9022542	9024081	-	AT1G05977		araport11	lncRNA	1	9023037	9023508	+	EB
AT1G55940	CYP708A1	araport11	protein_coding	1	20922342	20924587	-	AT1G55945		araport11	protein_coding	1	20923651	20924243	+	EB
AT1G04220	KCS2	araport11	protein_coding	1	1119699	1122786	-	AT1G04247		araport11	lncRNA	1	1120225	1122526	+	EB
AT1G23400	CAF2	araport11	protein_coding	1	8311984	8315876	-	AT1G23410	RPS27AA	araport11	protein_coding	1	8314853	8315737	+	EB
AT1G28000		araport11	protein_coding	1	9756674	9757963	-	AT1G28005		araport11	protein_coding	1	9756927	9757891	+	EB
AT1G76360		araport11	protein_coding	1	28643038	28646721	-	AT1G09623		araport11	lncRNA	1	28645595	28645885	+	EB
AT1G64970	VTE4	araport11	protein_coding	1	24134085	24136109	-	AT1G08733		araport11	lncRNA	1	24135163	24135658	+	EB
AT1G62800	ASP4	araport11	protein_coding	1	23253703	23257546	-	AT1G08567		araport11	lncRNA	1	23254364	23254714	+	EB
AT1G07060		araport11	protein_coding	1	2166348	2168397	-	AT1G04557		araport11	lncRNA	1	2166659	2166864	+	EB
AT1G06710		araport11	protein_coding	1	2055745	2060429	-	AT1G04493		araport11	lncRNA	1	2055991	2056304	+	EB
AT1G06710		araport11	protein_coding	1	2055745	2060429	-	AT1G04497		araport11	lncRNA	1	2056863	2057170	+	EB
AT1G78915		araport11	protein_coding	1	29667565	29671341	-	AT1G09837		araport11	ncRNA	1	29668453	29668642	+	EB
AT1G10865		araport11	protein_coding	1	3614513	3616308	-	AT1G04827		araport11	lncRNA	1	3615292	3616091	+	EB
AT1G79820	SGB1	araport11	protein_coding	1	30022260	30027634	-	AT1G09923		araport11	ncRNA	1	30026771	30026967	+	EB
AT1G49360		araport11	protein_coding	1	18267231	18269465	-	AT1G07547		araport11	lncRNA	1	18268864	18269454	+	EB
AT1G74060	RPL6B	araport11	protein_coding	1	27849217	27851437	-	AT1G74055		araport11	protein_coding	1	27849230	27849820	+	EB
AT1G02430	ATARFD1B	araport11	protein_coding	1	495050	496332	-	AT1G04123		araport11	lncRNA	1	495887	496190	+	EB
AT1G04290		araport11	protein_coding	1	1147297	1148533	-	AT1G04295		araport11	lncRNA	1	1147781	1148435	+	EB
AT1G54690	HTA3	araport11	protein_coding	1	20414316	20415287	-	AT1G07983		araport11	lncRNA	1	20415048	20415287	+	EB
AT1G33940		araport11	protein_coding	1	12330576	12332785	-	AT1G33945		araport11	protein_coding	1	12331977	12332469	+	EB
AT1G05205		araport11	protein_coding	1	1509103	1510341	-	AT1G04347		araport11	lncRNA	1	1509751	1510161	+	EB
AT1G10750		araport11	protein_coding	1	3574807	3578783	-	AT1G04817		araport11	lncRNA	1	3575377	3575814	+	EB
AT1G01170		araport11	protein_coding	1	73931	74737	-	AT1G04013		araport11	lncRNA	1	74435	74683	+	EB
AT1G26230	CPN60B4	araport11	protein_coding	1	9072256	9075350	-	AT1G26225		araport11	protein_coding	1	9072634	9072835	+	EB
AT1G76460		araport11	protein_coding	1	28686181	28689208	-	AT1G76465		araport11	protein_coding	1	28688781	28689163	+	EB
AT1G45163		araport11	protein_coding	1	17090677	17091464	-	AT1G45165		araport11	protein_coding	1	17090807	17091338	+	EB
AT1G71710	IP5P3	araport11	protein_coding	1	26973567	26981046	-	AT1G09263		araport11	lncRNA	1	26979604	26979846	+	EB
AT1G65420	NPQ7	araport11	protein_coding	1	24297480	24298608	-	AT1G08753		araport11	lncRNA	1	24297810	24298562	+	EB
AT1G64280	NPR1	araport11	protein_coding	1	23852748	23855658	-	AT1G08667		araport11	lncRNA	1	23854908	23855121	+	EB
AT1G16890	UBC36	araport11	protein_coding	1	5776177	5778529	-	AT1G05277		araport11	lncRNA	1	5777100	5777828	+	EB
AT1G23110		araport11	protein_coding	1	8196447	8198331	-	AT1G05787		araport11	lncRNA	1	8197543	8198108	+	EB
AT1G70340		araport11	protein_coding	1	26503961	26506672	-	AT1G09167		araport11	lncRNA	1	26506106	26506404	+	EB
AT1G18040	CDKD-3	araport11	protein_coding	1	6206871	6209528	-	AT1G05367		araport11	lncRNA	1	6208146	6208461	+	EB
AT1G55330	AGP21	araport11	protein_coding	1	20648465	20648891	-	AT1G55335		araport11	protein_coding	1	20648469	20648832	+	EB
AT1G51550		araport11	protein_coding	1	19117032	19119382	-	AT1G07753		araport11	lncRNA	1	19117681	19118570	+	EB
AT1G22700	PYG7	araport11	protein_coding	1	8028158	8030136	-	AT1G05763		araport11	lncRNA	1	8029507	8029778	+	EB
AT1G29050	TBL38	araport11	protein_coding	1	10136246	10139228	-	AT1G06217		araport11	lncRNA	1	10138284	10138715	+	EB
AT1G31200	ATPP2-A9	araport11	protein_coding	1	11146923	11147547	-	AT1G06423		araport11	lncRNA	1	11147007	11147252	+	EB
AT1G65970	PRXIIC	araport11	protein_coding	1	24557372	24558322	-	AT1G08803		araport11	lncRNA	1	24558112	24558312	+	EB
AT1G64190	PGD1	araport11	protein_coding	1	23825328	23827136	-	AT1G08657		araport11	lncRNA	1	23825650	23826227	+	EB
AT1G09420	G6PD4	araport11	protein_coding	1	3038462	3041873	-	AT1G09421		araport11	lncRNA	1	3038631	3039326	+	EB
AT1G17920	HDG12	araport11	protein_coding	1	6161870	6165820	-	AT1G05357		araport11	lncRNA	1	6165457	6165736	+	EB
AT1G56010	NAC021	araport11	protein_coding	1	20946571	20949281	-	AT1G08087		araport11	lncRNA	1	20948161	20948969	+	EB
AT1G12150		araport11	protein_coding	1	4123530	4125651	-	AT1G04933		araport11	lncRNA	1	4123641	4125090	+	EB
AT1G13140	CYP86C3	araport11	protein_coding	1	4478384	4480327	-	AT1G13143		araport11	protein_coding	1	4479025	4479709	+	EB
AT1G45229		araport11	protein_coding	1	17154865	17159397	-	AT1G45234		araport11	tRNA	1	17156607	17156678	+	EB
AT1G45229		araport11	protein_coding	1	17154865	17159397	-	AT1G45240		araport11	tRNA	1	17158979	17159050	+	EB
AT1G45229		araport11	protein_coding	1	17154865	17159397	-	AT1G45238		araport11	tRNA	1	17158531	17158602	+	EB
AT1G03940	3AT1	araport11	protein_coding	1	1009228	1011145	-	AT1G04227		araport11	snoRNA	1	1009249	1009356	+	EB
AT1G51590	MNS1	araport11	protein_coding	1	19128144	19132318	-	AT1G07757		araport11	ncRNA	1	19129915	19130104	+	EB
AT1G52340	ABA2	araport11	protein_coding	1	19489794	19491650	-	AT1G07803		araport11	lncRNA	1	19490000	19490348	+	EB
AT1G04040		araport11	protein_coding	1	1042362	1043887	-	AT1G04237		araport11	lncRNA	1	1043118	1043415	+	EB
AT1G76760	ATY1	araport11	protein_coding	1	28811685	28813164	-	AT1G09663		araport11	lncRNA	1	28812404	28812786	+	EB
AT1G64561		araport11	protein_coding	1	23974041	23974789	-	AT1G08707		araport11	lncRNA	1	23974108	23974424	+	EB
AT1G62180	2022-04-02	araport11	protein_coding	1	22975530	22977885	-	AT1G08477		araport11	lncRNA	1	22975698	22976479	+	EB
AT1G80420	XRCC1	araport11	protein_coding	1	30235164	30238535	-	AT1G80430		araport11	tRNA	1	30237784	30237865	+	EB
AT1G14380	IQD28	araport11	protein_coding	1	4918010	4921682	-	AT1G05083		araport11	lncRNA	1	4920783	4921480	+	EB
AT1G78060	BXL7	araport11	protein_coding	1	29349679	29352946	-	AT1G09777		araport11	lncRNA	1	29351472	29351820	+	EB
AT1G54320	ALIS3	araport11	protein_coding	1	20275534	20277981	-	AT1G07963		araport11	ncRNA	1	20275815	20275999	+	EB
AT1G71950		araport11	protein_coding	1	27080184	27081641	-	AT1G09287		araport11	lncRNA	1	27080516	27081002	+	EB
AT1G17850	STR8	araport11	protein_coding	1	6145926	6148940	-	AT1G05343		araport11	lncRNA	1	6146600	6146804	+	EB
AT1G03100		araport11	protein_coding	1	743885	746701	-	AT1G04163		araport11	lncRNA	1	744724	746147	+	EB
AT1G74440		araport11	protein_coding	1	27976502	27980456	-	AT1G09463		araport11	lncRNA	1	27979692	27980004	+	EB
AT1G50940	ETFA	araport11	protein_coding	1	18877812	18880012	-	AT1G07703		araport11	lncRNA	1	18879513	18879860	+	EB
AT1G53480	MRD1	araport11	protein_coding	1	19963047	19964712	-	AT1G07887		araport11	lncRNA	1	19963067	19964105	+	EB
AT1G72540		araport11	protein_coding	1	27314877	27316669	-	AT1G72545		araport11	protein_coding	1	27315740	27316417	+	EB
AT1G70200		araport11	protein_coding	1	26432297	26434538	-	AT1G09143		araport11	snRNA	1	26433397	26433497	+	EB
AT1G17870	EGY3	araport11	protein_coding	1	6149939	6152222	-	AT1G05353		araport11	ncRNA	1	6151974	6152170	+	EB
AT1G09860	PUP16	araport11	protein_coding	1	3204016	3205411	-	AT1G04743		araport11	lncRNA	1	3204309	3205338	+	EB
AT1G55670	PSAG	araport11	protein_coding	1	20802670	20803449	-	AT1G55673		araport11	protein_coding	1	20802971	20803449	+	EB
AT1G09953		araport11	lncRNA	1	30145386	30145878	-	AT1G09957		araport11	lncRNA	1	30145494	30145695	+	EB
AT1G08677		araport11	lncRNA	1	23950794	23951106	-	AT1G08683		araport11	lncRNA	1	23950794	23950999	+	EB
AT1G05693		araport11	lncRNA	1	7739696	7740012	-	AT1G05697		araport11	ncRNA	1	7739737	7739935	+	EB
AT1G06313		araport11	lncRNA	1	10667624	10668129	-	AT1G06317		araport11	lncRNA	1	10667813	10668056	+	EB
AT1G09173		araport11	lncRNA	1	26542322	26542675	-	AT1G09177		araport11	lncRNA	1	26542394	26542642	+	EB
AT1G09563		araport11	lncRNA	1	28343829	28344031	-	AT1G09567		araport11	lncRNA	1	28343829	28344031	+	EB
AT1G07923		araport11	lncRNA	1	20018634	20019086	-	AT1G07927		araport11	lncRNA	1	20018743	20018942	+	EB
AT1G06197		araport11	lncRNA	1	10127673	10128207	-	AT1G06203		araport11	lncRNA	1	10127745	10128056	+	EB
AT1G28715		araport11	lncRNA	1	10095813	10102928	-	AT1G28890		araport11	tRNA	1	10100273	10100344	+	EB
AT1G28715		araport11	lncRNA	1	10095813	10102928	-	AT1G28840		araport11	tRNA	1	10097718	10097789	+	EB
AT1G28715		araport11	lncRNA	1	10095813	10102928	-	AT1G28920		araport11	tRNA	1	10101993	10102064	+	EB
AT1G28715		araport11	lncRNA	1	10095813	10102928	-	AT1G28850		araport11	tRNA	1	10098653	10098724	+	EB
AT1G28715		araport11	lncRNA	1	10095813	10102928	-	AT1G28880		araport11	tRNA	1	10099827	10099898	+	EB
AT1G28715		araport11	lncRNA	1	10095813	10102928	-	AT1G28830		araport11	tRNA	1	10097114	10097185	+	EB
AT1G28715		araport11	lncRNA	1	10095813	10102928	-	AT1G28910		araport11	tRNA	1	10101600	10101671	+	EB
AT1G28715		araport11	lncRNA	1	10095813	10102928	-	AT1G28870		araport11	tRNA	1	10099425	10099496	+	EB
AT1G28715		araport11	lncRNA	1	10095813	10102928	-	AT1G28860		araport11	tRNA	1	10099079	10099150	+	EB
AT1G28715		araport11	lncRNA	1	10095813	10102928	-	AT1G28900		araport11	tRNA	1	10101028	10101099	+	EB
AT1G28715		araport11	lncRNA	1	10095813	10102928	-	AT1G28820		araport11	tRNA	1	10096951	10097022	+	EB
AT1G06867		araport11	lncRNA	1	12986720	12987066	-	AT1G06873		araport11	snRNA	1	12986823	12986908	+	EB
AT1G08457		araport11	lncRNA	1	22947414	22947891	-	AT1G08463		araport11	lncRNA	1	22947519	22947748	+	EB
AT1G07553		araport11	lncRNA	1	18272729	18273115	-	AT1G07557		araport11	lncRNA	1	18272804	18273077	+	EB
AT1G05947		araport11	lncRNA	1	8852648	8853171	-	AT1G05953		araport11	lncRNA	1	8852719	8853071	+	EB
AT1G06297		araport11	lncRNA	1	10489782	10490022	-	AT1G06303		araport11	lncRNA	1	10489782	10490022	+	EB
AT1G08893		araport11	lncRNA	1	25032594	25033048	-	AT1G08897		araport11	lncRNA	1	25032738	25033010	+	EB
AT1G06583		araport11	lncRNA	1	11779272	11779894	-	AT1G06587		araport11	lncRNA	1	11779272	11779894	+	EB
AT1G04357		araport11	lncRNA	1	1523561	1524069	-	AT1G04363		araport11	lncRNA	1	1523594	1523943	+	EB
AT1G71528		araport11	lncRNA	1	26939500	26942952	-	AT1G71530		araport11	protein_coding	1	26939567	26942952	+	EB
AT1G26208		araport11	lncRNA	1	9065955	9071468	-	AT1G26210	ATSOFL1	araport11	protein_coding	1	9067039	9068207	+	EB
AT1G26208		araport11	lncRNA	1	9065955	9071468	-	AT1G05987		araport11	lncRNA	1	9069770	9070183	+	EB
AT1G18415		araport11	lncRNA	1	6342940	6345787	-	AT1G18420	ALMT3	araport11	protein_coding	1	6343330	6345689	+	EB
AT1G29785		araport11	lncRNA	1	10426779	10429143	-	AT1G29780		araport11	protein_coding	1	10426950	10427615	+	EB
AT1G07128		araport11	lncRNA	1	2187566	2188734	-	AT1G07130	STN1	araport11	protein_coding	1	2187776	2188733	+	EB
AT1G74545		araport11	lncRNA	1	28013118	28015826	-	AT1G74540	CYP98A8	araport11	protein_coding	1	28013180	28015049	+	EB
AT1G20691		araport11	lncRNA	1	7174336	7176647	-	AT1G20690		araport11	protein_coding	1	7174438	7176377	+	EB
AT1G80325		araport11	lncRNA	1	30194605	30198071	-	AT1G80320		araport11	protein_coding	1	30196782	30197896	+	EB
AT1G80325		araport11	lncRNA	1	30194605	30198071	-	AT1G80310	MOT2	araport11	protein_coding	1	30194618	30196554	+	EB
AT1G04837		araport11	lncRNA	1	3702554	3703796	-	AT1G11090		araport11	protein_coding	1	3702608	3703779	+	EB
AT1G06227		araport11	lncRNA	1	10300193	10300716	-	AT1G06237		araport11	snoRNA	1	10300489	10300565	+	EB
AT1G06227		araport11	lncRNA	1	10300193	10300716	-	AT1G06233		araport11	snoRNA	1	10300351	10300453	+	EB
AT1G06227		araport11	lncRNA	1	10300193	10300716	-	AT1G06243		araport11	snoRNA	1	10300619	10300699	+	EB
AT1G69587		araport11	lncRNA	1	26175566	26179389	-	AT1G69588	CLE45	araport11	protein_coding	1	26178042	26178925	+	EB
AT1G76878		araport11	lncRNA	1	28865305	28868258	-	AT1G76880		araport11	protein_coding	1	28865314	28868225	+	EB
AT1G29357		araport11	lncRNA	1	10273931	10275765	-	AT1G29355		araport11	protein_coding	1	10274048	10275539	+	EB
AT1G75295		araport11	lncRNA	1	28254820	28257236	-	AT1G75300		araport11	protein_coding	1	28255495	28257040	+	EB
AT1G27921		araport11	lncRNA	1	9726607	9730424	-	AT1G27920	MAP65-8	araport11	protein_coding	1	9726655	9729848	+	EB
AT1G06265		araport11	lncRNA	1	1914943	1917661	-	AT1G06260		araport11	protein_coding	1	1916430	1917585	+	EB
AT1G26218		araport11	lncRNA	1	9071058	9072273	-	AT1G26220		araport11	protein_coding	1	9071140	9071861	+	EB
AT1G60525		araport11	lncRNA	1	22299435	22301441	-	AT1G60530	DRP4A	araport11	protein_coding	1	22299797	22301167	+	EB
AT1G08163		araport11	miRNA	1	21360151	21360251	-	AT1G08157		araport11	miRNA	1	21360151	21360251	+	EB
AT1G64563		araport11	ncRNA	1	23975085	23978335	-	AT1G08713		araport11	lncRNA	1	23977276	23977663	+	EB
AT1G23052		araport11	ncRNA	1	8168443	8169267	-	AT1G23050		araport11	protein_coding	1	8168443	8169267	+	EB
AT1G50055	TAS1B	araport11	ncRNA	1	18549204	18550042	-	AT1G07613		araport11	miRNA	1	18549959	18550036	+	EB
AT1G78865		araport11	ncRNA	1	29647738	29649951	-	AT1G09833		araport11	lncRNA	1	29647839	29648285	+	EB
AT5G64920	CIP8	araport11	protein_coding	5	25943888	25945442	-	AT5G09285		araport11	lncRNA	5	25944366	25944625	+	EB
AT5G10430	AGP4	araport11	protein_coding	5	3277488	3278461	-	AT5G10435		araport11	protein_coding	5	3277589	3278173	+	EB
AT5G64570	BXL4	araport11	protein_coding	5	25809975	25813648	-	AT5G64572		araport11	lncRNA	5	25810298	25811733	+	EB
AT5G07540	GRP16	araport11	protein_coding	5	2385900	2387249	-	AT5G07545		araport11	protein_coding	5	2386090	2386128	+	EB
AT5G05085		araport11	protein_coding	5	1503155	1504510	-	AT5G05090		araport11	protein_coding	5	1503232	1504494	+	EB
AT5G25350	EBF2	araport11	protein_coding	5	8794252	8797349	-	AT5G03965		araport11	ncRNA	5	8795299	8795485	+	EB
AT5G38900		araport11	protein_coding	5	15573505	15575712	-	AT5G05865		araport11	ncRNA	5	15574935	15575123	+	EB
AT5G08550	ILP1	araport11	protein_coding	5	2765642	2770282	-	AT5G01555		araport11	lncRNA	5	2765916	2766161	+	EB
AT5G01730	SCAR4	araport11	protein_coding	5	272832	277886	-	AT5G01732		araport11	lncRNA	5	272839	276426	+	EB
AT5G51580		araport11	protein_coding	5	20952442	20953399	-	AT5G51585		araport11	protein_coding	5	20952557	20953348	+	EB
AT5G40150	PER63	araport11	protein_coding	5	16059504	16061043	-	AT5G40153		araport11	protein_coding	5	16060342	16060629	+	EB
AT5G58130	ROS3	araport11	protein_coding	5	23521049	23523818	-	AT5G08820		araport11	lncRNA	5	23521073	23522182	+	EB
AT5G42820	U2AF35B	araport11	protein_coding	5	17169283	17172787	-	AT5G06395		araport11	lncRNA	5	17170305	17171188	+	EB
AT5G14550		araport11	protein_coding	5	4691006	4694055	-	AT5G14545	MIR398B	araport11	miRNA	5	4691022	4691137	+	EB
AT5G49920		araport11	protein_coding	5	20306409	20307943	-	AT5G07515		araport11	lncRNA	5	20306885	20307120	+	EB
AT5G41610	CHX18	araport11	protein_coding	5	16638302	16641933	-	AT5G41612		araport11	lncRNA	5	16638352	16641307	+	EB
AT5G05730	ASA1	araport11	protein_coding	5	1719533	1722933	-	AT5G05735		araport11	protein_coding	5	1719966	1720166	+	EB
AT5G20910	AIP2	araport11	protein_coding	5	7092512	7094503	-	AT5G03245		araport11	lncRNA	5	7094154	7094423	+	EB
AT5G15800	2022-09-01	araport11	protein_coding	5	5151334	5154253	-	AT5G02455		araport11	lncRNA	5	5153720	5154168	+	EB
AT5G14290		araport11	protein_coding	5	4612097	4614401	-	AT5G14300	PHB5	araport11	protein_coding	5	4613102	4614023	+	EB
AT5G51110	ATP1	araport11	protein_coding	5	20777501	20779488	-	AT5G51105		araport11	protein_coding	5	20777574	20778118	+	EB
AT5G42140		araport11	protein_coding	5	16837332	16842493	-	AT5G06285		araport11	lncRNA	5	16841930	16842396	+	EB
AT5G63020		araport11	protein_coding	5	25283063	25286121	-	AT5G09120		araport11	lncRNA	5	25284023	25284489	+	EB
AT5G67540		araport11	protein_coding	5	26944028	26946377	-	AT5G09925		araport11	lncRNA	5	26945759	26946038	+	EB
AT5G18700	RUK	araport11	protein_coding	5	6235032	6240916	-	AT5G18705		araport11	protein_coding	5	6236839	6237851	+	EB
AT5G58970	PUMP2	araport11	protein_coding	5	23808461	23811292	-	AT5G08885		araport11	lncRNA	5	23809014	23809560	+	EB
AT5G07120	SNX2B	araport11	protein_coding	5	2206894	2209556	-	AT5G01315		araport11	lncRNA	5	2208375	2208919	+	EB
AT5G27660		araport11	protein_coding	5	9789468	9792378	-	AT5G04415		araport11	miRNA	5	9789582	9789666	+	EB
AT5G25510	B'KAPPA	araport11	protein_coding	5	8882468	8884838	-	AT5G04015		araport11	lncRNA	5	8884608	8884838	+	EB
AT5G24810		araport11	protein_coding	5	8516635	8522800	-	AT5G03825		araport11	lncRNA	5	8520898	8521247	+	EB
AT5G24275		araport11	protein_coding	5	8244369	8248689	-	AT5G03715		araport11	lncRNA	5	8244584	8245112	+	EB
AT5G39770		araport11	protein_coding	5	15919241	15927549	-	AT5G39775		araport11	protein_coding	5	15923803	15924404	+	EB
AT5G51910	TCP19	araport11	protein_coding	5	21094547	21095891	-	AT5G51915		araport11	protein_coding	5	21095146	21095319	+	EB
AT5G53370	ATPMEPCRF	araport11	protein_coding	5	21649532	21651713	-	AT5G07985		araport11	lncRNA	5	21651112	21651384	+	EB
AT5G60050		araport11	protein_coding	5	24183567	24185629	-	AT5G08950		araport11	lncRNA	5	24185306	24185574	+	EB
AT5G66595		araport11	protein_coding	5	26581123	26583426	-	AT5G09635		araport11	lncRNA	5	26581304	26581507	+	EB
AT5G06640		araport11	protein_coding	5	2039598	2041928	-	AT5G06645		araport11	protein_coding	5	2040833	2041524	+	EB
AT5G25640		araport11	protein_coding	5	8949515	8951173	-	AT5G25750		araport11	protein_coding	5	8950884	8951143	+	EB
AT5G65630	GTE7	araport11	protein_coding	5	26225832	26229574	-	AT5G09405		araport11	lncRNA	5	26228437	26229574	+	EB
AT5G08280	HEMC	araport11	protein_coding	5	2663499	2665826	-	AT5G01545		araport11	lncRNA	5	2664956	2665375	+	EB
AT5G05670		araport11	protein_coding	5	1695717	1698191	-	AT5G05675		araport11	protein_coding	5	1695898	1696129	+	EB
AT5G15840	CO	araport11	protein_coding	5	5170162	5173085	-	AT5G15843		araport11	protein_coding	5	5170416	5172382	+	EB
AT5G42300	UBL5	araport11	protein_coding	5	16911579	16913991	-	AT5G42290		araport11	protein_coding	5	16911580	16912198	+	EB
AT5G24080		araport11	protein_coding	5	8139111	8142432	-	AT5G03685		araport11	lncRNA	5	8141667	8141975	+	EB
AT5G49305		araport11	protein_coding	5	19988464	19991580	-	AT5G07385		araport11	lncRNA	5	19988554	19989030	+	EB
AT5G27490		araport11	protein_coding	5	9702835	9704743	-	AT5G27493		araport11	protein_coding	5	9703194	9703546	+	EB
AT5G06190		araport11	protein_coding	5	1875789	1876782	-	AT5G01205		araport11	lncRNA	5	1876406	1876610	+	EB
AT5G17165		araport11	protein_coding	5	5643118	5647807	-	AT5G17167		araport11	protein_coding	5	5645309	5646067	+	EB
AT5G25990		araport11	protein_coding	5	9076107	9077379	-	AT5G25995		araport11	protein_coding	5	9076831	9077126	+	EB
AT5G10840	TMN8	araport11	protein_coding	5	3424688	3427897	-	AT5G01835		araport11	lncRNA	5	3424931	3425529	+	EB
AT5G48810	CYTB5-D	araport11	protein_coding	5	19789067	19790372	-	AT5G07285		araport11	lncRNA	5	19789614	19790115	+	EB
AT5G03030		araport11	protein_coding	5	708318	709734	-	AT5G00900		araport11	lncRNA	5	709137	709370	+	EB
AT5G63290		araport11	protein_coding	5	25369245	25370940	-	AT5G09150		araport11	lncRNA	5	25370434	25370870	+	EB
AT5G07980		araport11	protein_coding	5	2549038	2555724	-	AT5G01455		araport11	lncRNA	5	2555422	2555723	+	EB
AT5G23680		araport11	protein_coding	5	7985354	7986851	-	AT5G03635		araport11	lncRNA	5	7985806	7986024	+	EB
AT5G06410		araport11	protein_coding	5	1959367	1961158	-	AT5G01265		araport11	ncRNA	5	1959836	1960147	+	EB
AT5G54300		araport11	protein_coding	5	22053969	22055443	-	AT5G08175		araport11	lncRNA	5	22054872	22055215	+	EB
AT5G15580	LNG1	araport11	protein_coding	5	5068237	5072492	-	AT5G15581		araport11	protein_coding	5	5071829	5072140	+	EB
AT5G20980	MS3	araport11	protein_coding	5	7122800	7128412	-	AT5G20970		araport11	protein_coding	5	7122800	7124001	+	EB
AT5G56980	A70	araport11	protein_coding	5	23056080	23057742	-	AT5G56985		araport11	protein_coding	5	23056476	23056904	+	EB
AT5G66720		araport11	protein_coding	5	26638790	26640912	-	AT5G09685		araport11	lncRNA	5	26640281	26640526	+	EB
AT5G61990		araport11	protein_coding	5	24899606	24903131	-	AT5G09030		araport11	lncRNA	5	24901362	24903100	+	EB
AT5G16560	KAN1	araport11	protein_coding	5	5406863	5411766	-	AT5G02555		araport11	lncRNA	5	5411197	5411631	+	EB
AT5G17290	ATG5	araport11	protein_coding	5	5686135	5689947	-	AT5G17280		araport11	protein_coding	5	5686299	5686895	+	EB
AT5G22780	ALPHAC-AD	araport11	protein_coding	5	7589403	7598113	-	AT5G22785		araport11	protein_coding	5	7589643	7589844	+	EB
AT5G64150		araport11	protein_coding	5	25668755	25671218	-	AT5G09185		araport11	lncRNA	5	25670435	25670699	+	EB
AT5G66650		araport11	protein_coding	5	26603003	26607012	-	AT5G09665		araport11	lncRNA	5	26604891	26605132	+	EB
AT5G14440		araport11	protein_coding	5	4655903	4657907	-	AT5G02225		araport11	lncRNA	5	4656156	4656362	+	EB
AT5G16310	UCH1	araport11	protein_coding	5	5342391	5344285	-	AT5G02525		araport11	lncRNA	5	5343699	5344026	+	EB
AT5G01890	PXC2	araport11	protein_coding	5	341376	345457	-	AT5G01895		araport11	protein_coding	5	343277	343910	+	EB
AT5G10030	TGA4	araport11	protein_coding	5	3137289	3144269	-	AT5G10040		araport11	protein_coding	5	3143723	3144157	+	EB
AT5G47730		araport11	protein_coding	5	19334250	19337148	-	AT5G07025		araport11	lncRNA	5	19336704	19337115	+	EB
AT5G01015		araport11	protein_coding	5	5256	5907	-	AT5G01017		araport11	protein_coding	5	5339	5593	+	EB
AT5G02830		araport11	protein_coding	5	644279	648538	-	AT5G00880		araport11	lncRNA	5	648062	648538	+	EB
AT5G54030		araport11	protein_coding	5	21925460	21927524	-	AT5G54035		araport11	protein_coding	5	21926239	21926496	+	EB
AT5G26950	AGL93	araport11	protein_coding	5	9483251	9484142	-	AT5G26955		araport11	protein_coding	5	9483363	9483774	+	EB
AT5G06320	NHL3	araport11	protein_coding	5	1930793	1931782	-	AT5G01255		araport11	lncRNA	5	1931292	1931572	+	EB
AT5G03430		araport11	protein_coding	5	848864	853146	-	AT5G00925		araport11	ncRNA	5	850260	850444	+	EB
AT5G01720	FBL3	araport11	protein_coding	5	266278	270646	-	AT5G00785		araport11	lncRNA	5	266640	266874	+	EB
AT5G40600		araport11	protein_coding	5	16253469	16256829	-	AT5G40595		araport11	protein_coding	5	16253510	16254079	+	EB
AT5G04760		araport11	protein_coding	5	1373530	1374787	-	AT5G00990		araport11	lncRNA	5	1373673	1374232	+	EB
AT5G63320	GTE10	araport11	protein_coding	5	25373955	25379297	-	AT5G09155		araport11	lncRNA	5	25374353	25375247	+	EB
AT5G25755		araport11	protein_coding	5	8958643	8960968	-	AT5G04055		araport11	lncRNA	5	8959354	8960074	+	EB
AT5G17300	RVE1	araport11	protein_coding	5	5690225	5692992	-	AT5G17305		araport11	protein_coding	5	5692700	5692924	+	EB
AT5G04470	SIM	araport11	protein_coding	5	1266625	1267416	-	AT5G04475		araport11	protein_coding	5	1267020	1267357	+	EB
AT5G13560		araport11	protein_coding	5	4360366	4366501	-	AT5G13565		araport11	protein_coding	5	4361047	4361171	+	EB
AT5G20650	COPT5	araport11	protein_coding	5	6985298	6986037	-	AT5G03185		araport11	lncRNA	5	6985687	6985952	+	EB
AT5G19220	ADG2	araport11	protein_coding	5	6463824	6466831	-	AT5G19221		araport11	lncRNA	5	6463964	6466349	+	EB
AT5G43440		araport11	protein_coding	5	17455233	17456695	-	AT5G06505		araport11	lncRNA	5	17456330	17456695	+	EB
AT5G63370	CDKG1	araport11	protein_coding	5	25383810	25387270	-	AT5G63375		araport11	protein_coding	5	25384040	25384487	+	EB
AT5G67460		araport11	protein_coding	5	26921584	26923488	-	AT5G67455		araport11	tRNA	5	26921672	26921743	+	EB
AT5G27060	AtRLP53	araport11	protein_coding	5	9521978	9525478	-	AT5G27065		araport11	protein_coding	5	9524329	9524702	+	EB
AT5G20510	AL5	araport11	protein_coding	5	6939813	6943011	-	AT5G03175		araport11	lncRNA	5	6940253	6942769	+	EB
AT5G04670		araport11	protein_coding	5	1335873	1341534	-	AT5G04660	CYP77A4	araport11	protein_coding	5	1335898	1337670	+	EB
AT5G05980	FPGS1	araport11	protein_coding	5	1799490	1804492	-	AT5G01125		araport11	lncRNA	5	1802414	1802753	+	EB
AT5G60630		araport11	protein_coding	5	24369650	24370404	-	AT5G08960		araport11	lncRNA	5	24369825	24370111	+	EB
AT5G54040		araport11	protein_coding	5	21928847	21930637	-	AT5G54043		araport11	protein_coding	5	21929588	21929845	+	EB
AT5G05280	ATL73	araport11	protein_coding	5	1565447	1566391	-	AT5G05285		araport11	protein_coding	5	1565963	1566167	+	EB
AT5G13840	FZR3	araport11	protein_coding	5	4468508	4471466	-	AT5G02105		araport11	lncRNA	5	4470453	4470828	+	EB
AT5G13840	FZR3	araport11	protein_coding	5	4468508	4471466	-	AT5G13845		araport11	tRNA	5	4471048	4471119	+	EB
AT5G42320		araport11	protein_coding	5	16918489	16921596	-	AT5G06295		araport11	lncRNA	5	16920835	16921229	+	EB
AT5G67310	CYP81G1	araport11	protein_coding	5	26855216	26857086	-	AT5G09865		araport11	ncRNA	5	26855611	26855797	+	EB
AT5G16830	SYP21	araport11	protein_coding	5	5532846	5535295	-	AT5G02595		araport11	lncRNA	5	5534569	5534966	+	EB
AT5G54170		araport11	protein_coding	5	21984878	21987489	-	AT5G08135		araport11	lncRNA	5	21985695	21986009	+	EB
AT5G49645		araport11	protein_coding	5	20151163	20151882	-	AT5G49640		araport11	protein_coding	5	20151163	20151842	+	EB
AT5G63490	CBSCBSPB1	araport11	protein_coding	5	25418594	25422466	-	AT5G09160		araport11	lncRNA	5	25420555	25420756	+	EB
AT5G12390	FIS1B	araport11	protein_coding	5	4010443	4012134	-	AT5G01945		araport11	lncRNA	5	4011615	4011841	+	EB
AT5G59080		araport11	protein_coding	5	23844977	23849151	-	AT5G59070		araport11	protein_coding	5	23845073	23847393	+	EB
AT5G19590		araport11	protein_coding	5	6610428	6612162	-	AT5G19595		araport11	protein_coding	5	6611092	6611283	+	EB
AT5G02530	ALY2	araport11	protein_coding	5	564085	565925	-	AT5G00865		araport11	lncRNA	5	564507	564810	+	EB
AT5G18290	SIP1-2	araport11	protein_coding	5	6055028	6058368	-	AT5G18300	anac088	araport11	protein_coding	5	6057773	6058216	+	EB
AT5G18290	SIP1-2	araport11	protein_coding	5	6055028	6058368	-	AT5G02885		araport11	lncRNA	5	6057369	6057577	+	EB
AT5G11970		araport11	protein_coding	5	3862849	3863824	-	AT5G11975		araport11	protein_coding	5	3863277	3863671	+	EB
AT5G09995		araport11	protein_coding	5	3125038	3126379	-	AT5G01645		araport11	lncRNA	5	3126018	3126374	+	EB
AT5G44930	ARAD2	araport11	protein_coding	5	18138775	18142159	-	AT5G44920	TIK	araport11	protein_coding	5	18138775	18140190	+	EB
AT5G48280		araport11	protein_coding	5	19567064	19567688	-	AT5G07075		araport11	miRNA	5	19567208	19567386	+	EB
AT5G13290	CRN	araport11	protein_coding	5	4252842	4255378	-	AT5G13295		araport11	protein_coding	5	4253953	4254321	+	EB
AT5G25940		araport11	protein_coding	5	9054122	9055255	-	AT5G04185		araport11	lncRNA	5	9054335	9054590	+	EB
AT5G02150	Fes1C	araport11	protein_coding	5	424291	426378	-	AT5G00820		araport11	lncRNA	5	424426	424704	+	EB
AT5G26742	RH3	araport11	protein_coding	5	9284557	9289003	-	AT5G26717		araport11	protein_coding	5	9284558	9284997	+	EB
AT5G08230	HULK1	araport11	protein_coding	5	2641394	2650125	-	AT5G01535		araport11	lncRNA	5	2649853	2650106	+	EB
AT5G21920	YLMG2	araport11	protein_coding	5	7241201	7242880	-	AT5G03315		araport11	ncRNA	5	7241654	7241840	+	EB
AT5G66530		araport11	protein_coding	5	26551755	26555886	-	AT5G66520	PCMP-H61	araport11	protein_coding	5	26551784	26553741	+	EB
AT5G12440		araport11	protein_coding	5	4035181	4042254	-	AT5G12450		araport11	protein_coding	5	4040937	4041176	+	EB
AT5G22140		araport11	protein_coding	5	7340055	7341959	-	AT5G22145		araport11	protein_coding	5	7340426	7341028	+	EB
AT5G41870		araport11	protein_coding	5	16758709	16760576	-	AT5G06245		araport11	lncRNA	5	16758986	16759343	+	EB
AT5G58310	MES18	araport11	protein_coding	5	23574992	23576084	-	AT5G08825		araport11	lncRNA	5	23575392	23575746	+	EB
AT5G41020		araport11	protein_coding	5	16425883	16427797	-	AT5G41025		araport11	protein_coding	5	16426679	16427510	+	EB
AT5G02720		araport11	protein_coding	5	613482	615091	-	AT5G02725		araport11	tRNA	5	614644	614725	+	EB
AT5G09825		araport11	lncRNA	5	26805478	26805862	-	AT5G09835		araport11	lncRNA	5	26805478	26805791	+	EB
AT5G01705		araport11	lncRNA	5	3247096	3247657	-	AT5G01725		araport11	lncRNA	5	3247096	3247657	+	EB
AT5G01705		araport11	lncRNA	5	3247096	3247657	-	AT5G01745		araport11	miRNA	5	3247236	3247432	+	EB
AT5G05825		araport11	lncRNA	5	15526742	15527147	-	AT5G05835		araport11	lncRNA	5	15526742	15527147	+	EB
AT5G06595		araport11	lncRNA	5	17985792	17986452	-	AT5G06605		araport11	miRNA	5	17985850	17985995	+	EB
AT5G10965		araport11	lncRNA	5	3467492	3472089	-	AT5G10970		araport11	protein_coding	5	3469268	3470086	+	EB
AT5G07925		araport11	lncRNA	5	21449744	21450162	-	AT5G07935		araport11	lncRNA	5	21449778	21450086	+	EB
AT5G09215		araport11	lncRNA	5	25857698	25858537	-	AT5G09235		araport11	lncRNA	5	25858101	25858537	+	EB
AT5G04445		araport11	lncRNA	5	9832407	9832863	-	AT5G04455		araport11	snRNA	5	9832577	9832740	+	EB
AT5G04515		araport11	lncRNA	5	9857822	9858349	-	AT5G04525		araport11	lncRNA	5	9857860	9858102	+	EB
AT5G00955		araport11	lncRNA	5	1229899	1230504	-	AT5G00960		araport11	lncRNA	5	1230181	1230463	+	EB
AT5G02775		araport11	lncRNA	5	5874520	5874923	-	AT5G02785		araport11	lncRNA	5	5874623	5874883	+	EB
AT5G07835		araport11	lncRNA	5	21061747	21062648	-	AT5G07845		araport11	lncRNA	5	21062203	21062572	+	EB
AT5G08635		araport11	lncRNA	5	22992866	22993341	-	AT5G08645		araport11	lncRNA	5	22992866	22993188	+	EB
AT5G09200		araport11	lncRNA	5	25794376	25794789	-	AT5G09205		araport11	lncRNA	5	25794445	25794743	+	EB
AT5G05725		araport11	lncRNA	5	15379642	15380240	-	AT5G05745		araport11	lncRNA	5	15379642	15379851	+	EB
AT5G09885		araport11	lncRNA	5	26890933	26891379	-	AT5G09895		araport11	lncRNA	5	26891057	26891379	+	EB
AT5G07585		araport11	lncRNA	5	20412424	20412701	-	AT5G07595		araport11	lncRNA	5	20412424	20412662	+	EB
AT5G04065		araport11	lncRNA	5	8962938	8963803	-	AT5G04075		araport11	lncRNA	5	8963297	8963515	+	EB
AT5G65575		araport11	lncRNA	5	26206613	26207981	-	AT5G65580		araport11	protein_coding	5	26207654	26207962	+	EB
AT5G02905		araport11	lncRNA	5	6177704	6177988	-	AT5G02915		araport11	snoRNA	5	6177776	6177891	+	EB
AT5G06865		araport11	lncRNA	5	2132197	2133746	-	AT5G06860	PGIP1	araport11	protein_coding	5	2132350	2133587	+	EB
AT5G07152		araport11	lncRNA	5	2215579	2218171	-	AT5G07150		araport11	protein_coding	5	2215627	2218171	+	EB
AT5G09175		araport11	lncRNA	5	25616392	25618826	-	AT5G64000	SAL2	araport11	protein_coding	5	25616625	25618631	+	EB
AT5G04905		araport11	lncRNA	5	10939952	10941810	-	AT5G28919		araport11	protein_coding	5	10940033	10941771	+	EB
AT5G06165		araport11	ncRNA	5	1867197	1868244	-	AT5G01155		araport11	lncRNA	5	1867517	1867993	+	EB
AT3G02780	IPP2	araport11	protein_coding	3	602401	605506	-	AT3G02790	MBS1	araport11	protein_coding	3	604785	605496	+	EB
AT3G07568		araport11	protein_coding	3	2416243	2417822	-	AT3G02015		araport11	lncRNA	3	2416485	2416737	+	EB
AT3G54500		araport11	protein_coding	3	20175370	20179070	-	AT3G08405		araport11	lncRNA	3	20178471	20178736	+	EB
AT3G09700	TIM14-2	araport11	protein_coding	3	2974802	2976318	-	AT3G02225		araport11	lncRNA	3	2975231	2975660	+	EB
AT3G45600	TET3	araport11	protein_coding	3	16733755	16735951	-	AT3G07205		araport11	lncRNA	3	16734296	16735364	+	EB
AT3G47670		araport11	protein_coding	3	17574785	17575880	-	AT3G07795		araport11	lncRNA	3	17575071	17575290	+	EB
AT3G10130		araport11	protein_coding	3	3130063	3133329	-	AT3G10120		araport11	protein_coding	3	3130072	3130891	+	EB
AT3G50840		araport11	protein_coding	3	18896129	18898680	-	AT3G50835		araport11	tRNA	3	18896871	18896943	+	EB
AT3G48195		araport11	protein_coding	3	17828572	17832759	-	AT3G07885		araport11	lncRNA	3	17831288	17831779	+	EB
AT3G26934		araport11	protein_coding	3	9927523	9929269	-	AT3G05125		araport11	lncRNA	3	9927611	9927889	+	EB
AT3G02920	RPA2B	araport11	protein_coding	3	651572	654487	-	AT3G01215		araport11	lncRNA	3	652090	652330	+	EB
AT3G14550	GGPS3	araport11	protein_coding	3	4884563	4887487	-	AT3G02985		araport11	lncRNA	3	4886973	4887286	+	EB
AT3G48410		araport11	protein_coding	3	17923551	17928280	-	AT3G48400		araport11	protein_coding	3	17923678	17925589	+	EB
AT3G62690	ATL5	araport11	protein_coding	3	23185348	23186720	-	AT3G62695		araport11	protein_coding	3	23185929	23186129	+	EB
AT3G19550		araport11	protein_coding	3	6787127	6788424	-	AT3G19552		araport11	protein_coding	3	6787352	6787930	+	EB
AT3G59950	ATG4B	araport11	protein_coding	3	22144280	22147712	-	AT3G09295		araport11	lncRNA	3	22146943	22147145	+	EB
AT3G22190	IQD5	araport11	protein_coding	3	7830905	7834135	-	AT3G22183		araport11	protein_coding	3	7831129	7831371	+	EB
AT3G53610	RABE1A	araport11	protein_coding	3	19876232	19878792	-	AT3G53611		araport11	protein_coding	3	19878542	19878694	+	EB
AT3G63140	CSP41A	araport11	protein_coding	3	23326867	23328789	-	AT3G09905		araport11	lncRNA	3	23328322	23328607	+	EB
AT3G63500	OBE4	araport11	protein_coding	3	23446230	23450284	-	AT3G09995		araport11	lncRNA	3	23447820	23448059	+	EB
AT3G26980	MUB4	araport11	protein_coding	3	9945756	9948084	-	AT3G05135		araport11	lncRNA	3	9945880	9946153	+	EB
AT3G10150	ATPAP16	araport11	protein_coding	3	3137362	3139169	-	AT3G02285		araport11	lncRNA	3	3138532	3138857	+	EB
AT3G01140	MYB106	araport11	protein_coding	3	46330	48296	-	AT3G01142		araport11	lncRNA	3	46718	48296	+	EB
AT3G56460		araport11	protein_coding	3	20932791	20934540	-	AT3G08665		araport11	lncRNA	3	20934127	20934486	+	EB
AT3G18690	MKS1	araport11	protein_coding	3	6429534	6430517	-	AT3G03745		araport11	ncRNA	3	6430084	6430211	+	EB
AT3G04220		araport11	protein_coding	3	1108725	1112437	-	AT3G01445		araport11	lncRNA	3	1112193	1112437	+	EB
AT3G02250	OFUT21	araport11	protein_coding	3	423791	427095	-	AT3G02255		araport11	protein_coding	3	426787	426972	+	EB
AT3G20230		araport11	protein_coding	3	7055353	7056847	-	AT3G03965		araport11	lncRNA	3	7056016	7056537	+	EB
AT3G49900		araport11	protein_coding	3	18500575	18502778	-	AT3G08085		araport11	ncRNA	3	18502522	18502710	+	EB
AT3G49730		araport11	protein_coding	3	18445546	18450181	-	AT3G49740	PCMP-E84	araport11	protein_coding	3	18447725	18450136	+	EB
AT3G07510		araport11	protein_coding	3	2393686	2394694	-	AT3G01995		araport11	lncRNA	3	2393933	2394690	+	EB
AT3G05770		araport11	protein_coding	3	1710013	1712225	-	AT3G01755		araport11	lncRNA	3	1710192	1710428	+	EB
AT3G46230	HSP17.4A	araport11	protein_coding	3	16984118	16984867	-	AT3G07365		araport11	lncRNA	3	16984335	16984787	+	EB
AT3G63093		araport11	protein_coding	3	23315085	23316615	-	AT3G63095		araport11	protein_coding	3	23315506	23316258	+	EB
AT3G05180		araport11	protein_coding	3	1468398	1470624	-	AT3G01615		araport11	ncRNA	3	1468822	1469015	+	EB
AT3G56480	SCAB3	araport11	protein_coding	3	20936098	20939631	-	AT3G08685		araport11	lncRNA	3	20938982	20939205	+	EB
AT3G24670		araport11	protein_coding	3	9005939	9008801	-	AT3G04785		araport11	lncRNA	3	9006809	9007015	+	EB
AT3G29645		araport11	protein_coding	3	11480384	11481190	-	AT3G05885		araport11	lncRNA	3	11480458	11481114	+	EB
AT3G21400		araport11	protein_coding	3	7534580	7536523	-	AT3G21405		araport11	protein_coding	3	7536082	7536288	+	EB
AT3G49250	DMS3	araport11	protein_coding	3	18255960	18260998	-	AT3G49240	EMB1796	araport11	protein_coding	3	18255961	18258203	+	EB
AT3G17390	METK4	araport11	protein_coding	3	5952187	5954091	-	AT3G03475		araport11	lncRNA	3	5953031	5953921	+	EB
AT3G14130	GLO4	araport11	protein_coding	3	4685646	4688309	-	AT3G02855		araport11	lncRNA	3	4687833	4688083	+	EB
AT3G12260		araport11	protein_coding	3	3908940	3910475	-	AT3G02495		araport11	lncRNA	3	3909414	3910138	+	EB
AT3G24870	EAF1B	araport11	protein_coding	3	9074665	9085419	-	AT3G04835		araport11	lncRNA	3	9074930	9075146	+	EB
AT3G15920	EREX	araport11	protein_coding	3	5383595	5390219	-	AT3G15930	PCMP-E51	araport11	protein_coding	3	5387444	5389690	+	EB
AT3G15920	EREX	araport11	protein_coding	3	5383595	5390219	-	AT3G03175		araport11	snoRNA	3	5387184	5387268	+	EB
AT3G41762		araport11	protein_coding	3	14195447	14196865	-	AT3G06325		araport11	lncRNA	3	14196558	14196865	+	EB
AT3G41762		araport11	protein_coding	3	14195447	14196865	-	AT3G41761		araport11	ncRNA	3	14195917	14196078	+	EB
AT3G26350		araport11	protein_coding	3	9653660	9655495	-	AT3G26355		araport11	protein_coding	3	9654475	9654538	+	EB
AT3G16250	PNSB3	araport11	protein_coding	3	5506931	5508414	-	AT3G03275		araport11	lncRNA	3	5507834	5508115	+	EB
AT3G21300		araport11	protein_coding	3	7492739	7496371	-	AT3G21305		araport11	protein_coding	3	7492980	7493434	+	EB
AT3G56750		araport11	protein_coding	3	21018089	21020453	-	AT3G08705		araport11	ncRNA	3	21020237	21020434	+	EB
AT3G14460		araport11	protein_coding	3	4851990	4856450	-	AT3G14463		araport11	protein_coding	3	4852291	4853198	+	EB
AT3G56950	SIP2	araport11	protein_coding	3	21078297	21079925	-	AT3G08805		araport11	lncRNA	3	21079175	21079377	+	EB
AT3G62590	PLIP3	araport11	protein_coding	3	23147918	23150606	-	AT3G09815		araport11	lncRNA	3	23150247	23150606	+	EB
AT3G27185		araport11	protein_coding	3	10035096	10036359	-	AT3G05185		araport11	ncRNA	3	10035930	10036128	+	EB
AT3G01960		araport11	protein_coding	3	323855	325346	-	AT3G01950		araport11	protein_coding	3	323934	324478	+	EB
AT3G12520	SULTR4	araport11	protein_coding	3	3967816	3972135	-	AT3G02545		araport11	lncRNA	3	3970014	3970236	+	EB
AT3G15580	ATG8I	araport11	protein_coding	3	5273526	5275095	-	AT3G15578		araport11	protein_coding	3	5273691	5273873	+	EB
AT3G14350	SRF7	araport11	protein_coding	3	4782757	4787243	-	AT3G14340		araport11	protein_coding	3	4782757	4783137	+	EB
AT3G14350	SRF7	araport11	protein_coding	3	4782757	4787243	-	AT3G02915		araport11	lncRNA	3	4786391	4786596	+	EB
AT3G15520	CYP37	araport11	protein_coding	3	5249599	5252792	-	AT3G03135		araport11	lncRNA	3	5251157	5251646	+	EB
AT3G47960	NPF2.10	araport11	protein_coding	3	17697942	17700923	-	AT3G07835		araport11	lncRNA	3	17698204	17698527	+	EB
AT3G29637		araport11	protein_coding	3	11471115	11472130	-	AT3G05855		araport11	lncRNA	3	11471207	11471540	+	EB
AT3G49720	CGR2	araport11	protein_coding	3	18440003	18442211	-	AT3G08075		araport11	lncRNA	3	18441668	18442021	+	EB
AT3G20740	FIE	araport11	protein_coding	3	7248809	7252452	-	AT3G04025		araport11	lncRNA	3	7251025	7251234	+	EB
AT3G01620		araport11	protein_coding	3	235197	236968	-	AT3G01045		araport11	lncRNA	3	235419	236463	+	EB
AT3G45980	H2B	araport11	protein_coding	3	16897287	16898013	-	AT3G07315		araport11	lncRNA	3	16897762	16898010	+	EB
AT3G16050	PDX12	araport11	protein_coding	3	5443950	5445329	-	AT3G03215		araport11	lncRNA	3	5444368	5444626	+	EB
AT3G46540		araport11	protein_coding	3	17133960	17136152	-	AT3G07435		araport11	lncRNA	3	17135916	17136130	+	EB
AT3G25560	NIK2	araport11	protein_coding	3	9279513	9282906	-	AT3G04915		araport11	lncRNA	3	9282467	9282726	+	EB
AT3G10630		araport11	protein_coding	3	3321463	3323272	-	AT3G02365		araport11	lncRNA	3	3322380	3322675	+	EB
AT3G44070		araport11	protein_coding	3	15828153	15829823	-	AT3G06715		araport11	lncRNA	3	15829492	15829741	+	EB
AT3G18870		araport11	protein_coding	3	6508385	6509343	-	AT3G03785		araport11	lncRNA	3	6508999	6509239	+	EB
AT3G57710		araport11	protein_coding	3	21384676	21387399	-	AT3G57700		araport11	protein_coding	3	21384917	21385939	+	EB
AT3G57710		araport11	protein_coding	3	21384676	21387399	-	AT3G08975		araport11	ncRNA	3	21387121	21387303	+	EB
AT3G05880	RCI2A	araport11	protein_coding	3	1755497	1756924	-	AT3G01795		araport11	lncRNA	3	1755886	1756147	+	EB
AT3G05050		araport11	protein_coding	3	1408557	1412194	-	AT3G01595		araport11	lncRNA	3	1411889	1412160	+	EB
AT3G26130		araport11	protein_coding	3	9551789	9555667	-	AT3G26125	CYP86C2	araport11	protein_coding	3	9551812	9553602	+	EB
AT3G61230	PLIM2C	araport11	protein_coding	3	22664425	22665690	-	AT3G09575		araport11	lncRNA	3	22664587	22665624	+	EB
AT3G08900	RGP3	araport11	protein_coding	3	2708086	2709949	-	AT3G02085		araport11	lncRNA	3	2709438	2709811	+	EB
AT3G61380		araport11	protein_coding	3	22708482	22712077	-	AT3G09655		araport11	lncRNA	3	22710120	22710490	+	EB
AT3G47730	ABCA2	araport11	protein_coding	3	17594060	17599083	-	AT3G07805		araport11	lncRNA	3	17594357	17598436	+	EB
AT3G55530	SDIR1	araport11	protein_coding	3	20595126	20597603	-	AT3G08525		araport11	lncRNA	3	20595866	20596297	+	EB
AT3G04880	DRT102	araport11	protein_coding	3	1346273	1347377	-	AT3G01525		araport11	ncRNA	3	1347057	1347194	+	EB
AT3G07600	HIPP16	araport11	protein_coding	3	2424117	2425022	-	AT3G02025		araport11	lncRNA	3	2424354	2424597	+	EB
AT3G14362	DVL19	araport11	protein_coding	3	4793678	4794417	-	AT3G02935		araport11	lncRNA	3	4793997	4794345	+	EB
AT3G61800		araport11	protein_coding	3	22874363	22878667	-	AT3G61810		araport11	protein_coding	3	22877168	22878550	+	EB
AT3G26510		araport11	protein_coding	3	9710326	9712900	-	AT3G26512		araport11	protein_coding	3	9711769	9712264	+	EB
AT3G28900	RPL34C	araport11	protein_coding	3	10902003	10904458	-	AT3G28899		araport11	protein_coding	3	10902184	10902515	+	EB
AT3G50190		araport11	protein_coding	3	18608113	18611263	-	AT3G08100		araport11	lncRNA	3	18608210	18608480	+	EB
AT3G06960	TGD4	araport11	protein_coding	3	2194208	2196581	-	AT3G01915		araport11	lncRNA	3	2195001	2195294	+	EB
AT3G47000		araport11	protein_coding	3	17313646	17316639	-	AT3G07625		araport11	lncRNA	3	17315766	17316094	+	EB
AT3G12490	CYS6	araport11	protein_coding	3	3960401	3961920	-	AT3G02525		araport11	lncRNA	3	3960640	3960925	+	EB
AT3G59435		araport11	protein_coding	3	21970354	21972299	-	AT3G59440	CML4	araport11	protein_coding	3	21970355	21971125	+	EB
AT3G17800		araport11	protein_coding	3	6091110	6093151	-	AT3G03535		araport11	lncRNA	3	6091592	6092188	+	EB
AT3G02410	ICMEL2	araport11	protein_coding	3	489670	494958	-	AT3G02400		araport11	protein_coding	3	489670	491927	+	EB
AT3G10405		araport11	protein_coding	3	3232457	3235289	-	AT3G10400	SNRNP31	araport11	protein_coding	3	3232608	3233690	+	EB
AT3G61650	TUBG1	araport11	protein_coding	3	22812082	22815216	-	AT3G09685		araport11	lncRNA	3	22812247	22812485	+	EB
AT3G24570		araport11	protein_coding	3	8966521	8968676	-	AT3G24575		araport11	protein_coding	3	8968261	8968623	+	EB
AT3G24570		araport11	protein_coding	3	8966521	8968676	-	AT3G04755		araport11	lncRNA	3	8967516	8968400	+	EB
AT3G11570	TBL8	araport11	protein_coding	3	3645022	3647542	-	AT3G02465		araport11	lncRNA	3	3646151	3646625	+	EB
AT3G01360		araport11	protein_coding	3	136399	138799	-	AT3G01005		araport11	ncRNA	3	137987	138174	+	EB
AT3G59040		araport11	protein_coding	3	21821349	21824425	-	AT3G09175		araport11	lncRNA	3	21823822	21824201	+	EB
AT3G52040		araport11	protein_coding	3	19304170	19304861	-	AT3G08225		araport11	lncRNA	3	19304381	19304839	+	EB
AT3G56040	UGP3	araport11	protein_coding	3	20792477	20797670	-	AT3G08635		araport11	lncRNA	3	20794718	20795005	+	EB
AT3G12670	emb2742	araport11	protein_coding	3	4019031	4024357	-	AT3G12660	FLA14	araport11	protein_coding	3	4019060	4019827	+	EB
AT3G17760	GAD5	araport11	protein_coding	3	6078727	6081355	-	AT3G17765		araport11	protein_coding	3	6078884	6080468	+	EB
AT3G53590		araport11	protein_coding	3	19866880	19872749	-	AT3G08355		araport11	lncRNA	3	19871876	19872319	+	EB
AT3G15353	MT3	araport11	protein_coding	3	5180642	5181586	-	AT3G03105		araport11	lncRNA	3	5181021	5181298	+	EB
AT3G05365		araport11	protein_coding	3	1534283	1535422	-	AT3G01625		araport11	lncRNA	3	1534883	1535107	+	EB
AT3G46845		araport11	protein_coding	3	17254395	17255802	-	AT3G07555		araport11	lncRNA	3	17254700	17255262	+	EB
AT3G20680		araport11	protein_coding	3	7230068	7231194	-	AT3G03975		araport11	lncRNA	3	7230311	7230512	+	EB
AT3G15610		araport11	protein_coding	3	5290847	5293241	-	AT3G03155		araport11	ncRNA	3	5292030	5292702	+	EB
AT3G03200	NAC045	araport11	protein_coding	3	734892	738629	-	AT3G03190	GSTF11	araport11	protein_coding	3	734892	735987	+	EB
AT3G03920		araport11	protein_coding	3	1008995	1010573	-	AT3G01375		araport11	lncRNA	3	1009803	1010048	+	EB
AT3G02700		araport11	protein_coding	3	581541	582949	-	AT3G01135		araport11	ncRNA	3	582753	582945	+	EB
AT3G21780	UGT71B6	araport11	protein_coding	3	7674904	7676519	-	AT3G21781		araport11	lncRNA	3	7674904	7676519	+	EB
AT3G63210	MARD1	araport11	protein_coding	3	23353514	23355480	-	AT3G63215		araport11	protein_coding	3	23353991	23354340	+	EB
AT3G09090	DEX1	araport11	protein_coding	3	2782698	2787930	-	AT3G02105		araport11	lncRNA	3	2785492	2785691	+	EB
AT3G61360		araport11	protein_coding	3	22704304	22706141	-	AT3G09635		araport11	lncRNA	3	22705172	22705406	+	EB
AT3G21820	ATXR2	araport11	protein_coding	3	7688434	7691567	-	AT3G04195		araport11	ncRNA	3	7689656	7689838	+	EB
AT3G15570		araport11	protein_coding	3	5269849	5271984	-	AT3G03145		araport11	lncRNA	3	5270258	5270755	+	EB
AT3G24503	ALDH2C4	araport11	protein_coding	3	8919560	8923296	-	AT3G04695		araport11	lncRNA	3	8921112	8921364	+	EB
AT3G25010	AtRLP41	araport11	protein_coding	3	9110057	9112936	-	AT3G25012		araport11	protein_coding	3	9111934	9112416	+	EB
AT3G01930		araport11	protein_coding	3	319061	321690	-	AT3G01065		araport11	lncRNA	3	320667	321173	+	EB
AT3G21250	MRP6	araport11	protein_coding	3	7457433	7463644	-	AT3G04085		araport11	lncRNA	3	7462804	7463058	+	EB
AT3G15630		araport11	protein_coding	3	5296841	5297851	-	AT3G15635		araport11	protein_coding	3	5297396	5297786	+	EB
AT3G13530	M3KE1	araport11	protein_coding	3	4411688	4423000	-	AT3G13540	MYB5	araport11	protein_coding	3	4419960	4421751	+	EB
AT3G13530	M3KE1	araport11	protein_coding	3	4411688	4423000	-	AT3G02735		araport11	lncRNA	3	4422222	4422694	+	EB
AT3G01470	HAT5	araport11	protein_coding	3	182396	184403	-	AT3G01475		araport11	protein_coding	3	183289	183900	+	EB
AT3G01470	HAT5	araport11	protein_coding	3	182396	184403	-	AT3G01035		araport11	lncRNA	3	182977	183321	+	EB
AT3G14980	IDM1	araport11	protein_coding	3	5039812	5045525	-	AT3G14981		araport11	protein_coding	3	5045110	5045328	+	EB
AT3G52860	MED28	araport11	protein_coding	3	19591848	19592768	-	AT3G08300		araport11	lncRNA	3	19592309	19592544	+	EB
AT3G44753		araport11	protein_coding	3	16300026	16302780	-	AT3G44755		araport11	protein_coding	3	16301834	16302731	+	EB
AT3G04560		araport11	protein_coding	3	1227360	1229763	-	AT3G01495		araport11	lncRNA	3	1228213	1228436	+	EB
AT3G58415		araport11	protein_coding	3	21606985	21608077	-	AT3G09125		araport11	lncRNA	3	21607101	21607485	+	EB
AT3G02020	AK3	araport11	protein_coding	3	337712	343912	-	AT3G02010	PCMP-H36	araport11	protein_coding	3	337906	340442	+	EB
AT3G05090	LRS1	araport11	protein_coding	3	1417893	1423673	-	AT3G05080		araport11	protein_coding	3	1417907	1418280	+	EB
AT3G05090	LRS1	araport11	protein_coding	3	1417893	1423673	-	AT3G01605		araport11	ncRNA	3	1419106	1419295	+	EB
AT3G02670		araport11	protein_coding	3	573780	574702	-	AT3G02673		araport11	protein_coding	3	573850	574198	+	EB
AT3G11591		araport11	protein_coding	3	3663544	3663986	-	AT3G02475		araport11	ncRNA	3	3663839	3663975	+	EB
AT3G05030	NHX2	araport11	protein_coding	3	1393142	1397627	-	AT3G01555		araport11	lncRNA	3	1397170	1397440	+	EB
AT3G22120	CWLP	araport11	protein_coding	3	7794758	7796460	-	AT3G22121		araport11	lncRNA	3	7794956	7796327	+	EB
AT3G02970	EXL6	araport11	protein_coding	3	668998	670567	-	AT3G02975		araport11	protein_coding	3	669175	669526	+	EB
AT3G26135		araport11	protein_coding	3	9556060	9557425	-	AT3G04995		araport11	lncRNA	3	9557184	9557419	+	EB
AT3G05675		araport11	protein_coding	3	1657758	1660429	-	AT3G01695		araport11	snRNA	3	1657767	1657928	+	EB
AT3G22210		araport11	protein_coding	3	7838784	7839467	-	AT3G04255		araport11	lncRNA	3	7838999	7839251	+	EB
AT3G05650	AtRLP32	araport11	protein_coding	3	1644882	1648742	-	AT3G01675		araport11	lncRNA	3	1645246	1645612	+	EB
AT3G16860	COBL8	araport11	protein_coding	3	5759375	5762264	-	AT3G03385		araport11	lncRNA	3	5760198	5760590	+	EB
AT3G22630	PBD1	araport11	protein_coding	3	8009540	8010862	-	AT3G04285		araport11	lncRNA	3	8010020	8010417	+	EB
AT3G56910	PSRP5	araport11	protein_coding	3	21069411	21070356	-	AT3G08785		araport11	ncRNA	3	21069721	21069899	+	EB
AT3G52110		araport11	protein_coding	3	19323750	19325895	-	AT3G08235		araport11	lncRNA	3	19324711	19324918	+	EB
AT3G22950	ATARFC1	araport11	protein_coding	3	8136181	8138084	-	AT3G04355		araport11	ncRNA	3	8136703	8136886	+	EB
AT3G52130		araport11	protein_coding	3	19332011	19332597	-	AT3G08245		araport11	lncRNA	3	19332093	19332534	+	EB
AT3G10525	SMR1	araport11	protein_coding	3	3281306	3282131	-	AT3G10527		araport11	protein_coding	3	3281676	3282050	+	EB
AT3G52700		araport11	protein_coding	3	19532195	19538403	-	AT3G52710		araport11	protein_coding	3	19534585	19536018	+	EB
AT3G05035		araport11	protein_coding	3	1398717	1399887	-	AT3G01565		araport11	lncRNA	3	1398792	1399077	+	EB
AT3G16180	NPF1.1	araport11	protein_coding	3	5481325	5485187	-	AT3G03225		araport11	lncRNA	3	5483017	5484530	+	EB
AT3G13772	TMN7	araport11	protein_coding	3	4521532	4524674	-	AT3G02765		araport11	lncRNA	3	4521764	4522101	+	EB
AT3G18930	ATL65	araport11	protein_coding	3	6523379	6526044	-	AT3G18915		araport11	protein_coding	3	6524051	6524567	+	EB
AT3G54790	PUB3	araport11	protein_coding	3	20281535	20285290	-	AT3G08425		araport11	lncRNA	3	20284353	20284760	+	EB
AT3G47810	VPS29	araport11	protein_coding	3	17637122	17639716	-	AT3G07825		araport11	lncRNA	3	17638210	17638908	+	EB
AT3G24200		araport11	protein_coding	3	8747831	8751685	-	AT3G04635		araport11	lncRNA	3	8751134	8751580	+	EB
AT3G04335		araport11	lncRNA	3	8133289	8133733	-	AT3G04345		araport11	lncRNA	3	8133361	8133634	+	EB
AT3G02155		araport11	lncRNA	3	2854264	2854479	-	AT3G09285		araport11	miRNA	3	2854284	2854442	+	EB
AT3G06405		araport11	lncRNA	3	14670455	14670951	-	AT3G06415		araport11	lncRNA	3	14670574	14670951	+	EB
AT3G08745		araport11	lncRNA	3	21055732	21056119	-	AT3G08755		araport11	lncRNA	3	21055841	21056119	+	EB
AT3G01305		araport11	lncRNA	3	900554	900978	-	AT3G01315		araport11	lncRNA	3	900706	900940	+	EB
AT3G08460		araport11	lncRNA	3	20477505	20477895	-	AT3G08465		araport11	lncRNA	3	20477542	20477813	+	EB
AT3G06515		araport11	lncRNA	3	15080305	15080687	-	AT3G06525		araport11	lncRNA	3	15080447	15080656	+	EB
AT3G07405		araport11	lncRNA	3	17025658	17026309	-	AT3G07415		araport11	lncRNA	3	17025731	17026010	+	EB
AT3G04935		araport11	lncRNA	3	9378644	9379163	-	AT3G04955		araport11	lncRNA	3	9378675	9379092	+	EB
AT3G07655		araport11	lncRNA	3	17384258	17384754	-	AT3G07665		araport11	lncRNA	3	17384293	17384713	+	EB
AT3G09425		araport11	lncRNA	3	22366756	22367008	-	AT3G09435		araport11	lncRNA	3	22366756	22366976	+	EB
AT3G52072		araport11	lncRNA	3	19312062	19314685	-	AT3G52070		araport11	protein_coding	3	19312718	19313466	+	EB
AT3G03702		araport11	lncRNA	3	916306	918887	-	AT3G03700		araport11	protein_coding	3	916435	918490	+	EB
AT3G27990		araport11	lncRNA	3	10392571	10398235	-	AT3G27980	PME30	araport11	protein_coding	3	10393904	10395861	+	EB
AT3G51075		araport11	lncRNA	3	18968649	18972870	-	AT3G51070		araport11	protein_coding	3	18969068	18972554	+	EB
AT3G21755		araport11	lncRNA	3	7666298	7669480	-	AT3G21760	UGT71B2	araport11	protein_coding	3	7667027	7668724	+	EB
AT3G05932		araport11	lncRNA	3	1770239	1773461	-	AT3G05930	GLP8	araport11	protein_coding	3	1770337	1771409	+	EB
AT3G57965		araport11	lncRNA	3	21464619	21466799	-	AT3G57970		araport11	protein_coding	3	21465226	21466677	+	EB
AT3G24332		araport11	lncRNA	3	8830336	8831838	-	AT3G24330		araport11	protein_coding	3	8830336	8831838	+	EB
AT3G01205		araport11	lncRNA	3	649763	650933	-	AT3G02910		araport11	protein_coding	3	649814	650921	+	EB
AT3G03245		araport11	miRNA	3	5500032	5500152	-	AT3G03255		araport11	miRNA	3	5500037	5500147	+	EB
AT2G24490	RPA2A	araport11	protein_coding	2	10397377	10400802	-	AT2G24480		araport11	protein_coding	2	10397588	10398184	+	EB
AT2G47560	ATL64	araport11	protein_coding	2	19511717	19512728	-	AT2G09935		araport11	lncRNA	2	19512021	19512259	+	EB
AT2G16580		araport11	protein_coding	2	7184422	7187009	-	AT2G16575		araport11	protein_coding	2	7184652	7185245	+	EB
AT2G42690		araport11	protein_coding	2	17776241	17777717	-	AT2G09395		araport11	ncRNA	2	17777597	17777692	+	EB
AT2G03620	MRS2-5	araport11	protein_coding	2	1100325	1103495	-	AT2G04535		araport11	lncRNA	2	1102120	1102649	+	EB
AT2G34325		araport11	protein_coding	2	14486525	14488000	-	AT2G34330		araport11	protein_coding	2	14486539	14487401	+	EB
AT2G24340		araport11	protein_coding	2	10355430	10359546	-	AT2G08015		araport11	miRNA	2	10356782	10357163	+	EB
AT2G03240	PHO1-H5	araport11	protein_coding	2	972756	977531	-	AT2G03230		araport11	protein_coding	2	972917	973375	+	EB
AT2G04378		araport11	protein_coding	2	1525029	1526875	-	AT2G04380		araport11	protein_coding	2	1525642	1526767	+	EB
AT2G23090		araport11	protein_coding	2	9829450	9830434	-	AT2G07875		araport11	lncRNA	2	9829803	9830074	+	EB
AT2G34180	CIPK13	araport11	protein_coding	2	14430761	14432482	-	AT2G08655		araport11	lncRNA	2	14431358	14432022	+	EB
AT2G22850	AtbZIP6	araport11	protein_coding	2	9731279	9733612	-	AT2G07850		araport11	lncRNA	2	9732473	9733328	+	EB
AT2G43410	FPA	araport11	protein_coding	2	18025247	18031255	-	AT2G09470		araport11	lncRNA	2	18025969	18026380	+	EB
AT2G19620	NDL3	araport11	protein_coding	2	8485991	8488963	-	AT2G07245		araport11	lncRNA	2	8488284	8488614	+	EB
AT2G29420	GSTU7	araport11	protein_coding	2	12617936	12618899	-	AT2G08340		araport11	lncRNA	2	12618261	12618896	+	EB
AT2G41770	STL1	araport11	protein_coding	2	17424358	17427282	-	AT2G09310		araport11	lncRNA	2	17425588	17425918	+	EB
AT2G29480	GSTU2	araport11	protein_coding	2	12630198	12631321	-	AT2G29485		araport11	protein_coding	2	12630346	12631194	+	EB
AT2G47760	ALG3	araport11	protein_coding	2	19564795	19568438	-	AT2G09965		araport11	lncRNA	2	19564888	19565090	+	EB
AT2G43235		araport11	protein_coding	2	17968698	17970835	-	AT2G09430		araport11	lncRNA	2	17968981	17969762	+	EB
AT2G15690	PCMP-H66	araport11	protein_coding	2	6830995	6833777	-	AT2G15680	CML30	araport11	protein_coding	2	6830995	6831641	+	EB
AT2G15690	PCMP-H66	araport11	protein_coding	2	6830995	6833777	-	AT2G06465		araport11	lncRNA	2	6832216	6833704	+	EB
AT2G41370	NPR5	araport11	protein_coding	2	17237727	17240609	-	AT2G41375		araport11	protein_coding	2	17238380	17238986	+	EB
AT2G02750	PCMP-E22	araport11	protein_coding	2	771151	773552	-	AT2G04295		araport11	lncRNA	2	771551	772360	+	EB
AT2G33655		araport11	protein_coding	2	14242915	14244569	-	AT2G33650		araport11	tRNA	2	14243131	14243202	+	EB
AT2G36590	PROT3	araport11	protein_coding	2	15343006	15345673	-	AT2G08805		araport11	lncRNA	2	15345441	15345655	+	EB
AT2G35658		araport11	protein_coding	2	14990325	14990935	-	AT2G08745		araport11	ncRNA	2	14990540	14990685	+	EB
AT2G41960		araport11	protein_coding	2	17514118	17519303	-	AT2G09325		araport11	lncRNA	2	17514406	17514615	+	EB
AT2G04160	AIR3	araport11	protein_coding	2	1401268	1407827	-	AT2G04725		araport11	lncRNA	2	1403806	1406935	+	EB
AT2G33310	IAA13	araport11	protein_coding	2	14113025	14116089	-	AT2G33300		araport11	protein_coding	2	14113025	14114200	+	EB
AT2G25880	AtAUR2	araport11	protein_coding	2	11034652	11038191	-	AT2G25890		araport11	protein_coding	2	11037303	11038179	+	EB
AT2G15910		araport11	protein_coding	2	6932406	6935514	-	AT2G06525		araport11	lncRNA	2	6934523	6934793	+	EB
AT2G40890	CYP98A3	araport11	protein_coding	2	17058053	17060652	-	AT2G09205		araport11	lncRNA	2	17059544	17060072	+	EB
AT2G43640	SRP14	araport11	protein_coding	2	18097400	18099136	-	AT2G09495		araport11	lncRNA	2	18098686	18099024	+	EB
AT2G34790	MEE23	araport11	protein_coding	2	14673840	14677398	-	AT2G08685		araport11	lncRNA	2	14674048	14674445	+	EB
AT2G20430	RIC6	araport11	protein_coding	2	8808414	8810200	-	AT2G07295		araport11	snRNA	2	8809170	8809364	+	EB
AT2G34080		araport11	protein_coding	2	14393181	14394858	-	AT2G08650		araport11	lncRNA	2	14393410	14394346	+	EB
AT2G43320		araport11	protein_coding	2	17996650	18000027	-	AT2G09440		araport11	lncRNA	2	17998331	17999567	+	EB
AT2G21100	DIR23	araport11	protein_coding	2	9048131	9049404	-	AT2G21105		araport11	protein_coding	2	9048192	9048203	+	EB
AT2G47990	SWA1	araport11	protein_coding	2	19636867	19638678	-	AT2G09975		araport11	lncRNA	2	19637400	19637955	+	EB
AT2G34100		araport11	protein_coding	2	14399534	14413489	-	AT2G34120		araport11	protein_coding	2	14405339	14405551	+	EB
AT2G34100		araport11	protein_coding	2	14399534	14413489	-	AT2G34123		araport11	protein_coding	2	14406240	14406742	+	EB
AT2G25215		araport11	protein_coding	2	10741671	10742161	-	AT2G25125		araport11	protein_coding	2	10741777	10742001	+	EB
AT2G16510	VHA-c3	araport11	protein_coding	2	7158991	7160934	-	AT2G06655		araport11	lncRNA	2	7158999	7159325	+	EB
AT2G44140	ATG4A	araport11	protein_coding	2	18253497	18258293	-	AT2G44130		araport11	protein_coding	2	18253610	18255054	+	EB
AT2G46610	RS31A	araport11	protein_coding	2	19136566	19138762	-	AT2G09740		araport11	lncRNA	2	19137869	19138359	+	EB
AT2G31570	GPX2	araport11	protein_coding	2	13437974	13439923	-	AT2G08440		araport11	lncRNA	2	13439460	13439753	+	EB
AT2G41415	ESFL4	araport11	protein_coding	2	17264321	17265087	-	AT2G41417		araport11	protein_coding	2	17264512	17264850	+	EB
AT2G04620		araport11	protein_coding	2	1610506	1612960	-	AT2G04621		araport11	protein_coding	2	1610662	1611347	+	EB
AT2G30615		araport11	protein_coding	2	13041085	13042586	-	AT2G08405		araport11	lncRNA	2	13041977	13042396	+	EB
AT2G43140		araport11	protein_coding	2	17931254	17935748	-	AT2G09420		araport11	lncRNA	2	17931463	17931852	+	EB
AT2G47020		araport11	protein_coding	2	19319685	19322507	-	AT2G47015	MIR408	araport11	miRNA	2	19319814	19320031	+	EB
AT2G34920	EDA18	araport11	protein_coding	2	14728027	14731255	-	AT2G08700		araport11	lncRNA	2	14730929	14731137	+	EB
AT2G47390		araport11	protein_coding	2	19441992	19446365	-	AT2G09895		araport11	lncRNA	2	19445346	19445616	+	EB
AT2G22460		araport11	protein_coding	2	9533094	9534188	-	AT2G22465		araport11	protein_coding	2	9533559	9533988	+	EB
AT2G20240		araport11	protein_coding	2	8727626	8730525	-	AT2G07275		araport11	lncRNA	2	8728701	8729253	+	EB
AT2G21455		araport11	protein_coding	2	9184150	9185623	-	AT2G07415		araport11	lncRNA	2	9184422	9184943	+	EB
AT2G42280		araport11	protein_coding	2	17611185	17613660	-	AT2G09350		araport11	lncRNA	2	17612726	17613406	+	EB
AT2G35930	PUB23	araport11	protein_coding	2	15082855	15084559	-	AT2G35935		araport11	protein_coding	2	15083353	15084340	+	EB
AT2G43350	GPX3	araport11	protein_coding	2	18008482	18010614	-	AT2G09455		araport11	lncRNA	2	18008822	18009202	+	EB
AT2G07662		araport11	protein_coding	2	3497073	3498780	-	AT2G07765		araport11	tRNA	2	3497358	3497440	+	EB
AT2G22090	UBA1A	araport11	protein_coding	2	9388260	9390575	-	AT2G22088		araport11	protein_coding	2	9388384	9389049	+	EB
AT2G22090	UBA1A	araport11	protein_coding	2	9388260	9390575	-	AT2G07515		araport11	lncRNA	2	9389725	9390526	+	EB
AT2G29190	APUM2	araport11	protein_coding	2	12543812	12548563	-	AT2G08335		araport11	lncRNA	2	12544285	12544515	+	EB
AT2G36400	GRF3	araport11	protein_coding	2	15270088	15273115	-	AT2G08795		araport11	lncRNA	2	15271877	15272103	+	EB
AT2G35420	ATL28	araport11	protein_coding	2	14899715	14900692	-	AT2G08730		araport11	lncRNA	2	14899911	14900597	+	EB
AT2G03821		araport11	protein_coding	2	1167303	1168206	-	AT2G03823		araport11	protein_coding	2	1167354	1167492	+	EB
AT2G36480		araport11	protein_coding	2	15302867	15307809	-	AT2G08800		araport11	lncRNA	2	15306547	15306780	+	EB
AT2G02635		araport11	protein_coding	2	725076	731178	-	AT2G04265		araport11	lncRNA	2	730085	731023	+	EB
AT2G39980		araport11	protein_coding	2	16687673	16690182	-	AT2G39975		araport11	protein_coding	2	16687717	16688248	+	EB
AT2G31040	CGL160	araport11	protein_coding	2	13208624	13211188	-	AT2G31035		araport11	protein_coding	2	13208667	13208918	+	EB
AT2G19340		araport11	protein_coding	2	8373766	8375955	-	AT2G07175		araport11	lncRNA	2	8375031	8375890	+	EB
AT2G13105		araport11	protein_coding	2	5411566	5412125	-	AT2G05865		araport11	lncRNA	2	5411728	5412069	+	EB
AT2G20870		araport11	protein_coding	2	8981927	8982712	-	AT2G20873		araport11	protein_coding	2	8982123	8982194	+	EB
AT2G27470	NF-YB11	araport11	protein_coding	2	11744981	11746455	-	AT2G08205		araport11	ncRNA	2	11746004	11746186	+	EB
AT2G01440	RECG	araport11	protein_coding	2	193164	199280	-	AT2G03995		araport11	lncRNA	2	193294	193673	+	EB
AT2G20720		araport11	protein_coding	2	8927822	8930120	-	AT2G07335		araport11	lncRNA	2	8927868	8929599	+	EB
AT2G42230		araport11	protein_coding	2	17593411	17596665	-	AT2G09345		araport11	lncRNA	2	17595898	17596100	+	EB
AT2G29530	TIM10	araport11	protein_coding	2	12640800	12642387	-	AT2G08350		araport11	lncRNA	2	12641404	12641923	+	EB
AT2G26880	AGL41	araport11	protein_coding	2	11459906	11461099	-	AT2G26882		araport11	lncRNA	2	11460219	11461021	+	EB
AT2G38340	DREB2E	araport11	protein_coding	2	16067396	16068615	-	AT2G08960		araport11	lncRNA	2	16067894	16068098	+	EB
AT2G01410		araport11	protein_coding	2	175040	176407	-	AT2G03975		araport11	lncRNA	2	175202	176330	+	EB
AT2G03460		araport11	protein_coding	2	1043621	1044992	-	AT2G04525		araport11	lncRNA	2	1043766	1044608	+	EB
AT2G42330	STIPL2	araport11	protein_coding	2	17630729	17634370	-	AT2G09370		araport11	lncRNA	2	17633566	17633912	+	EB
AT2G37920	emb1513	araport11	protein_coding	2	15868340	15870071	-	AT2G37910		araport11	protein_coding	2	15868399	15869097	+	EB
AT2G22940		araport11	protein_coding	2	9761655	9763462	-	AT2G22941		araport11	protein_coding	2	9762066	9762586	+	EB
AT2G33980	atnudt22	araport11	protein_coding	2	14349764	14360058	-	AT2G33920		araport11	tRNA	2	14353143	14353214	+	EB
AT2G33980	atnudt22	araport11	protein_coding	2	14349764	14360058	-	AT2G33910		araport11	tRNA	2	14352191	14352262	+	EB
AT2G33980	atnudt22	araport11	protein_coding	2	14349764	14360058	-	AT2G33960		araport11	tRNA	2	14356055	14356126	+	EB
AT2G33980	atnudt22	araport11	protein_coding	2	14349764	14360058	-	AT2G33970		araport11	tRNA	2	14356521	14356592	+	EB
AT2G33980	atnudt22	araport11	protein_coding	2	14349764	14360058	-	AT2G33890		araport11	tRNA	2	14350386	14350457	+	EB
AT2G33980	atnudt22	araport11	protein_coding	2	14349764	14360058	-	AT2G33950		araport11	tRNA	2	14355137	14355208	+	EB
AT2G33980	atnudt22	araport11	protein_coding	2	14349764	14360058	-	AT2G33930		araport11	tRNA	2	14353656	14353727	+	EB
AT2G33980	atnudt22	araport11	protein_coding	2	14349764	14360058	-	AT2G33940		araport11	tRNA	2	14354098	14354169	+	EB
AT2G33980	atnudt22	araport11	protein_coding	2	14349764	14360058	-	AT2G33900		araport11	tRNA	2	14351359	14351430	+	EB
AT2G31900	XIF	araport11	protein_coding	2	13560370	13570469	-	AT2G08485		araport11	lncRNA	2	13569782	13570121	+	EB
AT2G31900	XIF	araport11	protein_coding	2	13560370	13570469	-	AT2G31902		araport11	ncRNA	2	13560454	13569962	+	EB
AT2G31890	RAP	araport11	protein_coding	2	13556500	13559880	-	AT2G08480		araport11	lncRNA	2	13558573	13559164	+	EB
AT2G02800	PBL3	araport11	protein_coding	2	795515	799591	-	AT2G02795		araport11	protein_coding	2	795852	796672	+	EB
AT2G34450		araport11	protein_coding	2	14526619	14529601	-	AT2G34440	AGL29	araport11	protein_coding	2	14526671	14527734	+	EB
AT2G30960		araport11	protein_coding	2	13177179	13178421	-	AT2G08425		araport11	lncRNA	2	13177942	13178385	+	EB
AT2G25280		araport11	protein_coding	2	10762355	10764810	-	AT2G08130		araport11	lncRNA	2	10762742	10763264	+	EB
AT2G23945		araport11	protein_coding	2	10185229	10186738	-	AT2G07965		araport11	lncRNA	2	10186404	10186668	+	EB
AT2G20790	AP5M	araport11	protein_coding	2	8949453	8952874	-	AT2G20784		araport11	protein_coding	2	8949615	8949874	+	EB
AT2G35680	DSP8	araport11	protein_coding	2	14996713	14999125	-	AT2G08750		araport11	lncRNA	2	14998444	14998752	+	EB
AT2G44860		araport11	protein_coding	2	18500803	18502562	-	AT2G09565		araport11	lncRNA	2	18501637	18501859	+	EB
AT2G20900	DGK5	araport11	protein_coding	2	8989275	8993275	-	AT2G07355		araport11	lncRNA	2	8990844	8991189	+	EB
AT2G37340	RS2Z33	araport11	protein_coding	2	15670147	15672700	-	AT2G08865		araport11	lncRNA	2	15671397	15672248	+	EB
AT2G13550		araport11	protein_coding	2	5648329	5649847	-	AT2G13555		araport11	protein_coding	2	5649224	5649727	+	EB
AT2G01630		araport11	protein_coding	2	279282	282123	-	AT2G04065		araport11	lncRNA	2	281598	281921	+	EB
AT2G22010	RKP	araport11	protein_coding	2	9363109	9369461	-	AT2G07495		araport11	lncRNA	2	9363817	9364086	+	EB
AT2G07772		araport11	protein_coding	2	3300978	3301804	-	AT2G07628		araport11	protein_coding	2	3301041	3301624	+	EB
AT2G40715		araport11	protein_coding	2	16983087	16985791	-	AT2G09170		araport11	lncRNA	2	16985455	16985736	+	EB
AT2G35940	BLH1	araport11	protein_coding	2	15088762	15092415	-	AT2G35945		araport11	lncRNA	2	15090519	15091764	+	EB
AT2G03690		araport11	protein_coding	2	1121900	1123267	-	AT2G04555		araport11	lncRNA	2	1122594	1122824	+	EB
AT2G01110	TATC	araport11	protein_coding	2	83260	85258	-	AT2G03895		araport11	lncRNA	2	84873	85086	+	EB
AT2G41120		araport11	protein_coding	2	17141275	17142485	-	AT2G09230		araport11	lncRNA	2	17142030	17142298	+	EB
AT2G36850	CALS10	araport11	protein_coding	2	15454671	15469964	-	AT2G36854		araport11	protein_coding	2	15469719	15469904	+	EB
AT2G32480	ARASP	araport11	protein_coding	2	13788517	13790077	-	AT2G08525		araport11	lncRNA	2	13789829	13790077	+	EB
AT2G45800	PLIM2A	araport11	protein_coding	2	18857941	18859278	-	AT2G09665		araport11	lncRNA	2	18858184	18859278	+	EB
AT2G40815		araport11	protein_coding	2	17034541	17036281	-	AT2G09200		araport11	lncRNA	2	17034917	17035503	+	EB
AT2G16018		araport11	protein_coding	2	6972222	6973705	-	AT2G16019		araport11	protein_coding	2	6973172	6973282	+	EB
AT2G16018		araport11	protein_coding	2	6972222	6973705	-	AT2G16020		araport11	protein_coding	2	6973356	6973586	+	EB
AT2G31260	ATG9	araport11	protein_coding	2	13321833	13327496	-	AT2G31265		araport11	protein_coding	2	13321866	13322049	+	EB
AT2G33847		araport11	protein_coding	2	14318964	14320714	-	AT2G08640		araport11	lncRNA	2	14319617	14320199	+	EB
AT2G24360	STY13	araport11	protein_coding	2	10364451	10366902	-	AT2G08025		araport11	lncRNA	2	10366098	10366614	+	EB
AT2G42790	CSY3	araport11	protein_coding	2	17802841	17806073	-	AT2G09400		araport11	ncRNA	2	17804407	17804604	+	EB
AT2G22740	SUVH6	araport11	protein_coding	2	9662638	9667038	-	AT2G07845		araport11	lncRNA	2	9665550	9666686	+	EB
AT2G47480		araport11	protein_coding	2	19483919	19484710	-	AT2G09905		araport11	lncRNA	2	19484345	19484679	+	EB
AT2G45540	BCHC2	araport11	protein_coding	2	18757489	18772906	-	AT2G09650		araport11	lncRNA	2	18772608	18772858	+	EB
AT2G45540	BCHC2	araport11	protein_coding	2	18757489	18772906	-	AT2G09645		araport11	lncRNA	2	18768025	18768224	+	EB
AT2G41710		araport11	protein_coding	2	17400022	17403050	-	AT2G09305		araport11	lncRNA	2	17401171	17402700	+	EB
AT2G04280		araport11	protein_coding	2	1480068	1482089	-	AT2G04755		araport11	lncRNA	2	1480219	1482007	+	EB
AT2G31390		araport11	protein_coding	2	13383423	13386392	-	AT2G08435		araport11	lncRNA	2	13383986	13385739	+	EB
AT2G04345		araport11	lncRNA	2	818836	819273	-	AT2G04355		araport11	lncRNA	2	818928	819240	+	EB
AT2G08455		araport11	lncRNA	2	13504372	13505361	-	AT2G08460		araport11	lncRNA	2	13504372	13505327	+	EB
AT2G07865		araport11	lncRNA	2	9820590	9820832	-	AT2G07870		araport11	lncRNA	2	9820590	9820832	+	EB
AT2G09620		araport11	lncRNA	2	18724063	18724598	-	AT2G09625		araport11	lncRNA	2	18724177	18724523	+	EB
AT2G07225		araport11	lncRNA	2	8447744	8448283	-	AT2G07235		araport11	lncRNA	2	8448053	8448283	+	EB
AT2G04205		araport11	lncRNA	2	565382	566437	-	AT2G04215		araport11	lncRNA	2	565600	565935	+	EB
AT2G05205		araport11	lncRNA	2	3334410	3335689	-	AT2G05215		araport11	lncRNA	2	3334410	3335689	+	EB
AT2G08070		araport11	lncRNA	2	10591327	10591570	-	AT2G08075		araport11	lncRNA	2	10591327	10591536	+	EB
AT2G04825		araport11	lncRNA	2	1767352	1767856	-	AT2G04835		araport11	lncRNA	2	1767352	1767726	+	EB
AT2G06835		araport11	lncRNA	2	7520348	7520866	-	AT2G06855		araport11	snoRNA	2	7520507	7520579	+	EB
AT2G08195		araport11	lncRNA	2	11719064	11719337	-	AT2G08200		araport11	lncRNA	2	11719102	11719337	+	EB
AT2G08820		araport11	lncRNA	2	15403144	15403901	-	AT2G08825		araport11	lncRNA	2	15403296	15403618	+	EB
AT2G05465		araport11	lncRNA	2	3936729	3937423	-	AT2G05485		araport11	lncRNA	2	3936764	3937233	+	EB
AT2G06115		araport11	lncRNA	2	6131881	6132336	-	AT2G06135		araport11	lncRNA	2	6131881	6132269	+	EB
AT2G35637		araport11	lncRNA	2	14982534	14984339	-	AT2G35640		araport11	protein_coding	2	14982835	14984339	+	EB
AT2G08000		araport11	lncRNA	2	10344296	10345523	-	AT2G24310		araport11	protein_coding	2	10344338	10345510	+	EB
AT2G44798		araport11	lncRNA	2	18466053	18471304	-	AT2G44800		araport11	protein_coding	2	18466820	18468551	+	EB
AT2G33051		araport11	lncRNA	2	14021653	14025239	-	AT2G33050	AtRLP26	araport11	protein_coding	2	14021728	14024398	+	EB
AT2G30984		araport11	lncRNA	2	13186544	13187253	-	AT2G30985		araport11	protein_coding	2	13186716	13187200	+	EB
AT2G42365		araport11	lncRNA	2	17640621	17645998	-	AT2G42370		araport11	protein_coding	2	17643334	17645533	+	EB
AT2G41178		araport11	lncRNA	2	17164869	17166229	-	AT2G41180	SIB2	araport11	protein_coding	2	17165191	17166110	+	EB
AT2G46572		araport11	lncRNA	2	19126134	19129105	-	AT2G46570	LAC6	araport11	protein_coding	2	19126272	19129069	+	EB
AT2G05914		araport11	lncRNA	2	2263124	2264543	-	AT2G05915		araport11	protein_coding	2	2263816	2264265	+	EB
AT2G07910		araport11	miRNA	2	10026910	10027050	-	AT2G07915		araport11	miRNA	2	10026910	10027050	+	EB
AT4G03340		araport11	protein_coding	4	1467727	1470080	-	AT4G04515		araport11	lncRNA	4	1469052	1469672	+	EB
AT4G05110	ATENT6	araport11	protein_coding	4	2624867	2629058	-	AT4G05105	MIR397A	araport11	miRNA	4	2625950	2626056	+	EB
AT4G03190	GRH1	araport11	protein_coding	4	1404887	1407402	-	AT4G04455		araport11	lncRNA	4	1405104	1405526	+	EB
AT4G35480	ATL45	araport11	protein_coding	4	16851972	16853035	-	AT4G35485		araport11	protein_coding	4	16852486	16852981	+	EB
AT4G01700		araport11	protein_coding	4	732313	733510	-	AT4G03985		araport11	lncRNA	4	733149	733419	+	EB
AT4G12050	AHL26	araport11	protein_coding	4	7219652	7222166	-	AT4G05945		araport11	lncRNA	4	7221449	7221655	+	EB
AT4G24810		araport11	protein_coding	4	12786130	12789791	-	AT4G07290		araport11	lncRNA	4	12789033	12789468	+	EB
AT4G38760		araport11	protein_coding	4	18084652	18096218	-	AT4G09735		araport11	miRNA	4	18087205	18087442	+	EB
AT4G22530		araport11	protein_coding	4	11858444	11860426	-	AT4G22520		araport11	protein_coding	4	11858614	11858970	+	EB
AT4G13330		araport11	protein_coding	4	7753260	7756030	-	AT4G13320		araport11	protein_coding	4	7753311	7754149	+	EB
AT4G02715		araport11	protein_coding	4	1200670	1203380	-	AT4G04285		araport11	lncRNA	4	1200791	1201034	+	EB
AT4G28080	TSS	araport11	protein_coding	4	13948603	13958107	-	AT4G07975		araport11	ncRNA	4	13951108	13956888	+	EB
AT4G14710	ATARD2	araport11	protein_coding	4	8424667	8426575	-	AT4G06215		araport11	lncRNA	4	8425991	8426365	+	EB
AT4G03080	BSL1	araport11	protein_coding	4	1359655	1365498	-	AT4G04425		araport11	lncRNA	4	1360000	1360276	+	EB
AT4G21310		araport11	protein_coding	4	11339048	11340085	-	AT4G06995		araport11	lncRNA	4	11339389	11339846	+	EB
AT4G17090	BAM3	araport11	protein_coding	4	9604962	9607402	-	AT4G06665		araport11	lncRNA	4	9606803	9607320	+	EB
AT4G39040		araport11	protein_coding	4	18189012	18190608	-	AT4G09785		araport11	lncRNA	4	18189595	18189953	+	EB
AT4G14090	UGT75C1	araport11	protein_coding	4	8122188	8123835	-	AT4G06175		araport11	lncRNA	4	8123399	8123615	+	EB
AT4G24820	RPN7	araport11	protein_coding	4	12789030	12792729	-	AT4G07290		araport11	lncRNA	4	12789033	12789468	+	EB
AT4G34340	TAF8	araport11	protein_coding	4	16426483	16428013	-	AT4G34345		araport11	protein_coding	4	16426678	16427185	+	EB
AT4G01940	NIFU1	araport11	protein_coding	4	841989	843531	-	AT4G04035		araport11	lncRNA	4	842657	843035	+	EB
AT4G03490		araport11	protein_coding	4	1549176	1554159	-	AT4G03495		araport11	protein_coding	4	1549515	1550451	+	EB
AT4G02710	NET1C	araport11	protein_coding	4	1193516	1197630	-	AT4G04275		araport11	lncRNA	4	1195269	1195677	+	EB
AT4G36730	GBF1	araport11	protein_coding	4	17309612	17312488	-	AT4G09375		araport11	lncRNA	4	17311769	17312229	+	EB
AT4G26540	RGI3	araport11	protein_coding	4	13394447	13398307	-	AT4G26542		araport11	lncRNA	4	13395415	13398178	+	EB
AT4G19080		araport11	protein_coding	4	10448624	10449796	-	AT4G06865		araport11	miRNA	4	10449329	10449409	+	EB
AT4G31250		araport11	protein_coding	4	15178925	15181937	-	AT4G31248		araport11	lncRNA	4	15179132	15180803	+	EB
AT4G19420		araport11	protein_coding	4	10587166	10591633	-	AT4G06885		araport11	lncRNA	4	10591191	10591439	+	EB
AT4G14360		araport11	protein_coding	4	8267289	8271176	-	AT4G14358		araport11	protein_coding	4	8267496	8267825	+	EB
AT4G05060	PVA43	araport11	protein_coding	4	2590065	2592541	-	AT4G05065		araport11	lncRNA	4	2591712	2591988	+	EB
AT4G12490		araport11	protein_coding	4	7409621	7410406	-	AT4G12495		araport11	protein_coding	4	7410116	7410397	+	EB
AT4G22370		araport11	protein_coding	4	11810169	11811602	-	AT4G07085		araport11	lncRNA	4	11810298	11810875	+	EB
AT4G27730	OPT6	araport11	protein_coding	4	13833807	13836661	-	AT4G07895		araport11	lncRNA	4	13836090	13836305	+	EB
AT4G17390	RPL15B	araport11	protein_coding	4	9714092	9715648	-	AT4G06695		araport11	lncRNA	4	9714934	9715298	+	EB
AT4G28180		araport11	protein_coding	4	13982796	13983717	-	AT4G08015		araport11	lncRNA	4	13982990	13983427	+	EB
AT4G29130	HXK1	araport11	protein_coding	4	14352037	14355201	-	AT4G08055		araport11	ncRNA	4	14354615	14354807	+	EB
AT4G16680		araport11	protein_coding	4	9387393	9391726	-	AT4G06415		araport11	lncRNA	4	9390464	9390930	+	EB
AT4G12480	EARLI1	araport11	protein_coding	4	7406065	7406994	-	AT4G12485		araport11	protein_coding	4	7406916	7406947	+	EB
AT4G00651		araport11	protein_coding	4	271487	271879	-	AT4G03685		araport11	ncRNA	4	271533	271722	+	EB
AT4G32530		araport11	protein_coding	4	15693114	15695283	-	AT4G32535		araport11	protein_coding	4	15693964	15694616	+	EB
AT4G09010	APX4	araport11	protein_coding	4	5777397	5779572	-	AT4G05690		araport11	ncRNA	4	5778891	5779084	+	EB
AT4G01670		araport11	protein_coding	4	711192	712643	-	AT4G03955		araport11	ncRNA	4	712342	712526	+	EB
AT4G28650	MIK1	araport11	protein_coding	4	14143958	14147537	-	AT4G28652		araport11	lncRNA	4	14144675	14147417	+	EB
AT4G00880		araport11	protein_coding	4	366373	367274	-	AT4G00883		araport11	protein_coding	4	366716	367231	+	EB
AT4G00910		araport11	protein_coding	4	387388	391441	-	AT4G00905		araport11	protein_coding	4	387451	389403	+	EB
AT4G34138	UGT73B1	araport11	protein_coding	4	16347997	16350203	-	AT4G34139		araport11	protein_coding	4	16348104	16349118	+	EB
AT4G00370	PHT4	araport11	protein_coding	4	162897	166357	-	AT4G03595		araport11	lncRNA	4	163569	163860	+	EB
AT4G27600	NARA5	araport11	protein_coding	4	13782213	13785134	-	AT4G07875		araport11	snRNA	4	13782216	13782316	+	EB
AT4G13560	UNE15	araport11	protein_coding	4	7879558	7883926	-	AT4G06105		araport11	lncRNA	4	7881921	7882141	+	EB
AT4G25510		araport11	protein_coding	4	13027443	13028194	-	AT4G07405		araport11	lncRNA	4	13027581	13028194	+	EB
AT4G07410	PCN	araport11	protein_coding	4	4200506	4205356	-	AT4G07408		araport11	protein_coding	4	4200595	4201226	+	EB
AT4G20430	SBT2.2	araport11	protein_coding	4	11016809	11021388	-	AT4G20420		araport11	protein_coding	4	11016970	11017623	+	EB
AT4G17840		araport11	protein_coding	4	9918052	9920511	-	AT4G06745		araport11	lncRNA	4	9920124	9920511	+	EB
AT4G22510		araport11	protein_coding	4	11854796	11857417	-	AT4G22513		araport11	protein_coding	4	11854809	11855439	+	EB
AT4G22510		araport11	protein_coding	4	11854796	11857417	-	AT4G22517		araport11	protein_coding	4	11856743	11857362	+	EB
AT4G09810	URGT5	araport11	protein_coding	4	6175176	6177351	-	AT4G05735		araport11	lncRNA	4	6175458	6175682	+	EB
AT4G00890		araport11	protein_coding	4	373960	375350	-	AT4G00889		araport11	protein_coding	4	374116	375204	+	EB
AT4G36050	APE2	araport11	protein_coding	4	17051911	17055192	-	AT4G36052		araport11	lncRNA	4	17052347	17053499	+	EB
AT4G10480		araport11	protein_coding	4	6477876	6479171	-	AT4G05785		araport11	lncRNA	4	6478619	6478855	+	EB
AT4G24370		araport11	protein_coding	4	12611396	12612219	-	AT4G07260		araport11	lncRNA	4	12611571	12611780	+	EB
AT4G18372		araport11	protein_coding	4	10151116	10152139	-	AT4G06775		araport11	lncRNA	4	10151689	10152086	+	EB
AT4G17243		araport11	protein_coding	4	9669217	9670055	-	AT4G17245		araport11	protein_coding	4	9669345	9670005	+	EB
AT4G25180		araport11	protein_coding	4	12911550	12914039	-	AT4G07365		araport11	lncRNA	4	12913299	12913499	+	EB
AT4G36770	UGT72C1	araport11	protein_coding	4	17330146	17331697	-	AT4G09385		araport11	lncRNA	4	17330729	17331348	+	EB
AT4G19150		araport11	protein_coding	4	10471331	10472742	-	AT4G06875		araport11	lncRNA	4	10472128	10472543	+	EB
AT4G26140	BGAL12	araport11	protein_coding	4	13242968	13248213	-	AT4G26145		araport11	protein_coding	4	13243723	13244036	+	EB
AT4G01897		araport11	protein_coding	4	820336	821618	-	AT4G04005		araport11	lncRNA	4	820726	821117	+	EB
AT4G31750	WIN2	araport11	protein_coding	4	15363708	15367892	-	AT4G31740		araport11	protein_coding	4	15363778	15364349	+	EB
AT4G14900	FRL4B	araport11	protein_coding	4	8520782	8524217	-	AT4G14890	FdC2	araport11	protein_coding	4	8520819	8521506	+	EB
AT4G08330		araport11	protein_coding	4	5255120	5256778	-	AT4G05405		araport11	lncRNA	4	5255757	5256393	+	EB
AT4G16950	RPP5	araport11	protein_coding	4	9538233	9544755	-	AT4G16955		araport11	protein_coding	4	9539931	9540961	+	EB
AT4G18840	PCMP-E101	araport11	protein_coding	4	10336566	10340378	-	AT4G18830	OFP5	araport11	protein_coding	4	10336566	10338674	+	EB
AT4G22460		araport11	protein_coding	4	11838960	11839659	-	AT4G22463		araport11	protein_coding	4	11838997	11839571	+	EB
AT4G30662		araport11	protein_coding	4	14955909	14956790	-	AT4G08315		araport11	lncRNA	4	14956315	14956768	+	EB
AT4G39970		araport11	protein_coding	4	18536538	18538506	-	AT4G09975		araport11	lncRNA	4	18538133	18538464	+	EB
AT4G38180	FRS5	araport11	protein_coding	4	17906514	17909743	-	AT4G09685		araport11	lncRNA	4	17907917	17909707	+	EB
AT4G33300	ADR1-L1	araport11	protein_coding	4	16050456	16056526	-	AT4G33310		araport11	protein_coding	4	16056156	16056416	+	EB
AT4G26480		araport11	protein_coding	4	13372422	13376332	-	AT4G07655		araport11	lncRNA	4	13375093	13375318	+	EB
AT4G02890	UBQ14	araport11	protein_coding	4	1278530	1280166	-	AT4G04335		araport11	lncRNA	4	1279643	1279985	+	EB
AT4G02450	P23-1	araport11	protein_coding	4	1073753	1075930	-	AT4G04135		araport11	lncRNA	4	1074079	1074344	+	EB
AT4G33640		araport11	protein_coding	4	16159548	16160489	-	AT4G08805		araport11	lncRNA	4	16159913	16160152	+	EB
AT4G08940		araport11	protein_coding	4	5730797	5732195	-	AT4G05680		araport11	lncRNA	4	5731144	5731408	+	EB
AT4G33670	LGALDH	araport11	protein_coding	4	16169523	16171631	-	AT4G08825		araport11	lncRNA	4	16169999	16170525	+	EB
AT4G30430	TET9	araport11	protein_coding	4	14878783	14880331	-	AT4G08285		araport11	lncRNA	4	14879849	14880317	+	EB
AT4G02140		araport11	protein_coding	4	948598	951063	-	AT4G04065		araport11	lncRNA	4	948994	949369	+	EB
AT4G22280		araport11	protein_coding	4	11775969	11778151	-	AT4G07065		araport11	lncRNA	4	11777849	11778090	+	EB
AT4G33240	FAB1A	araport11	protein_coding	4	16029209	16038324	-	AT4G08775		araport11	lncRNA	4	16037779	16038165	+	EB
AT4G34090		araport11	protein_coding	4	16326883	16330224	-	AT4G34080		araport11	protein_coding	4	16326952	16327797	+	EB
AT4G11670		araport11	protein_coding	4	7044401	7053148	-	AT4G05915		araport11	lncRNA	4	7048721	7048984	+	EB
AT4G23010	UTR2	araport11	protein_coding	4	12060131	12062858	-	AT4G23015		araport11	protein_coding	4	12060307	12060582	+	EB
AT4G02620	VHA-F	araport11	protein_coding	4	1149248	1151355	-	AT4G04225		araport11	lncRNA	4	1149555	1149979	+	EB
AT4G21810	DER2.1	araport11	protein_coding	4	11575096	11577254	-	AT4G07030		araport11	lncRNA	4	11577025	11577254	+	EB
AT4G10920	KELP	araport11	protein_coding	4	6696712	6699266	-	AT4G10910		araport11	protein_coding	4	6696712	6697455	+	EB
AT4G02320	PME40	araport11	protein_coding	4	1022725	1026179	-	AT4G04095		araport11	miRNA	4	1023912	1024149	+	EB
AT4G29900	ACA10	araport11	protein_coding	4	14610883	14619685	-	AT4G08255		araport11	lncRNA	4	14619454	14619667	+	EB
AT4G29900	ACA10	araport11	protein_coding	4	14610883	14619685	-	AT4G08245		araport11	lncRNA	4	14618389	14619394	+	EB
AT4G00760	APRR8	araport11	protein_coding	4	327025	333477	-	AT4G00770		araport11	protein_coding	4	331157	333477	+	EB
AT4G00760	APRR8	araport11	protein_coding	4	327025	333477	-	AT4G03755		araport11	lncRNA	4	329268	330106	+	EB
AT4G24610		araport11	protein_coding	4	12700317	12708424	-	AT4G24615		araport11	protein_coding	4	12700593	12700921	+	EB
AT4G38770	PRP4	araport11	protein_coding	4	18096606	18098633	-	AT4G38775		araport11	protein_coding	4	18097461	18097973	+	EB
AT4G17280		araport11	protein_coding	4	9678625	9680389	-	AT4G06685		araport11	lncRNA	4	9679632	9680286	+	EB
AT4G18400		araport11	protein_coding	4	10169866	10171273	-	AT4G06785		araport11	ncRNA	4	10171152	10171273	+	EB
AT4G24015	RHA4A	araport11	protein_coding	4	12469742	12471261	-	AT4G07195		araport11	lncRNA	4	12470192	12470725	+	EB
AT4G13170	RPL13AC	araport11	protein_coding	4	7653594	7656594	-	AT4G13160		araport11	protein_coding	4	7653594	7654969	+	EB
AT4G07990		araport11	protein_coding	4	4824624	4829167	-	AT4G05285		araport11	lncRNA	4	4824699	4825139	+	EB
AT4G10730		araport11	protein_coding	4	6609418	6614887	-	AT4G05810		araport11	lncRNA	4	6614223	6614456	+	EB
AT4G34131	UGT73B3	araport11	protein_coding	4	16343057	16344818	-	AT4G08935		araport11	lncRNA	4	16343526	16343808	+	EB
AT4G08585		araport11	lncRNA	4	15457623	15458804	-	AT4G08595		araport11	lncRNA	4	15458433	15458734	+	EB
AT4G07180		araport11	lncRNA	4	12372915	12373453	-	AT4G07185		araport11	lncRNA	4	12372995	12373418	+	EB
AT4G05880		araport11	lncRNA	4	6955093	6955586	-	AT4G05885		araport11	lncRNA	4	6955093	6955472	+	EB
AT4G05790		araport11	lncRNA	4	6485740	6486245	-	AT4G05795		araport11	lncRNA	4	6485842	6486245	+	EB
AT4G06945		araport11	lncRNA	4	10905330	10905587	-	AT4G06950		araport11	lncRNA	4	10905370	10905587	+	EB
AT4G07150		araport11	lncRNA	4	12305693	12306115	-	AT4G07160		araport11	lncRNA	4	12305842	12306115	+	EB
AT4G06235		araport11	lncRNA	4	8459657	8460079	-	AT4G06245		araport11	snoRNA	4	8459900	8459993	+	EB
AT4G06235		araport11	lncRNA	4	8459657	8460079	-	AT4G06240		araport11	snoRNA	4	8459709	8459804	+	EB
AT4G07220		araport11	lncRNA	4	12495728	12496086	-	AT4G07225		araport11	lncRNA	4	12495728	12495974	+	EB
AT4G09315		araport11	lncRNA	4	17217088	17217401	-	AT4G09325		araport11	lncRNA	4	17217185	17217401	+	EB
AT4G07055		araport11	lncRNA	4	11757370	11757923	-	AT4G07060		araport11	lncRNA	4	11757440	11757674	+	EB
AT4G06925		araport11	lncRNA	4	10801574	10801943	-	AT4G06930		araport11	lncRNA	4	10801574	10801813	+	EB
AT4G05965		araport11	lncRNA	4	7262362	7263021	-	AT4G05970		araport11	lncRNA	4	7262470	7262669	+	EB
AT4G07765		araport11	lncRNA	4	13580314	13580748	-	AT4G07775		araport11	lncRNA	4	13580349	13580597	+	EB
AT4G05865		araport11	lncRNA	4	6878319	6878675	-	AT4G05870		araport11	lncRNA	4	6878319	6878675	+	EB
AT4G09432		araport11	lncRNA	4	5972915	5975195	-	AT4G09435		araport11	protein_coding	4	5973083	5974684	+	EB
AT4G26795		araport11	lncRNA	4	13487209	13489637	-	AT4G26790		araport11	protein_coding	4	13487457	13489376	+	EB
AT4G04221		araport11	lncRNA	4	2033168	2036495	-	AT4G04220	AtRLP46	araport11	protein_coding	4	2033168	2035946	+	EB
AT4G38545		araport11	lncRNA	4	18022932	18025298	-	AT4G38540	MO2	araport11	protein_coding	4	18023121	18025027	+	EB
AT4G06780		araport11	lncRNA	4	10169319	10170010	-	AT4G18395		araport11	protein_coding	4	10169385	10169930	+	EB
AT4G26488		araport11	lncRNA	4	13380153	13381692	-	AT4G26490		araport11	protein_coding	4	13380409	13381440	+	EB
AT4G13918		araport11	lncRNA	4	8043587	8047176	-	AT4G13920	AtRLP50	araport11	protein_coding	4	8043803	8046559	+	EB
AT4G28162		araport11	lncRNA	4	13979567	13981536	-	AT4G28160		araport11	protein_coding	4	13980316	13981001	+	EB
AT4G03038		araport11	ncRNA	4	1340115	1341289	-	AT4G03039	MIR826A	araport11	miRNA	4	1340479	1340656	+	EB
AT4G40065		araport11	ncRNA	4	18574503	18575585	-	AT4G40063		araport11	protein_coding	4	18575070	18575318	+	EB
ATMG00040	ORF315	araport11	protein_coding	Mt	16844	17791	-	ATMG00050	ORF131	araport11	protein_coding	Mt	16856	17251	+	EB
AT1G08005		araport11	protein_coding	1	2485281	2485724	+	AT1G08000	GATA10	araport11	protein_coding	1	2483240	2485726	-	FO
AT1G07130	STN1	araport11	protein_coding	1	2187776	2188733	+	AT1G07128		araport11	lncRNA	1	2187566	2188734	-	FO
AT1G74035		araport11	protein_coding	1	27839443	27839775	+	AT1G74030	ENO1	araport11	protein_coding	1	27839159	27842132	-	FO
AT1G27920	MAP65-8	araport11	protein_coding	1	9726655	9729848	+	AT1G27921		araport11	lncRNA	1	9726607	9730424	-	FO
AT1G26220		araport11	protein_coding	1	9071140	9071861	+	AT1G26218		araport11	lncRNA	1	9071058	9072273	-	FO
AT1G61562		araport11	protein_coding	1	22709009	22710122	+	AT1G61560	MLO6	araport11	protein_coding	1	22708468	22712289	-	FO
AT1G22610		araport11	protein_coding	1	7994262	7997588	+	AT1G22620	SAC1	araport11	protein_coding	1	7994166	8002989	-	FO
AT1G58223		araport11	protein_coding	1	21558383	21559933	+	AT1G58220		araport11	protein_coding	1	21558243	21562966	-	FO
AT1G72545		araport11	protein_coding	1	27315740	27316417	+	AT1G72540		araport11	protein_coding	1	27314877	27316669	-	FO
AT1G10395		araport11	protein_coding	1	3412474	3412742	+	AT1G10390	NUP98A	araport11	protein_coding	1	3406956	3412874	-	FO
AT1G20690		araport11	protein_coding	1	7174438	7176377	+	AT1G20691		araport11	lncRNA	1	7174336	7176647	-	FO
AT1G79485		araport11	protein_coding	1	29898481	29898828	+	AT1G79480		araport11	protein_coding	1	29897597	29899604	-	FO
AT1G26290		araport11	protein_coding	1	9097643	9098964	+	AT1G26300		araport11	protein_coding	1	9095768	9099766	-	FO
AT1G30800		araport11	protein_coding	1	10936923	10938099	+	AT1G30810	JMJ18	araport11	protein_coding	1	10936765	10942292	-	FO
AT1G55335		araport11	protein_coding	1	20648469	20648832	+	AT1G55330	AGP21	araport11	protein_coding	1	20648465	20648891	-	FO
AT1G13805		araport11	protein_coding	1	4730987	4731055	+	AT1G13800		araport11	protein_coding	1	4730395	4733869	-	FO
AT1G64795		araport11	protein_coding	1	24082579	24082848	+	AT1G64790	ILA	araport11	protein_coding	1	24064822	24083428	-	FO
AT1G80320		araport11	protein_coding	1	30196782	30197896	+	AT1G80325		araport11	lncRNA	1	30194605	30198071	-	FO
AT1G29780		araport11	protein_coding	1	10426950	10427615	+	AT1G29785		araport11	lncRNA	1	10426779	10429143	-	FO
AT1G62240		araport11	protein_coding	1	22994544	22995471	+	AT1G62250		araport11	protein_coding	1	22994538	22997709	-	FO
AT1G18420	ALMT3	araport11	protein_coding	1	6343330	6345689	+	AT1G18415		araport11	lncRNA	1	6342940	6345787	-	FO
AT1G76880		araport11	protein_coding	1	28865314	28868225	+	AT1G76878		araport11	lncRNA	1	28865305	28868258	-	FO
AT1G06260		araport11	protein_coding	1	1916430	1917585	+	AT1G06265		araport11	lncRNA	1	1914943	1917661	-	FO
AT1G45165		araport11	protein_coding	1	17090807	17091338	+	AT1G45163		araport11	protein_coding	1	17090677	17091464	-	FO
AT1G60530	DRP4A	araport11	protein_coding	1	22299797	22301167	+	AT1G60525		araport11	lncRNA	1	22299435	22301441	-	FO
AT1G75785		araport11	protein_coding	1	28451154	28451792	+	AT1G75780	TUBB1	araport11	protein_coding	1	28451138	28453820	-	FO
AT1G26210	ATSOFL1	araport11	protein_coding	1	9067039	9068207	+	AT1G26208		araport11	lncRNA	1	9065955	9071468	-	FO
AT1G33945		araport11	protein_coding	1	12331977	12332469	+	AT1G33940		araport11	protein_coding	1	12330576	12332785	-	FO
AT1G64455		araport11	protein_coding	1	23941764	23942418	+	AT1G64450		araport11	protein_coding	1	23941598	23942900	-	FO
AT1G03395		araport11	protein_coding	1	841677	842158	+	AT1G03390		araport11	protein_coding	1	841033	842418	-	FO
AT1G55945		araport11	protein_coding	1	20923651	20924243	+	AT1G55940	CYP708A1	araport11	protein_coding	1	20922342	20924587	-	FO
AT1G19620		araport11	protein_coding	1	6784020	6785075	+	AT1G19630	CYP722A1	araport11	protein_coding	1	6783803	6788175	-	FO
AT1G49230	ATL78	araport11	protein_coding	1	18209194	18210177	+	AT1G49225		araport11	protein_coding	1	18206312	18211390	-	FO
AT1G23050		araport11	protein_coding	1	8168443	8169267	+	AT1G23052		araport11	ncRNA	1	8168443	8169267	-	FO
AT1G55673		araport11	protein_coding	1	20802971	20803449	+	AT1G55670	PSAG	araport11	protein_coding	1	20802670	20803449	-	FO
AT1G60989	SCRL7	araport11	protein_coding	1	22462160	22462721	+	AT1G60990		araport11	protein_coding	1	22462026	22465495	-	FO
AT1G29355		araport11	protein_coding	1	10274048	10275539	+	AT1G29357		araport11	lncRNA	1	10273931	10275765	-	FO
AT1G06045		araport11	protein_coding	1	1829522	1829865	+	AT1G06040	BBX24	araport11	protein_coding	1	1828340	1829983	-	FO
AT1G23410	RPS27AA	araport11	protein_coding	1	8314853	8315737	+	AT1G23400	CAF2	araport11	protein_coding	1	8311984	8315876	-	FO
AT1G48750		araport11	protein_coding	1	18035967	18036510	+	AT1G48760	DELTA-ADR	araport11	protein_coding	1	18035967	18039405	-	FO
AT1G11090		araport11	protein_coding	1	3702608	3703779	+	AT1G04837		araport11	lncRNA	1	3702554	3703796	-	FO
AT1G49150		araport11	protein_coding	1	18178479	18179228	+	AT1G49140		araport11	protein_coding	1	18176772	18179264	-	FO
AT1G68935		araport11	protein_coding	1	25921525	25923094	+	AT1G68940		araport11	protein_coding	1	25921453	25926075	-	FO
AT1G74540	CYP98A8	araport11	protein_coding	1	28013180	28015049	+	AT1G74545		araport11	lncRNA	1	28013118	28015826	-	FO
AT1G71530		araport11	protein_coding	1	26939567	26942952	+	AT1G71528		araport11	lncRNA	1	26939500	26942952	-	FO
AT1G28005		araport11	protein_coding	1	9756927	9757891	+	AT1G28000		araport11	protein_coding	1	9756674	9757963	-	FO
AT1G69588	CLE45	araport11	protein_coding	1	26178042	26178925	+	AT1G69587		araport11	lncRNA	1	26175566	26179389	-	FO
AT1G33355		araport11	protein_coding	1	12089635	12089662	+	AT1G33350	PCMP-E57	araport11	protein_coding	1	12089249	12091743	-	FO
AT1G36623		araport11	protein_coding	1	13835832	13836121	+	AT1G36622		araport11	protein_coding	1	13835620	13836954	-	FO
AT1G21313		araport11	protein_coding	1	7453735	7454256	+	AT1G21310	EXT3	araport11	protein_coding	1	7453245	7455009	-	FO
AT1G74055		araport11	protein_coding	1	27849230	27849820	+	AT1G74060	RPL6B	araport11	protein_coding	1	27849217	27851437	-	FO
AT1G75300		araport11	protein_coding	1	28255495	28257040	+	AT1G75295		araport11	lncRNA	1	28254820	28257236	-	FO
AT1G26225		araport11	protein_coding	1	9072634	9072835	+	AT1G26230	CPN60B4	araport11	protein_coding	1	9072256	9075350	-	FO
AT1G76465		araport11	protein_coding	1	28688781	28689163	+	AT1G76460		araport11	protein_coding	1	28686181	28689208	-	FO
AT1G29540		araport11	protein_coding	1	10327346	10328105	+	AT1G29535		araport11	protein_coding	1	10327138	10329116	-	FO
AT1G17065		araport11	protein_coding	1	5832303	5834030	+	AT1G17060	CYP72C1	araport11	protein_coding	1	5832094	5835488	-	FO
AT1G28265		araport11	protein_coding	1	9879035	9879310	+	AT1G28260	SMG7L	araport11	protein_coding	1	9875527	9879433	-	FO
AT1G13143		araport11	protein_coding	1	4479025	4479709	+	AT1G13140	CYP86C3	araport11	protein_coding	1	4478384	4480327	-	FO
AT1G80310	MOT2	araport11	protein_coding	1	30194618	30196554	+	AT1G80325		araport11	lncRNA	1	30194605	30198071	-	FO
AT1G65541		araport11	protein_coding	1	24366066	24366405	+	AT1G65540		araport11	protein_coding	1	24362045	24366466	-	FO
AT1G06427		araport11	lncRNA	1	11169645	11170059	+	AT1G31255		araport11	protein_coding	1	11169450	11170396	-	FO
AT1G09013		araport11	lncRNA	1	25848544	25848803	+	AT1G68800	BRC2	araport11	protein_coding	1	25845892	25850131	-	FO
AT1G09263		araport11	lncRNA	1	26979604	26979846	+	AT1G71710	IP5P3	araport11	protein_coding	1	26973567	26981046	-	FO
AT1G04493		araport11	lncRNA	1	2055991	2056304	+	AT1G06710		araport11	protein_coding	1	2055745	2060429	-	FO
AT1G08897		araport11	lncRNA	1	25032738	25033010	+	AT1G08893		araport11	lncRNA	1	25032594	25033048	-	FO
AT1G04557		araport11	lncRNA	1	2166659	2166864	+	AT1G07060		araport11	protein_coding	1	2166348	2168397	-	FO
AT1G09833		araport11	lncRNA	1	29647839	29648285	+	AT1G78865		araport11	ncRNA	1	29647738	29649951	-	FO
AT1G06317		araport11	lncRNA	1	10667813	10668056	+	AT1G06313		araport11	lncRNA	1	10667624	10668129	-	FO
AT1G09957		araport11	lncRNA	1	30145494	30145695	+	AT1G09953		araport11	lncRNA	1	30145386	30145878	-	FO
AT1G06203		araport11	lncRNA	1	10127745	10128056	+	AT1G06197		araport11	lncRNA	1	10127673	10128207	-	FO
AT1G07927		araport11	lncRNA	1	20018743	20018942	+	AT1G07923		araport11	lncRNA	1	20018634	20019086	-	FO
AT1G04203		araport11	lncRNA	1	913390	913595	+	AT1G03660		araport11	protein_coding	1	911310	913808	-	FO
AT1G04747		araport11	lncRNA	1	3212812	3213011	+	AT1G09880		araport11	protein_coding	1	3208712	3213468	-	FO
AT1G04497		araport11	lncRNA	1	2056863	2057170	+	AT1G06710		araport11	protein_coding	1	2055745	2060429	-	FO
AT1G09423		araport11	lncRNA	1	27901762	27901962	+	AT1G74180	AtRLP14	araport11	protein_coding	1	27897040	27902025	-	FO
AT1G09177		araport11	lncRNA	1	26542394	26542642	+	AT1G09173		araport11	lncRNA	1	26542322	26542675	-	FO
AT1G04363		araport11	lncRNA	1	1523594	1523943	+	AT1G04357		araport11	lncRNA	1	1523561	1524069	-	FO
AT1G05953		araport11	lncRNA	1	8852719	8853071	+	AT1G05947		araport11	lncRNA	1	8852648	8853171	-	FO
AT1G05357		araport11	lncRNA	1	6165457	6165736	+	AT1G17920	HDG12	araport11	protein_coding	1	6161870	6165820	-	FO
AT1G09067		araport11	lncRNA	1	26148056	26148296	+	AT1G69550		araport11	protein_coding	1	26148021	26153600	-	FO
AT1G07557		araport11	lncRNA	1	18272804	18273077	+	AT1G07553		araport11	lncRNA	1	18272729	18273115	-	FO
AT1G06303		araport11	lncRNA	1	10489782	10490022	+	AT1G06297		araport11	lncRNA	1	10489782	10490022	-	FO
AT1G09567		araport11	lncRNA	1	28343829	28344031	+	AT1G09563		araport11	lncRNA	1	28343829	28344031	-	FO
AT1G08683		araport11	lncRNA	1	23950794	23950999	+	AT1G08677		araport11	lncRNA	1	23950794	23951106	-	FO
AT1G08463		araport11	lncRNA	1	22947519	22947748	+	AT1G08457		araport11	lncRNA	1	22947414	22947891	-	FO
AT1G07173		araport11	lncRNA	1	16417285	16417517	+	AT1G43605		araport11	protein_coding	1	16416733	16417928	-	FO
AT1G09323		araport11	lncRNA	1	27329573	27329778	+	AT1G72560	PSD	araport11	protein_coding	1	27324367	27330031	-	FO
AT1G06587		araport11	lncRNA	1	11779272	11779894	+	AT1G06583		araport11	lncRNA	1	11779272	11779894	-	FO
AT1G09497		araport11	lncRNA	1	28047169	28047416	+	AT1G74660	MIF1	araport11	protein_coding	1	28045472	28048289	-	FO
AT1G08513		araport11	lncRNA	1	23034689	23035381	+	AT1G62310		araport11	protein_coding	1	23033403	23039787	-	FO
AT1G08713		araport11	lncRNA	1	23977276	23977663	+	AT1G64563		araport11	ncRNA	1	23975085	23978335	-	FO
AT1G05987		araport11	lncRNA	1	9069770	9070183	+	AT1G26208		araport11	lncRNA	1	9065955	9071468	-	FO
AT1G05353		araport11	ncRNA	1	6151974	6152170	+	AT1G17870	EGY3	araport11	protein_coding	1	6149939	6152222	-	FO
AT1G09923		araport11	ncRNA	1	30026771	30026967	+	AT1G79820	SGB1	araport11	protein_coding	1	30022260	30027634	-	FO
AT1G09903		araport11	ncRNA	1	29978635	29978822	+	AT1G79670	WAKL22	araport11	protein_coding	1	29976725	29979356	-	FO
AT1G05257		araport11	ncRNA	1	5726556	5726671	+	AT1G16730	UP6	araport11	protein_coding	1	5726368	5727406	-	FO
AT1G04057		araport11	ncRNA	1	276543	276729	+	AT1G01760		araport11	protein_coding	1	276266	278599	-	FO
AT1G07963		araport11	ncRNA	1	20275815	20275999	+	AT1G54320	ALIS3	araport11	protein_coding	1	20275534	20277981	-	FO
AT1G08547		araport11	ncRNA	1	23181614	23181887	+	AT1G62610		araport11	protein_coding	1	23181463	23183227	-	FO
AT1G09837		araport11	ncRNA	1	29668453	29668642	+	AT1G78915		araport11	protein_coding	1	29667565	29671341	-	FO
AT1G07757		araport11	ncRNA	1	19129915	19130104	+	AT1G51590	MNS1	araport11	protein_coding	1	19128144	19132318	-	FO
AT1G09843		araport11	ncRNA	1	29739892	29740072	+	AT1G79050	RECA	araport11	protein_coding	1	29736959	29740179	-	FO
AT1G05787		araport11	lncRNA	1	8197543	8198108	+	AT1G23110		araport11	protein_coding	1	8196447	8198331	-	FO
AT1G09637		araport11	lncRNA	1	28782714	28782958	+	AT1G76700	ATJ10	araport11	protein_coding	1	28780408	28783257	-	FO
AT1G05367		araport11	lncRNA	1	6208146	6208461	+	AT1G18040	CDKD-3	araport11	protein_coding	1	6206871	6209528	-	FO
AT1G07983		araport11	lncRNA	1	20415048	20415287	+	AT1G54690	HTA3	araport11	protein_coding	1	20414316	20415287	-	FO
AT1G04513		araport11	lncRNA	1	2089765	2090865	+	AT1G06800	PLA-I{gamma}1	araport11	protein_coding	1	2089417	2091686	-	FO
AT1G04183		araport11	lncRNA	1	845677	847683	+	AT1G03410	2A6	araport11	protein_coding	1	844436	847683	-	FO
AT1G08803		araport11	lncRNA	1	24558112	24558312	+	AT1G65970	PRXIIC	araport11	protein_coding	1	24557372	24558322	-	FO
AT1G09223		araport11	lncRNA	1	26861970	26862189	+	AT1G71260	WHY2	araport11	protein_coding	1	26861657	26863454	-	FO
AT1G05207		araport11	lncRNA	1	5447212	5447569	+	AT1G15820	LHCB6	araport11	protein_coding	1	5446462	5447880	-	FO
AT1G07807		araport11	lncRNA	1	19563480	19563813	+	AT1G52510		araport11	protein_coding	1	19561510	19565272	-	FO
AT1G04537		araport11	lncRNA	1	2155213	2155622	+	AT1G07020		araport11	protein_coding	1	2155213	2156153	-	FO
AT1G06717		araport11	lncRNA	1	12358198	12358531	+	AT1G34000	OHP2	araport11	protein_coding	1	12357910	12358966	-	FO
AT1G04503		araport11	lncRNA	1	2076515	2076998	+	AT1G06760		araport11	protein_coding	1	2076504	2077767	-	FO
AT1G05562		araport11	lncRNA	1	1645300	1647435	+	AT1G05560	UGT1	araport11	protein_coding	1	1645300	1647435	-	FO
AT1G04437		araport11	lncRNA	1	1764573	1764829	+	AT1G05840		araport11	protein_coding	1	1762734	1766283	-	FO
AT1G09003		araport11	lncRNA	1	25772220	25772475	+	AT1G68640	PAN	araport11	protein_coding	1	25769576	25772650	-	FO
AT1G08567		araport11	lncRNA	1	23254364	23254714	+	AT1G62800	ASP4	araport11	protein_coding	1	23253703	23257546	-	FO
AT1G05297		araport11	lncRNA	1	5857935	5858271	+	AT1G17140	ICR1	araport11	protein_coding	1	5856573	5858550	-	FO
AT1G07753		araport11	lncRNA	1	19117681	19118570	+	AT1G51550		araport11	protein_coding	1	19117032	19119382	-	FO
AT1G09907		araport11	lncRNA	1	29992705	29993059	+	AT1G79700		araport11	protein_coding	1	29990336	29993766	-	FO
AT1G69572		araport11	lncRNA	1	26161551	26162791	+	AT1G69570	CDF5	araport11	protein_coding	1	26161528	26163715	-	FO
AT1G09257		araport11	lncRNA	1	26933746	26934487	+	AT1G71490	PCMP-E67	araport11	protein_coding	1	26932905	26935825	-	FO
AT1G07653		araport11	lncRNA	1	18727554	18727851	+	AT1G50570		araport11	protein_coding	1	18726235	18728369	-	FO
AT1G05267		araport11	lncRNA	1	5757508	5758384	+	AT1G16820		araport11	protein_coding	1	5756835	5758653	-	FO
AT1G05873		araport11	lncRNA	1	8613169	8614053	+	AT1G24290		araport11	protein_coding	1	8612505	8614283	-	FO
AT1G04073		araport11	lncRNA	1	304481	304713	+	AT1G01860	PFC1	araport11	protein_coding	1	304133	306310	-	FO
AT1G07697		araport11	lncRNA	1	18867704	18868089	+	AT1G50910		araport11	protein_coding	1	18866753	18869933	-	FO
AT1G05383		araport11	lncRNA	1	6228598	6229147	+	AT1G18100	MFT	araport11	protein_coding	1	6227217	6230194	-	FO
AT1G09167		araport11	lncRNA	1	26506106	26506404	+	AT1G70340		araport11	protein_coding	1	26503961	26506672	-	FO
AT1G09913		araport11	lncRNA	1	29998363	29998796	+	AT1G79720		araport11	protein_coding	1	29997127	29999045	-	FO
AT1G04163		araport11	lncRNA	1	744724	746147	+	AT1G03100		araport11	protein_coding	1	743885	746701	-	FO
AT1G04817		araport11	lncRNA	1	3575377	3575814	+	AT1G10750		araport11	protein_coding	1	3574807	3578783	-	FO
AT1G04893		araport11	lncRNA	1	3991393	3991738	+	AT1G11820		araport11	protein_coding	1	3991027	3993707	-	FO
AT1G07803		araport11	lncRNA	1	19490000	19490348	+	AT1G52340	ABA2	araport11	protein_coding	1	19489794	19491650	-	FO
AT1G07887		araport11	lncRNA	1	19963067	19964105	+	AT1G53480	MRD1	araport11	protein_coding	1	19963047	19964712	-	FO
AT1G05977		araport11	lncRNA	1	9023037	9023508	+	AT1G26100	CYB561D	araport11	protein_coding	1	9022542	9024081	-	FO
AT1G08477		araport11	lncRNA	1	22975698	22976479	+	AT1G62180	2022-04-02	araport11	protein_coding	1	22975530	22977885	-	FO
AT1G05023		araport11	lncRNA	1	4694951	4695230	+	AT1G13700	PGL1	araport11	protein_coding	1	4694372	4696023	-	FO
AT1G05123		araport11	lncRNA	1	5102981	5103303	+	AT1G14810		araport11	protein_coding	1	5102424	5104850	-	FO
AT1G07943		araport11	lncRNA	1	20217732	20218221	+	AT1G54160	NFYA5	araport11	protein_coding	1	20217336	20219452	-	FO
AT1G04587		araport11	lncRNA	1	2297262	2297552	+	AT1G07480		araport11	protein_coding	1	2296023	2299544	-	FO
AT1G04247		araport11	lncRNA	1	1120225	1122526	+	AT1G04220	KCS2	araport11	protein_coding	1	1119699	1122786	-	FO
AT1G09443		araport11	lncRNA	1	27958293	27958633	+	AT1G74370		araport11	protein_coding	1	27958086	27959400	-	FO
AT1G09827		araport11	lncRNA	1	29557848	29558276	+	AT1G78580	TPS1	araport11	protein_coding	1	29552340	29560912	-	FO
AT1G04803		araport11	lncRNA	1	3472127	3472558	+	AT1G10530		araport11	protein_coding	1	3471456	3472674	-	FO
AT1G08707		araport11	lncRNA	1	23974108	23974424	+	AT1G64561		araport11	protein_coding	1	23974041	23974789	-	FO
AT1G06257		araport11	lncRNA	1	10301646	10301987	+	AT1G29420		araport11	protein_coding	1	10301377	10302099	-	FO
AT1G31485		araport11	lncRNA	1	11271744	11273075	+	AT1G31490		araport11	protein_coding	1	11271228	11273294	-	FO
AT1G04477		araport11	lncRNA	1	1991587	1991970	+	AT1G06515		araport11	protein_coding	1	1990634	1992228	-	FO
AT1G04123		araport11	lncRNA	1	495887	496190	+	AT1G02430	ATARFD1B	araport11	protein_coding	1	495050	496332	-	FO
AT1G04295		araport11	lncRNA	1	1147781	1148435	+	AT1G04290		araport11	protein_coding	1	1147297	1148533	-	FO
AT1G09527		araport11	lncRNA	1	28188388	28188831	+	AT1G75090		araport11	protein_coding	1	28187447	28189765	-	FO
AT1G07517		araport11	lncRNA	1	18115790	18117008	+	AT1G48970		araport11	protein_coding	1	18113714	18117833	-	FO
AT1G07967		araport11	lncRNA	1	20295409	20295717	+	AT1G54370	NHX5	araport11	protein_coding	1	20293151	20297236	-	FO
AT1G07893		araport11	lncRNA	1	19967683	19969121	+	AT1G53500	RHM2	araport11	protein_coding	1	19966944	19969757	-	FO
AT1G09777		araport11	lncRNA	1	29351472	29351820	+	AT1G78060	BXL7	araport11	protein_coding	1	29349679	29352946	-	FO
AT1G09421		araport11	lncRNA	1	3038631	3039326	+	AT1G09420	G6PD4	araport11	protein_coding	1	3038462	3041873	-	FO
AT1G05727		araport11	lncRNA	1	7829731	7830154	+	AT1G22180		araport11	protein_coding	1	7828326	7830424	-	FO
AT1G04047		araport11	lncRNA	1	270067	270517	+	AT1G01725		araport11	protein_coding	1	269792	270859	-	FO
AT1G05837		araport11	lncRNA	1	8423069	8424073	+	AT1G23830		araport11	protein_coding	1	8422960	8424088	-	FO
AT1G05757		araport11	lncRNA	1	7952142	7952470	+	AT1G22510		araport11	protein_coding	1	7950818	7952832	-	FO
AT1G08963		araport11	lncRNA	1	25480035	25480431	+	AT1G67950		araport11	protein_coding	1	25478713	25480580	-	FO
AT1G09663		araport11	lncRNA	1	28812404	28812786	+	AT1G76760	ATY1	araport11	protein_coding	1	28811685	28813164	-	FO
AT1G09463		araport11	lncRNA	1	27979692	27980004	+	AT1G74440		araport11	protein_coding	1	27976502	27980456	-	FO
AT1G04917		araport11	lncRNA	1	4013195	4013918	+	AT1G11900		araport11	protein_coding	1	4013121	4014688	-	FO
AT1G05453		araport11	lncRNA	1	6525324	6525994	+	AT1G18890	CPK10	araport11	protein_coding	1	6522764	6526075	-	FO
AT1G06423		araport11	lncRNA	1	11147007	11147252	+	AT1G31200	ATPP2-A9	araport11	protein_coding	1	11146923	11147547	-	FO
AT1G05147		araport11	lncRNA	1	5180695	5181247	+	AT1G15040	GAT1_2.1	araport11	protein_coding	1	5179887	5181402	-	FO
AT1G04467		araport11	lncRNA	1	1968861	1969332	+	AT1G06460	ACD32.1	araport11	protein_coding	1	1967087	1969656	-	FO
AT1G04083		araport11	lncRNA	1	314189	314463	+	AT1G01910		araport11	protein_coding	1	313101	316090	-	FO
AT1G04413		araport11	lncRNA	1	1717730	1718089	+	AT1G05720		araport11	protein_coding	1	1717389	1718909	-	FO
AT1G04583		araport11	lncRNA	1	2294889	2295488	+	AT1G07473		araport11	protein_coding	1	2294566	2295489	-	FO
AT1G07703		araport11	lncRNA	1	18879513	18879860	+	AT1G50940	ETFA	araport11	protein_coding	1	18877812	18880012	-	FO
AT1G07987		araport11	lncRNA	1	20420189	20420554	+	AT1G54710	ATG18H	araport11	protein_coding	1	20416770	20421156	-	FO
AT1G04953		araport11	lncRNA	1	4257863	4258637	+	AT1G12480	SLAC1	araport11	protein_coding	1	4257268	4259300	-	FO
AT1G05047		araport11	lncRNA	1	4805676	4806123	+	AT1G14030	LSMT-L	araport11	protein_coding	1	4805306	4807517	-	FO
AT1G08537		araport11	lncRNA	1	23177935	23178261	+	AT1G62590		araport11	protein_coding	1	23176930	23179248	-	FO
AT1G06977		araport11	lncRNA	1	13701971	13702749	+	AT1G36390		araport11	protein_coding	1	13701401	13703573	-	FO
AT1G09987		araport11	lncRNA	1	30386733	30387446	+	AT1G80850		araport11	protein_coding	1	30385449	30387602	-	FO
AT1G07997		araport11	lncRNA	1	20443101	20443349	+	AT1G54790		araport11	protein_coding	1	20440979	20444066	-	FO
AT1G76892		araport11	lncRNA	1	28874691	28874999	+	AT1G76890	GT-2	araport11	protein_coding	1	28873052	28875435	-	FO
AT1G03997		araport11	lncRNA	1	32727	33009	+	AT1G01050	PPA1	araport11	protein_coding	1	31170	33171	-	FO
AT1G05343		araport11	lncRNA	1	6146600	6146804	+	AT1G17850	STR8	araport11	protein_coding	1	6145926	6148940	-	FO
AT1G04977		araport11	lncRNA	1	4368980	4369617	+	AT1G12820	AFB3	araport11	protein_coding	1	4368760	4371298	-	FO
AT1G04237		araport11	lncRNA	1	1043118	1043415	+	AT1G04040		araport11	protein_coding	1	1042362	1043887	-	FO
AT1G06337		araport11	lncRNA	1	10789698	10790032	+	AT1G30475		araport11	protein_coding	1	10788226	10790241	-	FO
AT1G04013		araport11	lncRNA	1	74435	74683	+	AT1G01170		araport11	protein_coding	1	73931	74737	-	FO
AT1G07567		araport11	lncRNA	1	18333956	18334247	+	AT1G49540	ELP2	araport11	protein_coding	1	18333623	18337520	-	FO
AT1G08657		araport11	lncRNA	1	23825650	23826227	+	AT1G64190	PGD1	araport11	protein_coding	1	23825328	23827136	-	FO
AT1G06217		araport11	lncRNA	1	10138284	10138715	+	AT1G29050	TBL38	araport11	protein_coding	1	10136246	10139228	-	FO
AT1G09233		araport11	lncRNA	1	26878908	26879174	+	AT1G71310	RAD52-1	araport11	protein_coding	1	26877745	26880064	-	FO
AT1G04303		araport11	lncRNA	1	1388988	1389225	+	AT1G04910	OFUT1	araport11	protein_coding	1	1387871	1391381	-	FO
AT1G08753		araport11	lncRNA	1	24297810	24298562	+	AT1G65420	NPQ7	araport11	protein_coding	1	24297480	24298608	-	FO
AT1G04567		araport11	lncRNA	1	2218886	2219281	+	AT1G07220		araport11	protein_coding	1	2216925	2219649	-	FO
AT1G09053		araport11	lncRNA	1	26041040	26042686	+	AT1G69270	RPK1	araport11	protein_coding	1	26040689	26042741	-	FO
AT1G02952		araport11	lncRNA	1	665354	666367	+	AT1G02950	ATGSTF4	araport11	protein_coding	1	665119	666471	-	FO
AT1G06153		araport11	lncRNA	1	9967837	9968056	+	AT1G28390		araport11	protein_coding	1	9966186	9968495	-	FO
AT1G05933		araport11	lncRNA	1	8838445	8839139	+	AT1G25220	ASB1	araport11	protein_coding	1	8836835	8839609	-	FO
AT1G05277		araport11	lncRNA	1	5777100	5777828	+	AT1G16890	UBC36	araport11	protein_coding	1	5776177	5778529	-	FO
AT1G07607		araport11	lncRNA	1	18520004	18520624	+	AT1G50020		araport11	protein_coding	1	18519946	18521781	-	FO
AT1G04773		araport11	lncRNA	1	3305948	3306688	+	AT1G10120	BHLH74	araport11	protein_coding	1	3304039	3306956	-	FO
AT1G05043		araport11	lncRNA	1	4800688	4801256	+	AT1G14010		araport11	protein_coding	1	4800169	4801850	-	FO
AT1G09297		araport11	lncRNA	1	27119300	27119697	+	AT1G72070		araport11	protein_coding	1	27118621	27119918	-	FO
AT1G07737		araport11	lncRNA	1	19052139	19052358	+	AT1G51400		araport11	protein_coding	1	19052023	19052582	-	FO
AT1G08853		araport11	lncRNA	1	24945530	24945945	+	AT1G66870		araport11	protein_coding	1	24945484	24946968	-	FO
AT1G04347		araport11	lncRNA	1	1509751	1510161	+	AT1G05205		araport11	protein_coding	1	1509103	1510341	-	FO
AT1G07547		araport11	lncRNA	1	18268864	18269454	+	AT1G49360		araport11	protein_coding	1	18267231	18269465	-	FO
AT1G09713		araport11	lncRNA	1	28978405	28978724	+	AT1G77122		araport11	protein_coding	1	28977357	28978750	-	FO
AT1G09557		araport11	lncRNA	1	28318139	28318355	+	AT1G75450	CKX5	araport11	protein_coding	1	28314458	28318375	-	FO
AT1G08047		araport11	lncRNA	1	20619552	20619881	+	AT1G55270		araport11	protein_coding	1	20617954	20620146	-	FO
AT1G05777		araport11	lncRNA	1	8080698	8080937	+	AT1G22850		araport11	protein_coding	1	8080482	8082882	-	FO
AT1G04933		araport11	lncRNA	1	4123641	4125090	+	AT1G12150		araport11	protein_coding	1	4123530	4125651	-	FO
AT1G05083		araport11	lncRNA	1	4920783	4921480	+	AT1G14380	IQD28	araport11	protein_coding	1	4918010	4921682	-	FO
AT1G08073		araport11	lncRNA	1	20884658	20885139	+	AT1G55860	UPL1	araport11	protein_coding	1	20879900	20893268	-	FO
AT1G07853		araport11	lncRNA	1	19787023	19787316	+	AT1G53100		araport11	protein_coding	1	19786900	19789150	-	FO
AT1G08733		araport11	lncRNA	1	24135163	24135658	+	AT1G64970	VTE4	araport11	protein_coding	1	24134085	24136109	-	FO
AT1G04153		araport11	lncRNA	1	637772	638231	+	AT1G02870		araport11	protein_coding	1	637214	638681	-	FO
AT1G05467		araport11	lncRNA	1	6610071	6610443	+	AT1G19130		araport11	protein_coding	1	6609325	6610613	-	FO
AT1G08633		araport11	lncRNA	1	23663842	23664431	+	AT1G63770		araport11	protein_coding	1	23657506	23664793	-	FO
AT1G04743		araport11	lncRNA	1	3204309	3205338	+	AT1G09860	PUP16	araport11	protein_coding	1	3204016	3205411	-	FO
AT1G05763		araport11	lncRNA	1	8029507	8029778	+	AT1G22700	PYG7	araport11	protein_coding	1	8028158	8030136	-	FO
AT1G08667		araport11	lncRNA	1	23854908	23855121	+	AT1G64280	NPR1	araport11	protein_coding	1	23852748	23855658	-	FO
AT1G08087		araport11	lncRNA	1	20948161	20948969	+	AT1G56010	NAC021	araport11	protein_coding	1	20946571	20949281	-	FO
AT1G09963		araport11	lncRNA	1	30228005	30228447	+	AT1G80410	EMB2753	araport11	protein_coding	1	30227485	30235087	-	FO
AT1G09623		araport11	lncRNA	1	28645595	28645885	+	AT1G76360		araport11	protein_coding	1	28643038	28646721	-	FO
AT1G09287		araport11	lncRNA	1	27080516	27081002	+	AT1G71950		araport11	protein_coding	1	27080184	27081641	-	FO
AT1G04827		araport11	lncRNA	1	3615292	3616091	+	AT1G10865		araport11	protein_coding	1	3614513	3616308	-	FO
AT1G08157		araport11	miRNA	1	21360151	21360251	+	AT1G08163		araport11	miRNA	1	21360151	21360251	-	FO
AT1G07613		araport11	miRNA	1	18549959	18550036	+	AT1G50055	TAS1B	araport11	ncRNA	1	18549204	18550042	-	FO
AT1G06237		araport11	snoRNA	1	10300489	10300565	+	AT1G06227		araport11	lncRNA	1	10300193	10300716	-	FO
AT1G04227		araport11	snoRNA	1	1009249	1009356	+	AT1G03940	3AT1	araport11	protein_coding	1	1009228	1011145	-	FO
AT1G06233		araport11	snoRNA	1	10300351	10300453	+	AT1G06227		araport11	lncRNA	1	10300193	10300716	-	FO
AT1G06243		araport11	snoRNA	1	10300619	10300699	+	AT1G06227		araport11	lncRNA	1	10300193	10300716	-	FO
AT1G08987		araport11	snRNA	1	25647323	25647396	+	AT1G68400		araport11	protein_coding	1	25646039	25649254	-	FO
AT1G05273		araport11	snRNA	1	5758382	5758575	+	AT1G16820		araport11	protein_coding	1	5756835	5758653	-	FO
AT1G09143		araport11	snRNA	1	26433397	26433497	+	AT1G70200		araport11	protein_coding	1	26432297	26434538	-	FO
AT1G08737		araport11	snRNA	1	24194483	24194586	+	AT1G65120		araport11	protein_coding	1	24191179	24196337	-	FO
AT1G06873		araport11	snRNA	1	12986823	12986908	+	AT1G06867		araport11	lncRNA	1	12986720	12987066	-	FO
AT1G28890		araport11	tRNA	1	10100273	10100344	+	AT1G28715		araport11	lncRNA	1	10095813	10102928	-	FO
AT1G28840		araport11	tRNA	1	10097718	10097789	+	AT1G28715		araport11	lncRNA	1	10095813	10102928	-	FO
AT1G28940		araport11	tRNA	1	10106528	10106599	+	AT1G28765		araport11	protein_coding	1	10105047	10107645	-	FO
AT1G28920		araport11	tRNA	1	10101993	10102064	+	AT1G28715		araport11	lncRNA	1	10095813	10102928	-	FO
AT1G28720		araport11	tRNA	1	10089437	10089508	+	AT1G28710		araport11	protein_coding	1	10086366	10089772	-	FO
AT1G45234		araport11	tRNA	1	17156607	17156678	+	AT1G45229		araport11	protein_coding	1	17154865	17159397	-	FO
AT1G02600		araport11	tRNA	1	552640	552711	+	AT1G02590		araport11	protein_coding	1	552138	552761	-	FO
AT1G28850		araport11	tRNA	1	10098653	10098724	+	AT1G28715		araport11	lncRNA	1	10095813	10102928	-	FO
AT1G28880		araport11	tRNA	1	10099827	10099898	+	AT1G28715		araport11	lncRNA	1	10095813	10102928	-	FO
AT1G28930		araport11	tRNA	1	10106090	10106161	+	AT1G28765		araport11	protein_coding	1	10105047	10107645	-	FO
AT1G28830		araport11	tRNA	1	10097114	10097185	+	AT1G28715		araport11	lncRNA	1	10095813	10102928	-	FO
[truncated: 8,402 more rows]

## Sheet: 02_Pombe
Supplemental Dataset File 1. Results of CCIVR analysis from evelen model organisms; Schizosaccharomyces pombe
id	GeneSymbol	gene_source	gene_biotype	Chr	Start	End	Strand	_id	_GeneSymbol	_gene_source	_gene_biotype	_Chr	_Start	_End	_Strand	Type
SPNCRNA.625	rps2601-antisense-1	PomBase	ncRNA	I	235280	237141	+	SPAC806.03c	rps2601	PomBase	protein_coding	I	235533	236104	-	EB
SPAC31A2.06	atp25	PomBase	protein_coding	I	397426	402487	+	SPAC31A2.07c	dbp10	PomBase	protein_coding	I	399462	402266	-	EB
SPAC1F3.09	mug161	PomBase	protein_coding	I	633652	636959	+	SPNCRNA.669		PomBase	ncRNA	I	633767	634868	-	EB
SPNCRNA.671		PomBase	ncRNA	I	660084	664108	+	SPNCRNA.79		PomBase	ncRNA	I	663144	663352	-	EB
SPAC16C9.05	cph1	PomBase	protein_coding	I	799341	800981	+	SPNCRNA.687	cph1-antisense-1	PomBase	ncRNA	I	799485	800012	-	EB
SPAC2G11.13	atg22	PomBase	protein_coding	I	836206	838256	+	SPNCRNA.691	atg22-antisense-1	PomBase	ncRNA	I	836307	837262	-	EB
SPNCRNA.737		PomBase	ncRNA	I	1357621	1359568	+	SPNCRNA.86		PomBase	ncRNA	I	1357811	1358292	-	EB
SPAC23H4.10c	thi4	PomBase	protein_coding	I	1589743	1593248	+	SPAC23H4.09	cdb4	PomBase	protein_coding	I	1591873	1593194	-	EB
SPAP27G11.02	mgr3	PomBase	protein_coding	I	1611275	1612704	+	SPNCRNA.748	SPAP27G11.02-antisense-1	PomBase	ncRNA	I	1611335	1611958	-	EB
SPNCRNA.763	sgt1-antisense-1	PomBase	ncRNA	I	1813439	1815920	+	SPAC1002.10c	sgt1	PomBase	protein_coding	I	1813740	1815796	-	EB
SPAC18G6.03	ypt3	PomBase	protein_coding	I	2215635	2217134	+	SPNCRNA.805	ypt3-antisense-1	PomBase	ncRNA	I	2215708	2216376	-	EB
SPAC4G9.05	mpf1	PomBase	protein_coding	I	2259353	2262602	+	SPAC4G9.06c	chz1	PomBase	protein_coding	I	2259604	2262510	-	EB
SPNCRNA.812	SPAC6C3.02c-antisense-1	PomBase	ncRNA	I	2322853	2325632	+	SPAC6C3.02c		PomBase	protein_coding	I	2324481	2325288	-	EB
SPAC19A8.11c		PomBase	protein_coding	I	2462251	2467428	+	SPAC19A8.10	rfp1	PomBase	protein_coding	I	2465369	2467346	-	EB
SPAC7D4.06c	alg3	PomBase	protein_coding	I	2626416	2628282	+	SPSNORNA.12	snoR02	PomBase	snoRNA	I	2627988	2628071	-	EB
SPAC1805.10		PomBase	protein_coding	I	2791137	2794932	+	SPAC1805.11c	rps2602	PomBase	protein_coding	I	2792839	2793544	-	EB
SPAC1805.10		PomBase	protein_coding	I	2791137	2794932	+	SPAC1805.12c	uep1	PomBase	protein_coding	I	2794057	2794801	-	EB
SPAPB1A11.01	mfc1	PomBase	protein_coding	I	2976370	2979495	+	SPNCRNA.868	mfc1-antisense-1	PomBase	ncRNA	I	2977510	2979357	-	EB
SPAC31G5.10	eta2	PomBase	protein_coding	I	3002057	3003766	+	SPNCRNA.73	eta2-antisense-3	PomBase	ncRNA	I	3002834	3003255	-	EB
SPAC31G5.10	eta2	PomBase	protein_coding	I	3002057	3003766	+	SPNCRNA.74	eta2-antisense-4	PomBase	ncRNA	I	3002976	3003758	-	EB
SPAC31G5.14	gcv1	PomBase	protein_coding	I	3012251	3014213	+	SPNCRNA.875	gcv1-antisense-1	PomBase	ncRNA	I	3012486	3013674	-	EB
SPAC1142.01	rqc1	PomBase	protein_coding	I	3625312	3627664	+	SPNCRNA.922	rqc1-antisense-1	PomBase	ncRNA	I	3625435	3626731	-	EB
SPAC15E1.10	fub1	PomBase	protein_coding	I	3732274	3733363	+	SPNCRNA.932	SPAC15E1.10-antisense-1	PomBase	ncRNA	I	3732641	3733195	-	EB
SPAP7G5.03	prm1	PomBase	protein_coding	I	3736525	3743579	+	SPAP7G5.04c	lys1	PomBase	protein_coding	I	3739076	3743492	-	EB
SPAC1071.13		PomBase	protein_coding	I	3878007	3881812	+	SPNCRNA.945		PomBase	ncRNA	I	3879034	3880272	-	EB
SPNCRNA.969	SPAC683.02c-antisense-1	PomBase	ncRNA	I	4197369	4199832	+	SPAC683.02c		PomBase	protein_coding	I	4197466	4198686	-	EB
SPNCRNA.979		PomBase	ncRNA	I	4343822	4346458	+	SPAC23D3.05c		PomBase	pseudogene	I	4344572	4346170	-	EB
SPNCRNA.992		PomBase	ncRNA	I	4505708	4510013	+	SPAC27D7.02c		PomBase	protein_coding	I	4507217	4509970	-	EB
SPAC27D7.04	omt2	PomBase	protein_coding	I	4517412	4518818	+	SPAC27D7.05c	apc14	PomBase	protein_coding	I	4517810	4518562	-	EB
SPAC637.04	ypp1	PomBase	protein_coding	I	4543486	4546946	+	SPNCRNA.997	SPAC637.04-antisense-1	PomBase	ncRNA	I	4544920	4545584	-	EB
SPAC1834.01	sup45	PomBase	protein_coding	I	4691803	4693738	+	SPNCRNA.1017	sup45-antisense-1	PomBase	ncRNA	I	4691805	4693630	-	EB
SPNCRNA.1021		PomBase	ncRNA	I	4748524	4752562	+	SPAPYUG7.03c	mid2	PomBase	protein_coding	I	4748861	4751456	-	EB
SPNCRNA.1021		PomBase	ncRNA	I	4748524	4752562	+	SPAPYUG7.04c	rpb9	PomBase	protein_coding	I	4751390	4752521	-	EB
SPAC4F10.08	mug126	PomBase	protein_coding	I	4843779	4846395	+	SPNCRNA.1029	mug126-antisense-1	PomBase	ncRNA	I	4844661	4846130	-	EB
SPAC22E12.02		PomBase	protein_coding	I	5021952	5024151	+	SPAC22E12.03c	sdj1	PomBase	protein_coding	I	5022786	5023906	-	EB
SPNCRNA.605	SPAC1F8.04c-antisense-1	PomBase	ncRNA	I	90949	94038	+	SPAC1F8.04c		PomBase	protein_coding	I	92387	93931	-	EB
SPAC1F5.11c	tra2	PomBase	protein_coding	I	259603	271053	+	SPNCRNA.632	tra2-antisense-1	PomBase	ncRNA	I	266551	267792	-	EB
SPAC12G12.05c	taf9	PomBase	protein_coding	I	338286	339763	+	SPSNORNA.29	sno52	PomBase	snoRNA	I	339548	339642	-	EB
SPAC24H6.11c		PomBase	protein_coding	I	464120	468581	+	SPNCRNA.652	SPAC24H6.11c-antisense-1	PomBase	ncRNA	I	465302	468551	-	EB
SPNCRNA.655		PomBase	ncRNA	I	501407	504208	+	SPAC227.02c	rrp15	PomBase	protein_coding	I	501751	502444	-	EB
SPAC22G7.10	iss1	PomBase	protein_coding	I	753624	755676	+	SPAC22G7.11c	cum1	PomBase	protein_coding	I	754932	755637	-	EB
SPAC1687.10	mcp1	PomBase	protein_coding	I	919726	922098	+	SPNCRNA.696	mcp1-antisense-1	PomBase	ncRNA	I	919783	920837	-	EB
SPNCRNA.724	prp22-antisense-1	PomBase	ncRNA	I	1206325	1210885	+	SPAC10F6.02c	prp22	PomBase	protein_coding	I	1206812	1210630	-	EB
SPNCRNA.725	psm3-antisense-1	PomBase	ncRNA	I	1220911	1225530	+	SPAC10F6.09c	psm3	PomBase	protein_coding	I	1220969	1224862	-	EB
SPAC56E4.07		PomBase	protein_coding	I	1256349	1260334	+	SPAC56E4.06c	ggt2	PomBase	protein_coding	I	1256376	1258787	-	EB
SPAC9.05	fml1	PomBase	protein_coding	I	1470851	1476275	+	SPAC9.06c		PomBase	protein_coding	I	1473457	1474671	-	EB
SPAC9.05	fml1	PomBase	protein_coding	I	1470851	1476275	+	SPAC9.07c		PomBase	protein_coding	I	1474765	1476147	-	EB
SPNCRNA.742	SPAC9.08c-antisense-1	PomBase	ncRNA	I	1476731	1478449	+	SPAC9.08c		PomBase	protein_coding	I	1476887	1478399	-	EB
SPAC607.10	spo3	PomBase	protein_coding	I	2052799	2057177	+	SPNCRNA.790	spo3-antisense-1	PomBase	ncRNA	I	2055972	2056968	-	EB
SPNCRNA.793	obr1-antisense-1	PomBase	ncRNA	I	2093398	2095721	+	SPAC3C7.14c	obr1	PomBase	protein_coding	I	2094110	2095066	-	EB
SPAC1783.03	fta2	PomBase	protein_coding	I	2190850	2193879	+	SPAC1783.04c	hst4	PomBase	protein_coding	I	2192037	2193656	-	EB
SPAC15F9.02	seh1	PomBase	protein_coding	I	2398986	2400719	+	SPNCRNA.822	seh1-antisense-1	PomBase	ncRNA	I	2399478	2399860	-	EB
SPAC6B12.08	mug185	PomBase	protein_coding	I	2425757	2427967	+	SPAC6B12.19	rsa3	PomBase	protein_coding	I	2427533	2427775	-	EB
SPAC4A8.10	rog1	PomBase	protein_coding	I	2563655	2566870	+	SPNCRNA.839	SPAC4A8.10-antisense-1	PomBase	ncRNA	I	2564428	2566667	-	EB
SPAC644.04	pct1	PomBase	protein_coding	I	2676680	2679291	+	SPAC644.05c	dut1	PomBase	protein_coding	I	2678518	2679209	-	EB
SPAC6F6.12	atg24	PomBase	protein_coding	I	2754502	2756380	+	SPNCRNA.850	SPAC6F6.12-antisense-1	PomBase	ncRNA	I	2754843	2755977	-	EB
SPAC8F11.04		PomBase	protein_coding	I	2859388	2861935	+	SPAC8F11.05c	mug130	PomBase	protein_coding	I	2860849	2861815	-	EB
SPAC31G5.21		PomBase	protein_coding	I	3009988	3010684	+	SPNCRNA.874	SPAC31G5.21-antisense-1	PomBase	ncRNA	I	3010000	3010531	-	EB
SPAC24C9.09		PomBase	protein_coding	I	3063681	3066413	+	SPAC24C9.10c	mrp4	PomBase	protein_coding	I	3065326	3066303	-	EB
SPAC24C9.14	otu1	PomBase	protein_coding	I	3072847	3077223	+	SPAC24C9.15c	spn5	PomBase	protein_coding	I	3074267	3075988	-	EB
SPAC24C9.14	otu1	PomBase	protein_coding	I	3072847	3077223	+	SPNCRNA.883	otu1-antisense-1	PomBase	ncRNA	I	3072855	3073852	-	EB
SPNCRNA.885	mug74-antisense-1	PomBase	ncRNA	I	3093372	3095062	+	SPAC16A10.08c	mug74	PomBase	protein_coding	I	3093708	3094885	-	EB
SPAP32A8.02		PomBase	protein_coding	I	3405955	3409780	+	SPAP32A8.03c	bop1	PomBase	protein_coding	I	3407545	3409630	-	EB
SPAC15A10.13	ppk3	PomBase	protein_coding	I	3710527	3713927	+	SPATRNAVAL.04		PomBase	tRNA	I	3710739	3710821	-	EB
SPAC15A10.13	ppk3	PomBase	protein_coding	I	3710527	3713927	+	SPNCRNA.929		PomBase	ncRNA	I	3710890	3711593	-	EB
SPAC1F12.05	any2	PomBase	protein_coding	I	3812515	3815745	+	SPAC1F12.06c		PomBase	protein_coding	I	3812962	3815706	-	EB
SPAC4H3.06		PomBase	protein_coding	I	3837306	3839626	+	SPAC4H3.07c	rdl2	PomBase	protein_coding	I	3838660	3839443	-	EB
SPAC27E2.02	yih1	PomBase	protein_coding	I	4004221	4005792	+	SPNCRNA.955	SPAC27E2.02-antisense-1	PomBase	ncRNA	I	4004553	4005632	-	EB
SPAC19G12.04	dal1	PomBase	protein_coding	I	4049307	4050971	+	SPNCRNA.956	dal1-antisense-1	PomBase	ncRNA	I	4049491	4049696	-	EB
SPAC26H5.03	pcf2	PomBase	protein_coding	I	4119431	4121874	+	SPNCRNA.959	pcf2-antisense-1	PomBase	ncRNA	I	4119468	4120689	-	EB
SPAC29E6.02	prp3	PomBase	protein_coding	I	4403839	4409596	+	SPAC29E6.03c	uso1	PomBase	protein_coding	I	4405990	4409338	-	EB
SPNCRNA.986	srp2-antisense-1	PomBase	ncRNA	I	4424582	4427095	+	SPAC16.02c	srp2	PomBase	protein_coding	I	4424648	4427046	-	EB
SPAC12B10.07	acp1	PomBase	protein_coding	I	4584465	4586536	+	SPAC12B10.06c	emi5	PomBase	protein_coding	I	4584473	4585226	-	EB
SPNCRNA.1018	SPAC1834.13-antisense-1	PomBase	ncRNA	I	4721254	4722882	+	SPAC1834.13		PomBase	protein_coding	I	4721587	4722717	-	EB
SPNCRNA.1049	rrn5-antisense-1	PomBase	ncRNA	I	5129191	5131963	+	SPAC29A4.10	rrn5	PomBase	protein_coding	I	5129264	5131929	-	EB
SPAC14C4.14	atp1	PomBase	protein_coding	I	5256722	5261958	+	SPAC14C4.15c		PomBase	protein_coding	I	5259112	5261851	-	EB
SPNCRNA.525		PomBase	ncRNA	I	5328400	5329064	+	SPNCRNA.1073		PomBase	ncRNA	I	5328562	5329060	-	EB
SPNCRNA.1075	new12-antisense-1	PomBase	ncRNA	I	5353770	5354310	+	SPAC4D7.15	new12	PomBase	protein_coding	I	5353938	5354219	-	EB
SPAC4D7.11	dsc4	PomBase	protein_coding	I	5372018	5373807	+	SPAC4D7.14	new13	PomBase	protein_coding	I	5373191	5373636	-	EB
SPNCRNA.608		PomBase	ncRNA	I	109628	112377	+	SPAC11D3.02c		PomBase	protein_coding	I	109829	110455	-	EB
SPAC13G6.03	gpi7	PomBase	protein_coding	I	175890	180028	+	SPNCRNA.618	gpi7-antisense-1	PomBase	ncRNA	I	176878	177943	-	EB
SPAC31A2.02	trm112	PomBase	protein_coding	I	388233	389229	+	SPNCRNA.643	trm112-antisense-1	PomBase	ncRNA	I	388352	389177	-	EB
SPAC13C5.03	tht1	PomBase	protein_coding	I	427350	430121	+	SPNCRNA.644		PomBase	ncRNA	I	429030	430050	-	EB
SPAC13C5.07	mre11	PomBase	protein_coding	I	435170	439980	+	SPNCRNA.647	mre11-antisense-1	PomBase	ncRNA	I	436953	438699	-	EB
SPAC1D4.12	rad15	PomBase	protein_coding	I	664310	667647	+	SPNCRNA.673	rad15-antisense-1	PomBase	ncRNA	I	664677	665246	-	EB
SPAC22F3.05c	alp41	PomBase	protein_coding	I	697191	703040	+	SPAC22F3.04	mug62	PomBase	protein_coding	I	697960	702755	-	EB
SPAC22F3.05c	alp41	PomBase	protein_coding	I	697191	703040	+	SPNCRNA.676	alp41-antisense-1	PomBase	ncRNA	I	697195	697871	-	EB
SPNCRNA.686	SPAC16C9.02c-antisense-1	PomBase	ncRNA	I	792378	794001	+	SPAC16C9.02c		PomBase	protein_coding	I	792521	793937	-	EB
SPAC1687.04	mcb1	PomBase	protein_coding	I	906778	908799	+	SPNCRNA.695	mcb1-antisense-1	PomBase	ncRNA	I	906863	908571	-	EB
SPAC1687.05	pli1	PomBase	protein_coding	I	908736	911854	+	SPAC1687.06c	rpl44	PomBase	protein_coding	I	911227	911720	-	EB
SPAC22A12.10	ept1	PomBase	protein_coding	I	1172209	1176801	+	SPAC22A12.09c	sap114	PomBase	protein_coding	I	1172351	1174497	-	EB
SPAC22A12.10	ept1	PomBase	protein_coding	I	1172209	1176801	+	SPNCRNA.718	SPAC22A12.10-antisense-1	PomBase	ncRNA	I	1175135	1176651	-	EB
SPNCRNA.168		PomBase	ncRNA	I	1189967	1190942	+	SPNCRNA.720		PomBase	ncRNA	I	1190109	1190905	-	EB
SPAC23H4.01c	osh3	PomBase	protein_coding	I	1607776	1611164	+	SPNCRNA.747	osh3-antisense-1	PomBase	ncRNA	I	1607902	1608831	-	EB
SPAC824.02	bst1	PomBase	protein_coding	I	1684601	1688865	+	SPNCRNA.754	bst1-antisense-1	PomBase	ncRNA	I	1686076	1686662	-	EB
SPAC1399.05c	toe1	PomBase	protein_coding	I	1838515	1840293	+	SPNCRNA.764	toe1-antisense-1	PomBase	ncRNA	I	1838822	1840290	-	EB
SPNCRNA.766		PomBase	ncRNA	I	1874206	1875627	+	SPNCRNA.767		PomBase	ncRNA	I	1874245	1875080	-	EB
SPNCRNA.779		PomBase	ncRNA	I	1953735	1954811	+	SPNCRNA.780		PomBase	ncRNA	I	1953760	1954186	-	EB
SPAC23C11.01		PomBase	protein_coding	I	2133203	2136010	+	SPAC23C11.02c	rps23	PomBase	protein_coding	I	2135328	2135841	-	EB
SPNCRNA.829		PomBase	ncRNA	I	2459475	2462176	+	SPAC19A8.14	pth2	PomBase	protein_coding	I	2460189	2461046	-	EB
SPAC23H3.06	apl6	PomBase	protein_coding	I	2502790	2506036	+	SPAC23H3.07c	mrp2	PomBase	protein_coding	I	2504733	2505904	-	EB
SPAPB2B4.03	cig2	PomBase	protein_coding	I	2709731	2714162	+	SPNCRNA.846	cig2-antisense-1	PomBase	ncRNA	I	2710681	2712634	-	EB
SPAC6F6.17	rif1	PomBase	protein_coding	I	2766283	2770704	+	SPNCRNA.852	rif1-antisense-1	PomBase	ncRNA	I	2769228	2770625	-	EB
SPNCRNA.864	mag1-antisense-1	PomBase	ncRNA	I	2954212	2955627	+	SPAPB24D3.05c		PomBase	pseudogene	I	2954983	2955350	-	EB
SPNCRNA.865		PomBase	ncRNA	I	2956805	2959658	+	SPAPB24D3.07c		PomBase	protein_coding	I	2957839	2959192	-	EB
SPAC3A11.14c	pkl1	PomBase	protein_coding	I	3438848	3442117	+	SPNCRNA.561	pkl1-antisense-1	PomBase	ncRNA	I	3440092	3441229	-	EB
SPNCRNA.926	mug182-antisense-1	PomBase	ncRNA	I	3685389	3686940	+	SPAC15A10.05c	mug182	PomBase	protein_coding	I	3685633	3686831	-	EB
SPAC15E1.09	grx2	PomBase	protein_coding	I	3731077	3732340	+	SPNCRNA.931	grx2-antisense-1	PomBase	ncRNA	I	3731313	3732279	-	EB
SPAC1556.03	azr1	PomBase	protein_coding	I	3799045	3801693	+	SPAC1556.04c	cdd1	PomBase	protein_coding	I	3799092	3801110	-	EB
SPAC926.02		PomBase	protein_coding	I	3884439	3887309	+	SPNCRNA.946	SPAC926.02-antisense-1	PomBase	ncRNA	I	3884814	3886550	-	EB
SPAC926.02		PomBase	protein_coding	I	3884439	3887309	+	SPAC926.10	new9	PomBase	protein_coding	I	3886097	3886270	-	EB
SPAC2F3.02		PomBase	protein_coding	I	3924624	3927430	+	SPAC2F3.03c	rpa49	PomBase	protein_coding	I	3925533	3927349	-	EB
SPAC2F3.08	sut1	PomBase	protein_coding	I	3935124	3938149	+	SPAC2F3.07c		PomBase	protein_coding	I	3935528	3935833	-	EB
SPAC144.18	vrg4	PomBase	protein_coding	I	4689241	4691828	+	SPNCRNA.1016		PomBase	ncRNA	I	4689540	4690068	-	EB
SPNCRNA.1030	btf3-antisense-1	PomBase	ncRNA	I	4860182	4861502	+	SPAC4F10.14c	btf3	PomBase	protein_coding	I	4860536	4861319	-	EB
SPAC19B12.10	sst2	PomBase	protein_coding	I	4901551	4904311	+	SPAC19B12.11c		PomBase	protein_coding	I	4903418	4904283	-	EB
SPNCRNA.1036	wis2-antisense-1	PomBase	ncRNA	I	4929567	4931302	+	SPAC1B3.03c	wis2	PomBase	protein_coding	I	4929854	4931230	-	EB
SPNCRNA.1045	mug95-antisense-1	PomBase	ncRNA	I	5098866	5100248	+	SPAC1250.02	mug95	PomBase	protein_coding	I	5099293	5100214	-	EB
SPAC29A4.19c	cta5	PomBase	protein_coding	I	5106559	5113025	+	SPAC29A4.18	prw1	PomBase	protein_coding	I	5110278	5111962	-	EB
SPAC3G6.11	chl1	PomBase	protein_coding	I	5398679	5402410	+	SPAC3G6.13c	rpl4101	PomBase	protein_coding	I	5401849	5402276	-	EB
SPNCRNA.1087	gto1-antisense-1	PomBase	ncRNA	I	5472729	5475847	+	SPNCRNA.276		PomBase	ncRNA	I	5474747	5475378	-	EB
SPAC11D3.15		PomBase	protein_coding	I	136139	140365	+	SPNCRNA.610	SPAC11D3.15-antisense-1	PomBase	ncRNA	I	136274	137355	-	EB
SPAC12G12.13c	cid14	PomBase	protein_coding	I	321764	324129	+	SPNCRNA.638	cid14-antisense-1	PomBase	ncRNA	I	321796	322578	-	EB
SPAC1F3.03	sro7	PomBase	protein_coding	I	617816	622703	+	SPAC1F3.04c	tsr3	PomBase	protein_coding	I	621054	622267	-	EB
SPAC4G8.08		PomBase	protein_coding	I	777177	778498	+	SPNCRNA.682	SPAC4G8.08-antisense-1	PomBase	ncRNA	I	777800	778374	-	EB
SPNCRNA.704	oac1-antisense-1	PomBase	ncRNA	I	1018733	1021093	+	SPAC139.02c	oac1	PomBase	protein_coding	I	1019248	1020838	-	EB
SPNCRNA.730	cct5-antisense-1	PomBase	ncRNA	I	1263452	1265929	+	SPAC1420.02c	cct5	PomBase	protein_coding	I	1263756	1265756	-	EB
SPAC57A10.03	cyp1	PomBase	protein_coding	I	1368172	1369574	+	SPNCRNA.739	cyp1-antisense-1	PomBase	ncRNA	I	1368512	1369068	-	EB
SPAC9G1.09	sid1	PomBase	protein_coding	I	1985662	1991234	+	SPAC9G1.10c		PomBase	protein_coding	I	1987258	1991122	-	EB
SPAC1783.05	hrp1	PomBase	protein_coding	I	2194820	2199471	+	SPNCRNA.803	hrp1-antisense-1	PomBase	ncRNA	I	2196440	2199126	-	EB
SPAC17G8.02		PomBase	protein_coding	I	2344065	2346044	+	SPNCRNA.816	SPAC17G8.02-antisense-1	PomBase	ncRNA	I	2344301	2345602	-	EB
SPNCRNA.847	SPAC6F6.03c-antisense-1	PomBase	ncRNA	I	2734065	2736123	+	SPNCRNA.499	snR191	PomBase	snoRNA	I	2735048	2735175	-	EB
SPNCRNA.851	SPAC6F6.19-antisense-1	PomBase	ncRNA	I	2758791	2760056	+	SPAC6F6.19		PomBase	protein_coding	I	2759155	2759709	-	EB
SPAC3F10.04	gsa1	PomBase	protein_coding	I	2823667	2827612	+	SPAC3F10.05c	mug113	PomBase	protein_coding	I	2825583	2827013	-	EB
SPAC2E1P3.04	cao1	PomBase	protein_coding	I	2931763	2935115	+	SPNCRNA.528		PomBase	ncRNA	I	2931805	2932279	-	EB
SPAC589.09	csr101	PomBase	protein_coding	I	3105882	3108318	+	SPAC589.08c	dam1	PomBase	protein_coding	I	3106191	3106934	-	EB
SPNCRNA.893		PomBase	ncRNA	I	3177931	3179269	+	SPNCRNA.87		PomBase	ncRNA	I	3177948	3178309	-	EB
SPAC6G9.08	ubp6	PomBase	protein_coding	I	3259564	3262222	+	SPAC6G9.09c	rpl2401	PomBase	protein_coding	I	3261416	3261954	-	EB
SPAC328.02	dbl4	PomBase	protein_coding	I	3475167	3479160	+	SPNCRNA.529		PomBase	ncRNA	I	3478390	3479049	-	EB
SPAC328.02	dbl4	PomBase	protein_coding	I	3475167	3479160	+	SPNCRNA.911		PomBase	ncRNA	I	3477738	3479037	-	EB
SPAC15A10.01	atm1	PomBase	protein_coding	I	3673618	3677834	+	SPAC8C9.17c	spc34	PomBase	protein_coding	I	3673699	3675221	-	EB
SPAC4H3.01		PomBase	protein_coding	I	3821682	3824461	+	SPAC4H3.17		PomBase	protein_coding	I	3822105	3822365	-	EB
SPAPB18E9.01	trm5	PomBase	protein_coding	I	3974310	3976265	+	SPNCRNA.952	trm5-antisense-1	PomBase	ncRNA	I	3974635	3976212	-	EB
SPNCRNA.990	cbh1-antisense-1	PomBase	ncRNA	I	4458176	4461222	+	SPAC9E9.10c	cbh1	PomBase	protein_coding	I	4458920	4460959	-	EB
SPNCRNA.1003	SPAC12B10.15c-antisense-1	PomBase	ncRNA	I	4599993	4600855	+	SPAC12B10.15c		PomBase	protein_coding	I	4600263	4600817	-	EB
SPAC22F8.11	plc1	PomBase	protein_coding	I	4807494	4811555	+	SPAC22F8.12c	shf1	PomBase	protein_coding	I	4807981	4811405	-	EB
SPBC1105.10	rav1	PomBase	protein_coding	II	3524531	3528845	+	SPNCRNA.1610	rav1-antisense-1	PomBase	ncRNA	II	3526856	3528695	-	EB
SPBC1105.14	rsv2	PomBase	protein_coding	II	3530760	3535288	+	SPBC1105.13c		PomBase	protein_coding	II	3531243	3532680	-	EB
SPBC887.19	rft1	PomBase	protein_coding	II	3580145	3583740	+	SPNCRNA.1618	rft1-antisense-1	PomBase	ncRNA	II	3580722	3582044	-	EB
SPBC3B9.04	oms1	PomBase	protein_coding	II	3995407	3996594	+	SPNCRNA.1654	SPBC3B9.04-antisense-1	PomBase	ncRNA	II	3995455	3996471	-	EB
SPBC1683.07	mal1	PomBase	protein_coding	II	151490	155630	+	SPBC1683.06c		PomBase	protein_coding	II	151789	153659	-	EB
SPBC1683.07	mal1	PomBase	protein_coding	II	151490	155630	+	SPNCRNA.1317	mal1-antisense-1	PomBase	ncRNA	II	154152	154516	-	EB
SPNCRNA.1324	fbp1-antisense-1	PomBase	ncRNA	II	197369	200995	+	SPBC1198.14c	fbp1	PomBase	protein_coding	II	197660	199474	-	EB
SPNCRNA.1324	fbp1-antisense-1	PomBase	ncRNA	II	197369	200995	+	SPNCRNA.1325		PomBase	ncRNA	II	199409	200559	-	EB
SPNCRNA.1337	omh4-antisense-1	PomBase	ncRNA	II	297389	299135	+	SPBC1773.08c	omh4	PomBase	protein_coding	II	297726	299093	-	EB
SPBC1685.01	pmp1	PomBase	protein_coding	II	496534	499230	+	SPNCRNA.565	pmp1-antisense-1	PomBase	ncRNA	II	496923	497897	-	EB
SPBC1685.01	pmp1	PomBase	protein_coding	II	496534	499230	+	SPBC1685.02c	rps1202	PomBase	protein_coding	II	498389	499069	-	EB
SPBC1685.13	fhn1	PomBase	protein_coding	II	525509	528544	+	SPNCRNA.134		PomBase	ncRNA	II	527680	528304	-	EB
SPNCRNA.1389		PomBase	ncRNA	II	841331	842790	+	SPNCRNA.1390		PomBase	ncRNA	II	841655	842563	-	EB
SPBC713.06	adl1	PomBase	protein_coding	II	877402	882319	+	SPBC713.07c		PomBase	protein_coding	II	878397	882180	-	EB
SPNCRNA.1395	SPBC713.13-antisense-1	PomBase	ncRNA	II	889339	891607	+	SPBC713.14c		PomBase	protein_coding	II	889557	891152	-	EB
SPNCRNA.1395	SPBC713.13-antisense-1	PomBase	ncRNA	II	889339	891607	+	SPBC713.13		PomBase	protein_coding	II	890220	890546	-	EB
SPBC216.02	mcp5	PomBase	protein_coding	II	898070	901363	+	SPNCRNA.566	mcp5-antisense-2	PomBase	ncRNA	II	900653	901207	-	EB
SPBP35G2.02	txc1	PomBase	protein_coding	II	963900	968891	+	SPBP35G2.03c	sgo1	PomBase	protein_coding	II	967736	968767	-	EB
SPBC1709.07	erg27	PomBase	protein_coding	II	1110817	1112435	+	SPNCRNA.1412	erg27-antisense-1	PomBase	ncRNA	II	1110897	1112356	-	EB
SPBC409.10	ade7	PomBase	protein_coding	II	1157104	1158424	+	SPNCRNA.568	ade7-antisense-1	PomBase	ncRNA	II	1157158	1158382	-	EB
SPBC1306.02	rtt10	PomBase	protein_coding	II	1180588	1184250	+	SPNCRNA.569	rtt10-antisense-1	PomBase	ncRNA	II	1182610	1184243	-	EB
SPBC651.04		PomBase	protein_coding	II	1244708	1247154	+	SPBC651.05c	dot2	PomBase	protein_coding	II	1245920	1247116	-	EB
SPBC2F12.12c	cay1	PomBase	protein_coding	II	1712841	1714938	+	SPNCRNA.1456	cay1-antisense-1	PomBase	ncRNA	II	1713002	1714577	-	EB
SPNCRNA.1481	rem1-antisense-1	PomBase	ncRNA	II	1952767	1955702	+	SPBC16E9.17c	rem1	PomBase	protein_coding	II	1953419	1954793	-	EB
SPBC14C8.15		PomBase	protein_coding	II	2229935	2233336	+	SPBC14C8.16c	bot1	PomBase	protein_coding	II	2231539	2233275	-	EB
SPNCRNA.1500	his5-antisense-1	PomBase	ncRNA	II	2266290	2267665	+	SPBC21H7.07c	his5	PomBase	protein_coding	II	2266351	2267397	-	EB
SPBC16H5.07c	ppa2	PomBase	protein_coding	II	2286917	2290445	+	SPBC16H5.06	rip1	PomBase	protein_coding	II	2288882	2290179	-	EB
SPNCRNA.1520	pim1-antisense-1	PomBase	ncRNA	II	2488718	2491866	+	SPBC557.03c	pim1	PomBase	protein_coding	II	2489019	2491122	-	EB
SPBC365.06	pmt3	PomBase	protein_coding	II	2506815	2510260	+	SPBC365.07c		PomBase	protein_coding	II	2507521	2509349	-	EB
SPNCRNA.1531		PomBase	ncRNA	II	2584028	2586436	+	SPNCRNA.1532		PomBase	ncRNA	II	2584771	2586312	-	EB
SPNCRNA.1574	SPBC15D4.09c-antisense-1	PomBase	ncRNA	II	3026241	3028547	+	SPBC15D4.09c		PomBase	protein_coding	II	3026393	3028430	-	EB
SPBC13E7.07		PomBase	protein_coding	II	3052449	3055355	+	SPBC13E7.08c	leo1	PomBase	protein_coding	II	3052520	3055287	-	EB
SPBC4B4.11		PomBase	protein_coding	II	3433534	3437508	+	SPBC2G2.01c	liz1	PomBase	protein_coding	II	3434778	3437306	-	EB
SPBC4B4.11		PomBase	protein_coding	II	3433534	3437508	+	SPBC4B4.12c		PomBase	protein_coding	II	3433808	3434686	-	EB
SPBC1105.17	cnp1	PomBase	protein_coding	II	3538181	3540163	+	SPBC1105.18c	pth3	PomBase	protein_coding	II	3538995	3539933	-	EB
SPBP8B7.02	rng9	PomBase	protein_coding	II	3635229	3636355	+	SPNCRNA.1627	rng9-antisense-1	PomBase	ncRNA	II	3635248	3636355	-	EB
SPNCRNA.1628	ppm1-antisense-1	PomBase	ncRNA	II	3645288	3647532	+	SPBP8B7.08c	ppm1	PomBase	protein_coding	II	3645544	3646961	-	EB
SPBC23E6.02	rrp2	PomBase	protein_coding	II	3839329	3844105	+	SPBC23E6.03c	nta1	PomBase	protein_coding	II	3839653	3844097	-	EB
SPBC1604.25	pet117	PomBase	protein_coding	II	3892062	3892917	+	SPNCRNA.1646	pet117-antisense-1	PomBase	ncRNA	II	3892307	3892881	-	EB
SPBC1861.05		PomBase	protein_coding	II	4140190	4144368	+	SPNCRNA.1675	SPBC1861.05-antisense-1	PomBase	ncRNA	II	4140236	4142469	-	EB
SPBC1861.05		PomBase	protein_coding	II	4140190	4144368	+	SPBC1861.06c	mug131	PomBase	protein_coding	II	4142680	4144248	-	EB
SPBC16G5.10	rrp42	PomBase	protein_coding	II	4231874	4234086	+	SPBC16G5.11c	bag101	PomBase	protein_coding	II	4232584	4233932	-	EB
SPBC244.01c	sid4	PomBase	protein_coding	II	4360092	4363926	+	SPBC1539.01c	mrp15	PomBase	protein_coding	II	4362882	4363784	-	EB
SPBC1271.07c		PomBase	protein_coding	II	358067	359856	+	SPNCRNA.1345	SPBC1271.07c-antisense-1	PomBase	ncRNA	II	358510	359373	-	EB
SPNCRNA.1361		PomBase	ncRNA	II	458872	460189	+	SPNCRNA.534		PomBase	ncRNA	II	459469	459925	-	EB
SPBC428.14		PomBase	protein_coding	II	469369	472140	+	SPBC428.13c	mob1	PomBase	protein_coding	II	469388	470150	-	EB
SPBC146.02		PomBase	protein_coding	II	1000714	1002162	+	SPNCRNA.1403	SPBC146.02-antisense-1	PomBase	ncRNA	II	1000805	1001832	-	EB
SPBC1734.09	yea4	PomBase	protein_coding	II	1076073	1079446	+	SPBC1734.10c		PomBase	protein_coding	II	1076179	1079027	-	EB
SPBC1734.09	yea4	PomBase	protein_coding	II	1076073	1079446	+	SPNCRNA.498		PomBase	ncRNA	II	1078083	1078182	-	EB
SPBC83.01	ucp8	PomBase	protein_coding	II	1510190	1513963	+	SPBC83.02c	rpl4302	PomBase	protein_coding	II	1513330	1513749	-	EB
SPBC18H10.09		PomBase	protein_coding	II	1786280	1789197	+	SPBC18H10.10c	saf4	PomBase	protein_coding	II	1786609	1789159	-	EB
SPBC18H10.16	can1	PomBase	protein_coding	II	1796634	1801952	+	SPBC18H10.17c		PomBase	protein_coding	II	1800125	1801506	-	EB
SPBC1A4.05	blt1	PomBase	protein_coding	II	1984412	1988552	+	SPBC1A4.06c	tam41	PomBase	protein_coding	II	1986826	1988467	-	EB
SPBC14C8.10	mrpl24	PomBase	protein_coding	II	2218178	2223157	+	SPBC14C8.19	tam10	PomBase	protein_coding	II	2218540	2219196	-	EB
SPBC14C8.10	mrpl24	PomBase	protein_coding	II	2218178	2223157	+	SPBC14C8.09c	dbl3	PomBase	protein_coding	II	2219430	2220322	-	EB
SPBC12D12.01	sad1	PomBase	protein_coding	II	2303681	2306661	+	SPBC12D12.02c	cdm1	PomBase	protein_coding	II	2305691	2306339	-	EB
SPNCRNA.1505	SPBC24C6.09c-antisense-1	PomBase	ncRNA	II	2335158	2337882	+	SPBC24C6.09c		PomBase	protein_coding	II	2335176	2337787	-	EB
SPBC29A10.15	orc1	PomBase	protein_coding	II	2571077	2573477	+	SPNCRNA.1529	orc1-antisense-1	PomBase	ncRNA	II	2571145	2573169	-	EB
SPNCRNA.1538	ubp14-antisense-1	PomBase	ncRNA	II	2637176	2640172	+	SPBC6B1.06c	ubp14	PomBase	protein_coding	II	2637329	2640099	-	EB
SPBC4F6.10	vps901	PomBase	protein_coding	II	2707735	2711825	+	SPBC4F6.11c		PomBase	protein_coding	II	2709784	2711675	-	EB
SPBC1703.11		PomBase	protein_coding	II	2934596	2936122	+	SPNCRNA.1564	SPBC1703.11-antisense-1	PomBase	ncRNA	II	2934727	2935979	-	EB
SPBC2D10.20	ubc1	PomBase	protein_coding	II	3004091	3008103	+	SPBC15D4.01c	klp9	PomBase	protein_coding	II	3005478	3007839	-	EB
SPNCRNA.1575	amo1-antisense-1	PomBase	ncRNA	II	3028484	3030291	+	SPBC15D4.10c	amo1	PomBase	protein_coding	II	3028685	3030224	-	EB
SPBC15D4.14	taf73	PomBase	protein_coding	II	3033243	3035939	+	SPNCRNA.1577	taf73-antisense-1	PomBase	ncRNA	II	3034427	3035817	-	EB
SPBC609.04	caf5	PomBase	protein_coding	II	3166119	3168485	+	SPNCRNA.1585	caf5-antisense-1	PomBase	ncRNA	II	3166406	3167382	-	EB
SPNCRNA.1589	SPBC19F8.04c-antisense-1	PomBase	ncRNA	II	3234548	3235830	+	SPBC19F8.04c	lcl3	PomBase	protein_coding	II	3234645	3235811	-	EB
SPBC887.22	new19	PomBase	protein_coding	II	3537089	3538112	+	SPBC1105.16c	rpr2	PomBase	protein_coding	II	3537178	3538070	-	EB
SPBC887.02		PomBase	protein_coding	II	3541021	3546032	+	SPNCRNA.1613	SPBC887.02-antisense-1	PomBase	ncRNA	II	3541279	3542882	-	EB
SPBC887.02		PomBase	protein_coding	II	3541021	3546032	+	SPBC887.03c	noc3	PomBase	protein_coding	II	3543322	3545997	-	EB
SPNCRNA.1629	SPBP8B7.18c-antisense-1	PomBase	ncRNA	II	3667803	3670174	+	SPBP8B7.18c		PomBase	protein_coding	II	3667950	3670139	-	EB
SPBC25D12.06		PomBase	protein_coding	II	3725278	3728372	+	SPBC13G1.14c		PomBase	protein_coding	II	3726995	3728200	-	EB
SPBC13G1.05		PomBase	protein_coding	II	3734388	3736981	+	SPNCRNA.1634	SPBC13G1.05-antisense-1	PomBase	ncRNA	II	3735189	3736662	-	EB
SPBC13G1.12	did2	PomBase	protein_coding	II	3752317	3753680	+	SPNCRNA.1635	did2-antisense-1	PomBase	ncRNA	II	3752375	3753612	-	EB
SPNCRNA.1648	SPBC1604.04-antisense-1	PomBase	ncRNA	II	3923215	3925557	+	SPBC1604.04		PomBase	protein_coding	II	3923954	3925407	-	EB
SPBC215.10		PomBase	protein_coding	II	4048908	4050198	+	SPNCRNA.1660	SPBC215.10-antisense-1	PomBase	ncRNA	II	4049029	4049473	-	EB
SPNCRNA.1671	SPBC56F2.03-antisense-1	PomBase	ncRNA	II	4120895	4123007	+	SPBC56F2.03		PomBase	protein_coding	II	4121444	4122628	-	EB
SPBC14F5.07	doa10	PomBase	protein_coding	II	4167478	4171911	+	SPNCRNA.1677	doa10-antisense-1	PomBase	ncRNA	II	4169628	4170202	-	EB
SPBC14F5.08	med7	PomBase	protein_coding	II	4172385	4175788	+	SPBC14F5.09c	ade8	PomBase	protein_coding	II	4172822	4175534	-	EB
SPBC16C6.06	vps10	PomBase	protein_coding	II	4336962	4341614	+	SPNCRNA.1687	vps10-antisense-1	PomBase	ncRNA	II	4337990	4341362	-	EB
SPBPB2B2.13	gal1	PomBase	protein_coding	II	4488322	4490271	+	SPNCRNA.1697	gal1-antisense-1	PomBase	ncRNA	II	4488684	4489829	-	EB
SPBC359.05	abc3	PomBase	protein_coding	II	122657	127461	+	SPNCRNA.1312	abc3-antisense-1	PomBase	ncRNA	II	123704	126325	-	EB
SPBC1683.08	ght4	PomBase	protein_coding	II	155751	159570	+	SPNCRNA.1319		PomBase	ncRNA	II	157362	158316	-	EB
SPBC1271.08c		PomBase	protein_coding	II	355980	358079	+	SPNCRNA.1344	SPBC1271.08c-antisense-1	PomBase	ncRNA	II	355997	357265	-	EB
SPNCRNA.1358		PomBase	ncRNA	II	443757	445437	+	SPNCRNA.1359		PomBase	ncRNA	II	443917	444828	-	EB
SPNCRNA.133		PomBase	ncRNA	II	527043	528366	+	SPNCRNA.134		PomBase	ncRNA	II	527680	528304	-	EB
SPBC725.01		PomBase	protein_coding	II	1200564	1203137	+	SPNCRNA.1420		PomBase	ncRNA	II	1202211	1202992	-	EB
SPBC651.02		PomBase	protein_coding	II	1239966	1241464	+	SPNCRNA.1422	SPBC651.02-antisense-1	PomBase	ncRNA	II	1240147	1241248	-	EB
SPNCRNA.1467	mdl1-antisense-1	PomBase	ncRNA	II	1828226	1831124	+	SPBC9B6.09c	mdl1	PomBase	protein_coding	II	1828456	1831060	-	EB
SPBC1711.07	rrb1	PomBase	protein_coding	II	2145592	2147913	+	SPNCRNA.514		PomBase	ncRNA	II	2145712	2145812	-	EB
SPBC29A10.04	psm1	PomBase	protein_coding	II	2540660	2545157	+	SPNCRNA.1525	psm1-antisense-1	PomBase	ncRNA	II	2543249	2544500	-	EB
SPBC336.04	cdc6	PomBase	protein_coding	II	2743619	2748596	+	SPBC336.05c		PomBase	protein_coding	II	2745480	2748552	-	EB
SPBC336.08	spc24	PomBase	protein_coding	II	2755392	2759388	+	SPBC336.09c	rrn7	PomBase	protein_coding	II	2756276	2758582	-	EB
SPBC336.08	spc24	PomBase	protein_coding	II	2755392	2759388	+	SPBC336.10c	tif512	PomBase	protein_coding	II	2758645	2759294	-	EB
SPBP19A11.06	lid2	PomBase	protein_coding	II	2863784	2868411	+	SPNCRNA.1557	lid2-antisense-1	PomBase	ncRNA	II	2866328	2868277	-	EB
SPBC2D10.05	exg3	PomBase	protein_coding	II	2974778	2976604	+	SPNCRNA.573	exg3-antisense-1	PomBase	ncRNA	II	2975053	2976498	-	EB
SPNCRNA.1576		PomBase	ncRNA	II	3031556	3032784	+	SPBC15D4.12c	mug98	PomBase	protein_coding	II	3031750	3032129	-	EB
SPBC13E7.09	vrp1	PomBase	protein_coding	II	3055289	3058803	+	SPBC13E7.10c	brf1	PomBase	protein_coding	II	3056037	3058618	-	EB
SPNCRNA.1579	swi3-antisense-1	PomBase	ncRNA	II	3090851	3091859	+	SPBC30D10.04	swi3	PomBase	protein_coding	II	3090859	3091603	-	EB
SPNCRNA.1597	SPBC3B8.03-antisense-1	PomBase	ncRNA	II	3390915	3393891	+	SPBC3B8.03		PomBase	protein_coding	II	3391684	3393331	-	EB
SPBC16D10.03	pgp2	PomBase	protein_coding	II	3590920	3592684	+	SPNCRNA.1620	pgp2-antisense-1	PomBase	ncRNA	II	3591011	3592357	-	EB
SPNCRNA.1658	SPBC215.07c-antisense-1	PomBase	ncRNA	II	4038885	4043168	+	SPBC215.07c	pdp2	PomBase	protein_coding	II	4039174	4041267	-	EB
SPBC1347.11	sro1	PomBase	protein_coding	II	4081869	4083198	+	SPBC1347.14c		PomBase	protein_coding	II	4082279	4082644	-	EB
SPBC1539.02		PomBase	protein_coding	II	4363863	4367876	+	SPBC1539.03c	arg41	PomBase	protein_coding	II	4365346	4366949	-	EB
SPBC660.15	msi2	PomBase	protein_coding	II	224297	228689	+	SPNCRNA.1330		PomBase	ncRNA	II	227193	227448	-	EB
SPNCRNA.1356	mcp6-antisense-1	PomBase	ncRNA	II	428944	430390	+	SPBC582.06c	mcp6	PomBase	protein_coding	II	429183	430166	-	EB
SPBC839.06	cta3	PomBase	protein_coding	II	607214	611989	+	SPNCRNA.1374	cta3-antisense-1	PomBase	ncRNA	II	608000	611638	-	EB
SPBP35G2.10	mit1	PomBase	protein_coding	II	981944	986422	+	SPNCRNA.1401	mit1-antisense-1	PomBase	ncRNA	II	982042	983573	-	EB
SPBC146.07	prp2	PomBase	protein_coding	II	1013254	1015179	+	SPNCRNA.1405	prp2-antisense-1	PomBase	ncRNA	II	1013315	1014054	-	EB
SPBC27B12.05		PomBase	protein_coding	II	1328759	1330815	+	SPNCRNA.15	prl15	PomBase	ncRNA	II	1329046	1329760	-	EB
SPBC27B12.08	sip1	PomBase	protein_coding	II	1335689	1344204	+	SPBC27B12.09c		PomBase	protein_coding	II	1341602	1343112	-	EB
SPBC21B10.13c	yox1	PomBase	protein_coding	II	1648153	1650147	+	SPBC21B10.12	rec6	PomBase	protein_coding	II	1648948	1649671	-	EB
SPBC19C2.10		PomBase	protein_coding	II	1695044	1697172	+	SPNCRNA.1454	SPBC19C2.10-antisense-1	PomBase	ncRNA	II	1695093	1696776	-	EB
SPNCRNA.1468		PomBase	ncRNA	II	1834618	1835635	+	SPBC28E12.01c	apc13	PomBase	protein_coding	II	1834888	1835295	-	EB
SPBC17G9.05	rct1	PomBase	protein_coding	II	2177733	2179449	+	SPNCRNA.1492	rct1-antisense-1	PomBase	ncRNA	II	2178059	2179406	-	EB
SPBC29A10.13	atp7	PomBase	protein_coding	II	2567522	2568343	+	SPNCRNA.25	prl25	PomBase	ncRNA	II	2567830	2568256	-	EB
SPNCRNA.1553		PomBase	ncRNA	II	2826631	2828674	+	SPNCRNA.1554		PomBase	ncRNA	II	2826642	2827645	-	EB
SPNCRNA.1555		PomBase	ncRNA	II	2862806	2863810	+	SPNCRNA.1556		PomBase	ncRNA	II	2863118	2863575	-	EB
SPNCRNA.1561		PomBase	ncRNA	II	2901109	2902665	+	SPNCRNA.1562		PomBase	ncRNA	II	2901347	2902607	-	EB
SPCC1884.02	nic1	PomBase	protein_coding	III	43480	46985	+	SPCC757.02c		PomBase	protein_coding	III	44814	46961	-	EB
SPCC548.04	urm1	PomBase	protein_coding	III	223267	225759	+	SPCC548.05c	dbl5	PomBase	protein_coding	III	223353	225756	-	EB
SPNCRNA.1143	SPCC1672.03c-antisense-1	PomBase	ncRNA	III	565548	568691	+	SPCC1672.03c	gud1	PomBase	protein_coding	III	565688	568197	-	EB
SPCC4B3.04c	nte1	PomBase	protein_coding	III	1168517	1173299	+	SPNCRNA.1177	nte1-antisense-1	PomBase	ncRNA	III	1168934	1173282	-	EB
SPCC663.10	trm44	PomBase	protein_coding	III	1650366	1653177	+	SPNCRNA.1214	SPCC663.10-antisense-1	PomBase	ncRNA	III	1650949	1652838	-	EB
SPCC737.05		PomBase	protein_coding	III	1894976	1897924	+	SPCC737.06c	gcs2	PomBase	protein_coding	III	1895954	1897559	-	EB
SPCC576.02		PomBase	protein_coding	III	2081176	2084027	+	SPCC576.19c		PomBase	protein_coding	III	2081247	2081606	-	EB
SPCC1919.05	ski3	PomBase	protein_coding	III	2212710	2218608	+	SPNCRNA.584	SPCC1919.05-antisense-2	PomBase	ncRNA	III	2215633	2217861	-	EB
SPNCRNA.1292	SPCC70.08c-antisense-1	PomBase	ncRNA	III	2367506	2368757	+	SPCC70.08c		PomBase	protein_coding	III	2367804	2368636	-	EB
SPCC569.05c		PomBase	protein_coding	III	2423807	2427995	+	SPCC569.04		PomBase	protein_coding	III	2427078	2427622	-	EB
SPCP31B10.05	tdp1	PomBase	protein_coding	III	529028	531496	+	SPNCRNA.580	tdp1-antisense-1	PomBase	ncRNA	III	529215	531143	-	EB
SPCC1672.01		PomBase	protein_coding	III	559679	565267	+	SPCC1672.02c	sap1	PomBase	protein_coding	III	561576	563819	-	EB
SPCC1672.01		PomBase	protein_coding	III	559679	565267	+	SPCC1672.14		PomBase	protein_coding	III	563754	565077	-	EB
SPCC16A11.07	coq10	PomBase	protein_coding	III	881100	882894	+	SPNCRNA.16	prl16	PomBase	ncRNA	III	882518	882834	-	EB
SPNCRNA.1174	cwf20-antisense-1	PomBase	ncRNA	III	1150712	1151843	+	SPCC4B3.14	cwf20	PomBase	protein_coding	III	1150769	1151773	-	EB
SPCC645.10	cca2	PomBase	protein_coding	III	1255164	1257566	+	SPCC645.11c	mug117	PomBase	protein_coding	III	1256651	1257493	-	EB
SPNCRNA.1194	hta1-antisense-1	PomBase	ncRNA	III	1410745	1412364	+	SPCC622.08c	hta1	PomBase	protein_coding	III	1411144	1412214	-	EB
SPCC162.08c	nup211	PomBase	protein_coding	III	1565520	1571250	+	SPNCRNA.1206	nup211-antisense-1	PomBase	ncRNA	III	1565774	1570757	-	EB
SPCC777.07	omh3	PomBase	protein_coding	III	1609353	1612830	+	SPCC777.08c	bit61	PomBase	protein_coding	III	1611047	1612779	-	EB
SPCC777.11	gtf1	PomBase	protein_coding	III	1616391	1618353	+	SPCC777.12c		PomBase	protein_coding	III	1616592	1618210	-	EB
SPNCRNA.1213	SPCC663.08c-antisense-1	PomBase	ncRNA	III	1647025	1649005	+	SPCC663.08c		PomBase	protein_coding	III	1647689	1648808	-	EB
SPNCRNA.1224		PomBase	ncRNA	III	1726098	1727277	+	SPCC1450.01c		PomBase	pseudogene	III	1726173	1727116	-	EB
SPNCRNA.1263		PomBase	ncRNA	III	2111204	2116520	+	SPCC576.17c		PomBase	protein_coding	III	2111240	2113660	-	EB
SPCC1620.03	mug163	PomBase	protein_coding	III	2148588	2151955	+	SPCC1620.04c	mug55	PomBase	protein_coding	III	2149317	2150908	-	EB
SPCC830.03	grc3	PomBase	protein_coding	III	2183590	2187389	+	SPCC830.04c	mug128	PomBase	protein_coding	III	2186723	2187154	-	EB
SPCC1919.01	ckk2	PomBase	protein_coding	III	2204089	2206069	+	SPNCRNA.1271	ckk2-antisense-1	PomBase	ncRNA	III	2204097	2205588	-	EB
SPCC1919.04		PomBase	protein_coding	III	2211002	2212513	+	SPNCRNA.1272	SPCC1919.04-antisense-1	PomBase	ncRNA	III	2211103	2211623	-	EB
SPNCRNA.1115		PomBase	ncRNA	III	170340	174289	+	SPNCRNA.1116		PomBase	ncRNA	III	170851	173547	-	EB
SPCC736.08	cbf11	PomBase	protein_coding	III	327324	330732	+	SPCC736.09c	tfx1	PomBase	protein_coding	III	329570	330657	-	EB
SPCC63.03		PomBase	protein_coding	III	837458	840012	+	SPNCRNA.581	SPCC1393.03-antisense-1	PomBase	ncRNA	III	838087	839594	-	EB
SPNCRNA.1164		PomBase	ncRNA	III	966133	971255	+	SPNCRNA.1165		PomBase	ncRNA	III	966442	967703	-	EB
SPNCRNA.1164		PomBase	ncRNA	III	966133	971255	+	SPNCRNA.1166		PomBase	ncRNA	III	968081	968556	-	EB
SPNCRNA.1164		PomBase	ncRNA	III	966133	971255	+	SPNCRNA.06	prl6	PomBase	ncRNA	III	968168	968477	-	EB
SPCC1259.13	chk1	PomBase	protein_coding	III	1059799	1064443	+	SPCC1259.14c	meu27	PomBase	protein_coding	III	1061503	1064195	-	EB
SPCC1281.08	wtf11	PomBase	protein_coding	III	1396887	1400821	+	SPCC1281.07c		PomBase	protein_coding	III	1397188	1398780	-	EB
SPCC1281.08	wtf11	PomBase	protein_coding	III	1396887	1400821	+	SPNCRNA.1192	wtf11-antisense-1	PomBase	ncRNA	III	1400016	1400808	-	EB
SPNCRNA.1203	rec7-antisense-1	PomBase	ncRNA	III	1545574	1549995	+	SPCC1753.03c	rec7	PomBase	protein_coding	III	1547051	1549069	-	EB
SPCC663.12	cid12	PomBase	protein_coding	III	1655666	1660080	+	SPCC663.13c	naa50	PomBase	protein_coding	III	1656901	1657583	-	EB
SPCC663.12	cid12	PomBase	protein_coding	III	1655666	1660080	+	SPCC663.14c	trp663	PomBase	protein_coding	III	1657631	1659783	-	EB
SPNCRNA.1235	gut2-antisense-1	PomBase	ncRNA	III	1839787	1844115	+	SPCC1223.03c	gut2	PomBase	protein_coding	III	1840594	1843300	-	EB
SPCC790.02	pep3	PomBase	protein_coding	III	2242247	2245648	+	SPNCRNA.1277	pep3-antisense-1	PomBase	ncRNA	III	2243952	2245575	-	EB
SPNCRNA.1153	SPCC18B5.02c-antisense-1	PomBase	ncRNA	III	717659	718923	+	SPCC18B5.02c		PomBase	pseudogene	III	717851	718869	-	EB
SPCC1259.07	rxt3	PomBase	protein_coding	III	1045458	1047457	+	SPNCRNA.1170	rxt3-antisense-1	PomBase	ncRNA	III	1045483	1047241	-	EB
SPCC4B3.09c	mrpl12	PomBase	protein_coding	III	1160439	1162316	+	SPCC4B3.08	lsg1	PomBase	protein_coding	III	1161241	1162302	-	EB
SPCC550.05	nse1	PomBase	protein_coding	III	1193982	1196023	+	SPCC550.06c	hsp10	PomBase	protein_coding	III	1194996	1195816	-	EB
SPCC550.10	atd3	PomBase	protein_coding	III	1204315	1206695	+	SPNCRNA.1179	atd3-antisense-1	PomBase	ncRNA	III	1204934	1206655	-	EB
SPNCRNA.1189	ctp1-antisense-1	PomBase	ncRNA	III	1358647	1360719	+	SPCC338.08	ctp1	PomBase	protein_coding	III	1358737	1360260	-	EB
SPCC338.03c		PomBase	protein_coding	III	1368354	1369793	+	SPCC338.02	mug112	PomBase	protein_coding	III	1368882	1369259	-	EB
SPCC191.06		PomBase	protein_coding	III	1712027	1714631	+	SPNCRNA.1220		PomBase	ncRNA	III	1712984	1713595	-	EB
SPCC191.06		PomBase	protein_coding	III	1712027	1714631	+	SPNCRNA.1221		PomBase	ncRNA	III	1713941	1714159	-	EB
SPCC1442.19	mrp49	PomBase	protein_coding	III	1787161	1788596	+	SPCC1442.11c		PomBase	protein_coding	III	1788002	1788550	-	EB
SPCC285.14	trs130	PomBase	protein_coding	III	1823311	1829111	+	SPCC285.15c	rps2802	PomBase	protein_coding	III	1826905	1827487	-	EB
SPCC297.03	ssp1	PomBase	protein_coding	III	1878434	1882310	+	SPNCRNA.1240	ssp1-antisense-1	PomBase	ncRNA	III	1878672	1879198	-	EB
SPCC297.03	ssp1	PomBase	protein_coding	III	1878434	1882310	+	SPCC297.04c	set7	PomBase	protein_coding	III	1880992	1882276	-	EB
SPCC126.14	prp18	PomBase	protein_coding	III	2140983	2143550	+	SPCC126.15c	sec65	PomBase	protein_coding	III	2142291	2143550	-	EB
SPCC1620.05		PomBase	protein_coding	III	2152135	2157975	+	SPCC1620.06c		PomBase	protein_coding	III	2152833	2155161	-	EB
SPCC1620.05		PomBase	protein_coding	III	2152135	2157975	+	SPCC1620.07c	lnp1	PomBase	protein_coding	III	2155261	2157552	-	EB
SPCC1919.15	brl1	PomBase	protein_coding	III	2239819	2242154	+	SPNCRNA.1276	brl1-antisense-1	PomBase	ncRNA	III	2239857	2242131	-	EB
SPNCRNA.604		PomBase	ncRNA	I	90681	91753	-	SPNCRNA.139		PomBase	ncRNA	I	90868	91753	+	EB
SPAC1639.02c	trk2	PomBase	protein_coding	I	255881	259505	-	SPNCRNA.631	trk2-antisense-1	PomBase	ncRNA	I	256086	257001	+	EB
SPAC18B11.10	tup11	PomBase	protein_coding	I	299278	301837	-	SPNCRNA.27	prl27	PomBase	ncRNA	I	299464	299610	+	EB
SPAC18B11.10	tup11	PomBase	protein_coding	I	299278	301837	-	SPNCRNA.635	tup11-antisense-1	PomBase	ncRNA	I	300705	301411	+	EB
SPAC12G12.15	sif3	PomBase	protein_coding	I	316996	319185	-	SPNCRNA.637	sif3-antisense-1	PomBase	ncRNA	I	317718	319171	+	EB
SPAC630.04c		PomBase	protein_coding	I	350239	353340	-	SPAC630.03	arp3	PomBase	protein_coding	I	350406	352296	+	EB
SPAC13C5.06c	mug121	PomBase	protein_coding	I	434102	435179	-	SPNCRNA.05	prl5	PomBase	ncRNA	I	434104	434843	+	EB
SPNCRNA.678	SPAC22G7.05-antisense-1	PomBase	ncRNA	I	736520	738893	-	SPAC22G7.05	kri1	PomBase	protein_coding	I	736722	738782	+	EB
SPAC16C9.01c		PomBase	protein_coding	I	790245	792274	-	SPNCRNA.685	SPAC16C9.01c-antisense-1	PomBase	ncRNA	I	790798	791645	+	EB
SPAC222.05c	mss1	PomBase	protein_coding	I	950912	953006	-	SPNCRNA.700	mss1-antisense-1	PomBase	ncRNA	I	951028	952560	+	EB
SPNCRNA.708	atp18-antisense-1	PomBase	ncRNA	I	1046859	1048934	-	SPAC23C4.11	atp18	PomBase	protein_coding	I	1047065	1047741	+	EB
SPNCRNA.722		PomBase	ncRNA	I	1197063	1199912	-	SPAC4C5.04	rad31	PomBase	protein_coding	I	1198224	1199733	+	EB
SPAC1420.04c	cox1101	PomBase	protein_coding	I	1267830	1270260	-	SPNCRNA.731	cox1101-antisense-1	PomBase	ncRNA	I	1268172	1269878	+	EB
SPAC343.17c		PomBase	protein_coding	I	1673685	1680143	-	SPAC343.16	lys2	PomBase	protein_coding	I	1675730	1678118	+	EB
SPAC343.17c		PomBase	protein_coding	I	1673685	1680143	-	SPAC343.15	tit1	PomBase	protein_coding	I	1673840	1675661	+	EB
SPAC664.12c		PomBase	protein_coding	I	1728142	1730784	-	SPAC664.13		PomBase	protein_coding	I	1729505	1729858	+	EB
SPAC1783.06c	atg12	PomBase	protein_coding	I	2199327	2200168	-	SPNCRNA.804	atg12-antisense-1	PomBase	ncRNA	I	2199428	2200071	+	EB
SPAC23H3.03c	npr2	PomBase	protein_coding	I	2495844	2497780	-	SPNCRNA.558	npr2-antisense-1	PomBase	ncRNA	I	2495902	2496323	+	EB
SPAC2E1P3.02c	amt3	PomBase	protein_coding	I	2924692	2927075	-	SPNCRNA.859	amt3-antisense-1	PomBase	ncRNA	I	2924745	2926536	+	EB
SPNCRNA.870		PomBase	ncRNA	I	2992359	2994428	-	SPAC31G5.03	rps1101	PomBase	protein_coding	I	2992622	2993240	+	EB
SPAC16A10.03c		PomBase	protein_coding	I	3080492	3084667	-	SPAC16A10.02	sub1	PomBase	protein_coding	I	3080862	3083426	+	EB
SPAC6G9.06c	pcp1	PomBase	protein_coding	I	3254401	3258320	-	SPNCRNA.898	pcp1-antisense-1	PomBase	ncRNA	I	3255912	3258277	+	EB
SPAC26A3.12c	dhp1	PomBase	protein_coding	I	3356144	3361083	-	SPAC26A3.11		PomBase	protein_coding	I	3356375	3357902	+	EB
SPNCRNA.904	dmc1-antisense-1	PomBase	ncRNA	I	3382189	3383857	-	SPAC8E11.03c	dmc1	PomBase	protein_coding	I	3382274	3383404	+	EB
SPAC3H5.11		PomBase	protein_coding	I	3412269	3414736	-	SPAC3H5.13	new4	PomBase	protein_coding	I	3412527	3413053	+	EB
SPAC1071.10c	pma1	PomBase	protein_coding	I	3871642	3876176	-	SPNCRNA.92		PomBase	ncRNA	I	3875656	3876105	+	EB
SPAC19G12.02c	pms1	PomBase	protein_coding	I	4044821	4049384	-	SPAC19G12.03	cda1	PomBase	protein_coding	I	4047209	4049353	+	EB
SPAC23D3.09	arp42	PomBase	protein_coding	I	4352333	4355333	-	SPAC23D3.08	usp108	PomBase	protein_coding	I	4352440	4355260	+	EB
SPNCRNA.984		PomBase	ncRNA	I	4400533	4401742	-	SPNCRNA.246		PomBase	ncRNA	I	4400686	4401605	+	EB
SPNCRNA.984		PomBase	ncRNA	I	4400533	4401742	-	SPNCRNA.985		PomBase	ncRNA	I	4400708	4401528	+	EB
SPAC29E6.05c	mxr1	PomBase	protein_coding	I	4409678	4411336	-	SPAC29E6.04	nnf1	PomBase	protein_coding	I	4409773	4410391	+	EB
SPAC1093.06c	dhc1	PomBase	protein_coding	I	4622166	4635111	-	SPNCRNA.1006	dhc1-antisense-1	PomBase	ncRNA	I	4625840	4627501	+	EB
SPNCRNA.1007	SPAC30C2.03-antisense-1	PomBase	ncRNA	I	4636966	4638001	-	SPAC30C2.03		PomBase	protein_coding	I	4637119	4637943	+	EB
SPAC144.17c		PomBase	protein_coding	I	4686302	4689196	-	SPAC144.16	cia2	PomBase	protein_coding	I	4686462	4688886	+	EB
SPAC20G4.02c	fus1	PomBase	protein_coding	I	4813111	4817790	-	SPNCRNA.1026	fus1-antisense-1	PomBase	ncRNA	I	4814239	4817443	+	EB
SPAC1B3.11c	ypt4	PomBase	protein_coding	I	4948541	4950238	-	SPAC1B3.20		PomBase	protein_coding	I	4948562	4949118	+	EB
SPAC1952.15c	rec24	PomBase	protein_coding	I	4994792	4997222	-	SPNCRNA.257		PomBase	ncRNA	I	4994799	4995315	+	EB
SPAC29A4.11	rga3	PomBase	protein_coding	I	5123328	5129129	-	SPAC29A4.12c	mug108	PomBase	protein_coding	I	5124554	5125643	+	EB
SPAC29A4.11	rga3	PomBase	protein_coding	I	5123328	5129129	-	SPAC29A4.22		PomBase	protein_coding	I	5124392	5124613	+	EB
SPNCRNA.1055		PomBase	ncRNA	I	5172050	5173481	-	SPNCRNA.90		PomBase	ncRNA	I	5172196	5172341	+	EB
SPNCRNA.1068		PomBase	ncRNA	I	5309027	5311689	-	SPNCRNA.1069		PomBase	ncRNA	I	5309241	5311409	+	EB
SPNCRNA.1080		PomBase	ncRNA	I	5413728	5414935	-	SPNCRNA.269		PomBase	ncRNA	I	5413747	5414846	+	EB
SPAC11D3.07c	toe4	PomBase	protein_coding	I	116054	120309	-	SPAC11D3.06		PomBase	protein_coding	I	116331	118189	+	EB
SPAC11D3.14c		PomBase	protein_coding	I	131190	135736	-	SPNCRNA.609	SPAC11D3.14c-antisense-1	PomBase	ncRNA	I	131203	135541	+	EB
SPNCRNA.623		PomBase	ncRNA	I	213527	215928	-	SPNCRNA.142		PomBase	ncRNA	I	213841	214818	+	EB
SPNCRNA.626		PomBase	ncRNA	I	237820	239427	-	SPNCRNA.144		PomBase	ncRNA	I	238509	238898	+	EB
SPNCRNA.626		PomBase	ncRNA	I	237820	239427	-	SPNCRNA.627		PomBase	ncRNA	I	237903	238881	+	EB
SPAC1F5.10		PomBase	protein_coding	I	270893	272610	-	SPNCRNA.633	fal1-antisense-1	PomBase	ncRNA	I	271077	272457	+	EB
SPNCRNA.636		PomBase	ncRNA	I	312215	316276	-	SPAC18B11.02c		PomBase	protein_coding	I	313974	315335	+	EB
SPAC630.06c		PomBase	protein_coding	I	353705	357205	-	SPAC630.05	gyp7	PomBase	protein_coding	I	353783	356580	+	EB
SPAC2F7.06c	pol4	PomBase	protein_coding	I	541576	543735	-	SPNCRNA.552	pol4-antisense-1	PomBase	ncRNA	I	541795	543483	+	EB
SPNCRNA.662	SPAC13A11.06-antisense-1	PomBase	ncRNA	I	584478	587656	-	SPAC13A11.06	pdc202	PomBase	protein_coding	I	585355	587495	+	EB
SPAPJ696.01c	vps17	PomBase	protein_coding	I	719090	723684	-	SPAC1296.06	tah18	PomBase	protein_coding	I	719380	721549	+	EB
SPNCRNA.692	SPAC521.02-antisense-1	PomBase	ncRNA	I	843102	844243	-	SPAC521.02		PomBase	protein_coding	I	843197	844165	+	EB
SPAC521.04c	sst1	PomBase	protein_coding	I	846022	849480	-	SPNCRNA.693	SPAC521.04c-antisense-1	PomBase	ncRNA	I	848371	849443	+	EB
SPAC139.04c	fap2	PomBase	protein_coding	I	1024002	1025903	-	SPNCRNA.705	fap2-antisense-1	PomBase	ncRNA	I	1025199	1025635	+	EB
SPAC22A12.17c		PomBase	protein_coding	I	1185837	1189506	-	SPAC22A12.16		PomBase	protein_coding	I	1186205	1187928	+	EB
SPNCRNA.728	SPAC10F6.15-antisense-1	PomBase	ncRNA	I	1235569	1238775	-	SPNCRNA.729		PomBase	ncRNA	I	1236996	1238533	+	EB
SPNCRNA.728	SPAC10F6.15-antisense-1	PomBase	ncRNA	I	1235569	1238775	-	SPAC10F6.15		PomBase	protein_coding	I	1235601	1237035	+	EB
SPNCRNA.728	SPAC10F6.15-antisense-1	PomBase	ncRNA	I	1235569	1238775	-	SPNCRNA.432		PomBase	ncRNA	I	1237146	1238641	+	EB
SPAPB17E12.14c		PomBase	protein_coding	I	1285525	1289315	-	SPAPB17E12.13	rpl1802	PomBase	protein_coding	I	1285627	1286338	+	EB
SPNCRNA.755	SPAC824.04-antisense-1	PomBase	ncRNA	I	1690122	1691922	-	SPAC824.04	swd22	PomBase	protein_coding	I	1690187	1691715	+	EB
SPAC1002.15c	med6	PomBase	protein_coding	I	1824486	1827260	-	SPAC1002.14	itt1	PomBase	protein_coding	I	1824570	1826248	+	EB
SPAC4G9.04c	pcf11	PomBase	protein_coding	I	2255677	2259196	-	SPAC4G9.03	adk1	PomBase	protein_coding	I	2255837	2256730	+	EB
SPAC6C3.06c		PomBase	protein_coding	I	2330820	2335555	-	SPAC6C3.05		PomBase	protein_coding	I	2330833	2332240	+	EB
SPAC6B12.04c		PomBase	protein_coding	I	2415952	2418241	-	SPAC6B12.18	gon7	PomBase	protein_coding	I	2416132	2416772	+	EB
SPAC6B12.14c		PomBase	protein_coding	I	2435528	2437498	-	SPAC6B12.13		PomBase	protein_coding	I	2435833	2437020	+	EB
SPNCRNA.833		PomBase	ncRNA	I	2527828	2529986	-	SPAC25H1.03	atg101	PomBase	protein_coding	I	2528030	2528644	+	EB
SPNCRNA.833		PomBase	ncRNA	I	2527828	2529986	-	SPAC25H1.04	mug105	PomBase	protein_coding	I	2529085	2529901	+	EB
SPAC4F8.08	mug114	PomBase	protein_coding	I	2662988	2665035	-	SPNCRNA.200		PomBase	ncRNA	I	2663415	2664052	+	EB
SPAC644.11c	pkp1	PomBase	protein_coding	I	2691298	2693767	-	SPAC644.10	med11	PomBase	protein_coding	I	2691326	2692150	+	EB
SPAPYUK71.03c	syn1	PomBase	protein_coding	I	2901946	2907275	-	SPACUNK4.06c	rpb7	PomBase	protein_coding	I	2902104	2903133	+	EB
SPNCRNA.872	eta2-antisense-1	PomBase	ncRNA	I	3001750	3004335	-	SPAC31G5.10	eta2	PomBase	protein_coding	I	3002057	3003766	+	EB
SPNCRNA.872	eta2-antisense-1	PomBase	ncRNA	I	3001750	3004335	-	SPNCRNA.71		PomBase	ncRNA	I	3001761	3001930	+	EB
SPNCRNA.896	SPAC6G10.06-antisense-1	PomBase	ncRNA	I	3226537	3228414	-	SPAC6G10.06		PomBase	protein_coding	I	3226929	3228192	+	EB
SPAC3H5.04	aar2	PomBase	protein_coding	I	3436000	3438166	-	SPAC3H5.05c	rps1401	PomBase	protein_coding	I	3436186	3436825	+	EB
SPNCRNA.909		PomBase	ncRNA	I	3455156	3456884	-	SPNCRNA.910		PomBase	ncRNA	I	3455831	3456760	+	EB
SPNCRNA.944		PomBase	ncRNA	I	3876714	3877850	-	SPNCRNA.93		PomBase	ncRNA	I	3876757	3877223	+	EB
SPNCRNA.945		PomBase	ncRNA	I	3879034	3880272	-	SPNCRNA.94		PomBase	ncRNA	I	3879508	3880008	+	EB
SPAC27E2.04c	mug155	PomBase	protein_coding	I	4010592	4011430	-	SPAC27E2.12		PomBase	protein_coding	I	4010913	4011317	+	EB
SPAC27F1.05c		PomBase	protein_coding	I	4323424	4325633	-	SPNCRNA.977	SPAC27F1.05c-antisense-1	PomBase	ncRNA	I	4323522	4325624	+	EB
SPAC30.03c	tsn1	PomBase	protein_coding	I	4394376	4395639	-	SPNCRNA.983	tsn1-antisense-1	PomBase	ncRNA	I	4395187	4395595	+	EB
SPAC9E9.02		PomBase	protein_coding	I	4434478	4437145	-	SPAC9E9.01		PomBase	protein_coding	I	4434861	4435509	+	EB
SPAC11H11.02c	mug162	PomBase	protein_coding	I	4775517	4778622	-	SPAC11H11.01	sst6	PomBase	protein_coding	I	4775688	4777440	+	EB
SPAC4F10.16c		PomBase	protein_coding	I	4863739	4869888	-	SPAC4F10.17		PomBase	protein_coding	I	4868326	4869283	+	EB
SPAC22E12.06c	gmh3	PomBase	protein_coding	I	5027605	5030482	-	SPNCRNA.1043	gmh3-antisense-1	PomBase	ncRNA	I	5029269	5030305	+	EB
SPNCRNA.1051	cbf5-antisense-1	PomBase	ncRNA	I	5140112	5142317	-	SPAC29A4.04c	cbf5	PomBase	protein_coding	I	5140322	5142190	+	EB
SPAC14C4.01c		PomBase	protein_coding	I	5221803	5226054	-	SPAC19D5.07	uga1	PomBase	protein_coding	I	5222447	5224795	+	EB
SPAP8A3.07c		PomBase	protein_coding	I	5326386	5328455	-	SPNCRNA.1072	SPAP8A3.07c-antisense-1	PomBase	ncRNA	I	5326840	5328155	+	EB
SPAC1039.07c		PomBase	protein_coding	I	5462118	5463989	-	SPNCRNA.1085	SPAC1039.07c-antisense-1	PomBase	ncRNA	I	5462490	5463916	+	EB
SPAC5H10.02c	hsp3102	PomBase	protein_coding	I	148038	150331	-	SPNCRNA.613	hsp3102-antisense-1	PomBase	ncRNA	I	148362	149005	+	EB
SPAC5H10.02c	hsp3102	PomBase	protein_coding	I	148038	150331	-	SPRRNA.10		PomBase	rRNA	I	149658	149776	+	EB
SPAC13G6.01c	rad8	PomBase	protein_coding	I	170489	174701	-	SPSNORNA.49	snR97	PomBase	snoRNA	I	170709	170856	+	EB
SPAC1F5.06	lsh1	PomBase	protein_coding	I	276657	281347	-	SPAC1F5.07c	hem14	PomBase	protein_coding	I	276723	278573	+	EB
SPAC12G12.04	mcp60	PomBase	protein_coding	I	339766	342080	-	SPNCRNA.639	mcp60-antisense-1	PomBase	ncRNA	I	340209	341954	+	EB
SPAC31A2.09c	apm4	PomBase	protein_coding	I	402719	405389	-	SPAC31A2.08	mrp20	PomBase	protein_coding	I	402841	403862	+	EB
SPAC1D4.05c		PomBase	protein_coding	I	644623	648097	-	SPAC1D4.04	cct2	PomBase	protein_coding	I	644667	646547	+	EB
SPAC56F8.05c	mug64	PomBase	protein_coding	I	1134418	1136038	-	SPNCRNA.715	mug54-antisense-1	PomBase	ncRNA	I	1134589	1135838	+	EB
SPAC56F8.14c	mug115	PomBase	protein_coding	I	1148131	1152178	-	SPAC56F8.13		PomBase	protein_coding	I	1149078	1150659	+	EB
SPAPB17E12.10c		PomBase	protein_coding	I	1280495	1282878	-	SPAPB17E12.09		PomBase	protein_coding	I	1280537	1281411	+	EB
SPAC6F12.10c	ade3	PomBase	protein_coding	I	1329091	1333409	-	SPNCRNA.734	ade3-antisense-1	PomBase	ncRNA	I	1332337	1333254	+	EB
SPAC167.01	ire1	PomBase	protein_coding	I	1559383	1562894	-	SPNCRNA.555	ire1-antisense-1	PomBase	ncRNA	I	1559881	1561967	+	EB
SPAC343.08c	mrp17	PomBase	protein_coding	I	1650923	1653983	-	SPAC343.07	mug28	PomBase	protein_coding	I	1651012	1652981	+	EB
SPNCRNA.771	arb1-antisense-1	PomBase	ncRNA	I	1899821	1901995	-	SPAC140.03	arb1	PomBase	protein_coding	I	1899904	1901605	+	EB
SPNCRNA.771	arb1-antisense-1	PomBase	ncRNA	I	1899821	1901995	-	SPNCRNA.182		PomBase	ncRNA	I	1901612	1901982	+	EB
SPAC3H1.06c		PomBase	protein_coding	I	1940432	1944540	-	SPNCRNA.775		PomBase	ncRNA	I	1943705	1943994	+	EB
SPAC23C11.06c		PomBase	protein_coding	I	2141632	2143598	-	SPNCRNA.798	SPAC23C11.06c-antisense-1	PomBase	ncRNA	I	2141671	2143567	+	EB
SPAC22H10.03c	kap114	PomBase	protein_coding	I	2373052	2376572	-	SPNCRNA.820	kap114-antisense-1	PomBase	ncRNA	I	2375519	2376190	+	EB
SPAC4A8.08c	vrs2	PomBase	protein_coding	I	2558454	2561989	-	SPNCRNA.838	vrs2-antisense-1	PomBase	ncRNA	I	2558542	2561108	+	EB
SPNCRNA.840	SPAC823.02-antisense-1	PomBase	ncRNA	I	2583531	2585065	-	SPAC823.17		PomBase	protein_coding	I	2583863	2584233	+	EB
SPNCRNA.840	SPAC823.02-antisense-1	PomBase	ncRNA	I	2583531	2585065	-	SPAC823.02		PomBase	protein_coding	I	2583804	2583973	+	EB
SPAC644.17c	mrpl9	PomBase	protein_coding	I	2701420	2703846	-	SPAC644.16	rna15	PomBase	protein_coding	I	2701588	2703006	+	EB
SPAC3F10.15c	spo12	PomBase	protein_coding	I	2845471	2849267	-	SPAC3F10.13	ucp6	PomBase	protein_coding	I	2845944	2848624	+	EB
SPNCRNA.881		PomBase	ncRNA	I	3060233	3061210	-	SPNCRNA.212		PomBase	ncRNA	I	3060292	3061152	+	EB
SPNCRNA.894	fmc1-antisense-1	PomBase	ncRNA	I	3202438	3203222	-	SPAC1486.11	fmc1	PomBase	protein_coding	I	3202780	3203137	+	EB
SPAC959.04c	omh6	PomBase	protein_coding	I	3391750	3394014	-	SPAC959.10	sen15	PomBase	protein_coding	I	3391861	3393106	+	EB
SPAC16E8.05c	mde1	PomBase	protein_coding	I	3507198	3508537	-	SPNCRNA.914	mde1-antisense-1	PomBase	ncRNA	I	3507206	3508322	+	EB
SPNCRNA.925	SPAC8C9.04-antisense-1	PomBase	ncRNA	I	3645889	3649035	-	SPAC8C9.04		PomBase	protein_coding	I	3646174	3648784	+	EB
SPNCRNA.929		PomBase	ncRNA	I	3710890	3711593	-	SPNCRNA.229		PomBase	ncRNA	I	3710909	3711379	+	EB
SPNCRNA.930		PomBase	ncRNA	I	3711920	3716625	-	SPAC15A10.15	sgo2	PomBase	protein_coding	I	3714084	3716585	+	EB
SPNCRNA.933	rpl1002-antisense-1	PomBase	ncRNA	I	3744011	3745649	-	SPAP7G5.05	rpl1002	PomBase	protein_coding	I	3744043	3744906	+	EB
SPAC1071.09c		PomBase	protein_coding	I	3869017	3871602	-	SPAC1071.08	rpp203	PomBase	protein_coding	I	3869082	3869610	+	EB
SPNCRNA.53	prl53	PomBase	ncRNA	I	4008054	4009905	-	SPAC27E2.13		PomBase	protein_coding	I	4008511	4008693	+	EB
SPAC25B8.07c	rcf1	PomBase	protein_coding	I	4166006	4167734	-	SPAC25B8.20		PomBase	protein_coding	I	4166658	4167704	+	EB
SPNCRNA.967	SPAC25B8.09-antisense-1	PomBase	ncRNA	I	4170479	4172438	-	SPAC25B8.09		PomBase	protein_coding	I	4170550	4171657	+	EB
SPNCRNA.1013		PomBase	ncRNA	I	4673024	4673742	-	SPNCRNA.1014		PomBase	ncRNA	I	4673137	4673690	+	EB
SPAC1006.04c	mcp3	PomBase	protein_coding	I	5074102	5078206	-	SPNCRNA.1044	mcp3-antisense-1	PomBase	ncRNA	I	5074150	5077557	+	EB
SPNCRNA.1086	SPAC1039.08-antisense-1	PomBase	ncRNA	I	5463940	5466070	-	SPNCRNA.275		PomBase	ncRNA	I	5465093	5465740	+	EB
SPAC922.05c		PomBase	protein_coding	I	5482879	5486451	-	SPAC922.06		PomBase	protein_coding	I	5485096	5486287	+	EB
SPAC5H10.12c		PomBase	protein_coding	I	165814	167826	-	SPNCRNA.616	SPAC5H10.12c-antisense-1	PomBase	ncRNA	I	166583	167280	+	EB
SPAC12G12.02	efg1	PomBase	protein_coding	I	345234	347735	-	SPNCRNA.640	efg1-antisense-1	PomBase	ncRNA	I	345363	346322	+	EB
SPNCRNA.553	SPAC13A11.06-antisense-2	PomBase	ncRNA	I	585266	587631	-	SPAC13A11.06	pdc202	PomBase	protein_coding	I	585355	587495	+	EB
SPNCRNA.675		PomBase	ncRNA	I	678571	680480	-	SPNCRNA.158		PomBase	ncRNA	I	678585	679442	+	EB
SPAC4G8.11c	atp10	PomBase	protein_coding	I	781347	783634	-	SPAC4G8.10	gos1	PomBase	protein_coding	I	781348	783419	+	EB
SPNCRNA.743		PomBase	ncRNA	I	1481083	1482570	-	SPNCRNA.171		PomBase	ncRNA	I	1481491	1481827	+	EB
SPAC167.05		PomBase	protein_coding	I	1549926	1553310	-	SPAC167.06c	mug143	PomBase	protein_coding	I	1550050	1550889	+	EB
SPAC167.02	ptb1	PomBase	protein_coding	I	1554880	1558526	-	SPAC167.03c	snu66	PomBase	protein_coding	I	1554993	1557929	+	EB
SPNCRNA.750		PomBase	ncRNA	I	1631129	1632401	-	SPAP27G11.16		PomBase	protein_coding	I	1631283	1631597	+	EB
SPNCRNA.760	rec12-antisense-1	PomBase	ncRNA	I	1772501	1774232	-	SPAC17A5.11	rec12	PomBase	protein_coding	I	1772925	1774203	+	EB
SPNCRNA.783		PomBase	ncRNA	I	1956476	1957899	-	SPNCRNA.784		PomBase	ncRNA	I	1956501	1956988	+	EB
SPNCRNA.806	SPAC18G6.13-antisense-1	PomBase	ncRNA	I	2240685	2241430	-	SPAC18G6.13		PomBase	protein_coding	I	2241013	2241357	+	EB
SPAC4A8.05c	myp2	PomBase	protein_coding	I	2547260	2553707	-	SPNCRNA.836	myp2-antisense-1	PomBase	ncRNA	I	2547383	2552168	+	EB
SPAC4A8.06c		PomBase	protein_coding	I	2553801	2555939	-	SPNCRNA.837	SPAC4A8.06c-antisense-1	PomBase	ncRNA	I	2553840	2555738	+	EB
SPAPB2B4.01c	gpi12	PomBase	protein_coding	I	2705764	2707435	-	SPSNORNA.54	snr79	PomBase	snoRNA	I	2705950	2706037	+	EB
SPAC6F6.03c		PomBase	protein_coding	I	2734031	2736306	-	SPNCRNA.847	SPAC6F6.03c-antisense-1	PomBase	ncRNA	I	2734065	2736123	+	EB
SPAC589.07c	atg1801	PomBase	protein_coding	I	3104101	3105908	-	SPNCRNA.560	atg1801-antisense-1	PomBase	ncRNA	I	3104356	3105524	+	EB
SPAPB1E7.11c		PomBase	protein_coding	I	3316786	3319038	-	SPAPB1E7.10	rpc17	PomBase	protein_coding	I	3316817	3317528	+	EB
SPAC8E11.10		PomBase	protein_coding	I	3372749	3375005	-	SPAC8E11.12		PomBase	protein_coding	I	3374696	3375004	+	EB
SPNCRNA.908	rpt5-antisense-1	PomBase	ncRNA	I	3443852	3446506	-	SPAC3A11.12c	rpt5	PomBase	protein_coding	I	3443930	3446017	+	EB
SPAC16E8.06c	nop12	PomBase	protein_coding	I	3508514	3510077	-	SPNCRNA.562	nop12-antisense-1	PomBase	ncRNA	I	3508689	3509194	+	EB
SPAC1556.01c	rad50	PomBase	protein_coding	I	3791753	3796023	-	SPNCRNA.936	rad50-antisense-1	PomBase	ncRNA	I	3791897	3793891	+	EB
SPNCRNA.949	sut1-antisense-1	PomBase	ncRNA	I	3936949	3940336	-	SPNCRNA.950		PomBase	ncRNA	I	3938842	3939103	+	EB
SPAC27E2.11c		PomBase	protein_coding	I	4008075	4010224	-	SPAC27E2.13		PomBase	protein_coding	I	4008511	4008693	+	EB
SPNCRNA.965		PomBase	ncRNA	I	4153991	4154750	-	SPNCRNA.242		PomBase	ncRNA	I	4154360	4154694	+	EB
SPAC27F1.10		PomBase	protein_coding	I	4325963	4326914	-	SPNCRNA.978	SPAC27F1.10-antisense-1	PomBase	ncRNA	I	4326026	4326614	+	EB
SPNCRNA.980	ayr1-antisense-1	PomBase	ncRNA	I	4358458	4362334	-	SPNCRNA.244		PomBase	ncRNA	I	4360504	4362103	+	EB
SPNCRNA.995		PomBase	ncRNA	I	4531036	4532486	-	SPNCRNA.248		PomBase	ncRNA	I	4531070	4531631	+	EB
SPNCRNA.998		PomBase	ncRNA	I	4554077	4557450	-	SPAC637.09		PomBase	protein_coding	I	4555184	4557390	+	EB
SPNCRNA.1015		PomBase	ncRNA	I	4674037	4675800	-	SPAC144.11	rps1102	PomBase	protein_coding	I	4674587	4675181	+	EB
SPAC1782.12c		PomBase	protein_coding	I	4773459	4775369	-	SPAC1782.11	met14	PomBase	protein_coding	I	4773628	4774653	+	EB
SPAC1952.08c		PomBase	protein_coding	I	4978273	4981008	-	SPAC1952.07	rad1	PomBase	protein_coding	I	4978592	4980303	+	EB
SPNCRNA.1052		PomBase	ncRNA	I	5152335	5153843	-	SPNCRNA.1053		PomBase	ncRNA	I	5152528	5153825	+	EB
SPNCRNA.1063		PomBase	ncRNA	I	5266525	5269973	-	SPNCRNA.1064		PomBase	ncRNA	I	5267175	5269088	+	EB
SPAC3G6.06c	rad2	PomBase	protein_coding	I	5389586	5391518	-	SPNCRNA.1079	rad2-antisense-1	PomBase	ncRNA	I	5389615	5390903	+	EB
SPAC29B12.05c		PomBase	protein_coding	I	5416197	5417408	-	SPNCRNA.1081	SPAC29B12.05c-antisense-1	PomBase	ncRNA	I	5416345	5417406	+	EB
SPBC4C3.08	mug136	PomBase	protein_coding	II	3120771	3122439	-	SPNCRNA.23	prl23	PomBase	ncRNA	II	3120779	3120982	+	EB
SPNCRNA.541	SPBC405.06-antisense-2	PomBase	ncRNA	II	3150467	3153000	-	SPBC405.06	xdj1	PomBase	protein_coding	II	3150474	3152864	+	EB
SPNCRNA.1586	sec2302-antisense-1	PomBase	ncRNA	II	3178326	3181780	-	SPBC776.04	sec2302	PomBase	protein_coding	II	3178560	3181338	+	EB
SPNCRNA.1595		PomBase	ncRNA	II	3379312	3381141	-	SPNCRNA.115		PomBase	ncRNA	II	3379891	3379982	+	EB
SPBC1105.04c	cbp1	PomBase	protein_coding	II	3510427	3512444	-	SPNCRNA.574	cbp1-antisense-1	PomBase	ncRNA	II	3510949	3512276	+	EB
SPNCRNA.1611	hhf3-antisense-1	PomBase	ncRNA	II	3529599	3530978	-	SPBC1105.12	hhf3	PomBase	protein_coding	II	3529657	3530388	+	EB
SPBP8B7.10c	utp16	PomBase	protein_coding	II	3650361	3651820	-	SPNCRNA.575	SPBP8B7.10c-antisense-1	PomBase	ncRNA	II	3650446	3651737	+	EB
SPBP8B7.20c	nop2	PomBase	protein_coding	II	3671160	3676674	-	SPBP8B7.19	spt16	PomBase	protein_coding	II	3671316	3674622	+	EB
SPBC21C3.01c	vps1301	PomBase	protein_coding	II	3788890	3798775	-	SPNCRNA.1640	vps13a-antisense-1	PomBase	ncRNA	II	3789314	3791261	+	EB
SPBC21C3.01c	vps1301	PomBase	protein_coding	II	3788890	3798775	-	SPNCRNA.1641	vps13a-antisense-2	PomBase	ncRNA	II	3792303	3793962	+	EB
SPBC215.03c	csn1	PomBase	protein_coding	II	4027314	4029873	-	SPBC215.02	bob1	PomBase	protein_coding	II	4027366	4029143	+	EB
SPNCRNA.1673		PomBase	ncRNA	II	4129491	4131375	-	SPNCRNA.113		PomBase	ncRNA	II	4129796	4130288	+	EB
SPNCRNA.1673		PomBase	ncRNA	II	4129491	4131375	-	SPNCRNA.1674		PomBase	ncRNA	II	4129574	4130925	+	EB
SPNCRNA.576	qrs1-antisense-1	PomBase	ncRNA	II	4203368	4205951	-	SPBC342.02	qrs1	PomBase	protein_coding	II	4203368	4205852	+	EB
SPBPB21E7.01c	eno102	PomBase	protein_coding	II	58136	59704	-	SPNCRNA.1302	eno102-antisense-1	PomBase	ncRNA	II	58453	59684	+	EB
SPBC1683.10c	pcl1	PomBase	protein_coding	II	163534	165317	-	SPNCRNA.100		PomBase	ncRNA	II	163689	163891	+	EB
SPBC1198.10c	slm5	PomBase	protein_coding	II	188789	191818	-	SPBC1198.09	ubc16	PomBase	protein_coding	II	189392	191786	+	EB
SPBC106.14c	sda1	PomBase	protein_coding	II	404099	406902	-	SPNCRNA.1354	sda1-antisense-1	PomBase	ncRNA	II	404224	406445	+	EB
SPBC839.15c	tef103	PomBase	protein_coding	II	626004	627556	-	SPNCRNA.1376	tef103-antisense-1	PomBase	ncRNA	II	626485	626809	+	EB
SPBC947.04	pfl3	PomBase	protein_coding	II	669581	673842	-	SPNCRNA.1379		PomBase	ncRNA	II	672533	673656	+	EB
SPBC947.04	pfl3	PomBase	protein_coding	II	669581	673842	-	SPNCRNA.321		PomBase	ncRNA	II	672953	673783	+	EB
SPNCRNA.1381	mfm3-antisense-1	PomBase	ncRNA	II	700027	701807	-	SPBPJ4664.03	mfm3	PomBase	protein_coding	II	700291	700700	+	EB
SPBC36.01c		PomBase	protein_coding	II	832780	836971	-	SPNCRNA.34	prl34	PomBase	ncRNA	II	835871	836243	+	EB
SPBC409.16c	saw1	PomBase	protein_coding	II	1168027	1169391	-	SPNCRNA.1419	SPBC409.16c-antisense-1	PomBase	ncRNA	II	1168819	1169357	+	EB
SPBC8D2.10c	rmt3	PomBase	protein_coding	II	1375889	1379351	-	SPBC8D2.23	new15	PomBase	protein_coding	II	1378510	1378770	+	EB
SPBC8D2.20c	sec31	PomBase	protein_coding	II	1393345	1399676	-	SPBC8D2.19	mde3	PomBase	protein_coding	II	1393454	1395312	+	EB
SPBC83.09c	lin1	PomBase	protein_coding	II	1525577	1527155	-	SPNCRNA.1439	lin1-antisense-1	PomBase	ncRNA	II	1525953	1527083	+	EB
SPNCRNA.1457	atf21-antisense-1	PomBase	ncRNA	II	1721083	1724641	-	SPBC2F12.09c	atf21	PomBase	protein_coding	II	1722231	1724450	+	EB
SPNCRNA.1465	rps1601-antisense-1	PomBase	ncRNA	II	1793809	1794860	-	SPBC18H10.14	rps1601	PomBase	protein_coding	II	1793858	1794755	+	EB
SPNCRNA.1476	mcp4-antisense-1	PomBase	ncRNA	II	1928623	1930472	-	SPBC16E9.08	mcp4	PomBase	protein_coding	II	1928803	1929870	+	EB
SPNCRNA.1485		PomBase	ncRNA	II	2091791	2092358	-	SPBC18E5.15		PomBase	pseudogene	II	2091892	2092234	+	EB
SPBC18E5.11c	edc3	PomBase	protein_coding	II	2092551	2095975	-	SPBC18E5.10		PomBase	protein_coding	II	2092713	2095872	+	EB
SPBC23G7.13c		PomBase	protein_coding	II	2123087	2125438	-	SPNCRNA.1488	SPBC23G7.13c-antisense-1	PomBase	ncRNA	II	2123317	2125438	+	EB
SPBC1711.15c		PomBase	protein_coding	II	2161325	2162612	-	SPBC1711.14	rec15	PomBase	protein_coding	II	2161542	2162200	+	EB
SPBC1921.04c		PomBase	protein_coding	II	2410996	2411452	-	SPSNORNA.34	sno20	PomBase	snoRNA	II	2411190	2411361	+	EB
SPBC25B2.04c	mtg1	PomBase	protein_coding	II	2604587	2605899	-	SPNCRNA.1535	mfg1-antisense-1	PomBase	ncRNA	II	2605104	2605868	+	EB
SPBC18A7.02c		PomBase	protein_coding	II	2729015	2732404	-	SPBC18A7.01		PomBase	protein_coding	II	2729195	2730774	+	EB
SPNCRNA.1581		PomBase	ncRNA	II	3126882	3127624	-	SPNCRNA.412		PomBase	ncRNA	II	3126888	3127616	+	EB
SPBC776.18c	pmh1	PomBase	protein_coding	II	3211191	3213737	-	SPBC776.17	rrp7	PomBase	protein_coding	II	3211305	3212274	+	EB
SPBC19F8.01c	spn7	PomBase	protein_coding	II	3228620	3231394	-	SPNCRNA.1588	spn7-antisense-1	PomBase	ncRNA	II	3228913	3230660	+	EB
SPNCRNA.1594	rpl1801-antisense-1	PomBase	ncRNA	II	3361434	3362721	-	SPBC11C11.07	rpl1801	PomBase	protein_coding	II	3361513	3362632	+	EB
SPBC2G2.13c	dcd1	PomBase	protein_coding	II	3456962	3460381	-	SPBC2G2.12	hrs1	PomBase	protein_coding	II	3457163	3458912	+	EB
SPNCRNA.1644	spo4-antisense-1	PomBase	ncRNA	II	3826723	3829397	-	SPBC21C3.18	spo4	PomBase	protein_coding	II	3827159	3828960	+	EB
SPBC1604.15	gpi16	PomBase	protein_coding	II	3900976	3904592	-	SPBC1604.16c		PomBase	protein_coding	II	3901632	3902410	+	EB
SPNCRNA.1669		PomBase	ncRNA	II	4107562	4109819	-	SPBTRNAGLU.08		PomBase	tRNA	II	4107639	4107710	+	EB
SPNCRNA.1669		PomBase	ncRNA	II	4107562	4109819	-	SPNCRNA.1670		PomBase	ncRNA	II	4109027	4109600	+	EB
SPBC16A3.18	cip1	PomBase	protein_coding	II	4261818	4264189	-	SPNCRNA.114		PomBase	ncRNA	II	4262098	4262173	+	EB
SPNCRNA.1694		PomBase	ncRNA	II	4435887	4436842	-	SPNCRNA.444		PomBase	ncRNA	II	4435937	4436680	+	EB
SPBC1198.13c	tfg2	PomBase	protein_coding	II	194038	197189	-	SPBC1198.12	mfr1	PomBase	protein_coding	II	194678	195989	+	EB
SPBP26C9.03c	fet4	PomBase	protein_coding	II	327424	331064	-	SPNCRNA.1339		PomBase	ncRNA	II	329976	330635	+	EB
SPNCRNA.304		PomBase	ncRNA	II	360439	363023	-	SPNCRNA.1348		PomBase	ncRNA	II	361402	362298	+	EB
SPBC428.08c	clr4	PomBase	protein_coding	II	453996	458487	-	SPBC428.07	meu6	PomBase	protein_coding	II	454108	456553	+	EB
SPNCRNA.1363	SPBC428.15-antisense-1	PomBase	ncRNA	II	472031	473716	-	SPBC428.15		PomBase	protein_coding	II	472084	473687	+	EB
SPBC1685.12c		PomBase	protein_coding	II	522659	525686	-	SPNCRNA.1367	SPBC1685.12c-antisense-1	PomBase	ncRNA	II	523271	525609	+	EB
SPNCRNA.1369		PomBase	ncRNA	II	546996	548377	-	SPNCRNA.66	prl66	PomBase	ncRNA	II	547325	547761	+	EB
SPBC577.03c		PomBase	protein_coding	II	754411	756616	-	SPBC577.02	rpl3801	PomBase	protein_coding	II	754621	755300	+	EB
SPBC30B4.01c	wsc1	PomBase	protein_coding	II	1297676	1301328	-	SPNCRNA.1427		PomBase	ncRNA	II	1297699	1298710	+	EB
SPNCRNA.1471	pof9-antisense-1	PomBase	ncRNA	II	1871696	1873777	-	SPBC3H7.06c	pof9	PomBase	protein_coding	II	1871847	1873320	+	EB
SPBC1A4.03c	top2	PomBase	protein_coding	II	1976161	1982842	-	SPNCRNA.384		PomBase	ncRNA	II	1981439	1982213	+	EB
SPNCRNA.1491		PomBase	ncRNA	II	2163936	2167085	-	SPBC1711.16	pwp1	PomBase	protein_coding	II	2164012	2165996	+	EB
SPBC12C2.11		PomBase	protein_coding	II	2448092	2450963	-	SPNCRNA.1515	SPBC12C2.11-antisense-1	PomBase	ncRNA	II	2449774	2450647	+	EB
SPNCRNA.1521		PomBase	ncRNA	II	2491067	2492032	-	SPNCRNA.398		PomBase	ncRNA	II	2491214	2491518	+	EB
SPNCRNA.1524		PomBase	ncRNA	II	2526379	2529466	-	SPNCRNA.399		PomBase	ncRNA	II	2527461	2528721	+	EB
SPNCRNA.1554		PomBase	ncRNA	II	2826642	2827645	-	SPNCRNA.26	prl26	PomBase	ncRNA	II	2827281	2827631	+	EB
SPBC2A9.14		PomBase	protein_coding	II	2960367	2961154	-	SPBC2A9.13		PomBase	protein_coding	II	2960489	2960729	+	EB
SPBC21.03c		PomBase	protein_coding	II	3215872	3219354	-	SPBC21.02	rtc5	PomBase	protein_coding	II	3216184	3219312	+	EB
SPBC21.06c	cdc7	PomBase	protein_coding	II	3222351	3226506	-	SPNCRNA.1587	cdc7-antisense-1	PomBase	ncRNA	II	3222453	3224035	+	EB
SPBC2G2.06c	apl1	PomBase	protein_coding	II	3443225	3446388	-	SPBC2G2.05	rpl1603	PomBase	protein_coding	II	3443226	3445951	+	EB
SPBC19F5.02c	utp4	PomBase	protein_coding	II	3703456	3706300	-	SPNCRNA.1632	utp4-antisense-1	PomBase	ncRNA	II	3703746	3705835	+	EB
SPNCRNA.1663	meu14-antisense-1	PomBase	ncRNA	II	4066172	4067821	-	SPBC1347.03	meu14	PomBase	protein_coding	II	4066294	4067457	+	EB
SPNCRNA.1688		PomBase	ncRNA	II	4367088	4368303	-	SPNCRNA.442		PomBase	ncRNA	II	4367233	4368175	+	EB
SPBC1198.04c	zas1	PomBase	protein_coding	II	177469	180735	-	SPNCRNA.1321	zas1-antisense-1	PomBase	ncRNA	II	177551	178869	+	EB
SPNCRNA.1331	clr3-antisense-1	PomBase	ncRNA	II	254617	257138	-	SPBC800.03	clr3	PomBase	protein_coding	II	254715	257138	+	EB
SPBC354.11c		PomBase	protein_coding	II	574658	578723	-	SPNCRNA.313		PomBase	ncRNA	II	576376	576873	+	EB
SPBC216.01c	psy2	PomBase	protein_coding	II	894372	897437	-	SPNCRNA.1396	psy2-antisense-1	PomBase	ncRNA	II	896715	897364	+	EB
SPBP35G2.16c	ecl2	PomBase	protein_coding	II	961007	963780	-	SPNCRNA.1400		PomBase	ncRNA	II	963076	963774	+	EB
SPBC337.10c		PomBase	protein_coding	II	1047833	1049923	-	SPNCRNA.1407	SPBC337.10c-antisense-1	PomBase	ncRNA	II	1048425	1049492	+	EB
SPBC409.04c	mis12	PomBase	protein_coding	II	1137753	1139676	-	SPBC409.03	swi5	PomBase	protein_coding	II	1137901	1139030	+	EB
SPNCRNA.570		PomBase	ncRNA	II	1296790	1297523	-	SPBC3D6.16		PomBase	protein_coding	II	1296915	1297260	+	EB
SPBC8D2.14c	sed5	PomBase	protein_coding	II	1381910	1385162	-	SPBC8D2.13	shq1	PomBase	protein_coding	II	1382002	1385138	+	EB
SPNCRNA.1435	mug93-antisense-1	PomBase	ncRNA	II	1461561	1463725	-	SPBC32H8.06	mug93	PomBase	protein_coding	II	1461719	1463083	+	EB
SPBC19C2.06c	mug124	PomBase	protein_coding	II	1685238	1688060	-	SPNCRNA.1452		PomBase	ncRNA	II	1685386	1685983	+	EB
SPBC19C2.06c	mug124	PomBase	protein_coding	II	1685238	1688060	-	SPNCRNA.1453	mug124-antisense-1	PomBase	ncRNA	II	1686427	1687926	+	EB
SPBC1D7.01	gim6	PomBase	protein_coding	II	1755901	1757290	-	SPNCRNA.1461	pfd1-antisense-1	PomBase	ncRNA	II	1756425	1757286	+	EB
SPBC11G11.06c	sme1	PomBase	protein_coding	II	1763466	1765258	-	SPBC11G11.05	rpa34	PomBase	protein_coding	II	1763709	1764620	+	EB
SPBC29A3.13	pdp1	PomBase	protein_coding	II	2059635	2062413	-	SPBC29A3.12	rps902	PomBase	protein_coding	II	2059741	2060438	+	EB
SPNCRNA.1487	mag2-antisense-1	PomBase	ncRNA	II	2120212	2121384	-	SPBC23G7.11	mag2	PomBase	protein_coding	II	2120231	2121050	+	EB
SPNCRNA.1487	mag2-antisense-1	PomBase	ncRNA	II	2120212	2121384	-	SPSNORNA.44	snR92	PomBase	snoRNA	II	2121215	2121358	+	EB
SPBC36B7.08c		PomBase	protein_coding	II	2393472	2395636	-	SPBC36B7.07	tlg1	PomBase	protein_coding	II	2393535	2395530	+	EB
SPBC29A10.09c	tri1	PomBase	protein_coding	II	2554177	2557200	-	SPNCRNA.1528	tri1-antisense-1	PomBase	ncRNA	II	2555739	2556917	+	EB
SPNCRNA.1533		PomBase	ncRNA	II	2600790	2602096	-	SPNCRNA.1534		PomBase	ncRNA	II	2601158	2601839	+	EB
SPBC3E7.15c	lac1	PomBase	protein_coding	II	2684885	2688168	-	SPBC3E7.14	smf1	PomBase	protein_coding	II	2685614	2686887	+	EB
SPNCRNA.1563	pof10-antisense-1	PomBase	ncRNA	II	2925352	2927873	-	SPBC1703.06	pof10	PomBase	protein_coding	II	2925471	2927790	+	EB
SPNCRNA.1570	abc1-antisense-1	PomBase	ncRNA	II	3001074	3003417	-	SPBC2D10.18	abc1	PomBase	protein_coding	II	3001076	3003276	+	EB
SPNCRNA.1582	SPBC405.06-antisense-1	PomBase	ncRNA	II	3150258	3152904	-	SPBC405.06	xdj1	PomBase	protein_coding	II	3150474	3152864	+	EB
SPNCRNA.1583		PomBase	ncRNA	II	3154095	3156370	-	SPNCRNA.415		PomBase	ncRNA	II	3154684	3155288	+	EB
SPBC19F8.06c	meu22	PomBase	protein_coding	II	3239038	3242818	-	SPNCRNA.417		PomBase	ncRNA	II	3241812	3242520	+	EB
SPBC887.06c	snx3	PomBase	protein_coding	II	3549995	3550817	-	SPNCRNA.1614	snx3-antisense-1	PomBase	ncRNA	II	3550079	3550761	+	EB
SPBC31F10.09c	nut2	PomBase	protein_coding	II	3764524	3766439	-	SPBC31F10.08	mde2	PomBase	protein_coding	II	3764820	3765709	+	EB
SPBC31F10.13c	hip1	PomBase	protein_coding	II	3774138	3777499	-	SPNCRNA.1638	hip1-antisense-1	PomBase	ncRNA	II	3776267	3777362	+	EB
SPNCRNA.1647	SPBC1604.09c-antisense-1	PomBase	ncRNA	II	3914531	3915987	-	SPBC1604.09c	rex4	PomBase	protein_coding	II	3914657	3915896	+	EB
SPBC26H8.13c		PomBase	protein_coding	II	3959939	3961152	-	SPNCRNA.89		PomBase	ncRNA	II	3960007	3960165	+	EB
SPBC16G5.12c	top3	PomBase	protein_coding	II	4233868	4236432	-	SPNCRNA.1682	top3-antisense-1	PomBase	ncRNA	II	4234033	4236335	+	EB
SPBC1289.16c	cao2	PomBase	protein_coding	II	4426157	4428785	-	SPNCRNA.1690	cao2-antisense-1	PomBase	ncRNA	II	4426298	4428764	+	EB
SPBPB10D8.02c		PomBase	protein_coding	II	83229	85631	-	SPNCRNA.1307	SPBPB10D8.02c-antisense-1	PomBase	ncRNA	II	83799	85528	+	EB
SPNCRNA.1315		PomBase	ncRNA	II	141285	142180	-	SPNCRNA.297		PomBase	ncRNA	II	141435	141927	+	EB
SPNCRNA.1332	brx1-antisense-1	PomBase	ncRNA	II	262125	263868	-	SPBC800.06	brx1	PomBase	protein_coding	II	262562	263669	+	EB
SPBC800.12c		PomBase	protein_coding	II	277941	279285	-	SPNCRNA.1335	SPBC800.12c-antisense-1	PomBase	ncRNA	II	278235	279160	+	EB
SPNCRNA.1350		PomBase	ncRNA	II	376976	378395	-	SPNCRNA.305		PomBase	ncRNA	II	377318	377617	+	EB
SPBC839.03c		PomBase	protein_coding	II	599279	600645	-	SPNCRNA.1373	SPBC839.03c-antisense-1	PomBase	ncRNA	II	599413	600456	+	EB
SPBC119.16c		PomBase	protein_coding	II	745971	750738	-	SPBC119.14	rti1	PomBase	protein_coding	II	746035	747734	+	EB
SPBC119.16c		PomBase	protein_coding	II	745971	750738	-	SPBC119.15	npa3	PomBase	protein_coding	II	747778	749216	+	EB
SPBC530.12c	pdf1	PomBase	protein_coding	II	820804	823260	-	SPNCRNA.1386	pdf1-antisense-1	PomBase	ncRNA	II	822239	823195	+	EB
SPBC530.15c		PomBase	protein_coding	II	828602	832553	-	SPNCRNA.1387		PomBase	ncRNA	II	831085	832524	+	EB
SPBC36.08c	cog2	PomBase	protein_coding	II	853526	858442	-	SPBC36.07	elp1	PomBase	protein_coding	II	853583	857560	+	EB
SPNCRNA.1397	mcp5-antisense-1	PomBase	ncRNA	II	897892	901405	-	SPBC216.02	mcp5	PomBase	protein_coding	II	898070	901363	+	EB
SPBC646.12c	gap1	PomBase	protein_coding	II	942688	948223	-	SPBC646.11	cct6	PomBase	protein_coding	II	942898	944922	+	EB
SPNCRNA.1408	SPBC1734.03-antisense-1	PomBase	ncRNA	II	1063805	1066718	-	SPBC1734.03	fol1	PomBase	protein_coding	II	1063950	1066654	+	EB
SPNCRNA.1409		PomBase	ncRNA	II	1079941	1081342	-	SPNCRNA.337		PomBase	ncRNA	II	1080092	1080445	+	EB
SPBC1709.04c	cyp3	PomBase	protein_coding	II	1103600	1105088	-	SPNCRNA.1411	cyp3-antisense-1	PomBase	ncRNA	II	1104134	1104949	+	EB
SPBC409.19c		PomBase	protein_coding	II	1171307	1174224	-	SPBC409.18		PomBase	protein_coding	II	1171492	1172644	+	EB
SPBC30B4.09		PomBase	protein_coding	II	1296672	1297662	-	SPBC3D6.16		PomBase	protein_coding	II	1296915	1297260	+	EB
SPBC32H8.04c		PomBase	protein_coding	II	1457291	1460149	-	SPBC32H8.03	bem46	PomBase	protein_coding	II	1457557	1458849	+	EB
SPBC21B10.09		PomBase	protein_coding	II	1651920	1654486	-	SPBC21B10.14	ymr31	PomBase	protein_coding	II	1651978	1652538	+	EB
SPNCRNA.1469	SPBC28E12.02-antisense-1	PomBase	ncRNA	II	1835725	1839359	-	SPBC28E12.02		PomBase	protein_coding	II	1836327	1838630	+	EB
SPBC16E9.06c	uvi31	PomBase	protein_coding	II	1921776	1926244	-	SPBC16E9.05	erg6	PomBase	protein_coding	II	1923596	1925394	+	EB
SPNCRNA.1503		PomBase	ncRNA	II	2327472	2330741	-	SPNCRNA.1504		PomBase	ncRNA	II	2328687	2329696	+	EB
SPBC365.20c	pnc1	PomBase	protein_coding	II	2494114	2497857	-	SPBC557.05		PomBase	protein_coding	II	2495197	2497598	+	EB
SPBC336.13c		PomBase	protein_coding	II	2764129	2765263	-	SPNCRNA.1547		PomBase	ncRNA	II	2764131	2764352	+	EB
SPNCRNA.1558	qcr10-antisense-1	PomBase	ncRNA	II	2884156	2887140	-	SPNCRNA.1559		PomBase	ncRNA	II	2885636	2886536	+	EB
SPNCRNA.1558	qcr10-antisense-1	PomBase	ncRNA	II	2884156	2887140	-	SPBP4H10.08	qcr10	PomBase	protein_coding	II	2884304	2884916	+	EB
SPNCRNA.1558	qcr10-antisense-1	PomBase	ncRNA	II	2884156	2887140	-	SPNCRNA.410		PomBase	ncRNA	II	2886001	2886371	+	EB
SPNCRNA.1560		PomBase	ncRNA	II	2888192	2892009	-	SPBP4H10.09	rsv1	PomBase	protein_coding	II	2888450	2889979	+	EB
SPNCRNA.1560		PomBase	ncRNA	II	2888192	2892009	-	SPBP4H10.10		PomBase	protein_coding	II	2890645	2891823	+	EB
SPNCRNA.1573	SPBC15D4.05-antisense-1	PomBase	ncRNA	II	3020526	3022271	-	SPBC15D4.05		PomBase	protein_coding	II	3020681	3022237	+	EB
SPBC1778.05c	lam2	PomBase	protein_coding	II	3102902	3105980	-	SPBC1778.04	spo6	PomBase	protein_coding	II	3103109	3104941	+	EB
SPNCRNA.1103	rpl902-antisense-1	PomBase	ncRNA	III	89569	91413	-	SPCC613.06	rpl902	PomBase	protein_coding	III	89684	90644	+	EB
SPCC1682.09c	ggc1	PomBase	protein_coding	III	388657	390514	-	SPNCRNA.1136	ggc1-antisense-2	PomBase	ncRNA	III	389072	389926	+	EB
SPNCRNA.1150	smc6-antisense-1	PomBase	ncRNA	III	652645	656485	-	SPCC5E4.06	smc6	PomBase	protein_coding	III	652648	656420	+	EB
SPCC16C4.06c	pus3	PomBase	protein_coding	III	668412	671378	-	SPCC16C4.05	pop23	PomBase	protein_coding	III	668532	669367	+	EB
SPCC4E9.01c	rec11	PomBase	protein_coding	III	1223308	1226925	-	SPNCRNA.1180	rec11-antisense-1	PomBase	ncRNA	III	1224631	1225817	+	EB
SPCC622.13c	tti1	PomBase	protein_coding	III	1421146	1425868	-	SPNCRNA.1195	tti1-antisense-1	PomBase	ncRNA	III	1421592	1424955	+	EB
SPCC622.16c	epe1	PomBase	protein_coding	III	1431048	1435036	-	SPNCRNA.67	prl67	PomBase	ncRNA	III	1431135	1433068	+	EB
SPCC1753.03c	rec7	PomBase	protein_coding	III	1547051	1549069	-	SPNCRNA.131	tos2	PomBase	ncRNA	III	1548349	1548897	+	EB
SPCC1442.10c	rpb3	PomBase	protein_coding	III	1782897	1787006	-	SPCC1442.09	trp3	PomBase	protein_coding	III	1783641	1785552	+	EB
SPCC1223.12c	meu10	PomBase	protein_coding	III	1866916	1871663	-	SPNCRNA.1237		PomBase	ncRNA	III	1867057	1868077	+	EB
SPCC1223.12c	meu10	PomBase	protein_coding	III	1866916	1871663	-	SPNCRNA.1238	meu10-antisense-1	PomBase	ncRNA	III	1868057	1869906	+	EB
SPNCRNA.585		PomBase	ncRNA	III	2010261	2010800	-	SPCC4F11.05		PomBase	protein_coding	III	2010426	2010789	+	EB
SPCC830.05c	epl1	PomBase	protein_coding	III	2188083	2192048	-	SPNCRNA.1270	epl1-antisense-1	PomBase	ncRNA	III	2190355	2191129	+	EB
SPCC1919.12c		PomBase	protein_coding	III	2231453	2236121	-	SPCC1919.11	mug137	PomBase	protein_coding	III	2231665	2233381	+	EB
SPNCRNA.1279	opt3-antisense-1	PomBase	ncRNA	III	2280653	2284409	-	SPCC1840.12	opt3	PomBase	protein_coding	III	2281612	2284101	+	EB
SPCC965.11c	agp3	PomBase	protein_coding	III	2303540	2308275	-	SPCC965.12		PomBase	protein_coding	III	2305902	2307857	+	EB
SPCC330.04c	mug135	PomBase	protein_coding	III	112050	113477	-	SPNCRNA.1109	mug135-antisense-1	PomBase	ncRNA	III	112884	113441	+	EB
SPCC736.10c	mrps8	PomBase	protein_coding	III	331480	332651	-	SPNCRNA.1131	mrps8-antisense-1	PomBase	ncRNA	III	332008	332546	+	EB
SPNCRNA.1139	mrpl4-antisense-1	PomBase	ncRNA	III	461820	462523	-	SPCC4G3.06c	mrpl4	PomBase	protein_coding	III	461951	462470	+	EB
SPCC16A11.15c		PomBase	protein_coding	III	895846	896879	-	SPNCRNA.127		PomBase	ncRNA	III	895922	896000	+	EB
SPCC1795.06	map2	PomBase	protein_coding	III	986014	989739	-	SPCC1795.05c		PomBase	protein_coding	III	988395	989709	+	EB
SPCC23B6.02c		PomBase	protein_coding	III	1267710	1268633	-	SPNCRNA.1183	SPCC23B6.02c-antisense-1	PomBase	ncRNA	III	1267979	1268560	+	EB
SPNCRNA.1191	SPCC1281.04-antisense-1	PomBase	ncRNA	III	1384966	1388056	-	SPCC1281.04		PomBase	protein_coding	III	1386524	1387961	+	EB
SPCC584.03c		PomBase	protein_coding	III	1531314	1535116	-	SPCC584.02	cuf2	PomBase	protein_coding	III	1532126	1532753	+	EB
SPCC417.11c		PomBase	protein_coding	III	1697661	1701831	-	SPCC417.12		PomBase	protein_coding	III	1699486	1701487	+	EB
SPCC1450.09c		PomBase	protein_coding	III	1741202	1745250	-	SPNCRNA.1226	SPCC1450.09c-antisense-1	PomBase	ncRNA	III	1741332	1745175	+	EB
SPCC1450.09c		PomBase	protein_coding	III	1741202	1745250	-	SPNCRNA.501		PomBase	ncRNA	III	1744243	1745234	+	EB
SPNCRNA.1234	prl10	PomBase	ncRNA	III	1837499	1840092	-	SPCC1223.02	nmt1	PomBase	protein_coding	III	1838413	1839664	+	EB
SPNCRNA.1245	rpl2702-antisense-1	PomBase	ncRNA	III	1938950	1940302	-	SPNCRNA.508		PomBase	ncRNA	III	1938961	1939133	+	EB
SPNCRNA.1245	rpl2702-antisense-1	PomBase	ncRNA	III	1938950	1940302	-	SPCC74.05	rpl2702	PomBase	protein_coding	III	1939218	1939907	+	EB
SPCC1620.12c		PomBase	protein_coding	III	2164463	2170064	-	SPCC1620.11	nup97	PomBase	protein_coding	III	2165020	2168871	+	EB
SPNCRNA.1118	ght6-antisense-1	PomBase	ncRNA	III	204633	206912	-	SPCC1235.13	ght6	PomBase	protein_coding	III	204706	206717	+	EB
SPCC18B5.11c	cds1	PomBase	protein_coding	III	739361	741424	-	SPNCRNA.1155	cds1-antisense-1	PomBase	ncRNA	III	740307	741273	+	EB
SPCC1393.09c	gir2	PomBase	protein_coding	III	815087	816595	-	SPNCRNA.1160	SPCC1393.09c-antisense-1	PomBase	ncRNA	III	815167	816476	+	EB
SPCC895.09c	ucp12	PomBase	protein_coding	III	1016696	1022436	-	SPNCRNA.1167		PomBase	ncRNA	III	1020996	1022248	+	EB
SPNCRNA.1172		PomBase	ncRNA	III	1068597	1069142	-	SPNCRNA.481		PomBase	ncRNA	III	1068658	1068746	+	EB
SPCC11E10.05c	ynd1	PomBase	protein_coding	III	1460166	1463047	-	SPNCRNA.1199	ynd1-antisense-1	PomBase	ncRNA	III	1461159	1462461	+	EB
SPCC162.10	ppk33	PomBase	protein_coding	III	1557811	1561207	-	SPNCRNA.495		PomBase	ncRNA	III	1560068	1561109	+	EB
SPCC777.03c		PomBase	protein_coding	III	1601266	1604737	-	SPNCRNA.1210	SPCC777.03c-antisense-1	PomBase	ncRNA	III	1601457	1602924	+	EB
SPNCRNA.1215	SPCC417.03-antisense-1	PomBase	ncRNA	III	1671883	1674238	-	SPCC417.03		PomBase	protein_coding	III	1672003	1672332	+	EB
SPNCRNA.1215	SPCC417.03-antisense-1	PomBase	ncRNA	III	1671883	1674238	-	SPCC417.04		PomBase	protein_coding	III	1673314	1673856	+	EB
SPNCRNA.1223	SPCC191.10-antisense-1	PomBase	ncRNA	III	1721177	1722876	-	SPCC191.10		PomBase	protein_coding	III	1721489	1722397	+	EB
SPCC4F11.04c	imt2	PomBase	protein_coding	III	2007921	2010840	-	SPNCRNA.1253	imt2-antisense-1	PomBase	ncRNA	III	2008071	2009851	+	EB
SPCC4F11.04c	imt2	PomBase	protein_coding	III	2007921	2010840	-	SPCC4F11.05		PomBase	protein_coding	III	2010426	2010789	+	EB
SPCC1620.14c	snf22	PomBase	protein_coding	III	2171573	2179601	-	SPNCRNA.123		PomBase	ncRNA	III	2178524	2178946	+	EB
SPCC70.05c	nnk1	PomBase	protein_coding	III	2358510	2363630	-	SPNCRNA.519		PomBase	ncRNA	III	2362179	2362725	+	EB
SPCC757.15	cox14	PomBase	protein_coding	III	59097	61018	-	SPNCRNA.453		PomBase	ncRNA	III	59326	60703	+	EB
SPCC320.06		PomBase	protein_coding	III	152941	159654	-	SPCC320.07c	mde7	PomBase	protein_coding	III	155906	158191	+	EB
SPCC320.06		PomBase	protein_coding	III	152941	159654	-	SPNCRNA.1114		PomBase	ncRNA	III	153044	153390	+	EB
SPCC5E4.05c	mgl1	PomBase	protein_coding	III	649474	650958	-	SPNCRNA.1149	SPCC5E4.10c-antisense-1	PomBase	ncRNA	III	650169	650942	+	EB
SPCC4B3.18	ppc1	PomBase	protein_coding	III	1142616	1144737	-	SPNCRNA.1173	ppc1-antisense-1	PomBase	ncRNA	III	1143131	1144374	+	EB
SPNCRNA.1188	pbi2-antisense-1	PomBase	ncRNA	III	1355614	1357669	-	SPCC338.11c	rrg1	PomBase	protein_coding	III	1356162	1357371	+	EB
SPCC61.01c	str2	PomBase	protein_coding	III	1435212	1442233	-	SPCC622.18	rpl6	PomBase	protein_coding	III	1437118	1438010	+	EB
SPCC61.01c	str2	PomBase	protein_coding	III	1435212	1442233	-	SPCC622.19	jmj4	PomBase	protein_coding	III	1438134	1439921	+	EB
SPCC188.04c	spc25	PomBase	protein_coding	III	1478061	1482328	-	SPCC188.03	cnd3	PomBase	protein_coding	III	1478178	1481959	+	EB
SPNCRNA.1227	ste6-antisense-1	PomBase	ncRNA	III	1765433	1769380	-	SPCC1442.01	ste6	PomBase	protein_coding	III	1765913	1768971	+	EB
SPCC576.12c	mhf2	PomBase	protein_coding	III	2100849	2102839	-	SPCC576.13	swc5	PomBase	protein_coding	III	2101753	2102400	+	EB
SPNCRNA.1262		PomBase	ncRNA	III	2107549	2108268	-	SPNCRNA.512		PomBase	ncRNA	III	2107603	2107915	+	EB
SPNCRNA.1285		PomBase	ncRNA	III	2308782	2311926	-	SPNCRNA.550		PomBase	ncRNA	III	2309721	2310132	+	EB
SPNCRNA.1285		PomBase	ncRNA	III	2308782	2311926	-	SPNCRNA.35	prl35	PomBase	ncRNA	III	2310377	2310786	+	EB
SPNCRNA.1286		PomBase	ncRNA	III	2314400	2317255	-	SPCC965.14c		PomBase	protein_coding	III	2314517	2315434	+	EB
SPCC1827.07c		PomBase	protein_coding	III	2388317	2391839	-	SPNCRNA.40	prl40	PomBase	ncRNA	III	2391631	2391821	+	EB
SPSNORNA.49	snR97	PomBase	snoRNA	I	170709	170856	+	SPAC13G6.01c	rad8	PomBase	protein_coding	I	170489	174701	-	FO
SPNCRNA.142		PomBase	ncRNA	I	213841	214818	+	SPNCRNA.623		PomBase	ncRNA	I	213527	215928	-	FO
SPNCRNA.144		PomBase	ncRNA	I	238509	238898	+	SPNCRNA.626		PomBase	ncRNA	I	237820	239427	-	FO
SPAC1F5.07c	hem14	PomBase	protein_coding	I	276723	278573	+	SPAC1F5.06	lsh1	PomBase	protein_coding	I	276657	281347	-	FO
SPNCRNA.27	prl27	PomBase	ncRNA	I	299464	299610	+	SPAC18B11.10	tup11	PomBase	protein_coding	I	299278	301837	-	FO
SPAC630.03	arp3	PomBase	protein_coding	I	350406	352296	+	SPAC630.04c		PomBase	protein_coding	I	350239	353340	-	FO
SPAC630.05	gyp7	PomBase	protein_coding	I	353783	356580	+	SPAC630.06c		PomBase	protein_coding	I	353705	357205	-	FO
SPNCRNA.05	prl5	PomBase	ncRNA	I	434104	434843	+	SPAC13C5.06c	mug121	PomBase	protein_coding	I	434102	435179	-	FO
SPAC1296.06	tah18	PomBase	protein_coding	I	719380	721549	+	SPAPJ696.01c	vps17	PomBase	protein_coding	I	719090	723684	-	FO
SPAC521.02		PomBase	protein_coding	I	843197	844165	+	SPNCRNA.692	SPAC521.02-antisense-1	PomBase	ncRNA	I	843102	844243	-	FO
SPNCRNA.700	mss1-antisense-1	PomBase	ncRNA	I	951028	952560	+	SPAC222.05c	mss1	PomBase	protein_coding	I	950912	953006	-	FO
SPAC22A12.16		PomBase	protein_coding	I	1186205	1187928	+	SPAC22A12.17c		PomBase	protein_coding	I	1185837	1189506	-	FO
SPNCRNA.729		PomBase	ncRNA	I	1236996	1238533	+	SPNCRNA.728	SPAC10F6.15-antisense-1	PomBase	ncRNA	I	1235569	1238775	-	FO
SPAC343.07	mug28	PomBase	protein_coding	I	1651012	1652981	+	SPAC343.08c	mrp17	PomBase	protein_coding	I	1650923	1653983	-	FO
SPAC343.16	lys2	PomBase	protein_coding	I	1675730	1678118	+	SPAC343.17c		PomBase	protein_coding	I	1673685	1680143	-	FO
SPNCRNA.784		PomBase	ncRNA	I	1956501	1956988	+	SPNCRNA.783		PomBase	ncRNA	I	1956476	1957899	-	FO
SPAC6C3.05		PomBase	protein_coding	I	2330833	2332240	+	SPAC6C3.06c		PomBase	protein_coding	I	2330820	2335555	-	FO
SPNCRNA.558	npr2-antisense-1	PomBase	ncRNA	I	2495902	2496323	+	SPAC23H3.03c	npr2	PomBase	protein_coding	I	2495844	2497780	-	FO
SPAC25H1.03	atg101	PomBase	protein_coding	I	2528030	2528644	+	SPNCRNA.833		PomBase	ncRNA	I	2527828	2529986	-	FO
SPNCRNA.837	SPAC4A8.06c-antisense-1	PomBase	ncRNA	I	2553840	2555738	+	SPAC4A8.06c		PomBase	protein_coding	I	2553801	2555939	-	FO
SPAC823.17		PomBase	protein_coding	I	2583863	2584233	+	SPNCRNA.840	SPAC823.02-antisense-1	PomBase	ncRNA	I	2583531	2585065	-	FO
SPAC31G5.10	eta2	PomBase	protein_coding	I	3002057	3003766	+	SPNCRNA.872	eta2-antisense-1	PomBase	ncRNA	I	3001750	3004335	-	FO
SPAC16A10.02	sub1	PomBase	protein_coding	I	3080862	3083426	+	SPAC16A10.03c		PomBase	protein_coding	I	3080492	3084667	-	FO
SPNCRNA.560	atg1801-antisense-1	PomBase	ncRNA	I	3104356	3105524	+	SPAC589.07c	atg1801	PomBase	protein_coding	I	3104101	3105908	-	FO
SPAC959.10	sen15	PomBase	protein_coding	I	3391861	3393106	+	SPAC959.04c	omh6	PomBase	protein_coding	I	3391750	3394014	-	FO
SPAC3H5.05c	rps1401	PomBase	protein_coding	I	3436186	3436825	+	SPAC3H5.04	aar2	PomBase	protein_coding	I	3436000	3438166	-	FO
SPAC3A11.12c	rpt5	PomBase	protein_coding	I	3443930	3446017	+	SPNCRNA.908	rpt5-antisense-1	PomBase	ncRNA	I	3443852	3446506	-	FO
SPNCRNA.562	nop12-antisense-1	PomBase	ncRNA	I	3508689	3509194	+	SPAC16E8.06c	nop12	PomBase	protein_coding	I	3508514	3510077	-	FO
SPNCRNA.93		PomBase	ncRNA	I	3876757	3877223	+	SPNCRNA.944		PomBase	ncRNA	I	3876714	3877850	-	FO
SPNCRNA.244		PomBase	ncRNA	I	4360504	4362103	+	SPNCRNA.980	ayr1-antisense-1	PomBase	ncRNA	I	4358458	4362334	-	FO
SPNCRNA.246		PomBase	ncRNA	I	4400686	4401605	+	SPNCRNA.984		PomBase	ncRNA	I	4400533	4401742	-	FO
SPAC1952.07	rad1	PomBase	protein_coding	I	4978592	4980303	+	SPAC1952.08c		PomBase	protein_coding	I	4978273	4981008	-	FO
SPNCRNA.1069		PomBase	ncRNA	I	5309241	5311409	+	SPNCRNA.1068		PomBase	ncRNA	I	5309027	5311689	-	FO
SPNCRNA.275		PomBase	ncRNA	I	5465093	5465740	+	SPNCRNA.1086	SPAC1039.08-antisense-1	PomBase	ncRNA	I	5463940	5466070	-	FO
SPAC922.06		PomBase	protein_coding	I	5485096	5486287	+	SPAC922.05c		PomBase	protein_coding	I	5482879	5486451	-	FO
SPNCRNA.139		PomBase	ncRNA	I	90868	91753	+	SPNCRNA.604		PomBase	ncRNA	I	90681	91753	-	FO
SPAC11D3.06		PomBase	protein_coding	I	116331	118189	+	SPAC11D3.07c	toe4	PomBase	protein_coding	I	116054	120309	-	FO
SPNCRNA.609	SPAC11D3.14c-antisense-1	PomBase	ncRNA	I	131203	135541	+	SPAC11D3.14c		PomBase	protein_coding	I	131190	135736	-	FO
SPNCRNA.627		PomBase	ncRNA	I	237903	238881	+	SPNCRNA.626		PomBase	ncRNA	I	237820	239427	-	FO
SPNCRNA.640	efg1-antisense-1	PomBase	ncRNA	I	345363	346322	+	SPAC12G12.02	efg1	PomBase	protein_coding	I	345234	347735	-	FO
SPNCRNA.552	pol4-antisense-1	PomBase	ncRNA	I	541795	543483	+	SPAC2F7.06c	pol4	PomBase	protein_coding	I	541576	543735	-	FO
SPAC13A11.06	pdc202	PomBase	protein_coding	I	585355	587495	+	SPNCRNA.662	SPAC13A11.06-antisense-1	PomBase	ncRNA	I	584478	587656	-	FO
SPAC13A11.06	pdc202	PomBase	protein_coding	I	585355	587495	+	SPNCRNA.553	SPAC13A11.06-antisense-2	PomBase	ncRNA	I	585266	587631	-	FO
SPAC1D4.04	cct2	PomBase	protein_coding	I	644667	646547	+	SPAC1D4.05c		PomBase	protein_coding	I	644623	648097	-	FO
SPNCRNA.685	SPAC16C9.01c-antisense-1	PomBase	ncRNA	I	790798	791645	+	SPAC16C9.01c		PomBase	protein_coding	I	790245	792274	-	FO
SPNCRNA.715	mug54-antisense-1	PomBase	ncRNA	I	1134589	1135838	+	SPAC56F8.05c	mug64	PomBase	protein_coding	I	1134418	1136038	-	FO
SPAC4C5.04	rad31	PomBase	protein_coding	I	1198224	1199733	+	SPNCRNA.722		PomBase	ncRNA	I	1197063	1199912	-	FO
SPNCRNA.171		PomBase	ncRNA	I	1481491	1481827	+	SPNCRNA.743		PomBase	ncRNA	I	1481083	1482570	-	FO
SPAC167.06c	mug143	PomBase	protein_coding	I	1550050	1550889	+	SPAC167.05		PomBase	protein_coding	I	1549926	1553310	-	FO
SPAC1002.14	itt1	PomBase	protein_coding	I	1824570	1826248	+	SPAC1002.15c	med6	PomBase	protein_coding	I	1824486	1827260	-	FO
SPAC140.03	arb1	PomBase	protein_coding	I	1899904	1901605	+	SPNCRNA.771	arb1-antisense-1	PomBase	ncRNA	I	1899821	1901995	-	FO
SPNCRNA.182		PomBase	ncRNA	I	1901612	1901982	+	SPNCRNA.771	arb1-antisense-1	PomBase	ncRNA	I	1899821	1901995	-	FO
SPNCRNA.804	atg12-antisense-1	PomBase	ncRNA	I	2199428	2200071	+	SPAC1783.06c	atg12	PomBase	protein_coding	I	2199327	2200168	-	FO
SPNCRNA.820	kap114-antisense-1	PomBase	ncRNA	I	2375519	2376190	+	SPAC22H10.03c	kap114	PomBase	protein_coding	I	2373052	2376572	-	FO
SPAC6B12.18	gon7	PomBase	protein_coding	I	2416132	2416772	+	SPAC6B12.04c		PomBase	protein_coding	I	2415952	2418241	-	FO
SPNCRNA.838	vrs2-antisense-1	PomBase	ncRNA	I	2558542	2561108	+	SPAC4A8.08c	vrs2	PomBase	protein_coding	I	2558454	2561989	-	FO
SPNCRNA.200		PomBase	ncRNA	I	2663415	2664052	+	SPAC4F8.08	mug114	PomBase	protein_coding	I	2662988	2665035	-	FO
SPAC644.10	med11	PomBase	protein_coding	I	2691326	2692150	+	SPAC644.11c	pkp1	PomBase	protein_coding	I	2691298	2693767	-	FO
SPSNORNA.54	snr79	PomBase	snoRNA	I	2705950	2706037	+	SPAPB2B4.01c	gpi12	PomBase	protein_coding	I	2705764	2707435	-	FO
SPNCRNA.859	amt3-antisense-1	PomBase	ncRNA	I	2924745	2926536	+	SPAC2E1P3.02c	amt3	PomBase	protein_coding	I	2924692	2927075	-	FO
SPNCRNA.71		PomBase	ncRNA	I	3001761	3001930	+	SPNCRNA.872	eta2-antisense-1	PomBase	ncRNA	I	3001750	3004335	-	FO
SPNCRNA.898	pcp1-antisense-1	PomBase	ncRNA	I	3255912	3258277	+	SPAC6G9.06c	pcp1	PomBase	protein_coding	I	3254401	3258320	-	FO
SPAC26A3.11		PomBase	protein_coding	I	3356375	3357902	+	SPAC26A3.12c	dhp1	PomBase	protein_coding	I	3356144	3361083	-	FO
SPAC8E11.12		PomBase	protein_coding	I	3374696	3375004	+	SPAC8E11.10		PomBase	protein_coding	I	3372749	3375005	-	FO
SPAC8E11.03c	dmc1	PomBase	protein_coding	I	3382274	3383404	+	SPNCRNA.904	dmc1-antisense-1	PomBase	ncRNA	I	3382189	3383857	-	FO
SPNCRNA.910		PomBase	ncRNA	I	3455831	3456760	+	SPNCRNA.909		PomBase	ncRNA	I	3455156	3456884	-	FO
SPNCRNA.936	rad50-antisense-1	PomBase	ncRNA	I	3791897	3793891	+	SPAC1556.01c	rad50	PomBase	protein_coding	I	3791753	3796023	-	FO
SPNCRNA.92		PomBase	ncRNA	I	3875656	3876105	+	SPAC1071.10c	pma1	PomBase	protein_coding	I	3871642	3876176	-	FO
SPNCRNA.950		PomBase	ncRNA	I	3938842	3939103	+	SPNCRNA.949	sut1-antisense-1	PomBase	ncRNA	I	3936949	3940336	-	FO
SPAC27E2.12		PomBase	protein_coding	I	4010913	4011317	+	SPAC27E2.04c	mug155	PomBase	protein_coding	I	4010592	4011430	-	FO
SPNCRNA.978	SPAC27F1.10-antisense-1	PomBase	ncRNA	I	4326026	4326614	+	SPAC27F1.10		PomBase	protein_coding	I	4325963	4326914	-	FO
SPAC23D3.08	usp108	PomBase	protein_coding	I	4352440	4355260	+	SPAC23D3.09	arp42	PomBase	protein_coding	I	4352333	4355333	-	FO
SPAC9E9.01		PomBase	protein_coding	I	4434861	4435509	+	SPAC9E9.02		PomBase	protein_coding	I	4434478	4437145	-	FO
SPNCRNA.248		PomBase	ncRNA	I	4531070	4531631	+	SPNCRNA.995		PomBase	ncRNA	I	4531036	4532486	-	FO
SPAC637.09		PomBase	protein_coding	I	4555184	4557390	+	SPNCRNA.998		PomBase	ncRNA	I	4554077	4557450	-	FO
SPAC144.16	cia2	PomBase	protein_coding	I	4686462	4688886	+	SPAC144.17c		PomBase	protein_coding	I	4686302	4689196	-	FO
SPNCRNA.1026	fus1-antisense-1	PomBase	ncRNA	I	4814239	4817443	+	SPAC20G4.02c	fus1	PomBase	protein_coding	I	4813111	4817790	-	FO
SPAC1B3.20		PomBase	protein_coding	I	4948562	4949118	+	SPAC1B3.11c	ypt4	PomBase	protein_coding	I	4948541	4950238	-	FO
SPNCRNA.257		PomBase	ncRNA	I	4994799	4995315	+	SPAC1952.15c	rec24	PomBase	protein_coding	I	4994792	4997222	-	FO
SPNCRNA.1043	gmh3-antisense-1	PomBase	ncRNA	I	5029269	5030305	+	SPAC22E12.06c	gmh3	PomBase	protein_coding	I	5027605	5030482	-	FO
SPAC19D5.07	uga1	PomBase	protein_coding	I	5222447	5224795	+	SPAC14C4.01c		PomBase	protein_coding	I	5221803	5226054	-	FO
SPNCRNA.1064		PomBase	ncRNA	I	5267175	5269088	+	SPNCRNA.1063		PomBase	ncRNA	I	5266525	5269973	-	FO
SPNCRNA.1072	SPAP8A3.07c-antisense-1	PomBase	ncRNA	I	5326840	5328155	+	SPAP8A3.07c		PomBase	protein_coding	I	5326386	5328455	-	FO
SPNCRNA.1079	rad2-antisense-1	PomBase	ncRNA	I	5389615	5390903	+	SPAC3G6.06c	rad2	PomBase	protein_coding	I	5389586	5391518	-	FO
SPNCRNA.613	hsp3102-antisense-1	PomBase	ncRNA	I	148362	149005	+	SPAC5H10.02c	hsp3102	PomBase	protein_coding	I	148038	150331	-	FO
SPRRNA.10		PomBase	rRNA	I	149658	149776	+	SPAC5H10.02c	hsp3102	PomBase	protein_coding	I	148038	150331	-	FO
SPNCRNA.616	SPAC5H10.12c-antisense-1	PomBase	ncRNA	I	166583	167280	+	SPAC5H10.12c		PomBase	protein_coding	I	165814	167826	-	FO
SPNCRNA.631	trk2-antisense-1	PomBase	ncRNA	I	256086	257001	+	SPAC1639.02c	trk2	PomBase	protein_coding	I	255881	259505	-	FO
SPNCRNA.639	mcp60-antisense-1	PomBase	ncRNA	I	340209	341954	+	SPAC12G12.04	mcp60	PomBase	protein_coding	I	339766	342080	-	FO
SPAC22G7.05	kri1	PomBase	protein_coding	I	736722	738782	+	SPNCRNA.678	SPAC22G7.05-antisense-1	PomBase	ncRNA	I	736520	738893	-	FO
SPAC4G8.10	gos1	PomBase	protein_coding	I	781348	783419	+	SPAC4G8.11c	atp10	PomBase	protein_coding	I	781347	783634	-	FO
SPAC10F6.15		PomBase	protein_coding	I	1235601	1237035	+	SPNCRNA.728	SPAC10F6.15-antisense-1	PomBase	ncRNA	I	1235569	1238775	-	FO
SPNCRNA.731	cox1101-antisense-1	PomBase	ncRNA	I	1268172	1269878	+	SPAC1420.04c	cox1101	PomBase	protein_coding	I	1267830	1270260	-	FO
SPAPB17E12.13	rpl1802	PomBase	protein_coding	I	1285627	1286338	+	SPAPB17E12.14c		PomBase	protein_coding	I	1285525	1289315	-	FO
SPNCRNA.734	ade3-antisense-1	PomBase	ncRNA	I	1332337	1333254	+	SPAC6F12.10c	ade3	PomBase	protein_coding	I	1329091	1333409	-	FO
SPAC167.03c	snu66	PomBase	protein_coding	I	1554993	1557929	+	SPAC167.02	ptb1	PomBase	protein_coding	I	1554880	1558526	-	FO
SPAC17A5.11	rec12	PomBase	protein_coding	I	1772925	1774203	+	SPNCRNA.760	rec12-antisense-1	PomBase	ncRNA	I	1772501	1774232	-	FO
SPNCRNA.775		PomBase	ncRNA	I	1943705	1943994	+	SPAC3H1.06c		PomBase	protein_coding	I	1940432	1944540	-	FO
SPAC4G9.03	adk1	PomBase	protein_coding	I	2255837	2256730	+	SPAC4G9.04c	pcf11	PomBase	protein_coding	I	2255677	2259196	-	FO
SPAC6B12.13		PomBase	protein_coding	I	2435833	2437020	+	SPAC6B12.14c		PomBase	protein_coding	I	2435528	2437498	-	FO
SPAC25H1.04	mug105	PomBase	protein_coding	I	2529085	2529901	+	SPNCRNA.833		PomBase	ncRNA	I	2527828	2529986	-	FO
SPAC823.02		PomBase	protein_coding	I	2583804	2583973	+	SPNCRNA.840	SPAC823.02-antisense-1	PomBase	ncRNA	I	2583531	2585065	-	FO
SPAC31G5.03	rps1101	PomBase	protein_coding	I	2992622	2993240	+	SPNCRNA.870		PomBase	ncRNA	I	2992359	2994428	-	FO
SPNCRNA.212		PomBase	ncRNA	I	3060292	3061152	+	SPNCRNA.881		PomBase	ncRNA	I	3060233	3061210	-	FO
SPAPB1E7.10	rpc17	PomBase	protein_coding	I	3316817	3317528	+	SPAPB1E7.11c		PomBase	protein_coding	I	3316786	3319038	-	FO
SPNCRNA.229		PomBase	ncRNA	I	3710909	3711379	+	SPNCRNA.929		PomBase	ncRNA	I	3710890	3711593	-	FO
SPAC15A10.15	sgo2	PomBase	protein_coding	I	3714084	3716585	+	SPNCRNA.930		PomBase	ncRNA	I	3711920	3716625	-	FO
SPAP7G5.05	rpl1002	PomBase	protein_coding	I	3744043	3744906	+	SPNCRNA.933	rpl1002-antisense-1	PomBase	ncRNA	I	3744011	3745649	-	FO
SPNCRNA.242		PomBase	ncRNA	I	4154360	4154694	+	SPNCRNA.965		PomBase	ncRNA	I	4153991	4154750	-	FO
SPNCRNA.1006	dhc1-antisense-1	PomBase	ncRNA	I	4625840	4627501	+	SPAC1093.06c	dhc1	PomBase	protein_coding	I	4622166	4635111	-	FO
SPAC30C2.03		PomBase	protein_coding	I	4637119	4637943	+	SPNCRNA.1007	SPAC30C2.03-antisense-1	PomBase	ncRNA	I	4636966	4638001	-	FO
SPAC1782.11	met14	PomBase	protein_coding	I	4773628	4774653	+	SPAC1782.12c		PomBase	protein_coding	I	4773459	4775369	-	FO
SPNCRNA.1044	mcp3-antisense-1	PomBase	ncRNA	I	5074150	5077557	+	SPAC1006.04c	mcp3	PomBase	protein_coding	I	5074102	5078206	-	FO
SPAC29A4.12c	mug108	PomBase	protein_coding	I	5124554	5125643	+	SPAC29A4.11	rga3	PomBase	protein_coding	I	5123328	5129129	-	FO
SPNCRNA.1053		PomBase	ncRNA	I	5152528	5153825	+	SPNCRNA.1052		PomBase	ncRNA	I	5152335	5153843	-	FO
SPNCRNA.90		PomBase	ncRNA	I	5172196	5172341	+	SPNCRNA.1055		PomBase	ncRNA	I	5172050	5173481	-	FO
SPNCRNA.1081	SPAC29B12.05c-antisense-1	PomBase	ncRNA	I	5416345	5417406	+	SPAC29B12.05c		PomBase	protein_coding	I	5416197	5417408	-	FO
SPNCRNA.633	fal1-antisense-1	PomBase	ncRNA	I	271077	272457	+	SPAC1F5.10		PomBase	protein_coding	I	270893	272610	-	FO
SPNCRNA.635	tup11-antisense-1	PomBase	ncRNA	I	300705	301411	+	SPAC18B11.10	tup11	PomBase	protein_coding	I	299278	301837	-	FO
SPAC18B11.02c		PomBase	protein_coding	I	313974	315335	+	SPNCRNA.636		PomBase	ncRNA	I	312215	316276	-	FO
SPNCRNA.637	sif3-antisense-1	PomBase	ncRNA	I	317718	319171	+	SPAC12G12.15	sif3	PomBase	protein_coding	I	316996	319185	-	FO
SPAC31A2.08	mrp20	PomBase	protein_coding	I	402841	403862	+	SPAC31A2.09c	apm4	PomBase	protein_coding	I	402719	405389	-	FO
SPNCRNA.158		PomBase	ncRNA	I	678585	679442	+	SPNCRNA.675		PomBase	ncRNA	I	678571	680480	-	FO
SPNCRNA.693	SPAC521.04c-antisense-1	PomBase	ncRNA	I	848371	849443	+	SPAC521.04c	sst1	PomBase	protein_coding	I	846022	849480	-	FO
SPNCRNA.705	fap2-antisense-1	PomBase	ncRNA	I	1025199	1025635	+	SPAC139.04c	fap2	PomBase	protein_coding	I	1024002	1025903	-	FO
SPAC23C4.11	atp18	PomBase	protein_coding	I	1047065	1047741	+	SPNCRNA.708	atp18-antisense-1	PomBase	ncRNA	I	1046859	1048934	-	FO
SPAC56F8.13		PomBase	protein_coding	I	1149078	1150659	+	SPAC56F8.14c	mug115	PomBase	protein_coding	I	1148131	1152178	-	FO
SPNCRNA.432		PomBase	ncRNA	I	1237146	1238641	+	SPNCRNA.728	SPAC10F6.15-antisense-1	PomBase	ncRNA	I	1235569	1238775	-	FO
SPAPB17E12.09		PomBase	protein_coding	I	1280537	1281411	+	SPAPB17E12.10c		PomBase	protein_coding	I	1280495	1282878	-	FO
SPNCRNA.555	ire1-antisense-1	PomBase	ncRNA	I	1559881	1561967	+	SPAC167.01	ire1	PomBase	protein_coding	I	1559383	1562894	-	FO
SPAP27G11.16		PomBase	protein_coding	I	1631283	1631597	+	SPNCRNA.750		PomBase	ncRNA	I	1631129	1632401	-	FO
SPAC343.15	tit1	PomBase	protein_coding	I	1673840	1675661	+	SPAC343.17c		PomBase	protein_coding	I	1673685	1680143	-	FO
SPAC824.04	swd22	PomBase	protein_coding	I	1690187	1691715	+	SPNCRNA.755	SPAC824.04-antisense-1	PomBase	ncRNA	I	1690122	1691922	-	FO
SPAC664.13		PomBase	protein_coding	I	1729505	1729858	+	SPAC664.12c		PomBase	protein_coding	I	1728142	1730784	-	FO
SPNCRNA.798	SPAC23C11.06c-antisense-1	PomBase	ncRNA	I	2141671	2143567	+	SPAC23C11.06c		PomBase	protein_coding	I	2141632	2143598	-	FO
SPAC18G6.13		PomBase	protein_coding	I	2241013	2241357	+	SPNCRNA.806	SPAC18G6.13-antisense-1	PomBase	ncRNA	I	2240685	2241430	-	FO
SPNCRNA.836	myp2-antisense-1	PomBase	ncRNA	I	2547383	2552168	+	SPAC4A8.05c	myp2	PomBase	protein_coding	I	2547260	2553707	-	FO
SPAC644.16	rna15	PomBase	protein_coding	I	2701588	2703006	+	SPAC644.17c	mrpl9	PomBase	protein_coding	I	2701420	2703846	-	FO
SPNCRNA.847	SPAC6F6.03c-antisense-1	PomBase	ncRNA	I	2734065	2736123	+	SPAC6F6.03c		PomBase	protein_coding	I	2734031	2736306	-	FO
SPAC3F10.13	ucp6	PomBase	protein_coding	I	2845944	2848624	+	SPAC3F10.15c	spo12	PomBase	protein_coding	I	2845471	2849267	-	FO
SPACUNK4.06c	rpb7	PomBase	protein_coding	I	2902104	2903133	+	SPAPYUK71.03c	syn1	PomBase	protein_coding	I	2901946	2907275	-	FO
SPAC1486.11	fmc1	PomBase	protein_coding	I	3202780	3203137	+	SPNCRNA.894	fmc1-antisense-1	PomBase	ncRNA	I	3202438	3203222	-	FO
SPAC6G10.06		PomBase	protein_coding	I	3226929	3228192	+	SPNCRNA.896	SPAC6G10.06-antisense-1	PomBase	ncRNA	I	3226537	3228414	-	FO
SPAC3H5.13	new4	PomBase	protein_coding	I	3412527	3413053	+	SPAC3H5.11		PomBase	protein_coding	I	3412269	3414736	-	FO
SPNCRNA.914	mde1-antisense-1	PomBase	ncRNA	I	3507206	3508322	+	SPAC16E8.05c	mde1	PomBase	protein_coding	I	3507198	3508537	-	FO
SPAC8C9.04		PomBase	protein_coding	I	3646174	3648784	+	SPNCRNA.925	SPAC8C9.04-antisense-1	PomBase	ncRNA	I	3645889	3649035	-	FO
SPAC1071.08	rpp203	PomBase	protein_coding	I	3869082	3869610	+	SPAC1071.09c		PomBase	protein_coding	I	3869017	3871602	-	FO
SPNCRNA.94		PomBase	ncRNA	I	3879508	3880008	+	SPNCRNA.945		PomBase	ncRNA	I	3879034	3880272	-	FO
SPAC27E2.13		PomBase	protein_coding	I	4008511	4008693	+	SPNCRNA.53	prl53	PomBase	ncRNA	I	4008054	4009905	-	FO
SPAC27E2.13		PomBase	protein_coding	I	4008511	4008693	+	SPAC27E2.11c		PomBase	protein_coding	I	4008075	4010224	-	FO
SPAC19G12.03	cda1	PomBase	protein_coding	I	4047209	4049353	+	SPAC19G12.02c	pms1	PomBase	protein_coding	I	4044821	4049384	-	FO
SPAC25B8.20		PomBase	protein_coding	I	4166658	4167704	+	SPAC25B8.07c	rcf1	PomBase	protein_coding	I	4166006	4167734	-	FO
SPAC25B8.09		PomBase	protein_coding	I	4170550	4171657	+	SPNCRNA.967	SPAC25B8.09-antisense-1	PomBase	ncRNA	I	4170479	4172438	-	FO
SPNCRNA.977	SPAC27F1.05c-antisense-1	PomBase	ncRNA	I	4323522	4325624	+	SPAC27F1.05c		PomBase	protein_coding	I	4323424	4325633	-	FO
SPNCRNA.983	tsn1-antisense-1	PomBase	ncRNA	I	4395187	4395595	+	SPAC30.03c	tsn1	PomBase	protein_coding	I	4394376	4395639	-	FO
SPNCRNA.985		PomBase	ncRNA	I	4400708	4401528	+	SPNCRNA.984		PomBase	ncRNA	I	4400533	4401742	-	FO
SPAC29E6.04	nnf1	PomBase	protein_coding	I	4409773	4410391	+	SPAC29E6.05c	mxr1	PomBase	protein_coding	I	4409678	4411336	-	FO
SPNCRNA.1014		PomBase	ncRNA	I	4673137	4673690	+	SPNCRNA.1013		PomBase	ncRNA	I	4673024	4673742	-	FO
SPAC144.11	rps1102	PomBase	protein_coding	I	4674587	4675181	+	SPNCRNA.1015		PomBase	ncRNA	I	4674037	4675800	-	FO
SPAC11H11.01	sst6	PomBase	protein_coding	I	4775688	4777440	+	SPAC11H11.02c	mug162	PomBase	protein_coding	I	4775517	4778622	-	FO
SPAC4F10.17		PomBase	protein_coding	I	4868326	4869283	+	SPAC4F10.16c		PomBase	protein_coding	I	4863739	4869888	-	FO
SPAC29A4.22		PomBase	protein_coding	I	5124392	5124613	+	SPAC29A4.11	rga3	PomBase	protein_coding	I	5123328	5129129	-	FO
SPAC29A4.04c	cbf5	PomBase	protein_coding	I	5140322	5142190	+	SPNCRNA.1051	cbf5-antisense-1	PomBase	ncRNA	I	5140112	5142317	-	FO
SPNCRNA.269		PomBase	ncRNA	I	5413747	5414846	+	SPNCRNA.1080		PomBase	ncRNA	I	5413728	5414935	-	FO
SPNCRNA.1085	SPAC1039.07c-antisense-1	PomBase	ncRNA	I	5462490	5463916	+	SPAC1039.07c		PomBase	protein_coding	I	5462118	5463989	-	FO
SPNCRNA.415		PomBase	ncRNA	II	3154684	3155288	+	SPNCRNA.1583		PomBase	ncRNA	II	3154095	3156370	-	FO
SPBC11C11.07	rpl1801	PomBase	protein_coding	II	3361513	3362632	+	SPNCRNA.1594	rpl1801-antisense-1	PomBase	ncRNA	II	3361434	3362721	-	FO
SPBP8B7.19	spt16	PomBase	protein_coding	II	3671316	3674622	+	SPBP8B7.20c	nop2	PomBase	protein_coding	II	3671160	3676674	-	FO
SPNCRNA.1632	utp4-antisense-1	PomBase	ncRNA	II	3703746	3705835	+	SPBC19F5.02c	utp4	PomBase	protein_coding	II	3703456	3706300	-	FO
SPNCRNA.1640	vps13a-antisense-1	PomBase	ncRNA	II	3789314	3791261	+	SPBC21C3.01c	vps1301	PomBase	protein_coding	II	3788890	3798775	-	FO
SPBC1604.16c		PomBase	protein_coding	II	3901632	3902410	+	SPBC1604.15	gpi16	PomBase	protein_coding	II	3900976	3904592	-	FO
SPNCRNA.89		PomBase	ncRNA	II	3960007	3960165	+	SPBC26H8.13c		PomBase	protein_coding	II	3959939	3961152	-	FO
SPBTRNAGLU.08		PomBase	tRNA	II	4107639	4107710	+	SPNCRNA.1669		PomBase	ncRNA	II	4107562	4109819	-	FO
SPNCRNA.1670		PomBase	ncRNA	II	4109027	4109600	+	SPNCRNA.1669		PomBase	ncRNA	II	4107562	4109819	-	FO
SPNCRNA.113		PomBase	ncRNA	II	4129796	4130288	+	SPNCRNA.1673		PomBase	ncRNA	II	4129491	4131375	-	FO
SPNCRNA.442		PomBase	ncRNA	II	4367233	4368175	+	SPNCRNA.1688		PomBase	ncRNA	II	4367088	4368303	-	FO
SPBC1198.09	ubc16	PomBase	protein_coding	II	189392	191786	+	SPBC1198.10c	slm5	PomBase	protein_coding	II	188789	191818	-	FO
SPBC800.03	clr3	PomBase	protein_coding	II	254715	257138	+	SPNCRNA.1331	clr3-antisense-1	PomBase	ncRNA	II	254617	257138	-	FO
SPBC800.06	brx1	PomBase	protein_coding	II	262562	263669	+	SPNCRNA.1332	brx1-antisense-1	PomBase	ncRNA	II	262125	263868	-	FO
SPNCRNA.1339		PomBase	ncRNA	II	329976	330635	+	SPBP26C9.03c	fet4	PomBase	protein_coding	II	327424	331064	-	FO
SPNCRNA.1348		PomBase	ncRNA	II	361402	362298	+	SPNCRNA.304		PomBase	ncRNA	II	360439	363023	-	FO
SPNCRNA.1373	SPBC839.03c-antisense-1	PomBase	ncRNA	II	599413	600456	+	SPBC839.03c		PomBase	protein_coding	II	599279	600645	-	FO
SPNCRNA.1376	tef103-antisense-1	PomBase	ncRNA	II	626485	626809	+	SPBC839.15c	tef103	PomBase	protein_coding	II	626004	627556	-	FO
SPBC577.02	rpl3801	PomBase	protein_coding	II	754621	755300	+	SPBC577.03c		PomBase	protein_coding	II	754411	756616	-	FO
SPNCRNA.1386	pdf1-antisense-1	PomBase	ncRNA	II	822239	823195	+	SPBC530.12c	pdf1	PomBase	protein_coding	II	820804	823260	-	FO
SPNCRNA.1387		PomBase	ncRNA	II	831085	832524	+	SPBC530.15c		PomBase	protein_coding	II	828602	832553	-	FO
SPNCRNA.34	prl34	PomBase	ncRNA	II	835871	836243	+	SPBC36.01c		PomBase	protein_coding	II	832780	836971	-	FO
SPNCRNA.1396	psy2-antisense-1	PomBase	ncRNA	II	896715	897364	+	SPBC216.01c	psy2	PomBase	protein_coding	II	894372	897437	-	FO
SPBC216.02	mcp5	PomBase	protein_coding	II	898070	901363	+	SPNCRNA.1397	mcp5-antisense-1	PomBase	ncRNA	II	897892	901405	-	FO
SPNCRNA.337		PomBase	ncRNA	II	1080092	1080445	+	SPNCRNA.1409		PomBase	ncRNA	II	1079941	1081342	-	FO
SPBC409.03	swi5	PomBase	protein_coding	II	1137901	1139030	+	SPBC409.04c	mis12	PomBase	protein_coding	II	1137753	1139676	-	FO
SPBC409.18		PomBase	protein_coding	II	1171492	1172644	+	SPBC409.19c		PomBase	protein_coding	II	1171307	1174224	-	FO
SPNCRNA.1427		PomBase	ncRNA	II	1297699	1298710	+	SPBC30B4.01c	wsc1	PomBase	protein_coding	II	1297676	1301328	-	FO
SPBC32H8.06	mug93	PomBase	protein_coding	II	1461719	1463083	+	SPNCRNA.1435	mug93-antisense-1	PomBase	ncRNA	II	1461561	1463725	-	FO
SPBC2F12.09c	atf21	PomBase	protein_coding	II	1722231	1724450	+	SPNCRNA.1457	atf21-antisense-1	PomBase	ncRNA	II	1721083	1724641	-	FO
SPBC28E12.02		PomBase	protein_coding	II	1836327	1838630	+	SPNCRNA.1469	SPBC28E12.02-antisense-1	PomBase	ncRNA	II	1835725	1839359	-	FO
SPBC16E9.05	erg6	PomBase	protein_coding	II	1923596	1925394	+	SPBC16E9.06c	uvi31	PomBase	protein_coding	II	1921776	1926244	-	FO
SPBC18E5.10		PomBase	protein_coding	II	2092713	2095872	+	SPBC18E5.11c	edc3	PomBase	protein_coding	II	2092551	2095975	-	FO
SPBC23G7.11	mag2	PomBase	protein_coding	II	2120231	2121050	+	SPNCRNA.1487	mag2-antisense-1	PomBase	ncRNA	II	2120212	2121384	-	FO
SPNCRNA.1504		PomBase	ncRNA	II	2328687	2329696	+	SPNCRNA.1503		PomBase	ncRNA	II	2327472	2330741	-	FO
SPBC36B7.07	tlg1	PomBase	protein_coding	II	2393535	2395530	+	SPBC36B7.08c		PomBase	protein_coding	II	2393472	2395636	-	FO
SPNCRNA.398		PomBase	ncRNA	II	2491214	2491518	+	SPNCRNA.1521		PomBase	ncRNA	II	2491067	2492032	-	FO
SPNCRNA.1534		PomBase	ncRNA	II	2601158	2601839	+	SPNCRNA.1533		PomBase	ncRNA	II	2600790	2602096	-	FO
SPBC3E7.14	smf1	PomBase	protein_coding	II	2685614	2686887	+	SPBC3E7.15c	lac1	PomBase	protein_coding	II	2684885	2688168	-	FO
SPBP4H10.09	rsv1	PomBase	protein_coding	II	2888450	2889979	+	SPNCRNA.1560		PomBase	ncRNA	II	2888192	2892009	-	FO
SPBP4H10.10		PomBase	protein_coding	II	2890645	2891823	+	SPNCRNA.1560		PomBase	ncRNA	II	2888192	2892009	-	FO
SPBC1778.04	spo6	PomBase	protein_coding	II	3103109	3104941	+	SPBC1778.05c	lam2	PomBase	protein_coding	II	3102902	3105980	-	FO
SPNCRNA.412		PomBase	ncRNA	II	3126888	3127616	+	SPNCRNA.1581		PomBase	ncRNA	II	3126882	3127624	-	FO
SPBC405.06	xdj1	PomBase	protein_coding	II	3150474	3152864	+	SPNCRNA.541	SPBC405.06-antisense-2	PomBase	ncRNA	II	3150467	3153000	-	FO
SPBC405.06	xdj1	PomBase	protein_coding	II	3150474	3152864	+	SPNCRNA.1582	SPBC405.06-antisense-1	PomBase	ncRNA	II	3150258	3152904	-	FO
SPBC776.04	sec2302	PomBase	protein_coding	II	3178560	3181338	+	SPNCRNA.1586	sec2302-antisense-1	PomBase	ncRNA	II	3178326	3181780	-	FO
SPNCRNA.1587	cdc7-antisense-1	PomBase	ncRNA	II	3222453	3224035	+	SPBC21.06c	cdc7	PomBase	protein_coding	II	3222351	3226506	-	FO
SPNCRNA.417		PomBase	ncRNA	II	3241812	3242520	+	SPBC19F8.06c	meu22	PomBase	protein_coding	II	3239038	3242818	-	FO
SPBC2G2.05	rpl1603	PomBase	protein_coding	II	3443226	3445951	+	SPBC2G2.06c	apl1	PomBase	protein_coding	II	3443225	3446388	-	FO
SPBC1105.12	hhf3	PomBase	protein_coding	II	3529657	3530388	+	SPNCRNA.1611	hhf3-antisense-1	PomBase	ncRNA	II	3529599	3530978	-	FO
SPBC31F10.08	mde2	PomBase	protein_coding	II	3764820	3765709	+	SPBC31F10.09c	nut2	PomBase	protein_coding	II	3764524	3766439	-	FO
SPBC1347.03	meu14	PomBase	protein_coding	II	4066294	4067457	+	SPNCRNA.1663	meu14-antisense-1	PomBase	ncRNA	II	4066172	4067821	-	FO
SPNCRNA.1302	eno102-antisense-1	PomBase	ncRNA	II	58453	59684	+	SPBPB21E7.01c	eno102	PomBase	protein_coding	II	58136	59704	-	FO
SPNCRNA.100		PomBase	ncRNA	II	163689	163891	+	SPBC1683.10c	pcl1	PomBase	protein_coding	II	163534	165317	-	FO
SPNCRNA.1321	zas1-antisense-1	PomBase	ncRNA	II	177551	178869	+	SPBC1198.04c	zas1	PomBase	protein_coding	II	177469	180735	-	FO
SPBC1198.12	mfr1	PomBase	protein_coding	II	194678	195989	+	SPBC1198.13c	tfg2	PomBase	protein_coding	II	194038	197189	-	FO
SPNCRNA.305		PomBase	ncRNA	II	377318	377617	+	SPNCRNA.1350		PomBase	ncRNA	II	376976	378395	-	FO
SPNCRNA.1379		PomBase	ncRNA	II	672533	673656	+	SPBC947.04	pfl3	PomBase	protein_coding	II	669581	673842	-	FO
SPBPJ4664.03	mfm3	PomBase	protein_coding	II	700291	700700	+	SPNCRNA.1381	mfm3-antisense-1	PomBase	ncRNA	II	700027	701807	-	FO
SPNCRNA.1400		PomBase	ncRNA	II	963076	963774	+	SPBP35G2.16c	ecl2	PomBase	protein_coding	II	961007	963780	-	FO
SPBC8D2.23	new15	PomBase	protein_coding	II	1378510	1378770	+	SPBC8D2.10c	rmt3	PomBase	protein_coding	II	1375889	1379351	-	FO
SPBC8D2.13	shq1	PomBase	protein_coding	II	1382002	1385138	+	SPBC8D2.14c	sed5	PomBase	protein_coding	II	1381910	1385162	-	FO
SPBC32H8.03	bem46	PomBase	protein_coding	II	1457557	1458849	+	SPBC32H8.04c		PomBase	protein_coding	II	1457291	1460149	-	FO
SPNCRNA.1452		PomBase	ncRNA	II	1685386	1685983	+	SPBC19C2.06c	mug124	PomBase	protein_coding	II	1685238	1688060	-	FO
SPNCRNA.1453	mug124-antisense-1	PomBase	ncRNA	II	1686427	1687926	+	SPBC19C2.06c	mug124	PomBase	protein_coding	II	1685238	1688060	-	FO
SPBC18H10.14	rps1601	PomBase	protein_coding	II	1793858	1794755	+	SPNCRNA.1465	rps1601-antisense-1	PomBase	ncRNA	II	1793809	1794860	-	FO
SPBC16E9.08	mcp4	PomBase	protein_coding	II	1928803	1929870	+	SPNCRNA.1476	mcp4-antisense-1	PomBase	ncRNA	II	1928623	1930472	-	FO
SPNCRNA.384		PomBase	ncRNA	II	1981439	1982213	+	SPBC1A4.03c	top2	PomBase	protein_coding	II	1976161	1982842	-	FO
SPBC18E5.15		PomBase	pseudogene	II	2091892	2092234	+	SPNCRNA.1485		PomBase	ncRNA	II	2091791	2092358	-	FO
SPNCRNA.1488	SPBC23G7.13c-antisense-1	PomBase	ncRNA	II	2123317	2125438	+	SPBC23G7.13c		PomBase	protein_coding	II	2123087	2125438	-	FO
SPBC1711.14	rec15	PomBase	protein_coding	II	2161542	2162200	+	SPBC1711.15c		PomBase	protein_coding	II	2161325	2162612	-	FO
SPNCRNA.399		PomBase	ncRNA	II	2527461	2528721	+	SPNCRNA.1524		PomBase	ncRNA	II	2526379	2529466	-	FO
SPNCRNA.1535	mfg1-antisense-1	PomBase	ncRNA	II	2605104	2605868	+	SPBC25B2.04c	mtg1	PomBase	protein_coding	II	2604587	2605899	-	FO
SPBC18A7.01		PomBase	protein_coding	II	2729195	2730774	+	SPBC18A7.02c		PomBase	protein_coding	II	2729015	2732404	-	FO
SPNCRNA.26	prl26	PomBase	ncRNA	II	2827281	2827631	+	SPNCRNA.1554		PomBase	ncRNA	II	2826642	2827645	-	FO
SPNCRNA.1559		PomBase	ncRNA	II	2885636	2886536	+	SPNCRNA.1558	qcr10-antisense-1	PomBase	ncRNA	II	2884156	2887140	-	FO
SPBC1703.06	pof10	PomBase	protein_coding	II	2925471	2927790	+	SPNCRNA.1563	pof10-antisense-1	PomBase	ncRNA	II	2925352	2927873	-	FO
SPBC2A9.13		PomBase	protein_coding	II	2960489	2960729	+	SPBC2A9.14		PomBase	protein_coding	II	2960367	2961154	-	FO
SPBC2D10.18	abc1	PomBase	protein_coding	II	3001076	3003276	+	SPNCRNA.1570	abc1-antisense-1	PomBase	ncRNA	II	3001074	3003417	-	FO
SPNCRNA.1588	spn7-antisense-1	PomBase	ncRNA	II	3228913	3230660	+	SPBC19F8.01c	spn7	PomBase	protein_coding	II	3228620	3231394	-	FO
SPNCRNA.115		PomBase	ncRNA	II	3379891	3379982	+	SPNCRNA.1595		PomBase	ncRNA	II	3379312	3381141	-	FO
SPBC2G2.12	hrs1	PomBase	protein_coding	II	3457163	3458912	+	SPBC2G2.13c	dcd1	PomBase	protein_coding	II	3456962	3460381	-	FO
SPNCRNA.574	cbp1-antisense-1	PomBase	ncRNA	II	3510949	3512276	+	SPBC1105.04c	cbp1	PomBase	protein_coding	II	3510427	3512444	-	FO
SPNCRNA.575	SPBP8B7.10c-antisense-1	PomBase	ncRNA	II	3650446	3651737	+	SPBP8B7.10c	utp16	PomBase	protein_coding	II	3650361	3651820	-	FO
SPBC1604.09c	rex4	PomBase	protein_coding	II	3914657	3915896	+	SPNCRNA.1647	SPBC1604.09c-antisense-1	PomBase	ncRNA	II	3914531	3915987	-	FO
SPBC215.02	bob1	PomBase	protein_coding	II	4027366	4029143	+	SPBC215.03c	csn1	PomBase	protein_coding	II	4027314	4029873	-	FO
SPNCRNA.1674		PomBase	ncRNA	II	4129574	4130925	+	SPNCRNA.1673		PomBase	ncRNA	II	4129491	4131375	-	FO
SPBC342.02	qrs1	PomBase	protein_coding	II	4203368	4205852	+	SPNCRNA.576	qrs1-antisense-1	PomBase	ncRNA	II	4203368	4205951	-	FO
SPNCRNA.114		PomBase	ncRNA	II	4262098	4262173	+	SPBC16A3.18	cip1	PomBase	protein_coding	II	4261818	4264189	-	FO
SPNCRNA.444		PomBase	ncRNA	II	4435937	4436680	+	SPNCRNA.1694		PomBase	ncRNA	II	4435887	4436842	-	FO
SPNCRNA.1307	SPBPB10D8.02c-antisense-1	PomBase	ncRNA	II	83799	85528	+	SPBPB10D8.02c		PomBase	protein_coding	II	83229	85631	-	FO
SPNCRNA.297		PomBase	ncRNA	II	141435	141927	+	SPNCRNA.1315		PomBase	ncRNA	II	141285	142180	-	FO
SPNCRNA.1335	SPBC800.12c-antisense-1	PomBase	ncRNA	II	278235	279160	+	SPBC800.12c		PomBase	protein_coding	II	277941	279285	-	FO
SPBC428.07	meu6	PomBase	protein_coding	II	454108	456553	+	SPBC428.08c	clr4	PomBase	protein_coding	II	453996	458487	-	FO
SPBC428.15		PomBase	protein_coding	II	472084	473687	+	SPNCRNA.1363	SPBC428.15-antisense-1	PomBase	ncRNA	II	472031	473716	-	FO
SPNCRNA.313		PomBase	ncRNA	II	576376	576873	+	SPBC354.11c		PomBase	protein_coding	II	574658	578723	-	FO
SPBC119.14	rti1	PomBase	protein_coding	II	746035	747734	+	SPBC119.16c		PomBase	protein_coding	II	745971	750738	-	FO
SPBC646.11	cct6	PomBase	protein_coding	II	942898	944922	+	SPBC646.12c	gap1	PomBase	protein_coding	II	942688	948223	-	FO
SPNCRNA.1411	cyp3-antisense-1	PomBase	ncRNA	II	1104134	1104949	+	SPBC1709.04c	cyp3	PomBase	protein_coding	II	1103600	1105088	-	FO
SPNCRNA.1419	SPBC409.16c-antisense-1	PomBase	ncRNA	II	1168819	1169357	+	SPBC409.16c	saw1	PomBase	protein_coding	II	1168027	1169391	-	FO
SPBC21B10.14	ymr31	PomBase	protein_coding	II	1651978	1652538	+	SPBC21B10.09		PomBase	protein_coding	II	1651920	1654486	-	FO
SPBC11G11.05	rpa34	PomBase	protein_coding	II	1763709	1764620	+	SPBC11G11.06c	sme1	PomBase	protein_coding	II	1763466	1765258	-	FO
SPBC29A3.12	rps902	PomBase	protein_coding	II	2059741	2060438	+	SPBC29A3.13	pdp1	PomBase	protein_coding	II	2059635	2062413	-	FO
SPBC1711.16	pwp1	PomBase	protein_coding	II	2164012	2165996	+	SPNCRNA.1491		PomBase	ncRNA	II	2163936	2167085	-	FO
SPSNORNA.34	sno20	PomBase	snoRNA	II	2411190	2411361	+	SPBC1921.04c		PomBase	protein_coding	II	2410996	2411452	-	FO
SPNCRNA.1515	SPBC12C2.11-antisense-1	PomBase	ncRNA	II	2449774	2450647	+	SPBC12C2.11		PomBase	protein_coding	II	2448092	2450963	-	FO
SPBC15D4.05		PomBase	protein_coding	II	3020681	3022237	+	SPNCRNA.1573	SPBC15D4.05-antisense-1	PomBase	ncRNA	II	3020526	3022271	-	FO
SPNCRNA.23	prl23	PomBase	ncRNA	II	3120779	3120982	+	SPBC4C3.08	mug136	PomBase	protein_coding	II	3120771	3122439	-	FO
SPBC776.17	rrp7	PomBase	protein_coding	II	3211305	3212274	+	SPBC776.18c	pmh1	PomBase	protein_coding	II	3211191	3213737	-	FO
SPBC21.02	rtc5	PomBase	protein_coding	II	3216184	3219312	+	SPBC21.03c		PomBase	protein_coding	II	3215872	3219354	-	FO
SPNCRNA.1614	snx3-antisense-1	PomBase	ncRNA	II	3550079	3550761	+	SPBC887.06c	snx3	PomBase	protein_coding	II	3549995	3550817	-	FO
SPNCRNA.1638	hip1-antisense-1	PomBase	ncRNA	II	3776267	3777362	+	SPBC31F10.13c	hip1	PomBase	protein_coding	II	3774138	3777499	-	FO
SPNCRNA.1641	vps13a-antisense-2	PomBase	ncRNA	II	3792303	3793962	+	SPBC21C3.01c	vps1301	PomBase	protein_coding	II	3788890	3798775	-	FO
SPBC21C3.18	spo4	PomBase	protein_coding	II	3827159	3828960	+	SPNCRNA.1644	spo4-antisense-1	PomBase	ncRNA	II	3826723	3829397	-	FO
SPNCRNA.1682	top3-antisense-1	PomBase	ncRNA	II	4234033	4236335	+	SPBC16G5.12c	top3	PomBase	protein_coding	II	4233868	4236432	-	FO
SPNCRNA.1690	cao2-antisense-1	PomBase	ncRNA	II	4426298	4428764	+	SPBC1289.16c	cao2	PomBase	protein_coding	II	4426157	4428785	-	FO
SPNCRNA.1354	sda1-antisense-1	PomBase	ncRNA	II	404224	406445	+	SPBC106.14c	sda1	PomBase	protein_coding	II	404099	406902	-	FO
SPNCRNA.1367	SPBC1685.12c-antisense-1	PomBase	ncRNA	II	523271	525609	+	SPBC1685.12c		PomBase	protein_coding	II	522659	525686	-	FO
SPNCRNA.66	prl66	PomBase	ncRNA	II	547325	547761	+	SPNCRNA.1369		PomBase	ncRNA	II	546996	548377	-	FO
SPNCRNA.321		PomBase	ncRNA	II	672953	673783	+	SPBC947.04	pfl3	PomBase	protein_coding	II	669581	673842	-	FO
SPBC119.15	npa3	PomBase	protein_coding	II	747778	749216	+	SPBC119.16c		PomBase	protein_coding	II	745971	750738	-	FO
SPBC36.07	elp1	PomBase	protein_coding	II	853583	857560	+	SPBC36.08c	cog2	PomBase	protein_coding	II	853526	858442	-	FO
SPNCRNA.1407	SPBC337.10c-antisense-1	PomBase	ncRNA	II	1048425	1049492	+	SPBC337.10c		PomBase	protein_coding	II	1047833	1049923	-	FO
SPBC1734.03	fol1	PomBase	protein_coding	II	1063950	1066654	+	SPNCRNA.1408	SPBC1734.03-antisense-1	PomBase	ncRNA	II	1063805	1066718	-	FO
SPBC3D6.16		PomBase	protein_coding	II	1296915	1297260	+	SPNCRNA.570		PomBase	ncRNA	II	1296790	1297523	-	FO
SPBC3D6.16		PomBase	protein_coding	II	1296915	1297260	+	SPBC30B4.09		PomBase	protein_coding	II	1296672	1297662	-	FO
SPBC8D2.19	mde3	PomBase	protein_coding	II	1393454	1395312	+	SPBC8D2.20c	sec31	PomBase	protein_coding	II	1393345	1399676	-	FO
SPNCRNA.1439	lin1-antisense-1	PomBase	ncRNA	II	1525953	1527083	+	SPBC83.09c	lin1	PomBase	protein_coding	II	1525577	1527155	-	FO
SPNCRNA.1461	pfd1-antisense-1	PomBase	ncRNA	II	1756425	1757286	+	SPBC1D7.01	gim6	PomBase	protein_coding	II	1755901	1757290	-	FO
SPBC3H7.06c	pof9	PomBase	protein_coding	II	1871847	1873320	+	SPNCRNA.1471	pof9-antisense-1	PomBase	ncRNA	II	1871696	1873777	-	FO
SPSNORNA.44	snR92	PomBase	snoRNA	II	2121215	2121358	+	SPNCRNA.1487	mag2-antisense-1	PomBase	ncRNA	II	2120212	2121384	-	FO
SPBC557.05		PomBase	protein_coding	II	2495197	2497598	+	SPBC365.20c	pnc1	PomBase	protein_coding	II	2494114	2497857	-	FO
SPNCRNA.1528	tri1-antisense-1	PomBase	ncRNA	II	2555739	2556917	+	SPBC29A10.09c	tri1	PomBase	protein_coding	II	2554177	2557200	-	FO
SPNCRNA.1547		PomBase	ncRNA	II	2764131	2764352	+	SPBC336.13c		PomBase	protein_coding	II	2764129	2765263	-	FO
SPBP4H10.08	qcr10	PomBase	protein_coding	II	2884304	2884916	+	SPNCRNA.1558	qcr10-antisense-1	PomBase	ncRNA	II	2884156	2887140	-	FO
SPNCRNA.410		PomBase	ncRNA	II	2886001	2886371	+	SPNCRNA.1558	qcr10-antisense-1	PomBase	ncRNA	II	2884156	2887140	-	FO
SPCC4G3.06c	mrpl4	PomBase	protein_coding	III	461951	462470	+	SPNCRNA.1139	mrpl4-antisense-1	PomBase	ncRNA	III	461820	462523	-	FO
SPCC16C4.05	pop23	PomBase	protein_coding	III	668532	669367	+	SPCC16C4.06c	pus3	PomBase	protein_coding	III	668412	671378	-	FO
SPNCRNA.1155	cds1-antisense-1	PomBase	ncRNA	III	740307	741273	+	SPCC18B5.11c	cds1	PomBase	protein_coding	III	739361	741424	-	FO
SPNCRNA.1167		PomBase	ncRNA	III	1020996	1022248	+	SPCC895.09c	ucp12	PomBase	protein_coding	III	1016696	1022436	-	FO
SPNCRNA.481		PomBase	ncRNA	III	1068658	1068746	+	SPNCRNA.1172		PomBase	ncRNA	III	1068597	1069142	-	FO
SPNCRNA.1173	ppc1-antisense-1	PomBase	ncRNA	III	1143131	1144374	+	SPCC4B3.18	ppc1	PomBase	protein_coding	III	1142616	1144737	-	FO
SPCC1281.04		PomBase	protein_coding	III	1386524	1387961	+	SPNCRNA.1191	SPCC1281.04-antisense-1	PomBase	ncRNA	III	1384966	1388056	-	FO
SPCC622.18	rpl6	PomBase	protein_coding	III	1437118	1438010	+	SPCC61.01c	str2	PomBase	protein_coding	III	1435212	1442233	-	FO
SPNCRNA.1210	SPCC777.03c-antisense-1	PomBase	ncRNA	III	1601457	1602924	+	SPCC777.03c		PomBase	protein_coding	III	1601266	1604737	-	FO
SPCC417.12		PomBase	protein_coding	III	1699486	1701487	+	SPCC417.11c		PomBase	protein_coding	III	1697661	1701831	-	FO
SPNCRNA.508		PomBase	ncRNA	III	1938961	1939133	+	SPNCRNA.1245	rpl2702-antisense-1	PomBase	ncRNA	III	1938950	1940302	-	FO
SPNCRNA.1253	imt2-antisense-1	PomBase	ncRNA	III	2008071	2009851	+	SPCC4F11.04c	imt2	PomBase	protein_coding	III	2007921	2010840	-	FO
SPCC1919.11	mug137	PomBase	protein_coding	III	2231665	2233381	+	SPCC1919.12c		PomBase	protein_coding	III	2231453	2236121	-	FO
SPCC965.12		PomBase	protein_coding	III	2305902	2307857	+	SPCC965.11c	agp3	PomBase	protein_coding	III	2303540	2308275	-	FO
SPNCRNA.550		PomBase	ncRNA	III	2309721	2310132	+	SPNCRNA.1285		PomBase	ncRNA	III	2308782	2311926	-	FO
SPNCRNA.453		PomBase	ncRNA	III	59326	60703	+	SPCC757.15	cox14	PomBase	protein_coding	III	59097	61018	-	FO
SPCC320.07c	mde7	PomBase	protein_coding	III	155906	158191	+	SPCC320.06		PomBase	protein_coding	III	152941	159654	-	FO
SPNCRNA.1136	ggc1-antisense-2	PomBase	ncRNA	III	389072	389926	+	SPCC1682.09c	ggc1	PomBase	protein_coding	III	388657	390514	-	FO
SPNCRNA.1149	SPCC5E4.10c-antisense-1	PomBase	ncRNA	III	650169	650942	+	SPCC5E4.05c	mgl1	PomBase	protein_coding	III	649474	650958	-	FO
SPNCRNA.67	prl67	PomBase	ncRNA	III	1431135	1433068	+	SPCC622.16c	epe1	PomBase	protein_coding	III	1431048	1435036	-	FO
SPCC584.02	cuf2	PomBase	protein_coding	III	1532126	1532753	+	SPCC584.03c		PomBase	protein_coding	III	1531314	1535116	-	FO
SPNCRNA.131	tos2	PomBase	ncRNA	III	1548349	1548897	+	SPCC1753.03c	rec7	PomBase	protein_coding	III	1547051	1549069	-	FO
SPNCRNA.495		PomBase	ncRNA	III	1560068	1561109	+	SPCC162.10	ppk33	PomBase	protein_coding	III	1557811	1561207	-	FO
SPCC417.03		PomBase	protein_coding	III	1672003	1672332	+	SPNCRNA.1215	SPCC417.03-antisense-1	PomBase	ncRNA	III	1671883	1674238	-	FO
SPNCRNA.1226	SPCC1450.09c-antisense-1	PomBase	ncRNA	III	1741332	1745175	+	SPCC1450.09c		PomBase	protein_coding	III	1741202	1745250	-	FO
SPCC4F11.05		PomBase	protein_coding	III	2010426	2010789	+	SPNCRNA.585		PomBase	ncRNA	III	2010261	2010800	-	FO
SPCC4F11.05		PomBase	protein_coding	III	2010426	2010789	+	SPCC4F11.04c	imt2	PomBase	protein_coding	III	2007921	2010840	-	FO
SPCC576.13	swc5	PomBase	protein_coding	III	2101753	2102400	+	SPCC576.12c	mhf2	PomBase	protein_coding	III	2100849	2102839	-	FO
SPNCRNA.512		PomBase	ncRNA	III	2107603	2107915	+	SPNCRNA.1262		PomBase	ncRNA	III	2107549	2108268	-	FO
SPCC1620.11	nup97	PomBase	protein_coding	III	2165020	2168871	+	SPCC1620.12c		PomBase	protein_coding	III	2164463	2170064	-	FO
SPNCRNA.1270	epl1-antisense-1	PomBase	ncRNA	III	2190355	2191129	+	SPCC830.05c	epl1	PomBase	protein_coding	III	2188083	2192048	-	FO
SPCC1840.12	opt3	PomBase	protein_coding	III	2281612	2284101	+	SPNCRNA.1279	opt3-antisense-1	PomBase	ncRNA	III	2280653	2284409	-	FO
SPNCRNA.35	prl35	PomBase	ncRNA	III	2310377	2310786	+	SPNCRNA.1285		PomBase	ncRNA	III	2308782	2311926	-	FO
SPNCRNA.40	prl40	PomBase	ncRNA	III	2391631	2391821	+	SPCC1827.07c		PomBase	protein_coding	III	2388317	2391839	-	FO
SPCC613.06	rpl902	PomBase	protein_coding	III	89684	90644	+	SPNCRNA.1103	rpl902-antisense-1	PomBase	ncRNA	III	89569	91413	-	FO
SPNCRNA.1109	mug135-antisense-1	PomBase	ncRNA	III	112884	113441	+	SPCC330.04c	mug135	PomBase	protein_coding	III	112050	113477	-	FO
SPNCRNA.1131	mrps8-antisense-1	PomBase	ncRNA	III	332008	332546	+	SPCC736.10c	mrps8	PomBase	protein_coding	III	331480	332651	-	FO
SPCC5E4.06	smc6	PomBase	protein_coding	III	652648	656420	+	SPNCRNA.1150	smc6-antisense-1	PomBase	ncRNA	III	652645	656485	-	FO
SPNCRNA.1160	SPCC1393.09c-antisense-1	PomBase	ncRNA	III	815167	816476	+	SPCC1393.09c	gir2	PomBase	protein_coding	III	815087	816595	-	FO
SPNCRNA.1195	tti1-antisense-1	PomBase	ncRNA	III	1421592	1424955	+	SPCC622.13c	tti1	PomBase	protein_coding	III	1421146	1425868	-	FO
SPNCRNA.1199	ynd1-antisense-1	PomBase	ncRNA	III	1461159	1462461	+	SPCC11E10.05c	ynd1	PomBase	protein_coding	III	1460166	1463047	-	FO
SPCC188.03	cnd3	PomBase	protein_coding	III	1478178	1481959	+	SPCC188.04c	spc25	PomBase	protein_coding	III	1478061	1482328	-	FO
SPCC417.04		PomBase	protein_coding	III	1673314	1673856	+	SPNCRNA.1215	SPCC417.03-antisense-1	PomBase	ncRNA	III	1671883	1674238	-	FO
SPNCRNA.123		PomBase	ncRNA	III	2178524	2178946	+	SPCC1620.14c	snf22	PomBase	protein_coding	III	2171573	2179601	-	FO
SPNCRNA.1114		PomBase	ncRNA	III	153044	153390	+	SPCC320.06		PomBase	protein_coding	III	152941	159654	-	FO
SPCC1235.13	ght6	PomBase	protein_coding	III	204706	206717	+	SPNCRNA.1118	ght6-antisense-1	PomBase	ncRNA	III	204633	206912	-	FO
SPNCRNA.127		PomBase	ncRNA	III	895922	896000	+	SPCC16A11.15c		PomBase	protein_coding	III	895846	896879	-	FO
SPCC1795.05c		PomBase	protein_coding	III	988395	989709	+	SPCC1795.06	map2	PomBase	protein_coding	III	986014	989739	-	FO
SPNCRNA.1180	rec11-antisense-1	PomBase	ncRNA	III	1224631	1225817	+	SPCC4E9.01c	rec11	PomBase	protein_coding	III	1223308	1226925	-	FO
SPNCRNA.1183	SPCC23B6.02c-antisense-1	PomBase	ncRNA	III	1267979	1268560	+	SPCC23B6.02c		PomBase	protein_coding	III	1267710	1268633	-	FO
SPCC338.11c	rrg1	PomBase	protein_coding	III	1356162	1357371	+	SPNCRNA.1188	pbi2-antisense-1	PomBase	ncRNA	III	1355614	1357669	-	FO
SPCC622.19	jmj4	PomBase	protein_coding	III	1438134	1439921	+	SPCC61.01c	str2	PomBase	protein_coding	III	1435212	1442233	-	FO
SPCC191.10		PomBase	protein_coding	III	1721489	1722397	+	SPNCRNA.1223	SPCC191.10-antisense-1	PomBase	ncRNA	III	1721177	1722876	-	FO
SPNCRNA.501		PomBase	ncRNA	III	1744243	1745234	+	SPCC1450.09c		PomBase	protein_coding	III	1741202	1745250	-	FO
SPCC1442.01	ste6	PomBase	protein_coding	III	1765913	1768971	+	SPNCRNA.1227	ste6-antisense-1	PomBase	ncRNA	III	1765433	1769380	-	FO
SPCC1442.09	trp3	PomBase	protein_coding	III	1783641	1785552	+	SPCC1442.10c	rpb3	PomBase	protein_coding	III	1782897	1787006	-	FO
SPCC1223.02	nmt1	PomBase	protein_coding	III	1838413	1839664	+	SPNCRNA.1234	prl10	PomBase	ncRNA	III	1837499	1840092	-	FO
SPNCRNA.1237		PomBase	ncRNA	III	1867057	1868077	+	SPCC1223.12c	meu10	PomBase	protein_coding	III	1866916	1871663	-	FO
SPNCRNA.1238	meu10-antisense-1	PomBase	ncRNA	III	1868057	1869906	+	SPCC1223.12c	meu10	PomBase	protein_coding	III	1866916	1871663	-	FO
SPCC74.05	rpl2702	PomBase	protein_coding	III	1939218	1939907	+	SPNCRNA.1245	rpl2702-antisense-1	PomBase	ncRNA	III	1938950	1940302	-	FO
SPCC965.14c		PomBase	protein_coding	III	2314517	2315434	+	SPNCRNA.1286		PomBase	ncRNA	III	2314400	2317255	-	FO
SPNCRNA.519		PomBase	ncRNA	III	2362179	2362725	+	SPCC70.05c	nnk1	PomBase	protein_coding	III	2358510	2363630	-	FO
SPNCRNA.618	gpi7-antisense-1	PomBase	ncRNA	I	176878	177943	-	SPAC13G6.03	gpi7	PomBase	protein_coding	I	175890	180028	+	FO
SPAC806.03c	rps2601	PomBase	protein_coding	I	235533	236104	-	SPNCRNA.625	rps2601-antisense-1	PomBase	ncRNA	I	235280	237141	+	FO
SPSNORNA.29	sno52	PomBase	snoRNA	I	339548	339642	-	SPAC12G12.05c	taf9	PomBase	protein_coding	I	338286	339763	+	FO
SPAC227.02c	rrp15	PomBase	protein_coding	I	501751	502444	-	SPNCRNA.655		PomBase	ncRNA	I	501407	504208	+	FO
SPAC22G7.11c	cum1	PomBase	protein_coding	I	754932	755637	-	SPAC22G7.10	iss1	PomBase	protein_coding	I	753624	755676	+	FO
SPNCRNA.691	atg22-antisense-1	PomBase	ncRNA	I	836307	837262	-	SPAC2G11.13	atg22	PomBase	protein_coding	I	836206	838256	+	FO
SPAC22A12.09c	sap114	PomBase	protein_coding	I	1172351	1174497	-	SPAC22A12.10	ept1	PomBase	protein_coding	I	1172209	1176801	+	FO
SPAC56E4.06c	ggt2	PomBase	protein_coding	I	1256376	1258787	-	SPAC56E4.07		PomBase	protein_coding	I	1256349	1260334	+	FO
SPAC1420.02c	cct5	PomBase	protein_coding	I	1263756	1265756	-	SPNCRNA.730	cct5-antisense-1	PomBase	ncRNA	I	1263452	1265929	+	FO
SPAC9.06c		PomBase	protein_coding	I	1473457	1474671	-	SPAC9.05	fml1	PomBase	protein_coding	I	1470851	1476275	+	FO
SPAC23H4.09	cdb4	PomBase	protein_coding	I	1591873	1593194	-	SPAC23H4.10c	thi4	PomBase	protein_coding	I	1589743	1593248	+	FO
SPNCRNA.747	osh3-antisense-1	PomBase	ncRNA	I	1607902	1608831	-	SPAC23H4.01c	osh3	PomBase	protein_coding	I	1607776	1611164	+	FO
SPNCRNA.780		PomBase	ncRNA	I	1953760	1954186	-	SPNCRNA.779		PomBase	ncRNA	I	1953735	1954811	+	FO
SPAC4G9.06c	chz1	PomBase	protein_coding	I	2259604	2262510	-	SPAC4G9.05	mpf1	PomBase	protein_coding	I	2259353	2262602	+	FO
SPAC6C3.02c		PomBase	protein_coding	I	2324481	2325288	-	SPNCRNA.812	SPAC6C3.02c-antisense-1	PomBase	ncRNA	I	2322853	2325632	+	FO
SPSNORNA.12	snoR02	PomBase	snoRNA	I	2627988	2628071	-	SPAC7D4.06c	alg3	PomBase	protein_coding	I	2626416	2628282	+	FO
SPAC644.05c	dut1	PomBase	protein_coding	I	2678518	2679209	-	SPAC644.04	pct1	PomBase	protein_coding	I	2676680	2679291	+	FO
SPNCRNA.846	cig2-antisense-1	PomBase	ncRNA	I	2710681	2712634	-	SPAPB2B4.03	cig2	PomBase	protein_coding	I	2709731	2714162	+	FO
SPAC6F6.19		PomBase	protein_coding	I	2759155	2759709	-	SPNCRNA.851	SPAC6F6.19-antisense-1	PomBase	ncRNA	I	2758791	2760056	+	FO
SPAPB24D3.05c		PomBase	pseudogene	I	2954983	2955350	-	SPNCRNA.864	mag1-antisense-1	PomBase	ncRNA	I	2954212	2955627	+	FO
SPNCRNA.868	mfc1-antisense-1	PomBase	ncRNA	I	2977510	2979357	-	SPAPB1A11.01	mfc1	PomBase	protein_coding	I	2976370	2979495	+	FO
SPNCRNA.73	eta2-antisense-3	PomBase	ncRNA	I	3002834	3003255	-	SPAC31G5.10	eta2	PomBase	protein_coding	I	3002057	3003766	+	FO
SPNCRNA.74	eta2-antisense-4	PomBase	ncRNA	I	3002976	3003758	-	SPAC31G5.10	eta2	PomBase	protein_coding	I	3002057	3003766	+	FO
SPNCRNA.874	SPAC31G5.21-antisense-1	PomBase	ncRNA	I	3010000	3010531	-	SPAC31G5.21		PomBase	protein_coding	I	3009988	3010684	+	FO
SPNCRNA.875	gcv1-antisense-1	PomBase	ncRNA	I	3012486	3013674	-	SPAC31G5.14	gcv1	PomBase	protein_coding	I	3012251	3014213	+	FO
SPAC6G9.09c	rpl2401	PomBase	protein_coding	I	3261416	3261954	-	SPAC6G9.08	ubp6	PomBase	protein_coding	I	3259564	3262222	+	FO
SPAP32A8.03c	bop1	PomBase	protein_coding	I	3407545	3409630	-	SPAP32A8.02		PomBase	protein_coding	I	3405955	3409780	+	FO
SPNCRNA.561	pkl1-antisense-1	PomBase	ncRNA	I	3440092	3441229	-	SPAC3A11.14c	pkl1	PomBase	protein_coding	I	3438848	3442117	+	FO
SPNCRNA.529		PomBase	ncRNA	I	3478390	3479049	-	SPAC328.02	dbl4	PomBase	protein_coding	I	3475167	3479160	+	FO
SPNCRNA.922	rqc1-antisense-1	PomBase	ncRNA	I	3625435	3626731	-	SPAC1142.01	rqc1	PomBase	protein_coding	I	3625312	3627664	+	FO
SPAC15A10.05c	mug182	PomBase	protein_coding	I	3685633	3686831	-	SPNCRNA.926	mug182-antisense-1	PomBase	ncRNA	I	3685389	3686940	+	FO
SPAC1F12.06c		PomBase	protein_coding	I	3812962	3815706	-	SPAC1F12.05	any2	PomBase	protein_coding	I	3812515	3815745	+	FO
SPAC2F3.03c	rpa49	PomBase	protein_coding	I	3925533	3927349	-	SPAC2F3.02		PomBase	protein_coding	I	3924624	3927430	+	FO
SPNCRNA.952	trm5-antisense-1	PomBase	ncRNA	I	3974635	3976212	-	SPAPB18E9.01	trm5	PomBase	protein_coding	I	3974310	3976265	+	FO
SPNCRNA.956	dal1-antisense-1	PomBase	ncRNA	I	4049491	4049696	-	SPAC19G12.04	dal1	PomBase	protein_coding	I	4049307	4050971	+	FO
SPNCRNA.997	SPAC637.04-antisense-1	PomBase	ncRNA	I	4544920	4545584	-	SPAC637.04	ypp1	PomBase	protein_coding	I	4543486	4546946	+	FO
SPNCRNA.1073		PomBase	ncRNA	I	5328562	5329060	-	SPNCRNA.525		PomBase	ncRNA	I	5328400	5329064	+	FO
SPAC4D7.14	new13	PomBase	protein_coding	I	5373191	5373636	-	SPAC4D7.11	dsc4	PomBase	protein_coding	I	5372018	5373807	+	FO
SPAC1F8.04c		PomBase	protein_coding	I	92387	93931	-	SPNCRNA.605	SPAC1F8.04c-antisense-1	PomBase	ncRNA	I	90949	94038	+	FO
SPAC11D3.02c		PomBase	protein_coding	I	109829	110455	-	SPNCRNA.608		PomBase	ncRNA	I	109628	112377	+	FO
SPNCRNA.638	cid14-antisense-1	PomBase	ncRNA	I	321796	322578	-	SPAC12G12.13c	cid14	PomBase	protein_coding	I	321764	324129	+	FO
SPNCRNA.644		PomBase	ncRNA	I	429030	430050	-	SPAC13C5.03	tht1	PomBase	protein_coding	I	427350	430121	+	FO
SPNCRNA.669		PomBase	ncRNA	I	633767	634868	-	SPAC1F3.09	mug161	PomBase	protein_coding	I	633652	636959	+	FO
SPNCRNA.673	rad15-antisense-1	PomBase	ncRNA	I	664677	665246	-	SPAC1D4.12	rad15	PomBase	protein_coding	I	664310	667647	+	FO
SPAC22F3.04	mug62	PomBase	protein_coding	I	697960	702755	-	SPAC22F3.05c	alp41	PomBase	protein_coding	I	697191	703040	+	FO
SPAC1687.06c	rpl44	PomBase	protein_coding	I	911227	911720	-	SPAC1687.05	pli1	PomBase	protein_coding	I	908736	911854	+	FO
SPNCRNA.696	mcp1-antisense-1	PomBase	ncRNA	I	919783	920837	-	SPAC1687.10	mcp1	PomBase	protein_coding	I	919726	922098	+	FO
SPNCRNA.718	SPAC22A12.10-antisense-1	PomBase	ncRNA	I	1175135	1176651	-	SPAC22A12.10	ept1	PomBase	protein_coding	I	1172209	1176801	+	FO
SPNCRNA.720		PomBase	ncRNA	I	1190109	1190905	-	SPNCRNA.168		PomBase	ncRNA	I	1189967	1190942	+	FO
SPNCRNA.754	bst1-antisense-1	PomBase	ncRNA	I	1686076	1686662	-	SPAC824.02	bst1	PomBase	protein_coding	I	1684601	1688865	+	FO
SPNCRNA.767		PomBase	ncRNA	I	1874245	1875080	-	SPNCRNA.766		PomBase	ncRNA	I	1874206	1875627	+	FO
SPNCRNA.790	spo3-antisense-1	PomBase	ncRNA	I	2055972	2056968	-	SPAC607.10	spo3	PomBase	protein_coding	I	2052799	2057177	+	FO
SPAC3C7.14c	obr1	PomBase	protein_coding	I	2094110	2095066	-	SPNCRNA.793	obr1-antisense-1	PomBase	ncRNA	I	2093398	2095721	+	FO
SPAC6B12.19	rsa3	PomBase	protein_coding	I	2427533	2427775	-	SPAC6B12.08	mug185	PomBase	protein_coding	I	2425757	2427967	+	FO
SPAC19A8.14	pth2	PomBase	protein_coding	I	2460189	2461046	-	SPNCRNA.829		PomBase	ncRNA	I	2459475	2462176	+	FO
SPAC19A8.10	rfp1	PomBase	protein_coding	I	2465369	2467346	-	SPAC19A8.11c		PomBase	protein_coding	I	2462251	2467428	+	FO
SPAC23H3.07c	mrp2	PomBase	protein_coding	I	2504733	2505904	-	SPAC23H3.06	apl6	PomBase	protein_coding	I	2502790	2506036	+	FO
SPNCRNA.839	SPAC4A8.10-antisense-1	PomBase	ncRNA	I	2564428	2566667	-	SPAC4A8.10	rog1	PomBase	protein_coding	I	2563655	2566870	+	FO
SPNCRNA.499	snR191	PomBase	snoRNA	I	2735048	2735175	-	SPNCRNA.847	SPAC6F6.03c-antisense-1	PomBase	ncRNA	I	2734065	2736123	+	FO
SPNCRNA.850	SPAC6F6.12-antisense-1	PomBase	ncRNA	I	2754843	2755977	-	SPAC6F6.12	atg24	PomBase	protein_coding	I	2754502	2756380	+	FO
SPNCRNA.852	rif1-antisense-1	PomBase	ncRNA	I	2769228	2770625	-	SPAC6F6.17	rif1	PomBase	protein_coding	I	2766283	2770704	+	FO
SPAC3F10.05c	mug113	PomBase	protein_coding	I	2825583	2827013	-	SPAC3F10.04	gsa1	PomBase	protein_coding	I	2823667	2827612	+	FO
SPNCRNA.528		PomBase	ncRNA	I	2931805	2932279	-	SPAC2E1P3.04	cao1	PomBase	protein_coding	I	2931763	2935115	+	FO
SPAC24C9.10c	mrp4	PomBase	protein_coding	I	3065326	3066303	-	SPAC24C9.09		PomBase	protein_coding	I	3063681	3066413	+	FO
SPAC24C9.15c	spn5	PomBase	protein_coding	I	3074267	3075988	-	SPAC24C9.14	otu1	PomBase	protein_coding	I	3072847	3077223	+	FO
SPAC16A10.08c	mug74	PomBase	protein_coding	I	3093708	3094885	-	SPNCRNA.885	mug74-antisense-1	PomBase	ncRNA	I	3093372	3095062	+	FO
SPNCRNA.87		PomBase	ncRNA	I	3177948	3178309	-	SPNCRNA.893		PomBase	ncRNA	I	3177931	3179269	+	FO
SPNCRNA.931	grx2-antisense-1	PomBase	ncRNA	I	3731313	3732279	-	SPAC15E1.09	grx2	PomBase	protein_coding	I	3731077	3732340	+	FO
SPNCRNA.945		PomBase	ncRNA	I	3879034	3880272	-	SPAC1071.13		PomBase	protein_coding	I	3878007	3881812	+	FO
SPNCRNA.946	SPAC926.02-antisense-1	PomBase	ncRNA	I	3884814	3886550	-	SPAC926.02		PomBase	protein_coding	I	3884439	3887309	+	FO
SPNCRNA.955	SPAC27E2.02-antisense-1	PomBase	ncRNA	I	4004553	4005632	-	SPAC27E2.02	yih1	PomBase	protein_coding	I	4004221	4005792	+	FO
SPAC683.02c		PomBase	protein_coding	I	4197466	4198686	-	SPNCRNA.969	SPAC683.02c-antisense-1	PomBase	ncRNA	I	4197369	4199832	+	FO
SPAC16.02c	srp2	PomBase	protein_coding	I	4424648	4427046	-	SPNCRNA.986	srp2-antisense-1	PomBase	ncRNA	I	4424582	4427095	+	FO
SPAC9E9.10c	cbh1	PomBase	protein_coding	I	4458920	4460959	-	SPNCRNA.990	cbh1-antisense-1	PomBase	ncRNA	I	4458176	4461222	+	FO
SPAC27D7.02c		PomBase	protein_coding	I	4507217	4509970	-	SPNCRNA.992		PomBase	ncRNA	I	4505708	4510013	+	FO
SPAC27D7.05c	apc14	PomBase	protein_coding	I	4517810	4518562	-	SPAC27D7.04	omt2	PomBase	protein_coding	I	4517412	4518818	+	FO
SPAC12B10.06c	emi5	PomBase	protein_coding	I	4584473	4585226	-	SPAC12B10.07	acp1	PomBase	protein_coding	I	4584465	4586536	+	FO
SPNCRNA.1016		PomBase	ncRNA	I	4689540	4690068	-	SPAC144.18	vrg4	PomBase	protein_coding	I	4689241	4691828	+	FO
SPAC1834.13		PomBase	protein_coding	I	4721587	4722717	-	SPNCRNA.1018	SPAC1834.13-antisense-1	PomBase	ncRNA	I	4721254	4722882	+	FO
SPAPYUG7.03c	mid2	PomBase	protein_coding	I	4748861	4751456	-	SPNCRNA.1021		PomBase	ncRNA	I	4748524	4752562	+	FO
SPAC1B3.03c	wis2	PomBase	protein_coding	I	4929854	4931230	-	SPNCRNA.1036	wis2-antisense-1	PomBase	ncRNA	I	4929567	4931302	+	FO
SPAC22E12.03c	sdj1	PomBase	protein_coding	I	5022786	5023906	-	SPAC22E12.02		PomBase	protein_coding	I	5021952	5024151	+	FO
SPAC29A4.18	prw1	PomBase	protein_coding	I	5110278	5111962	-	SPAC29A4.19c	cta5	PomBase	protein_coding	I	5106559	5113025	+	FO
SPAC29A4.10	rrn5	PomBase	protein_coding	I	5129264	5131929	-	SPNCRNA.1049	rrn5-antisense-1	PomBase	ncRNA	I	5129191	5131963	+	FO
SPNCRNA.610	SPAC11D3.15-antisense-1	PomBase	ncRNA	I	136274	137355	-	SPAC11D3.15		PomBase	protein_coding	I	136139	140365	+	FO
SPNCRNA.643	trm112-antisense-1	PomBase	ncRNA	I	388352	389177	-	SPAC31A2.02	trm112	PomBase	protein_coding	I	388233	389229	+	FO
SPAC1F3.04c	tsr3	PomBase	protein_coding	I	621054	622267	-	SPAC1F3.03	sro7	PomBase	protein_coding	I	617816	622703	+	FO
SPNCRNA.79		PomBase	ncRNA	I	663144	663352	-	SPNCRNA.671		PomBase	ncRNA	I	660084	664108	+	FO
SPNCRNA.676	alp41-antisense-1	PomBase	ncRNA	I	697195	697871	-	SPAC22F3.05c	alp41	PomBase	protein_coding	I	697191	703040	+	FO
SPAC16C9.02c		PomBase	protein_coding	I	792521	793937	-	SPNCRNA.686	SPAC16C9.02c-antisense-1	PomBase	ncRNA	I	792378	794001	+	FO
SPAC139.02c	oac1	PomBase	protein_coding	I	1019248	1020838	-	SPNCRNA.704	oac1-antisense-1	PomBase	ncRNA	I	1018733	1021093	+	FO
SPAC10F6.09c	psm3	PomBase	protein_coding	I	1220969	1224862	-	SPNCRNA.725	psm3-antisense-1	PomBase	ncRNA	I	1220911	1225530	+	FO
SPNCRNA.86		PomBase	ncRNA	I	1357811	1358292	-	SPNCRNA.737		PomBase	ncRNA	I	1357621	1359568	+	FO
SPNCRNA.739	cyp1-antisense-1	PomBase	ncRNA	I	1368512	1369068	-	SPAC57A10.03	cyp1	PomBase	protein_coding	I	1368172	1369574	+	FO
SPAC9.07c		PomBase	protein_coding	I	1474765	1476147	-	SPAC9.05	fml1	PomBase	protein_coding	I	1470851	1476275	+	FO
SPNCRNA.764	toe1-antisense-1	PomBase	ncRNA	I	1838822	1840290	-	SPAC1399.05c	toe1	PomBase	protein_coding	I	1838515	1840293	+	FO
SPAC9G1.10c		PomBase	protein_coding	I	1987258	1991122	-	SPAC9G1.09	sid1	PomBase	protein_coding	I	1985662	1991234	+	FO
SPAC1783.04c	hst4	PomBase	protein_coding	I	2192037	2193656	-	SPAC1783.03	fta2	PomBase	protein_coding	I	2190850	2193879	+	FO
SPNCRNA.803	hrp1-antisense-1	PomBase	ncRNA	I	2196440	2199126	-	SPAC1783.05	hrp1	PomBase	protein_coding	I	2194820	2199471	+	FO
SPNCRNA.816	SPAC17G8.02-antisense-1	PomBase	ncRNA	I	2344301	2345602	-	SPAC17G8.02		PomBase	protein_coding	I	2344065	2346044	+	FO
SPNCRNA.822	seh1-antisense-1	PomBase	ncRNA	I	2399478	2399860	-	SPAC15F9.02	seh1	PomBase	protein_coding	I	2398986	2400719	+	FO
SPAC8F11.05c	mug130	PomBase	protein_coding	I	2860849	2861815	-	SPAC8F11.04		PomBase	protein_coding	I	2859388	2861935	+	FO
SPAPB24D3.07c		PomBase	protein_coding	I	2957839	2959192	-	SPNCRNA.865		PomBase	ncRNA	I	2956805	2959658	+	FO
SPNCRNA.883	otu1-antisense-1	PomBase	ncRNA	I	3072855	3073852	-	SPAC24C9.14	otu1	PomBase	protein_coding	I	3072847	3077223	+	FO
SPNCRNA.911		PomBase	ncRNA	I	3477738	3479037	-	SPAC328.02	dbl4	PomBase	protein_coding	I	3475167	3479160	+	FO
SPATRNAVAL.04		PomBase	tRNA	I	3710739	3710821	-	SPAC15A10.13	ppk3	PomBase	protein_coding	I	3710527	3713927	+	FO
SPNCRNA.929		PomBase	ncRNA	I	3710890	3711593	-	SPAC15A10.13	ppk3	PomBase	protein_coding	I	3710527	3713927	+	FO
SPNCRNA.932	SPAC15E1.10-antisense-1	PomBase	ncRNA	I	3732641	3733195	-	SPAC15E1.10	fub1	PomBase	protein_coding	I	3732274	3733363	+	FO
SPAP7G5.04c	lys1	PomBase	protein_coding	I	3739076	3743492	-	SPAP7G5.03	prm1	PomBase	protein_coding	I	3736525	3743579	+	FO
SPAC1556.04c	cdd1	PomBase	protein_coding	I	3799092	3801110	-	SPAC1556.03	azr1	PomBase	protein_coding	I	3799045	3801693	+	FO
SPAC4H3.17		PomBase	protein_coding	I	3822105	3822365	-	SPAC4H3.01		PomBase	protein_coding	I	3821682	3824461	+	FO
SPAC926.10	new9	PomBase	protein_coding	I	3886097	3886270	-	SPAC926.02		PomBase	protein_coding	I	3884439	3887309	+	FO
SPAC23D3.05c		PomBase	pseudogene	I	4344572	4346170	-	SPNCRNA.979		PomBase	ncRNA	I	4343822	4346458	+	FO
SPAC29E6.03c	uso1	PomBase	protein_coding	I	4405990	4409338	-	SPAC29E6.02	prp3	PomBase	protein_coding	I	4403839	4409596	+	FO
SPAC12B10.15c		PomBase	protein_coding	I	4600263	4600817	-	SPNCRNA.1003	SPAC12B10.15c-antisense-1	PomBase	ncRNA	I	4599993	4600855	+	FO
SPNCRNA.1017	sup45-antisense-1	PomBase	ncRNA	I	4691805	4693630	-	SPAC1834.01	sup45	PomBase	protein_coding	I	4691803	4693738	+	FO
SPAPYUG7.04c	rpb9	PomBase	protein_coding	I	4751390	4752521	-	SPNCRNA.1021		PomBase	ncRNA	I	4748524	4752562	+	FO
SPAC4F10.14c	btf3	PomBase	protein_coding	I	4860536	4861319	-	SPNCRNA.1030	btf3-antisense-1	PomBase	ncRNA	I	4860182	4861502	+	FO
SPAC14C4.15c		PomBase	protein_coding	I	5259112	5261851	-	SPAC14C4.14	atp1	PomBase	protein_coding	I	5256722	5261958	+	FO
SPNCRNA.632	tra2-antisense-1	PomBase	ncRNA	I	266551	267792	-	SPAC1F5.11c	tra2	PomBase	protein_coding	I	259603	271053	+	FO
SPAC31A2.07c	dbp10	PomBase	protein_coding	I	399462	402266	-	SPAC31A2.06	atp25	PomBase	protein_coding	I	397426	402487	+	FO
SPNCRNA.647	mre11-antisense-1	PomBase	ncRNA	I	436953	438699	-	SPAC13C5.07	mre11	PomBase	protein_coding	I	435170	439980	+	FO
SPNCRNA.652	SPAC24H6.11c-antisense-1	PomBase	ncRNA	I	465302	468551	-	SPAC24H6.11c		PomBase	protein_coding	I	464120	468581	+	FO
SPNCRNA.682	SPAC4G8.08-antisense-1	PomBase	ncRNA	I	777800	778374	-	SPAC4G8.08		PomBase	protein_coding	I	777177	778498	+	FO
SPNCRNA.687	cph1-antisense-1	PomBase	ncRNA	I	799485	800012	-	SPAC16C9.05	cph1	PomBase	protein_coding	I	799341	800981	+	FO
SPNCRNA.695	mcb1-antisense-1	PomBase	ncRNA	I	906863	908571	-	SPAC1687.04	mcb1	PomBase	protein_coding	I	906778	908799	+	FO
SPAC10F6.02c	prp22	PomBase	protein_coding	I	1206812	1210630	-	SPNCRNA.724	prp22-antisense-1	PomBase	ncRNA	I	1206325	1210885	+	FO
SPAC9.08c		PomBase	protein_coding	I	1476887	1478399	-	SPNCRNA.742	SPAC9.08c-antisense-1	PomBase	ncRNA	I	1476731	1478449	+	FO
SPNCRNA.748	SPAP27G11.02-antisense-1	PomBase	ncRNA	I	1611335	1611958	-	SPAP27G11.02	mgr3	PomBase	protein_coding	I	1611275	1612704	+	FO
SPAC1002.10c	sgt1	PomBase	protein_coding	I	1813740	1815796	-	SPNCRNA.763	sgt1-antisense-1	PomBase	ncRNA	I	1813439	1815920	+	FO
SPAC23C11.02c	rps23	PomBase	protein_coding	I	2135328	2135841	-	SPAC23C11.01		PomBase	protein_coding	I	2133203	2136010	+	FO
SPNCRNA.805	ypt3-antisense-1	PomBase	ncRNA	I	2215708	2216376	-	SPAC18G6.03	ypt3	PomBase	protein_coding	I	2215635	2217134	+	FO
SPAC1805.11c	rps2602	PomBase	protein_coding	I	2792839	2793544	-	SPAC1805.10		PomBase	protein_coding	I	2791137	2794932	+	FO
SPAC1805.12c	uep1	PomBase	protein_coding	I	2794057	2794801	-	SPAC1805.10		PomBase	protein_coding	I	2791137	2794932	+	FO
SPAC589.08c	dam1	PomBase	protein_coding	I	3106191	3106934	-	SPAC589.09	csr101	PomBase	protein_coding	I	3105882	3108318	+	FO
SPAC8C9.17c	spc34	PomBase	protein_coding	I	3673699	3675221	-	SPAC15A10.01	atm1	PomBase	protein_coding	I	3673618	3677834	+	FO
SPAC4H3.07c	rdl2	PomBase	protein_coding	I	3838660	3839443	-	SPAC4H3.06		PomBase	protein_coding	I	3837306	3839626	+	FO
SPAC2F3.07c		PomBase	protein_coding	I	3935528	3935833	-	SPAC2F3.08	sut1	PomBase	protein_coding	I	3935124	3938149	+	FO
SPNCRNA.959	pcf2-antisense-1	PomBase	ncRNA	I	4119468	4120689	-	SPAC26H5.03	pcf2	PomBase	protein_coding	I	4119431	4121874	+	FO
SPAC22F8.12c	shf1	PomBase	protein_coding	I	4807981	4811405	-	SPAC22F8.11	plc1	PomBase	protein_coding	I	4807494	4811555	+	FO
SPNCRNA.1029	mug126-antisense-1	PomBase	ncRNA	I	4844661	4846130	-	SPAC4F10.08	mug126	PomBase	protein_coding	I	4843779	4846395	+	FO
SPAC19B12.11c		PomBase	protein_coding	I	4903418	4904283	-	SPAC19B12.10	sst2	PomBase	protein_coding	I	4901551	4904311	+	FO
SPAC1250.02	mug95	PomBase	protein_coding	I	5099293	5100214	-	SPNCRNA.1045	mug95-antisense-1	PomBase	ncRNA	I	5098866	5100248	+	FO
SPAC4D7.15	new12	PomBase	protein_coding	I	5353938	5354219	-	SPNCRNA.1075	new12-antisense-1	PomBase	ncRNA	I	5353770	5354310	+	FO
SPAC3G6.13c	rpl4101	PomBase	protein_coding	I	5401849	5402276	-	SPAC3G6.11	chl1	PomBase	protein_coding	I	5398679	5402410	+	FO
SPNCRNA.276		PomBase	ncRNA	I	5474747	5475378	-	SPNCRNA.1087	gto1-antisense-1	PomBase	ncRNA	I	5472729	5475847	+	FO
SPBC19F8.04c	lcl3	PomBase	protein_coding	II	3234645	3235811	-	SPNCRNA.1589	SPBC19F8.04c-antisense-1	PomBase	ncRNA	II	3234548	3235830	+	FO
SPBC3B8.03		PomBase	protein_coding	II	3391684	3393331	-	SPNCRNA.1597	SPBC3B8.03-antisense-1	PomBase	ncRNA	II	3390915	3393891	+	FO
SPNCRNA.1610	rav1-antisense-1	PomBase	ncRNA	II	3526856	3528695	-	SPBC1105.10	rav1	PomBase	protein_coding	II	3524531	3528845	+	FO
SPBC1105.13c		PomBase	protein_coding	II	3531243	3532680	-	SPBC1105.14	rsv2	PomBase	protein_coding	II	3530760	3535288	+	FO
SPNCRNA.1613	SPBC887.02-antisense-1	PomBase	ncRNA	II	3541279	3542882	-	SPBC887.02		PomBase	protein_coding	II	3541021	3546032	+	FO
SPBP8B7.08c	ppm1	PomBase	protein_coding	II	3645544	3646961	-	SPNCRNA.1628	ppm1-antisense-1	PomBase	ncRNA	II	3645288	3647532	+	FO
SPBC23E6.03c	nta1	PomBase	protein_coding	II	3839653	3844097	-	SPBC23E6.02	rrp2	PomBase	protein_coding	II	3839329	3844105	+	FO
SPNCRNA.1660	SPBC215.10-antisense-1	PomBase	ncRNA	II	4049029	4049473	-	SPBC215.10		PomBase	protein_coding	II	4048908	4050198	+	FO
SPBC1347.14c		PomBase	protein_coding	II	4082279	4082644	-	SPBC1347.11	sro1	PomBase	protein_coding	II	4081869	4083198	+	FO
SPNCRNA.1675	SPBC1861.05-antisense-1	PomBase	ncRNA	II	4140236	4142469	-	SPBC1861.05		PomBase	protein_coding	II	4140190	4144368	+	FO
SPBC1539.01c	mrp15	PomBase	protein_coding	II	4362882	4363784	-	SPBC244.01c	sid4	PomBase	protein_coding	II	4360092	4363926	+	FO
SPBC1198.14c	fbp1	PomBase	protein_coding	II	197660	199474	-	SPNCRNA.1324	fbp1-antisense-1	PomBase	ncRNA	II	197369	200995	+	FO
SPNCRNA.1344	SPBC1271.08c-antisense-1	PomBase	ncRNA	II	355997	357265	-	SPBC1271.08c		PomBase	protein_coding	II	355980	358079	+	FO
SPBC582.06c	mcp6	PomBase	protein_coding	II	429183	430166	-	SPNCRNA.1356	mcp6-antisense-1	PomBase	ncRNA	II	428944	430390	+	FO
SPNCRNA.1359		PomBase	ncRNA	II	443917	444828	-	SPNCRNA.1358		PomBase	ncRNA	II	443757	445437	+	FO
SPNCRNA.565	pmp1-antisense-1	PomBase	ncRNA	II	496923	497897	-	SPBC1685.01	pmp1	PomBase	protein_coding	II	496534	499230	+	FO
SPNCRNA.134		PomBase	ncRNA	II	527680	528304	-	SPBC1685.13	fhn1	PomBase	protein_coding	II	525509	528544	+	FO
SPNCRNA.134		PomBase	ncRNA	II	527680	528304	-	SPNCRNA.133		PomBase	ncRNA	II	527043	528366	+	FO
SPNCRNA.1390		PomBase	ncRNA	II	841655	842563	-	SPNCRNA.1389		PomBase	ncRNA	II	841331	842790	+	FO
SPBC713.14c		PomBase	protein_coding	II	889557	891152	-	SPNCRNA.1395	SPBC713.13-antisense-1	PomBase	ncRNA	II	889339	891607	+	FO
SPBC713.13		PomBase	protein_coding	II	890220	890546	-	SPNCRNA.1395	SPBC713.13-antisense-1	PomBase	ncRNA	II	889339	891607	+	FO
SPNCRNA.566	mcp5-antisense-2	PomBase	ncRNA	II	900653	901207	-	SPBC216.02	mcp5	PomBase	protein_coding	II	898070	901363	+	FO
SPNCRNA.1405	prp2-antisense-1	PomBase	ncRNA	II	1013315	1014054	-	SPBC146.07	prp2	PomBase	protein_coding	II	1013254	1015179	+	FO
SPNCRNA.1420		PomBase	ncRNA	II	1202211	1202992	-	SPBC725.01		PomBase	protein_coding	II	1200564	1203137	+	FO
SPBC83.02c	rpl4302	PomBase	protein_coding	II	1513330	1513749	-	SPBC83.01	ucp8	PomBase	protein_coding	II	1510190	1513963	+	FO
SPBC18H10.17c		PomBase	protein_coding	II	1800125	1801506	-	SPBC18H10.16	can1	PomBase	protein_coding	II	1796634	1801952	+	FO
SPBC16E9.17c	rem1	PomBase	protein_coding	II	1953419	1954793	-	SPNCRNA.1481	rem1-antisense-1	PomBase	ncRNA	II	1952767	1955702	+	FO
SPBC14C8.19	tam10	PomBase	protein_coding	II	2218540	2219196	-	SPBC14C8.10	mrpl24	PomBase	protein_coding	II	2218178	2223157	+	FO
SPBC21H7.07c	his5	PomBase	protein_coding	II	2266351	2267397	-	SPNCRNA.1500	his5-antisense-1	PomBase	ncRNA	II	2266290	2267665	+	FO
SPBC557.03c	pim1	PomBase	protein_coding	II	2489019	2491122	-	SPNCRNA.1520	pim1-antisense-1	PomBase	ncRNA	II	2488718	2491866	+	FO
SPNCRNA.25	prl25	PomBase	ncRNA	II	2567830	2568256	-	SPBC29A10.13	atp7	PomBase	protein_coding	II	2567522	2568343	+	FO
SPNCRNA.1557	lid2-antisense-1	PomBase	ncRNA	II	2866328	2868277	-	SPBP19A11.06	lid2	PomBase	protein_coding	II	2863784	2868411	+	FO
SPBC15D4.10c	amo1	PomBase	protein_coding	II	3028685	3030224	-	SPNCRNA.1575	amo1-antisense-1	PomBase	ncRNA	II	3028484	3030291	+	FO
SPBC15D4.12c	mug98	PomBase	protein_coding	II	3031750	3032129	-	SPNCRNA.1576		PomBase	ncRNA	II	3031556	3032784	+	FO
SPBC13E7.10c	brf1	PomBase	protein_coding	II	3056037	3058618	-	SPBC13E7.09	vrp1	PomBase	protein_coding	II	3055289	3058803	+	FO
SPBC30D10.04	swi3	PomBase	protein_coding	II	3090859	3091603	-	SPNCRNA.1579	swi3-antisense-1	PomBase	ncRNA	II	3090851	3091859	+	FO
SPBC1105.18c	pth3	PomBase	protein_coding	II	3538995	3539933	-	SPBC1105.17	cnp1	PomBase	protein_coding	II	3538181	3540163	+	FO
SPNCRNA.1618	rft1-antisense-1	PomBase	ncRNA	II	3580722	3582044	-	SPBC887.19	rft1	PomBase	protein_coding	II	3580145	3583740	+	FO
SPNCRNA.1646	pet117-antisense-1	PomBase	ncRNA	II	3892307	3892881	-	SPBC1604.25	pet117	PomBase	protein_coding	II	3892062	3892917	+	FO
SPBC1604.04		PomBase	protein_coding	II	3923954	3925407	-	SPNCRNA.1648	SPBC1604.04-antisense-1	PomBase	ncRNA	II	3923215	3925557	+	FO
SPBC56F2.03		PomBase	protein_coding	II	4121444	4122628	-	SPNCRNA.1671	SPBC56F2.03-antisense-1	PomBase	ncRNA	II	4120895	4123007	+	FO
SPNCRNA.1312	abc3-antisense-1	PomBase	ncRNA	II	123704	126325	-	SPBC359.05	abc3	PomBase	protein_coding	II	122657	127461	+	FO
SPBC1683.06c		PomBase	protein_coding	II	151789	153659	-	SPBC1683.07	mal1	PomBase	protein_coding	II	151490	155630	+	FO
SPNCRNA.1319		PomBase	ncRNA	II	157362	158316	-	SPBC1683.08	ght4	PomBase	protein_coding	II	155751	159570	+	FO
SPNCRNA.1330		PomBase	ncRNA	II	227193	227448	-	SPBC660.15	msi2	PomBase	protein_coding	II	224297	228689	+	FO
SPNCRNA.1345	SPBC1271.07c-antisense-1	PomBase	ncRNA	II	358510	359373	-	SPBC1271.07c		PomBase	protein_coding	II	358067	359856	+	FO
SPBC428.13c	mob1	PomBase	protein_coding	II	469388	470150	-	SPBC428.14		PomBase	protein_coding	II	469369	472140	+	FO
SPBC1685.02c	rps1202	PomBase	protein_coding	II	498389	499069	-	SPBC1685.01	pmp1	PomBase	protein_coding	II	496534	499230	+	FO
SPNCRNA.1374	cta3-antisense-1	PomBase	ncRNA	II	608000	611638	-	SPBC839.06	cta3	PomBase	protein_coding	II	607214	611989	+	FO
SPNCRNA.1401	mit1-antisense-1	PomBase	ncRNA	II	982042	983573	-	SPBP35G2.10	mit1	PomBase	protein_coding	II	981944	986422	+	FO
SPBC1734.10c		PomBase	protein_coding	II	1076179	1079027	-	SPBC1734.09	yea4	PomBase	protein_coding	II	1076073	1079446	+	FO
SPNCRNA.15	prl15	PomBase	ncRNA	II	1329046	1329760	-	SPBC27B12.05		PomBase	protein_coding	II	1328759	1330815	+	FO
SPBC21B10.12	rec6	PomBase	protein_coding	II	1648948	1649671	-	SPBC21B10.13c	yox1	PomBase	protein_coding	II	1648153	1650147	+	FO
SPNCRNA.1454	SPBC19C2.10-antisense-1	PomBase	ncRNA	II	1695093	1696776	-	SPBC19C2.10		PomBase	protein_coding	II	1695044	1697172	+	FO
SPBC28E12.01c	apc13	PomBase	protein_coding	II	1834888	1835295	-	SPNCRNA.1468		PomBase	ncRNA	II	1834618	1835635	+	FO
SPBC1A4.06c	tam41	PomBase	protein_coding	II	1986826	1988467	-	SPBC1A4.05	blt1	PomBase	protein_coding	II	1984412	1988552	+	FO
SPBC14C8.09c	dbl3	PomBase	protein_coding	II	2219430	2220322	-	SPBC14C8.10	mrpl24	PomBase	protein_coding	II	2218178	2223157	+	FO
SPBC14C8.16c	bot1	PomBase	protein_coding	II	2231539	2233275	-	SPBC14C8.15		PomBase	protein_coding	II	2229935	2233336	+	FO
SPBC24C6.09c		PomBase	protein_coding	II	2335176	2337787	-	SPNCRNA.1505	SPBC24C6.09c-antisense-1	PomBase	ncRNA	II	2335158	2337882	+	FO
SPNCRNA.1529	orc1-antisense-1	PomBase	ncRNA	II	2571145	2573169	-	SPBC29A10.15	orc1	PomBase	protein_coding	II	2571077	2573477	+	FO
SPNCRNA.1554		PomBase	ncRNA	II	2826642	2827645	-	SPNCRNA.1553		PomBase	ncRNA	II	2826631	2828674	+	FO
SPNCRNA.1562		PomBase	ncRNA	II	2901347	2902607	-	SPNCRNA.1561		PomBase	ncRNA	II	2901109	2902665	+	FO
SPNCRNA.573	exg3-antisense-1	PomBase	ncRNA	II	2975053	2976498	-	SPBC2D10.05	exg3	PomBase	protein_coding	II	2974778	2976604	+	FO
SPBC15D4.01c	klp9	PomBase	protein_coding	II	3005478	3007839	-	SPBC2D10.20	ubc1	PomBase	protein_coding	II	3004091	3008103	+	FO
SPBC15D4.09c		PomBase	protein_coding	II	3026393	3028430	-	SPNCRNA.1574	SPBC15D4.09c-antisense-1	PomBase	ncRNA	II	3026241	3028547	+	FO
SPNCRNA.1577	taf73-antisense-1	PomBase	ncRNA	II	3034427	3035817	-	SPBC15D4.14	taf73	PomBase	protein_coding	II	3033243	3035939	+	FO
SPNCRNA.1585	caf5-antisense-1	PomBase	ncRNA	II	3166406	3167382	-	SPBC609.04	caf5	PomBase	protein_coding	II	3166119	3168485	+	FO
SPBC2G2.01c	liz1	PomBase	protein_coding	II	3434778	3437306	-	SPBC4B4.11		PomBase	protein_coding	II	3433534	3437508	+	FO
SPBC1105.16c	rpr2	PomBase	protein_coding	II	3537178	3538070	-	SPBC887.22	new19	PomBase	protein_coding	II	3537089	3538112	+	FO
SPBC887.03c	noc3	PomBase	protein_coding	II	3543322	3545997	-	SPBC887.02		PomBase	protein_coding	II	3541021	3546032	+	FO
SPNCRNA.1620	pgp2-antisense-1	PomBase	ncRNA	II	3591011	3592357	-	SPBC16D10.03	pgp2	PomBase	protein_coding	II	3590920	3592684	+	FO
SPNCRNA.1627	rng9-antisense-1	PomBase	ncRNA	II	3635248	3636355	-	SPBP8B7.02	rng9	PomBase	protein_coding	II	3635229	3636355	+	FO
SPBC13G1.14c		PomBase	protein_coding	II	3726995	3728200	-	SPBC25D12.06		PomBase	protein_coding	II	3725278	3728372	+	FO
SPNCRNA.1687	vps10-antisense-1	PomBase	ncRNA	II	4337990	4341362	-	SPBC16C6.06	vps10	PomBase	protein_coding	II	4336962	4341614	+	FO
SPBC1539.03c	arg41	PomBase	protein_coding	II	4365346	4366949	-	SPBC1539.02		PomBase	protein_coding	II	4363863	4367876	+	FO
SPNCRNA.1325		PomBase	ncRNA	II	199409	200559	-	SPNCRNA.1324	fbp1-antisense-1	PomBase	ncRNA	II	197369	200995	+	FO
SPBC1773.08c	omh4	PomBase	protein_coding	II	297726	299093	-	SPNCRNA.1337	omh4-antisense-1	PomBase	ncRNA	II	297389	299135	+	FO
SPNCRNA.534		PomBase	ncRNA	II	459469	459925	-	SPNCRNA.1361		PomBase	ncRNA	II	458872	460189	+	FO
SPBC713.07c		PomBase	protein_coding	II	878397	882180	-	SPBC713.06	adl1	PomBase	protein_coding	II	877402	882319	+	FO
SPBP35G2.03c	sgo1	PomBase	protein_coding	II	967736	968767	-	SPBP35G2.02	txc1	PomBase	protein_coding	II	963900	968891	+	FO
SPNCRNA.498		PomBase	ncRNA	II	1078083	1078182	-	SPBC1734.09	yea4	PomBase	protein_coding	II	1076073	1079446	+	FO
SPNCRNA.1412	erg27-antisense-1	PomBase	ncRNA	II	1110897	1112356	-	SPBC1709.07	erg27	PomBase	protein_coding	II	1110817	1112435	+	FO
SPNCRNA.569	rtt10-antisense-1	PomBase	ncRNA	II	1182610	1184243	-	SPBC1306.02	rtt10	PomBase	protein_coding	II	1180588	1184250	+	FO
SPNCRNA.1422	SPBC651.02-antisense-1	PomBase	ncRNA	II	1240147	1241248	-	SPBC651.02		PomBase	protein_coding	II	1239966	1241464	+	FO
SPNCRNA.1456	cay1-antisense-1	PomBase	ncRNA	II	1713002	1714577	-	SPBC2F12.12c	cay1	PomBase	protein_coding	II	1712841	1714938	+	FO
SPBC18H10.10c	saf4	PomBase	protein_coding	II	1786609	1789159	-	SPBC18H10.09		PomBase	protein_coding	II	1786280	1789197	+	FO
SPNCRNA.1492	rct1-antisense-1	PomBase	ncRNA	II	2178059	2179406	-	SPBC17G9.05	rct1	PomBase	protein_coding	II	2177733	2179449	+	FO
SPBC16H5.06	rip1	PomBase	protein_coding	II	2288882	2290179	-	SPBC16H5.07c	ppa2	PomBase	protein_coding	II	2286917	2290445	+	FO
SPBC365.07c		PomBase	protein_coding	II	2507521	2509349	-	SPBC365.06	pmt3	PomBase	protein_coding	II	2506815	2510260	+	FO
SPNCRNA.1532		PomBase	ncRNA	II	2584771	2586312	-	SPNCRNA.1531		PomBase	ncRNA	II	2584028	2586436	+	FO
SPBC6B1.06c	ubp14	PomBase	protein_coding	II	2637329	2640099	-	SPNCRNA.1538	ubp14-antisense-1	PomBase	ncRNA	II	2637176	2640172	+	FO
SPBC4F6.11c		PomBase	protein_coding	II	2709784	2711675	-	SPBC4F6.10	vps901	PomBase	protein_coding	II	2707735	2711825	+	FO
SPNCRNA.1564	SPBC1703.11-antisense-1	PomBase	ncRNA	II	2934727	2935979	-	SPBC1703.11		PomBase	protein_coding	II	2934596	2936122	+	FO
SPBC4B4.12c		PomBase	protein_coding	II	3433808	3434686	-	SPBC4B4.11		PomBase	protein_coding	II	3433534	3437508	+	FO
SPBP8B7.18c		PomBase	protein_coding	II	3667950	3670139	-	SPNCRNA.1629	SPBP8B7.18c-antisense-1	PomBase	ncRNA	II	3667803	3670174	+	FO
SPNCRNA.1634	SPBC13G1.05-antisense-1	PomBase	ncRNA	II	3735189	3736662	-	SPBC13G1.05		PomBase	protein_coding	II	3734388	3736981	+	FO
SPNCRNA.1635	did2-antisense-1	PomBase	ncRNA	II	3752375	3753612	-	SPBC13G1.12	did2	PomBase	protein_coding	II	3752317	3753680	+	FO
SPNCRNA.1654	SPBC3B9.04-antisense-1	PomBase	ncRNA	II	3995455	3996471	-	SPBC3B9.04	oms1	PomBase	protein_coding	II	3995407	3996594	+	FO
SPBC215.07c	pdp2	PomBase	protein_coding	II	4039174	4041267	-	SPNCRNA.1658	SPBC215.07c-antisense-1	PomBase	ncRNA	II	4038885	4043168	+	FO
SPBC1861.06c	mug131	PomBase	protein_coding	II	4142680	4144248	-	SPBC1861.05		PomBase	protein_coding	II	4140190	4144368	+	FO
SPNCRNA.1677	doa10-antisense-1	PomBase	ncRNA	II	4169628	4170202	-	SPBC14F5.07	doa10	PomBase	protein_coding	II	4167478	4171911	+	FO
SPBC14F5.09c	ade8	PomBase	protein_coding	II	4172822	4175534	-	SPBC14F5.08	med7	PomBase	protein_coding	II	4172385	4175788	+	FO
SPBC16G5.11c	bag101	PomBase	protein_coding	II	4232584	4233932	-	SPBC16G5.10	rrp42	PomBase	protein_coding	II	4231874	4234086	+	FO
SPNCRNA.1697	gal1-antisense-1	PomBase	ncRNA	II	4488684	4489829	-	SPBPB2B2.13	gal1	PomBase	protein_coding	II	4488322	4490271	+	FO
SPNCRNA.1317	mal1-antisense-1	PomBase	ncRNA	II	154152	154516	-	SPBC1683.07	mal1	PomBase	protein_coding	II	151490	155630	+	FO
SPNCRNA.1403	SPBC146.02-antisense-1	PomBase	ncRNA	II	1000805	1001832	-	SPBC146.02		PomBase	protein_coding	II	1000714	1002162	+	FO
SPNCRNA.568	ade7-antisense-1	PomBase	ncRNA	II	1157158	1158382	-	SPBC409.10	ade7	PomBase	protein_coding	II	1157104	1158424	+	FO
SPBC651.05c	dot2	PomBase	protein_coding	II	1245920	1247116	-	SPBC651.04		PomBase	protein_coding	II	1244708	1247154	+	FO
SPBC27B12.09c		PomBase	protein_coding	II	1341602	1343112	-	SPBC27B12.08	sip1	PomBase	protein_coding	II	1335689	1344204	+	FO
SPBC9B6.09c	mdl1	PomBase	protein_coding	II	1828456	1831060	-	SPNCRNA.1467	mdl1-antisense-1	PomBase	ncRNA	II	1828226	1831124	+	FO
SPNCRNA.514		PomBase	ncRNA	II	2145712	2145812	-	SPBC1711.07	rrb1	PomBase	protein_coding	II	2145592	2147913	+	FO
SPBC12D12.02c	cdm1	PomBase	protein_coding	II	2305691	2306339	-	SPBC12D12.01	sad1	PomBase	protein_coding	II	2303681	2306661	+	FO
SPNCRNA.1525	psm1-antisense-1	PomBase	ncRNA	II	2543249	2544500	-	SPBC29A10.04	psm1	PomBase	protein_coding	II	2540660	2545157	+	FO
SPBC336.05c		PomBase	protein_coding	II	2745480	2748552	-	SPBC336.04	cdc6	PomBase	protein_coding	II	2743619	2748596	+	FO
SPBC336.09c	rrn7	PomBase	protein_coding	II	2756276	2758582	-	SPBC336.08	spc24	PomBase	protein_coding	II	2755392	2759388	+	FO
SPBC336.10c	tif512	PomBase	protein_coding	II	2758645	2759294	-	SPBC336.08	spc24	PomBase	protein_coding	II	2755392	2759388	+	FO
SPNCRNA.1556		PomBase	ncRNA	II	2863118	2863575	-	SPNCRNA.1555		PomBase	ncRNA	II	2862806	2863810	+	FO
SPBC13E7.08c	leo1	PomBase	protein_coding	II	3052520	3055287	-	SPBC13E7.07		PomBase	protein_coding	II	3052449	3055355	+	FO
SPCC757.02c		PomBase	protein_coding	III	44814	46961	-	SPCC1884.02	nic1	PomBase	protein_coding	III	43480	46985	+	FO
SPNCRNA.580	tdp1-antisense-1	PomBase	ncRNA	III	529215	531143	-	SPCP31B10.05	tdp1	PomBase	protein_coding	III	529028	531496	+	FO
SPNCRNA.581	SPCC1393.03-antisense-1	PomBase	ncRNA	III	838087	839594	-	SPCC63.03		PomBase	protein_coding	III	837458	840012	+	FO
SPNCRNA.1165		PomBase	ncRNA	III	966442	967703	-	SPNCRNA.1164		PomBase	ncRNA	III	966133	971255	+	FO
SPCC4B3.14	cwf20	PomBase	protein_coding	III	1150769	1151773	-	SPNCRNA.1174	cwf20-antisense-1	PomBase	ncRNA	III	1150712	1151843	+	FO
SPCC550.06c	hsp10	PomBase	protein_coding	III	1194996	1195816	-	SPCC550.05	nse1	PomBase	protein_coding	III	1193982	1196023	+	FO
SPCC1281.07c		PomBase	protein_coding	III	1397188	1398780	-	SPCC1281.08	wtf11	PomBase	protein_coding	III	1396887	1400821	+	FO
SPCC1753.03c	rec7	PomBase	protein_coding	III	1547051	1549069	-	SPNCRNA.1203	rec7-antisense-1	PomBase	ncRNA	III	1545574	1549995	+	FO
SPCC663.13c	naa50	PomBase	protein_coding	III	1656901	1657583	-	SPCC663.12	cid12	PomBase	protein_coding	III	1655666	1660080	+	FO
SPCC663.14c	trp663	PomBase	protein_coding	III	1657631	1659783	-	SPCC663.12	cid12	PomBase	protein_coding	III	1655666	1660080	+	FO
SPCC1223.03c	gut2	PomBase	protein_coding	III	1840594	1843300	-	SPNCRNA.1235	gut2-antisense-1	PomBase	ncRNA	III	1839787	1844115	+	FO
SPCC576.19c		PomBase	protein_coding	III	2081247	2081606	-	SPCC576.02		PomBase	protein_coding	III	2081176	2084027	+	FO
SPCC576.17c		PomBase	protein_coding	III	2111240	2113660	-	SPNCRNA.1263		PomBase	ncRNA	III	2111204	2116520	+	FO
SPCC830.04c	mug128	PomBase	protein_coding	III	2186723	2187154	-	SPCC830.03	grc3	PomBase	protein_coding	III	2183590	2187389	+	FO
SPNCRNA.1276	brl1-antisense-1	PomBase	ncRNA	III	2239857	2242131	-	SPCC1919.15	brl1	PomBase	protein_coding	III	2239819	2242154	+	FO
SPCC1672.02c	sap1	PomBase	protein_coding	III	561576	563819	-	SPCC1672.01		PomBase	protein_coding	III	559679	565267	+	FO
SPNCRNA.1166		PomBase	ncRNA	III	968081	968556	-	SPNCRNA.1164		PomBase	ncRNA	III	966133	971255	+	FO
SPNCRNA.06	prl6	PomBase	ncRNA	III	968168	968477	-	SPNCRNA.1164		PomBase	ncRNA	III	966133	971255	+	FO
SPNCRNA.1179	atd3-antisense-1	PomBase	ncRNA	III	1204934	1206655	-	SPCC550.10	atd3	PomBase	protein_coding	III	1204315	1206695	+	FO
SPCC338.08	ctp1	PomBase	protein_coding	III	1358737	1360260	-	SPNCRNA.1189	ctp1-antisense-1	PomBase	ncRNA	III	1358647	1360719	+	FO
SPNCRNA.1192	wtf11-antisense-1	PomBase	ncRNA	III	1400016	1400808	-	SPCC1281.08	wtf11	PomBase	protein_coding	III	1396887	1400821	+	FO
SPNCRNA.1206	nup211-antisense-1	PomBase	ncRNA	III	1565774	1570757	-	SPCC162.08c	nup211	PomBase	protein_coding	III	1565520	1571250	+	FO
SPCC663.08c		PomBase	protein_coding	III	1647689	1648808	-	SPNCRNA.1213	SPCC663.08c-antisense-1	PomBase	ncRNA	III	1647025	1649005	+	FO
SPCC285.15c	rps2802	PomBase	protein_coding	III	1826905	1827487	-	SPCC285.14	trs130	PomBase	protein_coding	III	1823311	1829111	+	FO
SPNCRNA.1240	ssp1-antisense-1	PomBase	ncRNA	III	1878672	1879198	-	SPCC297.03	ssp1	PomBase	protein_coding	III	1878434	1882310	+	FO
SPCC297.04c	set7	PomBase	protein_coding	III	1880992	1882276	-	SPCC297.03	ssp1	PomBase	protein_coding	III	1878434	1882310	+	FO
SPCC737.06c	gcs2	PomBase	protein_coding	III	1895954	1897559	-	SPCC737.05		PomBase	protein_coding	III	1894976	1897924	+	FO
SPCC1620.06c		PomBase	protein_coding	III	2152833	2155161	-	SPCC1620.05		PomBase	protein_coding	III	2152135	2157975	+	FO
SPNCRNA.1277	pep3-antisense-1	PomBase	ncRNA	III	2243952	2245575	-	SPCC790.02	pep3	PomBase	protein_coding	III	2242247	2245648	+	FO
SPCC569.04		PomBase	protein_coding	III	2427078	2427622	-	SPCC569.05c		PomBase	protein_coding	III	2423807	2427995	+	FO
SPNCRNA.1116		PomBase	ncRNA	III	170851	173547	-	SPNCRNA.1115		PomBase	ncRNA	III	170340	174289	+	FO
SPCC736.09c	tfx1	PomBase	protein_coding	III	329570	330657	-	SPCC736.08	cbf11	PomBase	protein_coding	III	327324	330732	+	FO
SPCC1672.14		PomBase	protein_coding	III	563754	565077	-	SPCC1672.01		PomBase	protein_coding	III	559679	565267	+	FO
SPCC18B5.02c		PomBase	pseudogene	III	717851	718869	-	SPNCRNA.1153	SPCC18B5.02c-antisense-1	PomBase	ncRNA	III	717659	718923	+	FO
SPNCRNA.16	prl16	PomBase	ncRNA	III	882518	882834	-	SPCC16A11.07	coq10	PomBase	protein_coding	III	881100	882894	+	FO
SPNCRNA.1170	rxt3-antisense-1	PomBase	ncRNA	III	1045483	1047241	-	SPCC1259.07	rxt3	PomBase	protein_coding	III	1045458	1047457	+	FO
SPCC4B3.08	lsg1	PomBase	protein_coding	III	1161241	1162302	-	SPCC4B3.09c	mrpl12	PomBase	protein_coding	III	1160439	1162316	+	FO
SPNCRNA.1177	nte1-antisense-1	PomBase	ncRNA	III	1168934	1173282	-	SPCC4B3.04c	nte1	PomBase	protein_coding	III	1168517	1173299	+	FO
SPCC645.11c	mug117	PomBase	protein_coding	III	1256651	1257493	-	SPCC645.10	cca2	PomBase	protein_coding	III	1255164	1257566	+	FO
SPCC338.02	mug112	PomBase	protein_coding	III	1368882	1369259	-	SPCC338.03c		PomBase	protein_coding	III	1368354	1369793	+	FO
SPCC777.08c	bit61	PomBase	protein_coding	III	1611047	1612779	-	SPCC777.07	omh3	PomBase	protein_coding	III	1609353	1612830	+	FO
SPCC777.12c		PomBase	protein_coding	III	1616592	1618210	-	SPCC777.11	gtf1	PomBase	protein_coding	III	1616391	1618353	+	FO
SPNCRNA.1214	SPCC663.10-antisense-1	PomBase	ncRNA	III	1650949	1652838	-	SPCC663.10	trm44	PomBase	protein_coding	III	1650366	1653177	+	FO
SPCC1442.11c		PomBase	protein_coding	III	1788002	1788550	-	SPCC1442.19	mrp49	PomBase	protein_coding	III	1787161	1788596	+	FO
SPCC126.15c	sec65	PomBase	protein_coding	III	2142291	2143550	-	SPCC126.14	prp18	PomBase	protein_coding	III	2140983	2143550	+	FO
SPNCRNA.1272	SPCC1919.04-antisense-1	PomBase	ncRNA	III	2211103	2211623	-	SPCC1919.04		PomBase	protein_coding	III	2211002	2212513	+	FO
SPCC548.05c	dbl5	PomBase	protein_coding	III	223353	225756	-	SPCC548.04	urm1	PomBase	protein_coding	III	223267	225759	+	FO
SPCC1672.03c	gud1	PomBase	protein_coding	III	565688	568197	-	SPNCRNA.1143	SPCC1672.03c-antisense-1	PomBase	ncRNA	III	565548	568691	+	FO
SPCC1259.14c	meu27	PomBase	protein_coding	III	1061503	1064195	-	SPCC1259.13	chk1	PomBase	protein_coding	III	1059799	1064443	+	FO
SPCC622.08c	hta1	PomBase	protein_coding	III	1411144	1412214	-	SPNCRNA.1194	hta1-antisense-1	PomBase	ncRNA	III	1410745	1412364	+	FO
SPNCRNA.1220		PomBase	ncRNA	III	1712984	1713595	-	SPCC191.06		PomBase	protein_coding	III	1712027	1714631	+	FO
SPNCRNA.1221		PomBase	ncRNA	III	1713941	1714159	-	SPCC191.06		PomBase	protein_coding	III	1712027	1714631	+	FO
SPCC1450.01c		PomBase	pseudogene	III	1726173	1727116	-	SPNCRNA.1224		PomBase	ncRNA	III	1726098	1727277	+	FO
SPCC1620.04c	mug55	PomBase	protein_coding	III	2149317	2150908	-	SPCC1620.03	mug163	PomBase	protein_coding	III	2148588	2151955	+	FO
SPCC1620.07c	lnp1	PomBase	protein_coding	III	2155261	2157552	-	SPCC1620.05		PomBase	protein_coding	III	2152135	2157975	+	FO
SPNCRNA.1271	ckk2-antisense-1	PomBase	ncRNA	III	2204097	2205588	-	SPCC1919.01	ckk2	PomBase	protein_coding	III	2204089	2206069	+	FO
SPNCRNA.584	SPCC1919.05-antisense-2	PomBase	ncRNA	III	2215633	2217861	-	SPCC1919.05	ski3	PomBase	protein_coding	III	2212710	2218608	+	FO
SPCC70.08c		PomBase	protein_coding	III	2367804	2368636	-	SPNCRNA.1292	SPCC70.08c-antisense-1	PomBase	ncRNA	III	2367506	2368757	+	FO
SPAC977.02		PomBase	protein_coding	I	32034	33012	+	SPAC977.18		PomBase	protein_coding	I	31140	32345	-	HH
SPAC977.17		PomBase	protein_coding	I	66219	69821	+	SPAC977.16c	dak2	PomBase	protein_coding	I	64559	66980	-	HH
SPNCRNA.147		PomBase	ncRNA	I	135569	135926	+	SPAC11D3.14c		PomBase	protein_coding	I	131190	135736	-	HH
SPAC5H10.03		PomBase	protein_coding	I	149446	152909	+	SPAC5H10.02c	hsp3102	PomBase	protein_coding	I	148038	150331	-	HH
SPNCRNA.614	SPAC5H10.09c-antisense-1	PomBase	ncRNA	I	161072	162819	+	SPAC5H10.09c	ecm31	PomBase	protein_coding	I	160977	161822	-	HH
SPAC13G6.13		PomBase	protein_coding	I	198884	199231	+	SPAC13G6.12c	chs1	PomBase	protein_coding	I	195940	199051	-	HH
SPAC24B11.14		PomBase	protein_coding	I	230545	231136	+	SPNCRNA.624	SPAC24B11.14-antisense-1	PomBase	ncRNA	I	229270	230855	-	HH
SPNCRNA.628		PomBase	ncRNA	I	238998	240617	+	SPNCRNA.626		PomBase	ncRNA	I	237820	239427	-	HH
SPAC806.05		PomBase	protein_coding	I	244214	247574	+	SPAC806.06c		PomBase	protein_coding	I	244206	247074	-	HH
SPNCRNA.630		PomBase	ncRNA	I	253719	255964	+	SPAC1639.01c		PomBase	protein_coding	I	251173	254600	-	HH
SPNCRNA.641	SPAC630.07c-antisense-1	PomBase	ncRNA	I	358613	359235	+	SPAC630.07c		PomBase	protein_coding	I	357325	359228	-	HH
SPAC31A2.16	gef2	PomBase	protein_coding	I	419958	423991	+	SPAC31A2.15c	dcc1	PomBase	protein_coding	I	417823	419996	-	HH
SPAC23E2.02	lsd2	PomBase	protein_coding	I	446491	450726	+	SPNCRNA.649	lsd2-antisense-1	PomBase	ncRNA	I	446175	446702	-	HH
SPAC2F7.10	akr1	PomBase	protein_coding	I	550630	553595	+	SPAC2F7.09c	gep3	PomBase	protein_coding	I	548768	550726	-	HH
SPAC3H8.04		PomBase	protein_coding	I	592226	593906	+	SPNCRNA.663	img2-antisense-1	PomBase	ncRNA	I	590784	592586	-	HH
SPNCRNA.156		PomBase	ncRNA	I	597723	598290	+	SPNCRNA.664		PomBase	ncRNA	I	597665	598076	-	HH
SPNCRNA.668	mug161-antisense-1	PomBase	ncRNA	I	632595	633291	+	SPAC1F3.07c	rsc58	PomBase	protein_coding	I	631511	633102	-	HH
SPNCRNA.671		PomBase	ncRNA	I	660084	664108	+	SPAC1D4.11c	lkh1	PomBase	protein_coding	I	656076	660381	-	HH
SPAC22F3.12c	rgs1	PomBase	protein_coding	I	679062	681890	+	SPNCRNA.675		PomBase	ncRNA	I	678571	680480	-	HH
SPNCRNA.684		PomBase	ncRNA	I	790209	790793	+	SPAC4G8.13c	prz1	PomBase	protein_coding	I	786778	790219	-	HH
SPAC23G3.04	ies4	PomBase	protein_coding	I	872883	874248	+	SPNCRNA.694	ies4-antisense-1	PomBase	ncRNA	I	872757	873497	-	HH
SPAC1687.21		PomBase	protein_coding	I	941942	943335	+	SPAC1687.20c	mis6	PomBase	protein_coding	I	939770	941944	-	HH
SPNCRNA.701	SPAC222.13c-antisense-1	PomBase	ncRNA	I	972677	973994	+	SPAC222.13c		PomBase	protein_coding	I	970875	973548	-	HH
SPAC23C4.08	rho3	PomBase	protein_coding	I	1041414	1043083	+	SPAC23C4.06c		PomBase	protein_coding	I	1038515	1042027	-	HH
SPAC23C4.17	trm402	PomBase	protein_coding	I	1057701	1061166	+	SPNCRNA.709		PomBase	ncRNA	I	1057647	1058238	-	HH
SPNCRNA.166		PomBase	ncRNA	I	1063021	1063448	+	SPAC23C4.18c	rad4	PomBase	protein_coding	I	1058646	1063306	-	HH
SPNCRNA.711	rad52-antisense-1	PomBase	ncRNA	I	1099991	1101663	+	SPAC30D11.10	rad52	PomBase	protein_coding	I	1099489	1101583	-	HH
SPAC56F8.12		PomBase	protein_coding	I	1146833	1148085	+	SPNCRNA.716	SPAC56F8.12-antisense-1	PomBase	ncRNA	I	1146598	1148060	-	HH
SPAPB17E12.02	yip12	PomBase	protein_coding	I	1269930	1271746	+	SPAC1420.04c	cox1101	PomBase	protein_coding	I	1267830	1270260	-	HH
SPAC1565.03		PomBase	protein_coding	I	1294306	1295341	+	SPNCRNA.733	SPAC1565.03-antisense-1	PomBase	ncRNA	I	1294072	1294990	-	HH
SPNCRNA.169		PomBase	ncRNA	I	1305861	1306249	+	SPAC1565.07c	knd1	PomBase	protein_coding	I	1301297	1305977	-	HH
SPAC6F12.06	rdi1	PomBase	protein_coding	I	1318942	1321136	+	SPAC6F12.05c	tnr3	PomBase	protein_coding	I	1316981	1320472	-	HH
SPAC6F12.12	par2	PomBase	protein_coding	I	1335436	1338402	+	SPAC6F12.11c	sfc1	PomBase	protein_coding	I	1333347	1335669	-	HH
SPNCRNA.737		PomBase	ncRNA	I	1357621	1359568	+	SPNCRNA.736		PomBase	ncRNA	I	1356930	1359496	-	HH
SPAC5D6.10c	mug116	PomBase	protein_coding	I	1494670	1495830	+	SPAC5D6.12	mtf2	PomBase	protein_coding	I	1492307	1495689	-	HH
SPAC167.09		PomBase	protein_coding	I	1557902	1559475	+	SPAC167.02	ptb1	PomBase	protein_coding	I	1554880	1558526	-	HH
SPAP27G11.15	slx1	PomBase	protein_coding	I	1638339	1641062	+	SPAP27G11.14c		PomBase	protein_coding	I	1635716	1638440	-	HH
SPNCRNA.759	dbr1-antisense-1	PomBase	ncRNA	I	1754924	1755748	+	SPAC17A5.02c	dbr1	PomBase	protein_coding	I	1753774	1755715	-	HH
SPNCRNA.763	sgt1-antisense-1	PomBase	ncRNA	I	1813439	1815920	+	SPAC1002.09c	dld1	PomBase	protein_coding	I	1811408	1813805	-	HH
SPAPB1A10.08		PomBase	protein_coding	I	1875572	1877864	+	SPNCRNA.768		PomBase	ncRNA	I	1875085	1875651	-	HH
SPAPB1A10.13		PomBase	protein_coding	I	1887459	1890591	+	SPNCRNA.769	SPAPB1A10.13-antisense-1	PomBase	ncRNA	I	1886752	1888797	-	HH
SPAC110.01	ppk1	PomBase	protein_coding	I	1905755	1911747	+	SPAC110.05		PomBase	protein_coding	I	1904196	1906153	-	HH
SPAC3H1.13	ppk13	PomBase	protein_coding	I	1965083	1966458	+	SPAC3H1.12c	snt2	PomBase	protein_coding	I	1961293	1965706	-	HH
SPAC17H9.07		PomBase	protein_coding	I	2016297	2017627	+	SPAC17H9.06c		PomBase	protein_coding	I	2014063	2016932	-	HH
SPNCRNA.788	SPAC17H9.12c-antisense-1	PomBase	ncRNA	I	2026716	2027164	+	SPAC17H9.12c		PomBase	protein_coding	I	2025955	2027090	-	HH
SPAC20H4.08	whi2	PomBase	protein_coding	I	2124684	2125978	+	SPNCRNA.796		PomBase	ncRNA	I	2123296	2125833	-	HH
[truncated: 3,786 more rows]

## Sheet: 03_Neurospora
Supplemental Dataset File 1. Results of CCIVR analysis from evelen model organisms; Neurospora crassa
[truncated: 2,271 more rows]

[truncated: 9 more sheets: 04_Cerevisiae, 05_C.elegans, 06_Droshophila, 07_Zebrafish, 08_Xenopus, 09_Chicken, 10_Mouse, 11_Human, Summary]
