# Supplementary material for: CCIVR facilitates comprehensive identification of cis-natural antisense transcripts with their structural characteristics and expression profiles
Source: Sci Rep. 2022 Sep 15;12:15525. doi: 10.1038/s41598-022-19782-5 (PMC9477841; doi:10.1038/s41598-022-19782-5)
Supplement: Supplementary file 2 — Supplementary Information 2. [file 41598_2022_19782_MOESM2_ESM.xlsx]

## Sheet: 01_Arabidopsis
Supplemental Dataset File 2. Results of CCIVR analysis with only protein coding genes from evelen model organisms; Arabidopsis thaliana
id	GeneSymbol	gene_source	gene_biotype	Chr	Start	End	Strand	_id	_GeneSymbol	_gene_source	_gene_biotype	_Chr	_Start	_End	_Strand	Type
AT1G12320		araport11	protein_coding	1	4186624	4190342	+	AT1G12310	CML13	araport11	protein_coding	1	4186653	4188233	-	EB
AT1G70210	CYCD1-1	araport11	protein_coding	1	26439556	26443007	+	AT1G70209		araport11	protein_coding	1	26439653	26439796	-	EB
AT1G31910	PMK	araport11	protein_coding	1	11456802	11463896	+	AT1G31920	PCMP-H11	araport11	protein_coding	1	11461855	11463857	-	EB
AT1G55160		araport11	protein_coding	1	20577377	20580010	+	AT1G55152		araport11	protein_coding	1	20577424	20578308	-	EB
AT1G29435		araport11	protein_coding	1	10303890	10305584	+	AT1G29440	SAUR63	araport11	protein_coding	1	10304507	10305108	-	EB
AT1G21270	WAK2	araport11	protein_coding	1	7444749	7448483	+	AT1G21280		araport11	protein_coding	1	7447490	7448483	-	EB
AT1G19540		araport11	protein_coding	1	6765653	6768290	+	AT1G19550		araport11	protein_coding	1	6767451	6768158	-	EB
AT1G53970		araport11	protein_coding	1	20148419	20149749	+	AT1G53980		araport11	protein_coding	1	20148899	20149728	-	EB
AT1G72600		araport11	protein_coding	1	27338034	27340328	+	AT1G72610	GLP1	araport11	protein_coding	1	27339114	27340044	-	EB
AT1G21740		araport11	protein_coding	1	7640906	7645240	+	AT1G21738		araport11	protein_coding	1	7640992	7641225	-	EB
AT1G72750	TIM23-2	araport11	protein_coding	1	27383320	27384524	+	AT1G72755		araport11	protein_coding	1	27383530	27383850	-	EB
AT1G03320		araport11	protein_coding	1	816989	817767	+	AT1G03325		araport11	protein_coding	1	817053	817178	-	EB
AT1G04100	IAA10	araport11	protein_coding	1	1059470	1061209	+	AT1G04105		araport11	protein_coding	1	1059730	1060348	-	EB
AT1G79950	RTEL1	araport11	protein_coding	1	30073524	30080778	+	AT1G79960	OFP14	araport11	protein_coding	1	30079665	30080552	-	EB
AT1G06470		araport11	protein_coding	1	1969658	1974526	+	AT1G06475		araport11	protein_coding	1	1973834	1974407	-	EB
AT1G24470	KCR2	araport11	protein_coding	1	8673914	8676408	+	AT1G24475		araport11	protein_coding	1	8676282	8676343	-	EB
AT1G15830		araport11	protein_coding	1	5448060	5450617	+	AT1G15825		araport11	protein_coding	1	5448073	5448608	-	EB
AT1G74930	ERF018	araport11	protein_coding	1	28143851	28145058	+	AT1G74929		araport11	protein_coding	1	28143997	28144098	-	EB
AT1G12840	VHA-C	araport11	protein_coding	1	4374205	4378514	+	AT1G12830		araport11	protein_coding	1	4374249	4375247	-	EB
AT1G56570	PCMP-E64	araport11	protein_coding	1	21195644	21199130	+	AT1G56580	SVB	araport11	protein_coding	1	21198004	21199126	-	EB
AT1G05750	PDE247	araport11	protein_coding	1	1721509	1724734	+	AT1G05760	RTM1	araport11	protein_coding	1	1723734	1724534	-	EB
AT1G70170	2MMP	araport11	protein_coding	1	26423874	26425356	+	AT1G70175		araport11	protein_coding	1	26424853	26425340	-	EB
AT1G70330	ENT1	araport11	protein_coding	1	26502909	26504619	+	AT1G70335		araport11	protein_coding	1	26502917	26503258	-	EB
AT1G07902		araport11	protein_coding	1	2443918	2445140	+	AT1G07901		araport11	protein_coding	1	2443971	2444123	-	EB
AT1G07485		araport11	protein_coding	1	2301375	2302121	+	AT1G07490	RTFL3	araport11	protein_coding	1	2301380	2302021	-	EB
AT1G77930		araport11	protein_coding	1	29300971	29303570	+	AT1G77932		araport11	protein_coding	1	29302716	29303519	-	EB
AT1G64630	WNK10	araport11	protein_coding	1	24019490	24022310	+	AT1G64633		araport11	protein_coding	1	24019584	24019586	-	EB
AT1G03290		araport11	protein_coding	1	807361	813216	+	AT1G03300	DUF1	araport11	protein_coding	1	811033	813086	-	EB
AT1G02705		araport11	protein_coding	1	589584	590406	+	AT1G02710		araport11	protein_coding	1	589706	589996	-	EB
AT1G80160		araport11	protein_coding	1	30150897	30152614	+	AT1G80165		araport11	protein_coding	1	30152286	30152501	-	EB
AT1G02065	SPL8	araport11	protein_coding	1	365165	367443	+	AT1G02067		araport11	protein_coding	1	366945	367166	-	EB
AT1G74380	XXT5	araport11	protein_coding	1	27959527	27961487	+	AT1G74385		araport11	protein_coding	1	27960725	27960970	-	EB
AT1G07510	FTSH10	araport11	protein_coding	1	2304435	2312399	+	AT1G07520		araport11	protein_coding	1	2309534	2312385	-	EB
AT1G07510	FTSH10	araport11	protein_coding	1	2304435	2312399	+	AT1G07500	SMR5	araport11	protein_coding	1	2304766	2305031	-	EB
AT1G30010	NMAT1	araport11	protein_coding	1	10513151	10516385	+	AT1G30020		araport11	protein_coding	1	10515874	10516347	-	EB
AT1G80310	MOT2	araport11	protein_coding	1	30194618	30196554	+	AT1G80315		araport11	protein_coding	1	30194698	30195732	-	EB
AT5G41110		araport11	protein_coding	5	16451470	16455364	+	AT5G41109		araport11	protein_coding	5	16452453	16452593	-	EB
AT5G61490		araport11	protein_coding	5	24732597	24733824	+	AT5G61495		araport11	protein_coding	5	24732768	24733485	-	EB
AT5G58140	PHOT2	araport11	protein_coding	5	23523825	23533111	+	AT5G58150		araport11	protein_coding	5	23530081	23532840	-	EB
AT5G67100	POLA	araport11	protein_coding	5	26776953	26786431	+	AT5G67110	ALC	araport11	protein_coding	5	26785106	26786431	-	EB
AT5G15530	BCCP2	araport11	protein_coding	5	5038563	5040840	+	AT5G15533		araport11	protein_coding	5	5040657	5040836	-	EB
AT5G62570		araport11	protein_coding	5	25113948	25117314	+	AT5G62573		araport11	protein_coding	5	25113965	25114210	-	EB
AT5G37710		araport11	protein_coding	5	14978566	14981620	+	AT5G37715		araport11	protein_coding	5	14979023	14979445	-	EB
AT5G52040	ATRSP41	araport11	protein_coding	5	21130320	21133709	+	AT5G52045		araport11	protein_coding	5	21131045	21131700	-	EB
AT5G51180		araport11	protein_coding	5	20796950	20801479	+	AT5G51190	ERF105	araport11	protein_coding	5	20800473	20801437	-	EB
AT5G64400		araport11	protein_coding	5	25747856	25750830	+	AT5G64401		araport11	protein_coding	5	25750441	25750602	-	EB
AT5G64400		araport11	protein_coding	5	25747856	25750830	+	AT5G64395		araport11	protein_coding	5	25748202	25748297	-	EB
AT5G14270	BET9	araport11	protein_coding	5	4604608	4608921	+	AT5G14275		araport11	protein_coding	5	4604789	4605007	-	EB
AT5G64390	HEN4	araport11	protein_coding	5	25743344	25748575	+	AT5G64395		araport11	protein_coding	5	25748202	25748297	-	EB
AT5G22500	FAR1	araport11	protein_coding	5	7470328	7474133	+	AT5G22505		araport11	protein_coding	5	7472540	7473849	-	EB
AT5G19670		araport11	protein_coding	5	6646698	6649534	+	AT5G19675		araport11	protein_coding	5	6649076	6649316	-	EB
AT5G61650	CYCU4-3	araport11	protein_coding	5	24778191	24779989	+	AT5G61660		araport11	protein_coding	5	24778653	24779945	-	EB
AT5G15760		araport11	protein_coding	5	5142990	5144606	+	AT5G15770	GNA1	araport11	protein_coding	5	5144091	5144580	-	EB
AT5G65610		araport11	protein_coding	5	26219442	26221028	+	AT5G65613		araport11	protein_coding	5	26220644	26220985	-	EB
AT5G10580		araport11	protein_coding	5	3347381	3350071	+	AT5G10590		araport11	protein_coding	5	3349134	3349468	-	EB
AT5G50565		araport11	protein_coding	5	20580113	20582178	+	AT5G50562		araport11	protein_coding	5	20580269	20580442	-	EB
AT5G04800	RPS17D	araport11	protein_coding	5	1387909	1389887	+	AT5G04790		araport11	protein_coding	5	1388155	1388319	-	EB
AT5G52170	HDG7	araport11	protein_coding	5	21196602	21202664	+	AT5G52190		araport11	protein_coding	5	21201631	21202543	-	EB
AT5G52170	HDG7	araport11	protein_coding	5	21196602	21202664	+	AT5G52180		araport11	protein_coding	5	21200040	21201610	-	EB
AT5G40970		araport11	protein_coding	5	16413671	16415897	+	AT5G40980		araport11	protein_coding	5	16414510	16415265	-	EB
AT5G10540	CYOP	araport11	protein_coding	5	3324812	3334971	+	AT5G10550	GTE2	araport11	protein_coding	5	3332995	3334913	-	EB
AT5G10540	CYOP	araport11	protein_coding	5	3324812	3334971	+	AT5G10530	LECRK91	araport11	protein_coding	5	3324824	3327868	-	EB
AT5G48480		araport11	protein_coding	5	19644539	19646840	+	AT5G48485	DIR1	araport11	protein_coding	5	19646028	19646840	-	EB
AT5G04600		araport11	protein_coding	5	1323574	1326984	+	AT5G04610		araport11	protein_coding	5	1325588	1326928	-	EB
AT5G59610		araport11	protein_coding	5	24010900	24015129	+	AT5G59600	PCMP-E1	araport11	protein_coding	5	24011000	24013056	-	EB
AT5G03300	ADK2	araport11	protein_coding	5	796361	799810	+	AT5G03310		araport11	protein_coding	5	799224	799706	-	EB
AT5G35926		araport11	protein_coding	5	14062676	14066323	+	AT5G35927		araport11	protein_coding	5	14065688	14066173	-	EB
AT5G02065		araport11	protein_coding	5	405869	408334	+	AT5G02070	WAKL20	araport11	protein_coding	5	405895	408220	-	EB
AT5G38396		araport11	protein_coding	5	15373094	15374726	+	AT5G38397		araport11	protein_coding	5	15373627	15373990	-	EB
AT5G59890	ADF4	araport11	protein_coding	5	24122348	24123912	+	AT5G59895		araport11	protein_coding	5	24123408	24123590	-	EB
AT5G23700		araport11	protein_coding	5	7992776	7997509	+	AT5G23710		araport11	protein_coding	5	7996338	7997505	-	EB
AT5G66052		araport11	protein_coding	5	26416126	26416924	+	AT5G66053		araport11	protein_coding	5	26416661	26416807	-	EB
AT5G04240	ELF6	araport11	protein_coding	5	1169153	1174992	+	AT5G04238		araport11	protein_coding	5	1169217	1169411	-	EB
AT5G02560	HTA12	araport11	protein_coding	5	575225	577216	+	AT5G02570		araport11	protein_coding	5	576655	577176	-	EB
AT5G11430		araport11	protein_coding	5	3647862	3652477	+	AT5G11425		araport11	protein_coding	5	3647959	3648168	-	EB
AT3G17650	YSL5	araport11	protein_coding	3	6034109	6037349	+	AT3G17655		araport11	protein_coding	3	6034122	6035497	-	EB
AT3G22680	RDM1	araport11	protein_coding	3	8017633	8020508	+	AT3G22670		araport11	protein_coding	3	8017654	8019552	-	EB
AT3G05230		araport11	protein_coding	3	1492084	1495397	+	AT3G05240	PCMP-E82	araport11	protein_coding	3	1493684	1495381	-	EB
AT3G53240	AtRLP45	araport11	protein_coding	3	19733766	19739232	+	AT3G53235		araport11	protein_coding	3	19733838	19734695	-	EB
AT3G23100	XRCC4	araport11	protein_coding	3	8220682	8226400	+	AT3G23110	AtRLP37	araport11	protein_coding	3	8222364	8224871	-	EB
AT3G23122		araport11	protein_coding	3	8234261	8234588	+	AT3G23123		araport11	protein_coding	3	8234314	8234559	-	EB
AT3G27415		araport11	protein_coding	3	10147066	10147992	+	AT3G27416		araport11	protein_coding	3	10147371	10147892	-	EB
AT3G44703		araport11	protein_coding	3	16239471	16244674	+	AT3G44704		araport11	protein_coding	3	16244193	16244348	-	EB
AT3G01830	CML40	araport11	protein_coding	3	296024	299263	+	AT3G01840	LYK2	araport11	protein_coding	3	296582	298648	-	EB
AT3G57910		araport11	protein_coding	3	21442642	21446183	+	AT3G57920	SPL15	araport11	protein_coding	3	21444243	21446035	-	EB
AT3G57720		araport11	protein_coding	3	21387570	21391638	+	AT3G57730		araport11	protein_coding	3	21389854	21391614	-	EB
AT3G54420	EP3	araport11	protein_coding	3	20145905	20148266	+	AT3G54430	SRS6	araport11	protein_coding	3	20146626	20148221	-	EB
AT3G15260		araport11	protein_coding	3	5138684	5142873	+	AT3G15270	SPL5	araport11	protein_coding	3	5140365	5142323	-	EB
AT3G45640	MPK3	araport11	protein_coding	3	16756571	16758874	+	AT3G45645		araport11	protein_coding	3	16756593	16756784	-	EB
AT3G44430		araport11	protein_coding	3	16068257	16069750	+	AT3G44435		araport11	protein_coding	3	16068618	16069046	-	EB
AT3G52070		araport11	protein_coding	3	19312718	19313466	+	AT3G52075		araport11	protein_coding	3	19313247	19313420	-	EB
AT3G22565		araport11	protein_coding	3	7999419	8001340	+	AT3G22570		araport11	protein_coding	3	7999707	8001263	-	EB
AT3G22125		araport11	protein_coding	3	7803338	7808056	+	AT3G22142		araport11	protein_coding	3	7803492	7808046	-	EB
AT3G44630		araport11	protein_coding	3	16195848	16201225	+	AT3G44635		araport11	protein_coding	3	16199123	16200095	-	EB
AT3G06868		araport11	protein_coding	3	2167730	2169222	+	AT3G06870		araport11	protein_coding	3	2167847	2168960	-	EB
AT3G24514		araport11	protein_coding	3	8937382	8938949	+	AT3G24516		araport11	protein_coding	3	8937588	8937776	-	EB
AT3G24514		araport11	protein_coding	3	8937382	8938949	+	AT3G24517		araport11	protein_coding	3	8938106	8938641	-	EB
AT3G22520		araport11	protein_coding	3	7974720	7978648	+	AT3G22530		araport11	protein_coding	3	7977604	7978635	-	EB
AT3G01990	ACR6	araport11	protein_coding	3	330099	333132	+	AT3G02000	GRXC7	araport11	protein_coding	3	332275	333072	-	EB
AT3G52526		araport11	protein_coding	3	19484338	19487228	+	AT3G52530		araport11	protein_coding	3	19484567	19486130	-	EB
AT3G42075		araport11	protein_coding	3	14297931	14299337	+	AT3G42130		araport11	protein_coding	3	14298241	14298883	-	EB
AT3G12020		araport11	protein_coding	3	3825980	3835146	+	AT3G12030		araport11	protein_coding	3	3834361	3835107	-	EB
AT3G09050		araport11	protein_coding	3	2764651	2766144	+	AT3G09055		araport11	protein_coding	3	2765069	2765500	-	EB
AT3G01320	SNL1	araport11	protein_coding	3	106294	113679	+	AT3G01319		araport11	protein_coding	3	106296	106436	-	EB
AT3G48300	CYP71A23	araport11	protein_coding	3	17885465	17887272	+	AT3G48298		araport11	protein_coding	3	17885542	17885667	-	EB
AT3G19613		araport11	protein_coding	3	6814588	6816078	+	AT3G19615		araport11	protein_coding	3	6814966	6815403	-	EB
AT3G62610	MYB11	araport11	protein_coding	3	23154630	23156585	+	AT3G62615		araport11	protein_coding	3	23155360	23155854	-	EB
AT3G04890		araport11	protein_coding	3	1347559	1350122	+	AT3G04900	HIPP42	araport11	protein_coding	3	1349248	1349964	-	EB
AT3G12833		araport11	protein_coding	3	4082969	4084090	+	AT3G12835		araport11	protein_coding	3	4083265	4083369	-	EB
AT3G59290	EPSIN3	araport11	protein_coding	3	21911501	21917860	+	AT3G59295		araport11	protein_coding	3	21916156	21916756	-	EB
AT3G15605		araport11	protein_coding	3	5287323	5290971	+	AT3G15604		araport11	protein_coding	3	5287380	5287544	-	EB
AT3G25013		araport11	protein_coding	3	9113875	9116673	+	AT3G25014		araport11	protein_coding	3	9114546	9114707	-	EB
AT3G26440		araport11	protein_coding	3	9676564	9683499	+	AT3G26445		araport11	protein_coding	3	9680120	9680746	-	EB
AT3G27810	MYB21	araport11	protein_coding	3	10305849	10310492	+	AT3G27809		araport11	protein_coding	3	10307417	10308403	-	EB
AT3G48470	EMB2423	araport11	protein_coding	3	17951626	17956920	+	AT3G48475		araport11	protein_coding	3	17954727	17956096	-	EB
AT2G33793		araport11	protein_coding	2	14296962	14300577	+	AT2G33796		araport11	protein_coding	2	14299709	14300252	-	EB
AT2G31020	ORP1A	araport11	protein_coding	2	13201350	13204948	+	AT2G31018		araport11	protein_coding	2	13201432	13201551	-	EB
AT2G47880	GRXC13	araport11	protein_coding	2	19605030	19605704	+	AT2G47885		araport11	protein_coding	2	19605181	19605423	-	EB
AT2G27389		araport11	protein_coding	2	11720294	11721081	+	AT2G27390		araport11	protein_coding	2	11720484	11720888	-	EB
AT2G34185		araport11	protein_coding	2	14434339	14436315	+	AT2G34186		araport11	protein_coding	2	14435854	14435949	-	EB
AT2G27505		araport11	protein_coding	2	11756566	11757898	+	AT2G27507		araport11	protein_coding	2	11756694	11756949	-	EB
AT2G07827		araport11	protein_coding	2	3474996	3476845	+	AT2G07830		araport11	protein_coding	2	3476156	3476278	-	EB
AT2G03567		araport11	protein_coding	2	1085525	1086607	+	AT2G03570		araport11	protein_coding	2	1085560	1085988	-	EB
AT2G34110		araport11	protein_coding	2	14392551	14403317	+	AT2G34080		araport11	protein_coding	2	14393181	14394858	-	EB
AT2G34110		araport11	protein_coding	2	14392551	14403317	+	AT2G34090	MEE18	araport11	protein_coding	2	14396016	14399275	-	EB
AT2G27150	AAO3	araport11	protein_coding	2	11601727	11608450	+	AT2G27160		araport11	protein_coding	2	11607432	11608416	-	EB
AT2G23985		araport11	protein_coding	2	10204802	10206522	+	AT2G23987		araport11	protein_coding	2	10205031	10206259	-	EB
AT2G16365		araport11	protein_coding	2	7074119	7079519	+	AT2G16360		araport11	protein_coding	2	7076713	7077310	-	EB
AT2G18680		araport11	protein_coding	2	8094614	8095779	+	AT2G18685		araport11	protein_coding	2	8094824	8095027	-	EB
AT2G11270		araport11	protein_coding	2	4484720	4485568	+	AT2G11271		araport11	protein_coding	2	4485414	4485539	-	EB
AT2G02490		araport11	protein_coding	2	667041	668284	+	AT2G02493		araport11	protein_coding	2	667142	668055	-	EB
AT2G29680	CDC6	araport11	protein_coding	2	12689171	12693121	+	AT2G29679		araport11	protein_coding	2	12689276	12689398	-	EB
AT2G38780		araport11	protein_coding	2	16210816	16215521	+	AT2G38790		araport11	protein_coding	2	16214189	16215264	-	EB
AT2G40160	TBL30	araport11	protein_coding	2	16777323	16779408	+	AT2G40165		araport11	protein_coding	2	16777493	16779137	-	EB
AT2G02450	NAC035	araport11	protein_coding	2	647538	650820	+	AT2G02455		araport11	protein_coding	2	647880	648687	-	EB
AT2G42920	PCMP-E75	araport11	protein_coding	2	17858655	17863466	+	AT2G42930		araport11	protein_coding	2	17860868	17861272	-	EB
AT2G42920	PCMP-E75	araport11	protein_coding	2	17858655	17863466	+	AT2G42940	AHL16	araport11	protein_coding	2	17862254	17863456	-	EB
AT2G19360		araport11	protein_coding	2	8378664	8383374	+	AT2G19365		araport11	protein_coding	2	8380020	8381326	-	EB
AT2G41100	CML12	araport11	protein_coding	2	17137037	17139700	+	AT2G41105		araport11	protein_coding	2	17138333	17139159	-	EB
AT2G23120		araport11	protein_coding	2	9841842	9842634	+	AT2G23118		araport11	protein_coding	2	9841882	9842025	-	EB
AT2G13900		araport11	protein_coding	2	5833039	5835209	+	AT2G13905		araport11	protein_coding	2	5834414	5834994	-	EB
AT2G31340	emb1381	araport11	protein_coding	2	13361502	13365800	+	AT2G31345		araport11	protein_coding	2	13365232	13365800	-	EB
AT2G41340	NRPD5B	araport11	protein_coding	2	17228733	17231082	+	AT2G41342		araport11	protein_coding	2	17230515	17231037	-	EB
AT2G05755		araport11	protein_coding	2	2170760	2173943	+	AT2G05753		araport11	protein_coding	2	2171390	2171936	-	EB
AT2G22870	EMB2001	araport11	protein_coding	2	9739408	9741700	+	AT2G22880		araport11	protein_coding	2	9741119	9741463	-	EB
AT2G39375		araport11	protein_coding	2	16446514	16449180	+	AT2G39380	ATEXO70H2	araport11	protein_coding	2	16447006	16449083	-	EB
AT2G46570	LAC6	araport11	protein_coding	2	19126272	19129069	+	AT2G46567		araport11	protein_coding	2	19126641	19126751	-	EB
AT2G01750	MAP70-3	araport11	protein_coding	2	328025	332872	+	AT2G01755		araport11	protein_coding	2	332188	332808	-	EB
AT2G36026		araport11	protein_coding	2	15127265	15127816	+	AT2G36030		araport11	protein_coding	2	15127559	15127771	-	EB
AT2G18280	TULP2	araport11	protein_coding	2	7945998	7948468	+	AT2G18270		araport11	protein_coding	2	7946158	7946406	-	EB
AT4G02725		araport11	protein_coding	4	1204013	1207436	+	AT4G02720		araport11	protein_coding	4	1204089	1205892	-	EB
AT4G28280	LLG3	araport11	protein_coding	4	14010685	14012700	+	AT4G28290		araport11	protein_coding	4	14011080	14012697	-	EB
AT4G38000	DOF4.7	araport11	protein_coding	4	17858351	17859325	+	AT4G38005		araport11	protein_coding	4	17858874	17859104	-	EB
AT4G16400		araport11	protein_coding	4	9260564	9262670	+	AT4G16410		araport11	protein_coding	4	9261866	9262601	-	EB
AT4G30100		araport11	protein_coding	4	14713400	14720061	+	AT4G30097		araport11	protein_coding	4	14713518	14713661	-	EB
AT4G05210	LPXD1	araport11	protein_coding	4	2682613	2685896	+	AT4G05220		araport11	protein_coding	4	2684997	2685793	-	EB
AT4G35030		araport11	protein_coding	4	16675377	16678206	+	AT4G35025		araport11	protein_coding	4	16675528	16675749	-	EB
AT4G38825		araport11	protein_coding	4	18121526	18122010	+	AT4G38820		araport11	protein_coding	4	18121543	18121975	-	EB
AT4G26510	UKL4	araport11	protein_coding	4	13381687	13388362	+	AT4G26500	SUFE1	araport11	protein_coding	4	13381714	13383641	-	EB
AT4G14300	RNP1	araport11	protein_coding	4	8231002	8234281	+	AT4G14301		araport11	protein_coding	4	8233764	8234227	-	EB
AT4G22467		araport11	protein_coding	4	11840119	11841517	+	AT4G22470		araport11	protein_coding	4	11840134	11841450	-	EB
AT4G20830		araport11	protein_coding	4	11155453	11157806	+	AT4G20835		araport11	protein_coding	4	11155537	11157106	-	EB
AT4G23960		araport11	protein_coding	4	12444765	12445904	+	AT4G23970		araport11	protein_coding	4	12445378	12445680	-	EB
AT4G15020		araport11	protein_coding	4	8575342	8578729	+	AT4G15025		araport11	protein_coding	4	8575406	8575687	-	EB
AT4G09030	AGP10	araport11	protein_coding	4	5792137	5792966	+	AT4G09035		araport11	protein_coding	4	5792289	5792625	-	EB
AT4G12850		araport11	protein_coding	4	7536913	7539048	+	AT4G12860	CML2	araport11	protein_coding	4	7538444	7538902	-	EB
AT4G22495		araport11	protein_coding	4	11851144	11853026	+	AT4G22505		araport11	protein_coding	4	11851155	11853018	-	EB
AT4G31290	GGCT2	araport11	protein_coding	4	15185775	15188484	+	AT4G31280		araport11	protein_coding	4	15185801	15186005	-	EB
AT4G31870	GPX7	araport11	protein_coding	4	15410078	15412486	+	AT4G31875		araport11	protein_coding	4	15411701	15412451	-	EB
AT4G01370	MPK4	araport11	protein_coding	4	566917	570299	+	AT4G01380		araport11	protein_coding	4	569148	570076	-	EB
AT4G26288		araport11	protein_coding	4	13307461	13308306	+	AT4G26290		araport11	protein_coding	4	13307595	13307822	-	EB
AT4G16190	RD19C	araport11	protein_coding	4	9171280	9173667	+	AT4G16195	SPH2	araport11	protein_coding	4	9173165	9173650	-	EB
AT4G22475		araport11	protein_coding	4	11844242	11846630	+	AT4G22485		araport11	protein_coding	4	11844506	11846476	-	EB
AT4G23270	CRK19	araport11	protein_coding	4	12170955	12174297	+	AT4G23271		araport11	protein_coding	4	12173944	12174045	-	EB
AT4G14000		araport11	protein_coding	4	8090793	8093601	+	AT4G14010	RALFL32	araport11	protein_coding	4	8092687	8093552	-	EB
AT4G16980		araport11	protein_coding	4	9556783	9557939	+	AT4G16983		araport11	protein_coding	4	9557002	9557821	-	EB
AT4G31354		araport11	protein_coding	4	15218069	15220811	+	AT4G31355		araport11	protein_coding	4	15219431	15220309	-	EB
AT1G58220		araport11	protein_coding	1	21558243	21562966	-	AT1G58223		araport11	protein_coding	1	21558383	21559933	+	EB
AT1G06040	BBX24	araport11	protein_coding	1	1828340	1829983	-	AT1G06045		araport11	protein_coding	1	1829522	1829865	+	EB
AT1G49225		araport11	protein_coding	1	18206312	18211390	-	AT1G49230	ATL78	araport11	protein_coding	1	18209194	18210177	+	EB
AT1G64790	ILA	araport11	protein_coding	1	24064822	24083428	-	AT1G64795		araport11	protein_coding	1	24082579	24082848	+	EB
AT1G13800		araport11	protein_coding	1	4730395	4733869	-	AT1G13805		araport11	protein_coding	1	4730987	4731055	+	EB
AT1G65540		araport11	protein_coding	1	24362045	24366466	-	AT1G65541		araport11	protein_coding	1	24366066	24366405	+	EB
AT1G74030	ENO1	araport11	protein_coding	1	27839159	27842132	-	AT1G74035		araport11	protein_coding	1	27839443	27839775	+	EB
AT1G22620	SAC1	araport11	protein_coding	1	7994166	8002989	-	AT1G22610		araport11	protein_coding	1	7994262	7997588	+	EB
AT1G10390	NUP98A	araport11	protein_coding	1	3406956	3412874	-	AT1G10395		araport11	protein_coding	1	3412474	3412742	+	EB
AT1G03390		araport11	protein_coding	1	841033	842418	-	AT1G03395		araport11	protein_coding	1	841677	842158	+	EB
AT1G17060	CYP72C1	araport11	protein_coding	1	5832094	5835488	-	AT1G17065		araport11	protein_coding	1	5832303	5834030	+	EB
AT1G79480		araport11	protein_coding	1	29897597	29899604	-	AT1G79485		araport11	protein_coding	1	29898481	29898828	+	EB
AT1G28260	SMG7L	araport11	protein_coding	1	9875527	9879433	-	AT1G28265		araport11	protein_coding	1	9879035	9879310	+	EB
AT1G62250		araport11	protein_coding	1	22994538	22997709	-	AT1G62240		araport11	protein_coding	1	22994544	22995471	+	EB
AT1G64450		araport11	protein_coding	1	23941598	23942900	-	AT1G64455		araport11	protein_coding	1	23941764	23942418	+	EB
AT1G60990		araport11	protein_coding	1	22462026	22465495	-	AT1G60989	SCRL7	araport11	protein_coding	1	22462160	22462721	+	EB
AT1G48760	DELTA-ADR	araport11	protein_coding	1	18035967	18039405	-	AT1G48750		araport11	protein_coding	1	18035967	18036510	+	EB
AT1G21310	EXT3	araport11	protein_coding	1	7453245	7455009	-	AT1G21313		araport11	protein_coding	1	7453735	7454256	+	EB
AT1G19630	CYP722A1	araport11	protein_coding	1	6783803	6788175	-	AT1G19620		araport11	protein_coding	1	6784020	6785075	+	EB
AT1G75780	TUBB1	araport11	protein_coding	1	28451138	28453820	-	AT1G75785		araport11	protein_coding	1	28451154	28451792	+	EB
AT1G33350	PCMP-E57	araport11	protein_coding	1	12089249	12091743	-	AT1G33355		araport11	protein_coding	1	12089635	12089662	+	EB
AT1G29535		araport11	protein_coding	1	10327138	10329116	-	AT1G29540		araport11	protein_coding	1	10327346	10328105	+	EB
AT1G36622		araport11	protein_coding	1	13835620	13836954	-	AT1G36623		araport11	protein_coding	1	13835832	13836121	+	EB
AT1G61560	MLO6	araport11	protein_coding	1	22708468	22712289	-	AT1G61562		araport11	protein_coding	1	22709009	22710122	+	EB
AT1G68940		araport11	protein_coding	1	25921453	25926075	-	AT1G68935		araport11	protein_coding	1	25921525	25923094	+	EB
AT1G49140		araport11	protein_coding	1	18176772	18179264	-	AT1G49150		araport11	protein_coding	1	18178479	18179228	+	EB
AT1G08000	GATA10	araport11	protein_coding	1	2483240	2485726	-	AT1G08005		araport11	protein_coding	1	2485281	2485724	+	EB
AT1G30810	JMJ18	araport11	protein_coding	1	10936765	10942292	-	AT1G30800		araport11	protein_coding	1	10936923	10938099	+	EB
AT1G26300		araport11	protein_coding	1	9095768	9099766	-	AT1G26290		araport11	protein_coding	1	9097643	9098964	+	EB
AT1G55940	CYP708A1	araport11	protein_coding	1	20922342	20924587	-	AT1G55945		araport11	protein_coding	1	20923651	20924243	+	EB
AT1G23400	CAF2	araport11	protein_coding	1	8311984	8315876	-	AT1G23410	RPS27AA	araport11	protein_coding	1	8314853	8315737	+	EB
AT1G28000		araport11	protein_coding	1	9756674	9757963	-	AT1G28005		araport11	protein_coding	1	9756927	9757891	+	EB
AT1G74060	RPL6B	araport11	protein_coding	1	27849217	27851437	-	AT1G74055		araport11	protein_coding	1	27849230	27849820	+	EB
AT1G33940		araport11	protein_coding	1	12330576	12332785	-	AT1G33945		araport11	protein_coding	1	12331977	12332469	+	EB
AT1G26230	CPN60B4	araport11	protein_coding	1	9072256	9075350	-	AT1G26225		araport11	protein_coding	1	9072634	9072835	+	EB
AT1G76460		araport11	protein_coding	1	28686181	28689208	-	AT1G76465		araport11	protein_coding	1	28688781	28689163	+	EB
AT1G45163		araport11	protein_coding	1	17090677	17091464	-	AT1G45165		araport11	protein_coding	1	17090807	17091338	+	EB
AT1G55330	AGP21	araport11	protein_coding	1	20648465	20648891	-	AT1G55335		araport11	protein_coding	1	20648469	20648832	+	EB
AT1G13140	CYP86C3	araport11	protein_coding	1	4478384	4480327	-	AT1G13143		araport11	protein_coding	1	4479025	4479709	+	EB
AT1G72540		araport11	protein_coding	1	27314877	27316669	-	AT1G72545		araport11	protein_coding	1	27315740	27316417	+	EB
AT1G55670	PSAG	araport11	protein_coding	1	20802670	20803449	-	AT1G55673		araport11	protein_coding	1	20802971	20803449	+	EB
AT5G10430	AGP4	araport11	protein_coding	5	3277488	3278461	-	AT5G10435		araport11	protein_coding	5	3277589	3278173	+	EB
AT5G07540	GRP16	araport11	protein_coding	5	2385900	2387249	-	AT5G07545		araport11	protein_coding	5	2386090	2386128	+	EB
AT5G05085		araport11	protein_coding	5	1503155	1504510	-	AT5G05090		araport11	protein_coding	5	1503232	1504494	+	EB
AT5G51580		araport11	protein_coding	5	20952442	20953399	-	AT5G51585		araport11	protein_coding	5	20952557	20953348	+	EB
AT5G40150	PER63	araport11	protein_coding	5	16059504	16061043	-	AT5G40153		araport11	protein_coding	5	16060342	16060629	+	EB
AT5G05730	ASA1	araport11	protein_coding	5	1719533	1722933	-	AT5G05735		araport11	protein_coding	5	1719966	1720166	+	EB
AT5G14290		araport11	protein_coding	5	4612097	4614401	-	AT5G14300	PHB5	araport11	protein_coding	5	4613102	4614023	+	EB
AT5G51110	ATP1	araport11	protein_coding	5	20777501	20779488	-	AT5G51105		araport11	protein_coding	5	20777574	20778118	+	EB
AT5G18700	RUK	araport11	protein_coding	5	6235032	6240916	-	AT5G18705		araport11	protein_coding	5	6236839	6237851	+	EB
AT5G39770		araport11	protein_coding	5	15919241	15927549	-	AT5G39775		araport11	protein_coding	5	15923803	15924404	+	EB
AT5G51910	TCP19	araport11	protein_coding	5	21094547	21095891	-	AT5G51915		araport11	protein_coding	5	21095146	21095319	+	EB
AT5G06640		araport11	protein_coding	5	2039598	2041928	-	AT5G06645		araport11	protein_coding	5	2040833	2041524	+	EB
AT5G25640		araport11	protein_coding	5	8949515	8951173	-	AT5G25750		araport11	protein_coding	5	8950884	8951143	+	EB
AT5G05670		araport11	protein_coding	5	1695717	1698191	-	AT5G05675		araport11	protein_coding	5	1695898	1696129	+	EB
AT5G15840	CO	araport11	protein_coding	5	5170162	5173085	-	AT5G15843		araport11	protein_coding	5	5170416	5172382	+	EB
AT5G42300	UBL5	araport11	protein_coding	5	16911579	16913991	-	AT5G42290		araport11	protein_coding	5	16911580	16912198	+	EB
AT5G27490		araport11	protein_coding	5	9702835	9704743	-	AT5G27493		araport11	protein_coding	5	9703194	9703546	+	EB
AT5G17165		araport11	protein_coding	5	5643118	5647807	-	AT5G17167		araport11	protein_coding	5	5645309	5646067	+	EB
AT5G25990		araport11	protein_coding	5	9076107	9077379	-	AT5G25995		araport11	protein_coding	5	9076831	9077126	+	EB
AT5G15580	LNG1	araport11	protein_coding	5	5068237	5072492	-	AT5G15581		araport11	protein_coding	5	5071829	5072140	+	EB
AT5G20980	MS3	araport11	protein_coding	5	7122800	7128412	-	AT5G20970		araport11	protein_coding	5	7122800	7124001	+	EB
AT5G56980	A70	araport11	protein_coding	5	23056080	23057742	-	AT5G56985		araport11	protein_coding	5	23056476	23056904	+	EB
AT5G17290	ATG5	araport11	protein_coding	5	5686135	5689947	-	AT5G17280		araport11	protein_coding	5	5686299	5686895	+	EB
AT5G22780	ALPHAC-AD	araport11	protein_coding	5	7589403	7598113	-	AT5G22785		araport11	protein_coding	5	7589643	7589844	+	EB
AT5G01890	PXC2	araport11	protein_coding	5	341376	345457	-	AT5G01895		araport11	protein_coding	5	343277	343910	+	EB
AT5G10030	TGA4	araport11	protein_coding	5	3137289	3144269	-	AT5G10040		araport11	protein_coding	5	3143723	3144157	+	EB
AT5G01015		araport11	protein_coding	5	5256	5907	-	AT5G01017		araport11	protein_coding	5	5339	5593	+	EB
AT5G54030		araport11	protein_coding	5	21925460	21927524	-	AT5G54035		araport11	protein_coding	5	21926239	21926496	+	EB
AT5G26950	AGL93	araport11	protein_coding	5	9483251	9484142	-	AT5G26955		araport11	protein_coding	5	9483363	9483774	+	EB
AT5G40600		araport11	protein_coding	5	16253469	16256829	-	AT5G40595		araport11	protein_coding	5	16253510	16254079	+	EB
AT5G17300	RVE1	araport11	protein_coding	5	5690225	5692992	-	AT5G17305		araport11	protein_coding	5	5692700	5692924	+	EB
AT5G04470	SIM	araport11	protein_coding	5	1266625	1267416	-	AT5G04475		araport11	protein_coding	5	1267020	1267357	+	EB
AT5G13560		araport11	protein_coding	5	4360366	4366501	-	AT5G13565		araport11	protein_coding	5	4361047	4361171	+	EB
AT5G63370	CDKG1	araport11	protein_coding	5	25383810	25387270	-	AT5G63375		araport11	protein_coding	5	25384040	25384487	+	EB
AT5G27060	AtRLP53	araport11	protein_coding	5	9521978	9525478	-	AT5G27065		araport11	protein_coding	5	9524329	9524702	+	EB
AT5G04670		araport11	protein_coding	5	1335873	1341534	-	AT5G04660	CYP77A4	araport11	protein_coding	5	1335898	1337670	+	EB
AT5G54040		araport11	protein_coding	5	21928847	21930637	-	AT5G54043		araport11	protein_coding	5	21929588	21929845	+	EB
AT5G05280	ATL73	araport11	protein_coding	5	1565447	1566391	-	AT5G05285		araport11	protein_coding	5	1565963	1566167	+	EB
AT5G49645		araport11	protein_coding	5	20151163	20151882	-	AT5G49640		araport11	protein_coding	5	20151163	20151842	+	EB
AT5G59080		araport11	protein_coding	5	23844977	23849151	-	AT5G59070		araport11	protein_coding	5	23845073	23847393	+	EB
AT5G19590		araport11	protein_coding	5	6610428	6612162	-	AT5G19595		araport11	protein_coding	5	6611092	6611283	+	EB
AT5G18290	SIP1-2	araport11	protein_coding	5	6055028	6058368	-	AT5G18300	anac088	araport11	protein_coding	5	6057773	6058216	+	EB
AT5G11970		araport11	protein_coding	5	3862849	3863824	-	AT5G11975		araport11	protein_coding	5	3863277	3863671	+	EB
AT5G44930	ARAD2	araport11	protein_coding	5	18138775	18142159	-	AT5G44920	TIK	araport11	protein_coding	5	18138775	18140190	+	EB
AT5G13290	CRN	araport11	protein_coding	5	4252842	4255378	-	AT5G13295		araport11	protein_coding	5	4253953	4254321	+	EB
AT5G26742	RH3	araport11	protein_coding	5	9284557	9289003	-	AT5G26717		araport11	protein_coding	5	9284558	9284997	+	EB
AT5G66530		araport11	protein_coding	5	26551755	26555886	-	AT5G66520	PCMP-H61	araport11	protein_coding	5	26551784	26553741	+	EB
AT5G12440		araport11	protein_coding	5	4035181	4042254	-	AT5G12450		araport11	protein_coding	5	4040937	4041176	+	EB
AT5G22140		araport11	protein_coding	5	7340055	7341959	-	AT5G22145		araport11	protein_coding	5	7340426	7341028	+	EB
AT5G41020		araport11	protein_coding	5	16425883	16427797	-	AT5G41025		araport11	protein_coding	5	16426679	16427510	+	EB
AT3G02780	IPP2	araport11	protein_coding	3	602401	605506	-	AT3G02790	MBS1	araport11	protein_coding	3	604785	605496	+	EB
AT3G10130		araport11	protein_coding	3	3130063	3133329	-	AT3G10120		araport11	protein_coding	3	3130072	3130891	+	EB
AT3G48410		araport11	protein_coding	3	17923551	17928280	-	AT3G48400		araport11	protein_coding	3	17923678	17925589	+	EB
AT3G62690	ATL5	araport11	protein_coding	3	23185348	23186720	-	AT3G62695		araport11	protein_coding	3	23185929	23186129	+	EB
AT3G19550		araport11	protein_coding	3	6787127	6788424	-	AT3G19552		araport11	protein_coding	3	6787352	6787930	+	EB
AT3G22190	IQD5	araport11	protein_coding	3	7830905	7834135	-	AT3G22183		araport11	protein_coding	3	7831129	7831371	+	EB
AT3G53610	RABE1A	araport11	protein_coding	3	19876232	19878792	-	AT3G53611		araport11	protein_coding	3	19878542	19878694	+	EB
AT3G02250	OFUT21	araport11	protein_coding	3	423791	427095	-	AT3G02255		araport11	protein_coding	3	426787	426972	+	EB
AT3G49730		araport11	protein_coding	3	18445546	18450181	-	AT3G49740	PCMP-E84	araport11	protein_coding	3	18447725	18450136	+	EB
AT3G63093		araport11	protein_coding	3	23315085	23316615	-	AT3G63095		araport11	protein_coding	3	23315506	23316258	+	EB
AT3G21400		araport11	protein_coding	3	7534580	7536523	-	AT3G21405		araport11	protein_coding	3	7536082	7536288	+	EB
AT3G49250	DMS3	araport11	protein_coding	3	18255960	18260998	-	AT3G49240	EMB1796	araport11	protein_coding	3	18255961	18258203	+	EB
AT3G15920	EREX	araport11	protein_coding	3	5383595	5390219	-	AT3G15930	PCMP-E51	araport11	protein_coding	3	5387444	5389690	+	EB
AT3G26350		araport11	protein_coding	3	9653660	9655495	-	AT3G26355		araport11	protein_coding	3	9654475	9654538	+	EB
AT3G21300		araport11	protein_coding	3	7492739	7496371	-	AT3G21305		araport11	protein_coding	3	7492980	7493434	+	EB
AT3G14460		araport11	protein_coding	3	4851990	4856450	-	AT3G14463		araport11	protein_coding	3	4852291	4853198	+	EB
AT3G01960		araport11	protein_coding	3	323855	325346	-	AT3G01950		araport11	protein_coding	3	323934	324478	+	EB
AT3G15580	ATG8I	araport11	protein_coding	3	5273526	5275095	-	AT3G15578		araport11	protein_coding	3	5273691	5273873	+	EB
AT3G14350	SRF7	araport11	protein_coding	3	4782757	4787243	-	AT3G14340		araport11	protein_coding	3	4782757	4783137	+	EB
AT3G57710		araport11	protein_coding	3	21384676	21387399	-	AT3G57700		araport11	protein_coding	3	21384917	21385939	+	EB
AT3G26130		araport11	protein_coding	3	9551789	9555667	-	AT3G26125	CYP86C2	araport11	protein_coding	3	9551812	9553602	+	EB
AT3G61800		araport11	protein_coding	3	22874363	22878667	-	AT3G61810		araport11	protein_coding	3	22877168	22878550	+	EB
AT3G26510		araport11	protein_coding	3	9710326	9712900	-	AT3G26512		araport11	protein_coding	3	9711769	9712264	+	EB
AT3G28900	RPL34C	araport11	protein_coding	3	10902003	10904458	-	AT3G28899		araport11	protein_coding	3	10902184	10902515	+	EB
AT3G59435		araport11	protein_coding	3	21970354	21972299	-	AT3G59440	CML4	araport11	protein_coding	3	21970355	21971125	+	EB
AT3G02410	ICMEL2	araport11	protein_coding	3	489670	494958	-	AT3G02400		araport11	protein_coding	3	489670	491927	+	EB
AT3G10405		araport11	protein_coding	3	3232457	3235289	-	AT3G10400	SNRNP31	araport11	protein_coding	3	3232608	3233690	+	EB
AT3G24570		araport11	protein_coding	3	8966521	8968676	-	AT3G24575		araport11	protein_coding	3	8968261	8968623	+	EB
AT3G12670	emb2742	araport11	protein_coding	3	4019031	4024357	-	AT3G12660	FLA14	araport11	protein_coding	3	4019060	4019827	+	EB
AT3G17760	GAD5	araport11	protein_coding	3	6078727	6081355	-	AT3G17765		araport11	protein_coding	3	6078884	6080468	+	EB
AT3G03200	NAC045	araport11	protein_coding	3	734892	738629	-	AT3G03190	GSTF11	araport11	protein_coding	3	734892	735987	+	EB
AT3G63210	MARD1	araport11	protein_coding	3	23353514	23355480	-	AT3G63215		araport11	protein_coding	3	23353991	23354340	+	EB
AT3G25010	AtRLP41	araport11	protein_coding	3	9110057	9112936	-	AT3G25012		araport11	protein_coding	3	9111934	9112416	+	EB
AT3G15630		araport11	protein_coding	3	5296841	5297851	-	AT3G15635		araport11	protein_coding	3	5297396	5297786	+	EB
AT3G13530	M3KE1	araport11	protein_coding	3	4411688	4423000	-	AT3G13540	MYB5	araport11	protein_coding	3	4419960	4421751	+	EB
AT3G01470	HAT5	araport11	protein_coding	3	182396	184403	-	AT3G01475		araport11	protein_coding	3	183289	183900	+	EB
AT3G14980	IDM1	araport11	protein_coding	3	5039812	5045525	-	AT3G14981		araport11	protein_coding	3	5045110	5045328	+	EB
AT3G44753		araport11	protein_coding	3	16300026	16302780	-	AT3G44755		araport11	protein_coding	3	16301834	16302731	+	EB
AT3G02020	AK3	araport11	protein_coding	3	337712	343912	-	AT3G02010	PCMP-H36	araport11	protein_coding	3	337906	340442	+	EB
AT3G05090	LRS1	araport11	protein_coding	3	1417893	1423673	-	AT3G05080		araport11	protein_coding	3	1417907	1418280	+	EB
AT3G02670		araport11	protein_coding	3	573780	574702	-	AT3G02673		araport11	protein_coding	3	573850	574198	+	EB
AT3G02970	EXL6	araport11	protein_coding	3	668998	670567	-	AT3G02975		araport11	protein_coding	3	669175	669526	+	EB
AT3G10525	SMR1	araport11	protein_coding	3	3281306	3282131	-	AT3G10527		araport11	protein_coding	3	3281676	3282050	+	EB
AT3G52700		araport11	protein_coding	3	19532195	19538403	-	AT3G52710		araport11	protein_coding	3	19534585	19536018	+	EB
AT3G18930	ATL65	araport11	protein_coding	3	6523379	6526044	-	AT3G18915		araport11	protein_coding	3	6524051	6524567	+	EB
AT2G24490	RPA2A	araport11	protein_coding	2	10397377	10400802	-	AT2G24480		araport11	protein_coding	2	10397588	10398184	+	EB
AT2G16580		araport11	protein_coding	2	7184422	7187009	-	AT2G16575		araport11	protein_coding	2	7184652	7185245	+	EB
AT2G34325		araport11	protein_coding	2	14486525	14488000	-	AT2G34330		araport11	protein_coding	2	14486539	14487401	+	EB
AT2G03240	PHO1-H5	araport11	protein_coding	2	972756	977531	-	AT2G03230		araport11	protein_coding	2	972917	973375	+	EB
AT2G04378		araport11	protein_coding	2	1525029	1526875	-	AT2G04380		araport11	protein_coding	2	1525642	1526767	+	EB
AT2G29480	GSTU2	araport11	protein_coding	2	12630198	12631321	-	AT2G29485		araport11	protein_coding	2	12630346	12631194	+	EB
AT2G15690	PCMP-H66	araport11	protein_coding	2	6830995	6833777	-	AT2G15680	CML30	araport11	protein_coding	2	6830995	6831641	+	EB
AT2G41370	NPR5	araport11	protein_coding	2	17237727	17240609	-	AT2G41375		araport11	protein_coding	2	17238380	17238986	+	EB
AT2G33310	IAA13	araport11	protein_coding	2	14113025	14116089	-	AT2G33300		araport11	protein_coding	2	14113025	14114200	+	EB
AT2G25880	AtAUR2	araport11	protein_coding	2	11034652	11038191	-	AT2G25890		araport11	protein_coding	2	11037303	11038179	+	EB
AT2G21100	DIR23	araport11	protein_coding	2	9048131	9049404	-	AT2G21105		araport11	protein_coding	2	9048192	9048203	+	EB
AT2G34100		araport11	protein_coding	2	14399534	14413489	-	AT2G34120		araport11	protein_coding	2	14405339	14405551	+	EB
AT2G34100		araport11	protein_coding	2	14399534	14413489	-	AT2G34123		araport11	protein_coding	2	14406240	14406742	+	EB
AT2G25215		araport11	protein_coding	2	10741671	10742161	-	AT2G25125		araport11	protein_coding	2	10741777	10742001	+	EB
AT2G44140	ATG4A	araport11	protein_coding	2	18253497	18258293	-	AT2G44130		araport11	protein_coding	2	18253610	18255054	+	EB
AT2G41415	ESFL4	araport11	protein_coding	2	17264321	17265087	-	AT2G41417		araport11	protein_coding	2	17264512	17264850	+	EB
AT2G04620		araport11	protein_coding	2	1610506	1612960	-	AT2G04621		araport11	protein_coding	2	1610662	1611347	+	EB
AT2G22460		araport11	protein_coding	2	9533094	9534188	-	AT2G22465		araport11	protein_coding	2	9533559	9533988	+	EB
AT2G35930	PUB23	araport11	protein_coding	2	15082855	15084559	-	AT2G35935		araport11	protein_coding	2	15083353	15084340	+	EB
AT2G22090	UBA1A	araport11	protein_coding	2	9388260	9390575	-	AT2G22088		araport11	protein_coding	2	9388384	9389049	+	EB
AT2G03821		araport11	protein_coding	2	1167303	1168206	-	AT2G03823		araport11	protein_coding	2	1167354	1167492	+	EB
AT2G39980		araport11	protein_coding	2	16687673	16690182	-	AT2G39975		araport11	protein_coding	2	16687717	16688248	+	EB
AT2G31040	CGL160	araport11	protein_coding	2	13208624	13211188	-	AT2G31035		araport11	protein_coding	2	13208667	13208918	+	EB
AT2G20870		araport11	protein_coding	2	8981927	8982712	-	AT2G20873		araport11	protein_coding	2	8982123	8982194	+	EB
AT2G37920	emb1513	araport11	protein_coding	2	15868340	15870071	-	AT2G37910		araport11	protein_coding	2	15868399	15869097	+	EB
AT2G22940		araport11	protein_coding	2	9761655	9763462	-	AT2G22941		araport11	protein_coding	2	9762066	9762586	+	EB
AT2G02800	PBL3	araport11	protein_coding	2	795515	799591	-	AT2G02795		araport11	protein_coding	2	795852	796672	+	EB
AT2G34450		araport11	protein_coding	2	14526619	14529601	-	AT2G34440	AGL29	araport11	protein_coding	2	14526671	14527734	+	EB
AT2G20790	AP5M	araport11	protein_coding	2	8949453	8952874	-	AT2G20784		araport11	protein_coding	2	8949615	8949874	+	EB
AT2G13550		araport11	protein_coding	2	5648329	5649847	-	AT2G13555		araport11	protein_coding	2	5649224	5649727	+	EB
AT2G07772		araport11	protein_coding	2	3300978	3301804	-	AT2G07628		araport11	protein_coding	2	3301041	3301624	+	EB
AT2G36850	CALS10	araport11	protein_coding	2	15454671	15469964	-	AT2G36854		araport11	protein_coding	2	15469719	15469904	+	EB
AT2G16018		araport11	protein_coding	2	6972222	6973705	-	AT2G16019		araport11	protein_coding	2	6973172	6973282	+	EB
AT2G16018		araport11	protein_coding	2	6972222	6973705	-	AT2G16020		araport11	protein_coding	2	6973356	6973586	+	EB
AT2G31260	ATG9	araport11	protein_coding	2	13321833	13327496	-	AT2G31265		araport11	protein_coding	2	13321866	13322049	+	EB
AT4G35480	ATL45	araport11	protein_coding	4	16851972	16853035	-	AT4G35485		araport11	protein_coding	4	16852486	16852981	+	EB
AT4G22530		araport11	protein_coding	4	11858444	11860426	-	AT4G22520		araport11	protein_coding	4	11858614	11858970	+	EB
AT4G13330		araport11	protein_coding	4	7753260	7756030	-	AT4G13320		araport11	protein_coding	4	7753311	7754149	+	EB
AT4G34340	TAF8	araport11	protein_coding	4	16426483	16428013	-	AT4G34345		araport11	protein_coding	4	16426678	16427185	+	EB
AT4G03490		araport11	protein_coding	4	1549176	1554159	-	AT4G03495		araport11	protein_coding	4	1549515	1550451	+	EB
AT4G14360		araport11	protein_coding	4	8267289	8271176	-	AT4G14358		araport11	protein_coding	4	8267496	8267825	+	EB
AT4G12490		araport11	protein_coding	4	7409621	7410406	-	AT4G12495		araport11	protein_coding	4	7410116	7410397	+	EB
AT4G12480	EARLI1	araport11	protein_coding	4	7406065	7406994	-	AT4G12485		araport11	protein_coding	4	7406916	7406947	+	EB
AT4G32530		araport11	protein_coding	4	15693114	15695283	-	AT4G32535		araport11	protein_coding	4	15693964	15694616	+	EB
AT4G00880		araport11	protein_coding	4	366373	367274	-	AT4G00883		araport11	protein_coding	4	366716	367231	+	EB
AT4G00910		araport11	protein_coding	4	387388	391441	-	AT4G00905		araport11	protein_coding	4	387451	389403	+	EB
AT4G34138	UGT73B1	araport11	protein_coding	4	16347997	16350203	-	AT4G34139		araport11	protein_coding	4	16348104	16349118	+	EB
AT4G07410	PCN	araport11	protein_coding	4	4200506	4205356	-	AT4G07408		araport11	protein_coding	4	4200595	4201226	+	EB
AT4G20430	SBT2.2	araport11	protein_coding	4	11016809	11021388	-	AT4G20420		araport11	protein_coding	4	11016970	11017623	+	EB
AT4G22510		araport11	protein_coding	4	11854796	11857417	-	AT4G22513		araport11	protein_coding	4	11854809	11855439	+	EB
AT4G22510		araport11	protein_coding	4	11854796	11857417	-	AT4G22517		araport11	protein_coding	4	11856743	11857362	+	EB
AT4G00890		araport11	protein_coding	4	373960	375350	-	AT4G00889		araport11	protein_coding	4	374116	375204	+	EB
AT4G17243		araport11	protein_coding	4	9669217	9670055	-	AT4G17245		araport11	protein_coding	4	9669345	9670005	+	EB
AT4G26140	BGAL12	araport11	protein_coding	4	13242968	13248213	-	AT4G26145		araport11	protein_coding	4	13243723	13244036	+	EB
AT4G31750	WIN2	araport11	protein_coding	4	15363708	15367892	-	AT4G31740		araport11	protein_coding	4	15363778	15364349	+	EB
AT4G14900	FRL4B	araport11	protein_coding	4	8520782	8524217	-	AT4G14890	FdC2	araport11	protein_coding	4	8520819	8521506	+	EB
AT4G16950	RPP5	araport11	protein_coding	4	9538233	9544755	-	AT4G16955		araport11	protein_coding	4	9539931	9540961	+	EB
AT4G18840	PCMP-E101	araport11	protein_coding	4	10336566	10340378	-	AT4G18830	OFP5	araport11	protein_coding	4	10336566	10338674	+	EB
AT4G22460		araport11	protein_coding	4	11838960	11839659	-	AT4G22463		araport11	protein_coding	4	11838997	11839571	+	EB
AT4G33300	ADR1-L1	araport11	protein_coding	4	16050456	16056526	-	AT4G33310		araport11	protein_coding	4	16056156	16056416	+	EB
AT4G34090		araport11	protein_coding	4	16326883	16330224	-	AT4G34080		araport11	protein_coding	4	16326952	16327797	+	EB
AT4G23010	UTR2	araport11	protein_coding	4	12060131	12062858	-	AT4G23015		araport11	protein_coding	4	12060307	12060582	+	EB
AT4G10920	KELP	araport11	protein_coding	4	6696712	6699266	-	AT4G10910		araport11	protein_coding	4	6696712	6697455	+	EB
AT4G00760	APRR8	araport11	protein_coding	4	327025	333477	-	AT4G00770		araport11	protein_coding	4	331157	333477	+	EB
AT4G24610		araport11	protein_coding	4	12700317	12708424	-	AT4G24615		araport11	protein_coding	4	12700593	12700921	+	EB
AT4G38770	PRP4	araport11	protein_coding	4	18096606	18098633	-	AT4G38775		araport11	protein_coding	4	18097461	18097973	+	EB
AT4G13170	RPL13AC	araport11	protein_coding	4	7653594	7656594	-	AT4G13160		araport11	protein_coding	4	7653594	7654969	+	EB
ATMG00040	ORF315	araport11	protein_coding	Mt	16844	17791	-	ATMG00050	ORF131	araport11	protein_coding	Mt	16856	17251	+	EB
AT1G08005		araport11	protein_coding	1	2485281	2485724	+	AT1G08000	GATA10	araport11	protein_coding	1	2483240	2485726	-	FC
AT1G74035		araport11	protein_coding	1	27839443	27839775	+	AT1G74030	ENO1	araport11	protein_coding	1	27839159	27842132	-	FC
AT1G61562		araport11	protein_coding	1	22709009	22710122	+	AT1G61560	MLO6	araport11	protein_coding	1	22708468	22712289	-	FC
AT1G22610		araport11	protein_coding	1	7994262	7997588	+	AT1G22620	SAC1	araport11	protein_coding	1	7994166	8002989	-	FC
AT1G58223		araport11	protein_coding	1	21558383	21559933	+	AT1G58220		araport11	protein_coding	1	21558243	21562966	-	FC
AT1G72545		araport11	protein_coding	1	27315740	27316417	+	AT1G72540		araport11	protein_coding	1	27314877	27316669	-	FC
AT1G10395		araport11	protein_coding	1	3412474	3412742	+	AT1G10390	NUP98A	araport11	protein_coding	1	3406956	3412874	-	FC
AT1G79485		araport11	protein_coding	1	29898481	29898828	+	AT1G79480		araport11	protein_coding	1	29897597	29899604	-	FC
AT1G26290		araport11	protein_coding	1	9097643	9098964	+	AT1G26300		araport11	protein_coding	1	9095768	9099766	-	FC
AT1G30800		araport11	protein_coding	1	10936923	10938099	+	AT1G30810	JMJ18	araport11	protein_coding	1	10936765	10942292	-	FC
AT1G55335		araport11	protein_coding	1	20648469	20648832	+	AT1G55330	AGP21	araport11	protein_coding	1	20648465	20648891	-	FC
AT1G13805		araport11	protein_coding	1	4730987	4731055	+	AT1G13800		araport11	protein_coding	1	4730395	4733869	-	FC
AT1G64795		araport11	protein_coding	1	24082579	24082848	+	AT1G64790	ILA	araport11	protein_coding	1	24064822	24083428	-	FC
AT1G62240		araport11	protein_coding	1	22994544	22995471	+	AT1G62250		araport11	protein_coding	1	22994538	22997709	-	FC
AT1G45165		araport11	protein_coding	1	17090807	17091338	+	AT1G45163		araport11	protein_coding	1	17090677	17091464	-	FC
AT1G75785		araport11	protein_coding	1	28451154	28451792	+	AT1G75780	TUBB1	araport11	protein_coding	1	28451138	28453820	-	FC
AT1G33945		araport11	protein_coding	1	12331977	12332469	+	AT1G33940		araport11	protein_coding	1	12330576	12332785	-	FC
AT1G64455		araport11	protein_coding	1	23941764	23942418	+	AT1G64450		araport11	protein_coding	1	23941598	23942900	-	FC
AT1G03395		araport11	protein_coding	1	841677	842158	+	AT1G03390		araport11	protein_coding	1	841033	842418	-	FC
AT1G55945		araport11	protein_coding	1	20923651	20924243	+	AT1G55940	CYP708A1	araport11	protein_coding	1	20922342	20924587	-	FC
AT1G19620		araport11	protein_coding	1	6784020	6785075	+	AT1G19630	CYP722A1	araport11	protein_coding	1	6783803	6788175	-	FC
AT1G49230	ATL78	araport11	protein_coding	1	18209194	18210177	+	AT1G49225		araport11	protein_coding	1	18206312	18211390	-	FC
AT1G55673		araport11	protein_coding	1	20802971	20803449	+	AT1G55670	PSAG	araport11	protein_coding	1	20802670	20803449	-	FC
AT1G60989	SCRL7	araport11	protein_coding	1	22462160	22462721	+	AT1G60990		araport11	protein_coding	1	22462026	22465495	-	FC
AT1G06045		araport11	protein_coding	1	1829522	1829865	+	AT1G06040	BBX24	araport11	protein_coding	1	1828340	1829983	-	FC
AT1G23410	RPS27AA	araport11	protein_coding	1	8314853	8315737	+	AT1G23400	CAF2	araport11	protein_coding	1	8311984	8315876	-	FC
AT1G48750		araport11	protein_coding	1	18035967	18036510	+	AT1G48760	DELTA-ADR	araport11	protein_coding	1	18035967	18039405	-	FC
AT1G49150		araport11	protein_coding	1	18178479	18179228	+	AT1G49140		araport11	protein_coding	1	18176772	18179264	-	FC
AT1G68935		araport11	protein_coding	1	25921525	25923094	+	AT1G68940		araport11	protein_coding	1	25921453	25926075	-	FC
AT1G28005		araport11	protein_coding	1	9756927	9757891	+	AT1G28000		araport11	protein_coding	1	9756674	9757963	-	FC
AT1G33355		araport11	protein_coding	1	12089635	12089662	+	AT1G33350	PCMP-E57	araport11	protein_coding	1	12089249	12091743	-	FC
AT1G36623		araport11	protein_coding	1	13835832	13836121	+	AT1G36622		araport11	protein_coding	1	13835620	13836954	-	FC
AT1G21313		araport11	protein_coding	1	7453735	7454256	+	AT1G21310	EXT3	araport11	protein_coding	1	7453245	7455009	-	FC
AT1G74055		araport11	protein_coding	1	27849230	27849820	+	AT1G74060	RPL6B	araport11	protein_coding	1	27849217	27851437	-	FC
AT1G26225		araport11	protein_coding	1	9072634	9072835	+	AT1G26230	CPN60B4	araport11	protein_coding	1	9072256	9075350	-	FC
AT1G76465		araport11	protein_coding	1	28688781	28689163	+	AT1G76460		araport11	protein_coding	1	28686181	28689208	-	FC
AT1G29540		araport11	protein_coding	1	10327346	10328105	+	AT1G29535		araport11	protein_coding	1	10327138	10329116	-	FC
AT1G17065		araport11	protein_coding	1	5832303	5834030	+	AT1G17060	CYP72C1	araport11	protein_coding	1	5832094	5835488	-	FC
AT1G28265		araport11	protein_coding	1	9879035	9879310	+	AT1G28260	SMG7L	araport11	protein_coding	1	9875527	9879433	-	FC
AT1G13143		araport11	protein_coding	1	4479025	4479709	+	AT1G13140	CYP86C3	araport11	protein_coding	1	4478384	4480327	-	FC
AT1G65541		araport11	protein_coding	1	24366066	24366405	+	AT1G65540		araport11	protein_coding	1	24362045	24366466	-	FC
AT5G04475		araport11	protein_coding	5	1267020	1267357	+	AT5G04470	SIM	araport11	protein_coding	5	1266625	1267416	-	FC
AT5G13295		araport11	protein_coding	5	4253953	4254321	+	AT5G13290	CRN	araport11	protein_coding	5	4252842	4255378	-	FC
AT5G51105		araport11	protein_coding	5	20777574	20778118	+	AT5G51110	ATP1	araport11	protein_coding	5	20777501	20779488	-	FC
AT5G22785		araport11	protein_coding	5	7589643	7589844	+	AT5G22780	ALPHAC-AD	araport11	protein_coding	5	7589403	7598113	-	FC
AT5G49640		araport11	protein_coding	5	20151163	20151842	+	AT5G49645		araport11	protein_coding	5	20151163	20151882	-	FC
AT5G39775		araport11	protein_coding	5	15923803	15924404	+	AT5G39770		araport11	protein_coding	5	15919241	15927549	-	FC
AT5G56985		araport11	protein_coding	5	23056476	23056904	+	AT5G56980	A70	araport11	protein_coding	5	23056080	23057742	-	FC
AT5G05090		araport11	protein_coding	5	1503232	1504494	+	AT5G05085		araport11	protein_coding	5	1503155	1504510	-	FC
AT5G26717		araport11	protein_coding	5	9284558	9284997	+	AT5G26742	RH3	araport11	protein_coding	5	9284557	9289003	-	FC
AT5G20970		araport11	protein_coding	5	7122800	7124001	+	AT5G20980	MS3	araport11	protein_coding	5	7122800	7128412	-	FC
AT5G10040		araport11	protein_coding	5	3143723	3144157	+	AT5G10030	TGA4	araport11	protein_coding	5	3137289	3144269	-	FC
AT5G19595		araport11	protein_coding	5	6611092	6611283	+	AT5G19590		araport11	protein_coding	5	6610428	6612162	-	FC
AT5G13565		araport11	protein_coding	5	4361047	4361171	+	AT5G13560		araport11	protein_coding	5	4360366	4366501	-	FC
AT5G07545		araport11	protein_coding	5	2386090	2386128	+	AT5G07540	GRP16	araport11	protein_coding	5	2385900	2387249	-	FC
AT5G05285		araport11	protein_coding	5	1565963	1566167	+	AT5G05280	ATL73	araport11	protein_coding	5	1565447	1566391	-	FC
AT5G18705		araport11	protein_coding	5	6236839	6237851	+	AT5G18700	RUK	araport11	protein_coding	5	6235032	6240916	-	FC
AT5G40153		araport11	protein_coding	5	16060342	16060629	+	AT5G40150	PER63	araport11	protein_coding	5	16059504	16061043	-	FC
AT5G26955		araport11	protein_coding	5	9483363	9483774	+	AT5G26950	AGL93	araport11	protein_coding	5	9483251	9484142	-	FC
AT5G01895		araport11	protein_coding	5	343277	343910	+	AT5G01890	PXC2	araport11	protein_coding	5	341376	345457	-	FC
AT5G54043		araport11	protein_coding	5	21929588	21929845	+	AT5G54040		araport11	protein_coding	5	21928847	21930637	-	FC
AT5G25750		araport11	protein_coding	5	8950884	8951143	+	AT5G25640		araport11	protein_coding	5	8949515	8951173	-	FC
AT5G27065		araport11	protein_coding	5	9524329	9524702	+	AT5G27060	AtRLP53	araport11	protein_coding	5	9521978	9525478	-	FC
AT5G05675		araport11	protein_coding	5	1695898	1696129	+	AT5G05670		araport11	protein_coding	5	1695717	1698191	-	FC
AT5G11975		araport11	protein_coding	5	3863277	3863671	+	AT5G11970		araport11	protein_coding	5	3862849	3863824	-	FC
AT5G01017		araport11	protein_coding	5	5339	5593	+	AT5G01015		araport11	protein_coding	5	5256	5907	-	FC
AT5G15843		araport11	protein_coding	5	5170416	5172382	+	AT5G15840	CO	araport11	protein_coding	5	5170162	5173085	-	FC
AT5G27493		araport11	protein_coding	5	9703194	9703546	+	AT5G27490		araport11	protein_coding	5	9702835	9704743	-	FC
AT5G42290		araport11	protein_coding	5	16911580	16912198	+	AT5G42300	UBL5	araport11	protein_coding	5	16911579	16913991	-	FC
AT5G41025		araport11	protein_coding	5	16426679	16427510	+	AT5G41020		araport11	protein_coding	5	16425883	16427797	-	FC
AT5G17167		araport11	protein_coding	5	5645309	5646067	+	AT5G17165		araport11	protein_coding	5	5643118	5647807	-	FC
AT5G40595		araport11	protein_coding	5	16253510	16254079	+	AT5G40600		araport11	protein_coding	5	16253469	16256829	-	FC
AT5G63375		araport11	protein_coding	5	25384040	25384487	+	AT5G63370	CDKG1	araport11	protein_coding	5	25383810	25387270	-	FC
AT5G18300	anac088	araport11	protein_coding	5	6057773	6058216	+	AT5G18290	SIP1-2	araport11	protein_coding	5	6055028	6058368	-	FC
AT5G17305		araport11	protein_coding	5	5692700	5692924	+	AT5G17300	RVE1	araport11	protein_coding	5	5690225	5692992	-	FC
AT5G66520	PCMP-H61	araport11	protein_coding	5	26551784	26553741	+	AT5G66530		araport11	protein_coding	5	26551755	26555886	-	FC
AT5G15581		araport11	protein_coding	5	5071829	5072140	+	AT5G15580	LNG1	araport11	protein_coding	5	5068237	5072492	-	FC
AT5G06645		araport11	protein_coding	5	2040833	2041524	+	AT5G06640		araport11	protein_coding	5	2039598	2041928	-	FC
AT5G51585		araport11	protein_coding	5	20952557	20953348	+	AT5G51580		araport11	protein_coding	5	20952442	20953399	-	FC
AT5G14300	PHB5	araport11	protein_coding	5	4613102	4614023	+	AT5G14290		araport11	protein_coding	5	4612097	4614401	-	FC
AT5G04660	CYP77A4	araport11	protein_coding	5	1335898	1337670	+	AT5G04670		araport11	protein_coding	5	1335873	1341534	-	FC
AT5G51915		araport11	protein_coding	5	21095146	21095319	+	AT5G51910	TCP19	araport11	protein_coding	5	21094547	21095891	-	FC
AT5G44920	TIK	araport11	protein_coding	5	18138775	18140190	+	AT5G44930	ARAD2	araport11	protein_coding	5	18138775	18142159	-	FC
AT5G59070		araport11	protein_coding	5	23845073	23847393	+	AT5G59080		araport11	protein_coding	5	23844977	23849151	-	FC
AT5G05735		araport11	protein_coding	5	1719966	1720166	+	AT5G05730	ASA1	araport11	protein_coding	5	1719533	1722933	-	FC
AT5G17280		araport11	protein_coding	5	5686299	5686895	+	AT5G17290	ATG5	araport11	protein_coding	5	5686135	5689947	-	FC
AT5G12450		araport11	protein_coding	5	4040937	4041176	+	AT5G12440		araport11	protein_coding	5	4035181	4042254	-	FC
AT5G10435		araport11	protein_coding	5	3277589	3278173	+	AT5G10430	AGP4	araport11	protein_coding	5	3277488	3278461	-	FC
AT5G25995		araport11	protein_coding	5	9076831	9077126	+	AT5G25990		araport11	protein_coding	5	9076107	9077379	-	FC
AT5G22145		araport11	protein_coding	5	7340426	7341028	+	AT5G22140		araport11	protein_coding	5	7340055	7341959	-	FC
AT5G54035		araport11	protein_coding	5	21926239	21926496	+	AT5G54030		araport11	protein_coding	5	21925460	21927524	-	FC
AT3G21305		araport11	protein_coding	3	7492980	7493434	+	AT3G21300		araport11	protein_coding	3	7492739	7496371	-	FC
AT3G26512		araport11	protein_coding	3	9711769	9712264	+	AT3G26510		araport11	protein_coding	3	9710326	9712900	-	FC
AT3G10120		araport11	protein_coding	3	3130072	3130891	+	AT3G10130		araport11	protein_coding	3	3130063	3133329	-	FC
AT3G15578		araport11	protein_coding	3	5273691	5273873	+	AT3G15580	ATG8I	araport11	protein_coding	3	5273526	5275095	-	FC
AT3G15930	PCMP-E51	araport11	protein_coding	3	5387444	5389690	+	AT3G15920	EREX	araport11	protein_coding	3	5383595	5390219	-	FC
AT3G53611		araport11	protein_coding	3	19878542	19878694	+	AT3G53610	RABE1A	araport11	protein_coding	3	19876232	19878792	-	FC
AT3G02400		araport11	protein_coding	3	489670	491927	+	AT3G02410	ICMEL2	araport11	protein_coding	3	489670	494958	-	FC
AT3G49240	EMB1796	araport11	protein_coding	3	18255961	18258203	+	AT3G49250	DMS3	araport11	protein_coding	3	18255960	18260998	-	FC
AT3G18915		araport11	protein_coding	3	6524051	6524567	+	AT3G18930	ATL65	araport11	protein_coding	3	6523379	6526044	-	FC
AT3G01950		araport11	protein_coding	3	323934	324478	+	AT3G01960		araport11	protein_coding	3	323855	325346	-	FC
AT3G12660	FLA14	araport11	protein_coding	3	4019060	4019827	+	AT3G12670	emb2742	araport11	protein_coding	3	4019031	4024357	-	FC
AT3G01475		araport11	protein_coding	3	183289	183900	+	AT3G01470	HAT5	araport11	protein_coding	3	182396	184403	-	FC
AT3G21405		araport11	protein_coding	3	7536082	7536288	+	AT3G21400		araport11	protein_coding	3	7534580	7536523	-	FC
AT3G13540	MYB5	araport11	protein_coding	3	4419960	4421751	+	AT3G13530	M3KE1	araport11	protein_coding	3	4411688	4423000	-	FC
AT3G62695		araport11	protein_coding	3	23185929	23186129	+	AT3G62690	ATL5	araport11	protein_coding	3	23185348	23186720	-	FC
AT3G22183		araport11	protein_coding	3	7831129	7831371	+	AT3G22190	IQD5	araport11	protein_coding	3	7830905	7834135	-	FC
AT3G57700		araport11	protein_coding	3	21384917	21385939	+	AT3G57710		araport11	protein_coding	3	21384676	21387399	-	FC
AT3G02010	PCMP-H36	araport11	protein_coding	3	337906	340442	+	AT3G02020	AK3	araport11	protein_coding	3	337712	343912	-	FC
AT3G49740	PCMP-E84	araport11	protein_coding	3	18447725	18450136	+	AT3G49730		araport11	protein_coding	3	18445546	18450181	-	FC
AT3G24575		araport11	protein_coding	3	8968261	8968623	+	AT3G24570		araport11	protein_coding	3	8966521	8968676	-	FC
AT3G52710		araport11	protein_coding	3	19534585	19536018	+	AT3G52700		araport11	protein_coding	3	19532195	19538403	-	FC
AT3G10527		araport11	protein_coding	3	3281676	3282050	+	AT3G10525	SMR1	araport11	protein_coding	3	3281306	3282131	-	FC
AT3G02255		araport11	protein_coding	3	426787	426972	+	AT3G02250	OFUT21	araport11	protein_coding	3	423791	427095	-	FC
AT3G48400		araport11	protein_coding	3	17923678	17925589	+	AT3G48410		araport11	protein_coding	3	17923551	17928280	-	FC
AT3G63215		araport11	protein_coding	3	23353991	23354340	+	AT3G63210	MARD1	araport11	protein_coding	3	23353514	23355480	-	FC
AT3G59440	CML4	araport11	protein_coding	3	21970355	21971125	+	AT3G59435		araport11	protein_coding	3	21970354	21972299	-	FC
AT3G14340		araport11	protein_coding	3	4782757	4783137	+	AT3G14350	SRF7	araport11	protein_coding	3	4782757	4787243	-	FC
AT3G63095		araport11	protein_coding	3	23315506	23316258	+	AT3G63093		araport11	protein_coding	3	23315085	23316615	-	FC
AT3G14981		araport11	protein_coding	3	5045110	5045328	+	AT3G14980	IDM1	araport11	protein_coding	3	5039812	5045525	-	FC
AT3G26125	CYP86C2	araport11	protein_coding	3	9551812	9553602	+	AT3G26130		araport11	protein_coding	3	9551789	9555667	-	FC
AT3G61810		araport11	protein_coding	3	22877168	22878550	+	AT3G61800		araport11	protein_coding	3	22874363	22878667	-	FC
AT3G02790	MBS1	araport11	protein_coding	3	604785	605496	+	AT3G02780	IPP2	araport11	protein_coding	3	602401	605506	-	FC
AT3G19552		araport11	protein_coding	3	6787352	6787930	+	AT3G19550		araport11	protein_coding	3	6787127	6788424	-	FC
AT3G17765		araport11	protein_coding	3	6078884	6080468	+	AT3G17760	GAD5	araport11	protein_coding	3	6078727	6081355	-	FC
AT3G44755		araport11	protein_coding	3	16301834	16302731	+	AT3G44753		araport11	protein_coding	3	16300026	16302780	-	FC
AT3G05080		araport11	protein_coding	3	1417907	1418280	+	AT3G05090	LRS1	araport11	protein_coding	3	1417893	1423673	-	FC
AT3G14463		araport11	protein_coding	3	4852291	4853198	+	AT3G14460		araport11	protein_coding	3	4851990	4856450	-	FC
AT3G02975		araport11	protein_coding	3	669175	669526	+	AT3G02970	EXL6	araport11	protein_coding	3	668998	670567	-	FC
AT3G25012		araport11	protein_coding	3	9111934	9112416	+	AT3G25010	AtRLP41	araport11	protein_coding	3	9110057	9112936	-	FC
AT3G02673		araport11	protein_coding	3	573850	574198	+	AT3G02670		araport11	protein_coding	3	573780	574702	-	FC
AT3G03190	GSTF11	araport11	protein_coding	3	734892	735987	+	AT3G03200	NAC045	araport11	protein_coding	3	734892	738629	-	FC
AT3G15635		araport11	protein_coding	3	5297396	5297786	+	AT3G15630		araport11	protein_coding	3	5296841	5297851	-	FC
AT3G28899		araport11	protein_coding	3	10902184	10902515	+	AT3G28900	RPL34C	araport11	protein_coding	3	10902003	10904458	-	FC
AT3G10400	SNRNP31	araport11	protein_coding	3	3232608	3233690	+	AT3G10405		araport11	protein_coding	3	3232457	3235289	-	FC
AT3G26355		araport11	protein_coding	3	9654475	9654538	+	AT3G26350		araport11	protein_coding	3	9653660	9655495	-	FC
AT2G21105		araport11	protein_coding	2	9048192	9048203	+	AT2G21100	DIR23	araport11	protein_coding	2	9048131	9049404	-	FC
AT2G31265		araport11	protein_coding	2	13321866	13322049	+	AT2G31260	ATG9	araport11	protein_coding	2	13321833	13327496	-	FC
AT2G03230		araport11	protein_coding	2	972917	973375	+	AT2G03240	PHO1-H5	araport11	protein_coding	2	972756	977531	-	FC
AT2G20784		araport11	protein_coding	2	8949615	8949874	+	AT2G20790	AP5M	araport11	protein_coding	2	8949453	8952874	-	FC
AT2G22941		araport11	protein_coding	2	9762066	9762586	+	AT2G22940		araport11	protein_coding	2	9761655	9763462	-	FC
AT2G34440	AGL29	araport11	protein_coding	2	14526671	14527734	+	AT2G34450		araport11	protein_coding	2	14526619	14529601	-	FC
AT2G24480		araport11	protein_coding	2	10397588	10398184	+	AT2G24490	RPA2A	araport11	protein_coding	2	10397377	10400802	-	FC
AT2G25890		araport11	protein_coding	2	11037303	11038179	+	AT2G25880	AtAUR2	araport11	protein_coding	2	11034652	11038191	-	FC
AT2G04621		araport11	protein_coding	2	1610662	1611347	+	AT2G04620		araport11	protein_coding	2	1610506	1612960	-	FC
AT2G34120		araport11	protein_coding	2	14405339	14405551	+	AT2G34100		araport11	protein_coding	2	14399534	14413489	-	FC
AT2G39975		araport11	protein_coding	2	16687717	16688248	+	AT2G39980		araport11	protein_coding	2	16687673	16690182	-	FC
AT2G34330		araport11	protein_coding	2	14486539	14487401	+	AT2G34325		araport11	protein_coding	2	14486525	14488000	-	FC
AT2G36854		araport11	protein_coding	2	15469719	15469904	+	AT2G36850	CALS10	araport11	protein_coding	2	15454671	15469964	-	FC
AT2G02795		araport11	protein_coding	2	795852	796672	+	AT2G02800	PBL3	araport11	protein_coding	2	795515	799591	-	FC
AT2G35935		araport11	protein_coding	2	15083353	15084340	+	AT2G35930	PUB23	araport11	protein_coding	2	15082855	15084559	-	FC
AT2G37910		araport11	protein_coding	2	15868399	15869097	+	AT2G37920	emb1513	araport11	protein_coding	2	15868340	15870071	-	FC
AT2G07628		araport11	protein_coding	2	3301041	3301624	+	AT2G07772		araport11	protein_coding	2	3300978	3301804	-	FC
AT2G29485		araport11	protein_coding	2	12630346	12631194	+	AT2G29480	GSTU2	araport11	protein_coding	2	12630198	12631321	-	FC
AT2G20873		araport11	protein_coding	2	8982123	8982194	+	AT2G20870		araport11	protein_coding	2	8981927	8982712	-	FC
AT2G04380		araport11	protein_coding	2	1525642	1526767	+	AT2G04378		araport11	protein_coding	2	1525029	1526875	-	FC
AT2G16575		araport11	protein_coding	2	7184652	7185245	+	AT2G16580		araport11	protein_coding	2	7184422	7187009	-	FC
AT2G13555		araport11	protein_coding	2	5649224	5649727	+	AT2G13550		araport11	protein_coding	2	5648329	5649847	-	FC
AT2G31035		araport11	protein_coding	2	13208667	13208918	+	AT2G31040	CGL160	araport11	protein_coding	2	13208624	13211188	-	FC
AT2G41375		araport11	protein_coding	2	17238380	17238986	+	AT2G41370	NPR5	araport11	protein_coding	2	17237727	17240609	-	FC
AT2G03823		araport11	protein_coding	2	1167354	1167492	+	AT2G03821		araport11	protein_coding	2	1167303	1168206	-	FC
AT2G16019		araport11	protein_coding	2	6973172	6973282	+	AT2G16018		araport11	protein_coding	2	6972222	6973705	-	FC
AT2G33300		araport11	protein_coding	2	14113025	14114200	+	AT2G33310	IAA13	araport11	protein_coding	2	14113025	14116089	-	FC
AT2G22088		araport11	protein_coding	2	9388384	9389049	+	AT2G22090	UBA1A	araport11	protein_coding	2	9388260	9390575	-	FC
AT2G41417		araport11	protein_coding	2	17264512	17264850	+	AT2G41415	ESFL4	araport11	protein_coding	2	17264321	17265087	-	FC
AT2G16020		araport11	protein_coding	2	6973356	6973586	+	AT2G16018		araport11	protein_coding	2	6972222	6973705	-	FC
AT2G22465		araport11	protein_coding	2	9533559	9533988	+	AT2G22460		araport11	protein_coding	2	9533094	9534188	-	FC
AT2G15680	CML30	araport11	protein_coding	2	6830995	6831641	+	AT2G15690	PCMP-H66	araport11	protein_coding	2	6830995	6833777	-	FC
AT2G44130		araport11	protein_coding	2	18253610	18255054	+	AT2G44140	ATG4A	araport11	protein_coding	2	18253497	18258293	-	FC
AT2G34123		araport11	protein_coding	2	14406240	14406742	+	AT2G34100		araport11	protein_coding	2	14399534	14413489	-	FC
AT2G25125		araport11	protein_coding	2	10741777	10742001	+	AT2G25215		araport11	protein_coding	2	10741671	10742161	-	FC
AT4G16955		araport11	protein_coding	4	9539931	9540961	+	AT4G16950	RPP5	araport11	protein_coding	4	9538233	9544755	-	FC
AT4G12485		araport11	protein_coding	4	7406916	7406947	+	AT4G12480	EARLI1	araport11	protein_coding	4	7406065	7406994	-	FC
AT4G03495		araport11	protein_coding	4	1549515	1550451	+	AT4G03490		araport11	protein_coding	4	1549176	1554159	-	FC
AT4G00883		araport11	protein_coding	4	366716	367231	+	AT4G00880		araport11	protein_coding	4	366373	367274	-	FC
AT4G00889		araport11	protein_coding	4	374116	375204	+	AT4G00890		araport11	protein_coding	4	373960	375350	-	FC
AT4G10910		araport11	protein_coding	4	6696712	6697455	+	AT4G10920	KELP	araport11	protein_coding	4	6696712	6699266	-	FC
AT4G17245		araport11	protein_coding	4	9669345	9670005	+	AT4G17243		araport11	protein_coding	4	9669217	9670055	-	FC
AT4G31740		araport11	protein_coding	4	15363778	15364349	+	AT4G31750	WIN2	araport11	protein_coding	4	15363708	15367892	-	FC
AT4G35485		araport11	protein_coding	4	16852486	16852981	+	AT4G35480	ATL45	araport11	protein_coding	4	16851972	16853035	-	FC
AT4G22513		araport11	protein_coding	4	11854809	11855439	+	AT4G22510		araport11	protein_coding	4	11854796	11857417	-	FC
AT4G00905		araport11	protein_coding	4	387451	389403	+	AT4G00910		araport11	protein_coding	4	387388	391441	-	FC
AT4G18830	OFP5	araport11	protein_coding	4	10336566	10338674	+	AT4G18840	PCMP-E101	araport11	protein_coding	4	10336566	10340378	-	FC
AT4G24615		araport11	protein_coding	4	12700593	12700921	+	AT4G24610		araport11	protein_coding	4	12700317	12708424	-	FC
AT4G20420		araport11	protein_coding	4	11016970	11017623	+	AT4G20430	SBT2.2	araport11	protein_coding	4	11016809	11021388	-	FC
AT4G22517		araport11	protein_coding	4	11856743	11857362	+	AT4G22510		araport11	protein_coding	4	11854796	11857417	-	FC
AT4G32535		araport11	protein_coding	4	15693964	15694616	+	AT4G32530		araport11	protein_coding	4	15693114	15695283	-	FC
AT4G14358		araport11	protein_coding	4	8267496	8267825	+	AT4G14360		araport11	protein_coding	4	8267289	8271176	-	FC
AT4G34345		araport11	protein_coding	4	16426678	16427185	+	AT4G34340	TAF8	araport11	protein_coding	4	16426483	16428013	-	FC
AT4G13320		araport11	protein_coding	4	7753311	7754149	+	AT4G13330		araport11	protein_coding	4	7753260	7756030	-	FC
AT4G38775		araport11	protein_coding	4	18097461	18097973	+	AT4G38770	PRP4	araport11	protein_coding	4	18096606	18098633	-	FC
AT4G26145		araport11	protein_coding	4	13243723	13244036	+	AT4G26140	BGAL12	araport11	protein_coding	4	13242968	13248213	-	FC
AT4G34080		araport11	protein_coding	4	16326952	16327797	+	AT4G34090		araport11	protein_coding	4	16326883	16330224	-	FC
AT4G00770		araport11	protein_coding	4	331157	333477	+	AT4G00760	APRR8	araport11	protein_coding	4	327025	333477	-	FC
AT4G23015		araport11	protein_coding	4	12060307	12060582	+	AT4G23010	UTR2	araport11	protein_coding	4	12060131	12062858	-	FC
AT4G34139		araport11	protein_coding	4	16348104	16349118	+	AT4G34138	UGT73B1	araport11	protein_coding	4	16347997	16350203	-	FC
AT4G07408		araport11	protein_coding	4	4200595	4201226	+	AT4G07410	PCN	araport11	protein_coding	4	4200506	4205356	-	FC
AT4G12495		araport11	protein_coding	4	7410116	7410397	+	AT4G12490		araport11	protein_coding	4	7409621	7410406	-	FC
AT4G22463		araport11	protein_coding	4	11838997	11839571	+	AT4G22460		araport11	protein_coding	4	11838960	11839659	-	FC
AT4G22520		araport11	protein_coding	4	11858614	11858970	+	AT4G22530		araport11	protein_coding	4	11858444	11860426	-	FC
AT4G14890	FdC2	araport11	protein_coding	4	8520819	8521506	+	AT4G14900	FRL4B	araport11	protein_coding	4	8520782	8524217	-	FC
AT4G33310		araport11	protein_coding	4	16056156	16056416	+	AT4G33300	ADR1-L1	araport11	protein_coding	4	16050456	16056526	-	FC
AT4G13160		araport11	protein_coding	4	7653594	7654969	+	AT4G13170	RPL13AC	araport11	protein_coding	4	7653594	7656594	-	FC
ATMG00050	ORF131	araport11	protein_coding	Mt	16856	17251	+	ATMG00040	ORF315	araport11	protein_coding	Mt	16844	17791	-	FC
AT1G74929		araport11	protein_coding	1	28143997	28144098	-	AT1G74930	ERF018	araport11	protein_coding	1	28143851	28145058	+	FC
AT1G74385		araport11	protein_coding	1	27960725	27960970	-	AT1G74380	XXT5	araport11	protein_coding	1	27959527	27961487	+	FC
AT1G05760	RTM1	araport11	protein_coding	1	1723734	1724534	-	AT1G05750	PDE247	araport11	protein_coding	1	1721509	1724734	+	FC
AT1G80315		araport11	protein_coding	1	30194698	30195732	-	AT1G80310	MOT2	araport11	protein_coding	1	30194618	30196554	+	FC
AT1G64633		araport11	protein_coding	1	24019584	24019586	-	AT1G64630	WNK10	araport11	protein_coding	1	24019490	24022310	+	FC
AT1G55152		araport11	protein_coding	1	20577424	20578308	-	AT1G55160		araport11	protein_coding	1	20577377	20580010	+	FC
AT1G02710		araport11	protein_coding	1	589706	589996	-	AT1G02705		araport11	protein_coding	1	589584	590406	+	FC
AT1G77932		araport11	protein_coding	1	29302716	29303519	-	AT1G77930		araport11	protein_coding	1	29300971	29303570	+	FC
AT1G03325		araport11	protein_coding	1	817053	817178	-	AT1G03320		araport11	protein_coding	1	816989	817767	+	FC
AT1G12830		araport11	protein_coding	1	4374249	4375247	-	AT1G12840	VHA-C	araport11	protein_coding	1	4374205	4378514	+	FC
AT1G07520		araport11	protein_coding	1	2309534	2312385	-	AT1G07510	FTSH10	araport11	protein_coding	1	2304435	2312399	+	FC
AT1G31920	PCMP-H11	araport11	protein_coding	1	11461855	11463857	-	AT1G31910	PMK	araport11	protein_coding	1	11456802	11463896	+	FC
AT1G02067		araport11	protein_coding	1	366945	367166	-	AT1G02065	SPL8	araport11	protein_coding	1	365165	367443	+	FC
AT1G03300	DUF1	araport11	protein_coding	1	811033	813086	-	AT1G03290		araport11	protein_coding	1	807361	813216	+	FC
AT1G72610	GLP1	araport11	protein_coding	1	27339114	27340044	-	AT1G72600		araport11	protein_coding	1	27338034	27340328	+	FC
AT1G70335		araport11	protein_coding	1	26502917	26503258	-	AT1G70330	ENT1	araport11	protein_coding	1	26502909	26504619	+	FC
AT1G72755		araport11	protein_coding	1	27383530	27383850	-	AT1G72750	TIM23-2	araport11	protein_coding	1	27383320	27384524	+	FC
AT1G30020		araport11	protein_coding	1	10515874	10516347	-	AT1G30010	NMAT1	araport11	protein_coding	1	10513151	10516385	+	FC
AT1G07500	SMR5	araport11	protein_coding	1	2304766	2305031	-	AT1G07510	FTSH10	araport11	protein_coding	1	2304435	2312399	+	FC
AT1G29440	SAUR63	araport11	protein_coding	1	10304507	10305108	-	AT1G29435		araport11	protein_coding	1	10303890	10305584	+	FC
AT1G56580	SVB	araport11	protein_coding	1	21198004	21199126	-	AT1G56570	PCMP-E64	araport11	protein_coding	1	21195644	21199130	+	FC
AT1G79960	OFP14	araport11	protein_coding	1	30079665	30080552	-	AT1G79950	RTEL1	araport11	protein_coding	1	30073524	30080778	+	FC
AT1G19550		araport11	protein_coding	1	6767451	6768158	-	AT1G19540		araport11	protein_coding	1	6765653	6768290	+	FC
AT1G07490	RTFL3	araport11	protein_coding	1	2301380	2302021	-	AT1G07485		araport11	protein_coding	1	2301375	2302121	+	FC
AT1G21280		araport11	protein_coding	1	7447490	7448483	-	AT1G21270	WAK2	araport11	protein_coding	1	7444749	7448483	+	FC
AT1G06475		araport11	protein_coding	1	1973834	1974407	-	AT1G06470		araport11	protein_coding	1	1969658	1974526	+	FC
AT1G53980		araport11	protein_coding	1	20148899	20149728	-	AT1G53970		araport11	protein_coding	1	20148419	20149749	+	FC
AT1G80165		araport11	protein_coding	1	30152286	30152501	-	AT1G80160		araport11	protein_coding	1	30150897	30152614	+	FC
AT1G70175		araport11	protein_coding	1	26424853	26425340	-	AT1G70170	2MMP	araport11	protein_coding	1	26423874	26425356	+	FC
AT1G21738		araport11	protein_coding	1	7640992	7641225	-	AT1G21740		araport11	protein_coding	1	7640906	7645240	+	FC
AT1G04105		araport11	protein_coding	1	1059730	1060348	-	AT1G04100	IAA10	araport11	protein_coding	1	1059470	1061209	+	FC
AT1G12310	CML13	araport11	protein_coding	1	4186653	4188233	-	AT1G12320		araport11	protein_coding	1	4186624	4190342	+	FC
AT1G24475		araport11	protein_coding	1	8676282	8676343	-	AT1G24470	KCR2	araport11	protein_coding	1	8673914	8676408	+	FC
AT1G15825		araport11	protein_coding	1	5448073	5448608	-	AT1G15830		araport11	protein_coding	1	5448060	5450617	+	FC
AT1G70209		araport11	protein_coding	1	26439653	26439796	-	AT1G70210	CYCD1-1	araport11	protein_coding	1	26439556	26443007	+	FC
AT1G07901		araport11	protein_coding	1	2443971	2444123	-	AT1G07902		araport11	protein_coding	1	2443918	2445140	+	FC
AT5G11425		araport11	protein_coding	5	3647959	3648168	-	AT5G11430		araport11	protein_coding	5	3647862	3652477	+	FC
AT5G64401		araport11	protein_coding	5	25750441	25750602	-	AT5G64400		araport11	protein_coding	5	25747856	25750830	+	FC
AT5G03310		araport11	protein_coding	5	799224	799706	-	AT5G03300	ADK2	araport11	protein_coding	5	796361	799810	+	FC
AT5G64395		araport11	protein_coding	5	25748202	25748297	-	AT5G64400		araport11	protein_coding	5	25747856	25750830	+	FC
AT5G64395		araport11	protein_coding	5	25748202	25748297	-	AT5G64390	HEN4	araport11	protein_coding	5	25743344	25748575	+	FC
AT5G61495		araport11	protein_coding	5	24732768	24733485	-	AT5G61490		araport11	protein_coding	5	24732597	24733824	+	FC
AT5G38397		araport11	protein_coding	5	15373627	15373990	-	AT5G38396		araport11	protein_coding	5	15373094	15374726	+	FC
AT5G04790		araport11	protein_coding	5	1388155	1388319	-	AT5G04800	RPS17D	araport11	protein_coding	5	1387909	1389887	+	FC
AT5G10590		araport11	protein_coding	5	3349134	3349468	-	AT5G10580		araport11	protein_coding	5	3347381	3350071	+	FC
AT5G10550	GTE2	araport11	protein_coding	5	3332995	3334913	-	AT5G10540	CYOP	araport11	protein_coding	5	3324812	3334971	+	FC
AT5G66053		araport11	protein_coding	5	26416661	26416807	-	AT5G66052		araport11	protein_coding	5	26416126	26416924	+	FC
AT5G04238		araport11	protein_coding	5	1169217	1169411	-	AT5G04240	ELF6	araport11	protein_coding	5	1169153	1174992	+	FC
AT5G23710		araport11	protein_coding	5	7996338	7997505	-	AT5G23700		araport11	protein_coding	5	7992776	7997509	+	FC
AT5G40980		araport11	protein_coding	5	16414510	16415265	-	AT5G40970		araport11	protein_coding	5	16413671	16415897	+	FC
AT5G02070	WAKL20	araport11	protein_coding	5	405895	408220	-	AT5G02065		araport11	protein_coding	5	405869	408334	+	FC
AT5G22505		araport11	protein_coding	5	7472540	7473849	-	AT5G22500	FAR1	araport11	protein_coding	5	7470328	7474133	+	FC
AT5G59600	PCMP-E1	araport11	protein_coding	5	24011000	24013056	-	AT5G59610		araport11	protein_coding	5	24010900	24015129	+	FC
AT5G19675		araport11	protein_coding	5	6649076	6649316	-	AT5G19670		araport11	protein_coding	5	6646698	6649534	+	FC
AT5G15770	GNA1	araport11	protein_coding	5	5144091	5144580	-	AT5G15760		araport11	protein_coding	5	5142990	5144606	+	FC
AT5G14275		araport11	protein_coding	5	4604789	4605007	-	AT5G14270	BET9	araport11	protein_coding	5	4604608	4608921	+	FC
AT5G04610		araport11	protein_coding	5	1325588	1326928	-	AT5G04600		araport11	protein_coding	5	1323574	1326984	+	FC
AT5G35927		araport11	protein_coding	5	14065688	14066173	-	AT5G35926		araport11	protein_coding	5	14062676	14066323	+	FC
AT5G59895		araport11	protein_coding	5	24123408	24123590	-	AT5G59890	ADF4	araport11	protein_coding	5	24122348	24123912	+	FC
AT5G65613		araport11	protein_coding	5	26220644	26220985	-	AT5G65610		araport11	protein_coding	5	26219442	26221028	+	FC
AT5G50562		araport11	protein_coding	5	20580269	20580442	-	AT5G50565		araport11	protein_coding	5	20580113	20582178	+	FC
AT5G37715		araport11	protein_coding	5	14979023	14979445	-	AT5G37710		araport11	protein_coding	5	14978566	14981620	+	FC
AT5G10530	LECRK91	araport11	protein_coding	5	3324824	3327868	-	AT5G10540	CYOP	araport11	protein_coding	5	3324812	3334971	+	FC
AT5G52190		araport11	protein_coding	5	21201631	21202543	-	AT5G52170	HDG7	araport11	protein_coding	5	21196602	21202664	+	FC
AT5G52045		araport11	protein_coding	5	21131045	21131700	-	AT5G52040	ATRSP41	araport11	protein_coding	5	21130320	21133709	+	FC
AT5G41109		araport11	protein_coding	5	16452453	16452593	-	AT5G41110		araport11	protein_coding	5	16451470	16455364	+	FC
AT5G61660		araport11	protein_coding	5	24778653	24779945	-	AT5G61650	CYCU4-3	araport11	protein_coding	5	24778191	24779989	+	FC
AT5G48485	DIR1	araport11	protein_coding	5	19646028	19646840	-	AT5G48480		araport11	protein_coding	5	19644539	19646840	+	FC
AT5G67110	ALC	araport11	protein_coding	5	26785106	26786431	-	AT5G67100	POLA	araport11	protein_coding	5	26776953	26786431	+	FC
AT5G58150		araport11	protein_coding	5	23530081	23532840	-	AT5G58140	PHOT2	araport11	protein_coding	5	23523825	23533111	+	FC
AT5G51190	ERF105	araport11	protein_coding	5	20800473	20801437	-	AT5G51180		araport11	protein_coding	5	20796950	20801479	+	FC
AT5G62573		araport11	protein_coding	5	25113965	25114210	-	AT5G62570		araport11	protein_coding	5	25113948	25117314	+	FC
AT5G15533		araport11	protein_coding	5	5040657	5040836	-	AT5G15530	BCCP2	araport11	protein_coding	5	5038563	5040840	+	FC
AT5G02570		araport11	protein_coding	5	576655	577176	-	AT5G02560	HTA12	araport11	protein_coding	5	575225	577216	+	FC
AT5G52180		araport11	protein_coding	5	21200040	21201610	-	AT5G52170	HDG7	araport11	protein_coding	5	21196602	21202664	+	FC
AT3G01840	LYK2	araport11	protein_coding	3	296582	298648	-	AT3G01830	CML40	araport11	protein_coding	3	296024	299263	+	FC
AT3G24516		araport11	protein_coding	3	8937588	8937776	-	AT3G24514		araport11	protein_coding	3	8937382	8938949	+	FC
AT3G17655		araport11	protein_coding	3	6034122	6035497	-	AT3G17650	YSL5	araport11	protein_coding	3	6034109	6037349	+	FC
AT3G27416		araport11	protein_coding	3	10147371	10147892	-	AT3G27415		araport11	protein_coding	3	10147066	10147992	+	FC
AT3G26445		araport11	protein_coding	3	9680120	9680746	-	AT3G26440		araport11	protein_coding	3	9676564	9683499	+	FC
AT3G59295		araport11	protein_coding	3	21916156	21916756	-	AT3G59290	EPSIN3	araport11	protein_coding	3	21911501	21917860	+	FC
AT3G22530		araport11	protein_coding	3	7977604	7978635	-	AT3G22520		araport11	protein_coding	3	7974720	7978648	+	FC
AT3G54430	SRS6	araport11	protein_coding	3	20146626	20148221	-	AT3G54420	EP3	araport11	protein_coding	3	20145905	20148266	+	FC
AT3G62615		araport11	protein_coding	3	23155360	23155854	-	AT3G62610	MYB11	araport11	protein_coding	3	23154630	23156585	+	FC
AT3G57920	SPL15	araport11	protein_coding	3	21444243	21446035	-	AT3G57910		araport11	protein_coding	3	21442642	21446183	+	FC
AT3G12030		araport11	protein_coding	3	3834361	3835107	-	AT3G12020		araport11	protein_coding	3	3825980	3835146	+	FC
AT3G19615		araport11	protein_coding	3	6814966	6815403	-	AT3G19613		araport11	protein_coding	3	6814588	6816078	+	FC
AT3G23110	AtRLP37	araport11	protein_coding	3	8222364	8224871	-	AT3G23100	XRCC4	araport11	protein_coding	3	8220682	8226400	+	FC
AT3G48475		araport11	protein_coding	3	17954727	17956096	-	AT3G48470	EMB2423	araport11	protein_coding	3	17951626	17956920	+	FC
AT3G25014		araport11	protein_coding	3	9114546	9114707	-	AT3G25013		araport11	protein_coding	3	9113875	9116673	+	FC
AT3G06870		araport11	protein_coding	3	2167847	2168960	-	AT3G06868		araport11	protein_coding	3	2167730	2169222	+	FC
AT3G04900	HIPP42	araport11	protein_coding	3	1349248	1349964	-	AT3G04890		araport11	protein_coding	3	1347559	1350122	+	FC
AT3G15604		araport11	protein_coding	3	5287380	5287544	-	AT3G15605		araport11	protein_coding	3	5287323	5290971	+	FC
AT3G52530		araport11	protein_coding	3	19484567	19486130	-	AT3G52526		araport11	protein_coding	3	19484338	19487228	+	FC
AT3G24517		araport11	protein_coding	3	8938106	8938641	-	AT3G24514		araport11	protein_coding	3	8937382	8938949	+	FC
AT3G57730		araport11	protein_coding	3	21389854	21391614	-	AT3G57720		araport11	protein_coding	3	21387570	21391638	+	FC
AT3G52075		araport11	protein_coding	3	19313247	19313420	-	AT3G52070		araport11	protein_coding	3	19312718	19313466	+	FC
AT3G44435		araport11	protein_coding	3	16068618	16069046	-	AT3G44430		araport11	protein_coding	3	16068257	16069750	+	FC
AT3G44635		araport11	protein_coding	3	16199123	16200095	-	AT3G44630		araport11	protein_coding	3	16195848	16201225	+	FC
AT3G48298		araport11	protein_coding	3	17885542	17885667	-	AT3G48300	CYP71A23	araport11	protein_coding	3	17885465	17887272	+	FC
AT3G44704		araport11	protein_coding	3	16244193	16244348	-	AT3G44703		araport11	protein_coding	3	16239471	16244674	+	FC
AT3G09055		araport11	protein_coding	3	2765069	2765500	-	AT3G09050		araport11	protein_coding	3	2764651	2766144	+	FC
AT3G01319		araport11	protein_coding	3	106296	106436	-	AT3G01320	SNL1	araport11	protein_coding	3	106294	113679	+	FC
AT3G23123		araport11	protein_coding	3	8234314	8234559	-	AT3G23122		araport11	protein_coding	3	8234261	8234588	+	FC
AT3G27809		araport11	protein_coding	3	10307417	10308403	-	AT3G27810	MYB21	araport11	protein_coding	3	10305849	10310492	+	FC
AT3G02000	GRXC7	araport11	protein_coding	3	332275	333072	-	AT3G01990	ACR6	araport11	protein_coding	3	330099	333132	+	FC
AT3G22670		araport11	protein_coding	3	8017654	8019552	-	AT3G22680	RDM1	araport11	protein_coding	3	8017633	8020508	+	FC
AT3G12835		araport11	protein_coding	3	4083265	4083369	-	AT3G12833		araport11	protein_coding	3	4082969	4084090	+	FC
AT3G53235		araport11	protein_coding	3	19733838	19734695	-	AT3G53240	AtRLP45	araport11	protein_coding	3	19733766	19739232	+	FC
AT3G22142		araport11	protein_coding	3	7803492	7808046	-	AT3G22125		araport11	protein_coding	3	7803338	7808056	+	FC
AT3G45645		araport11	protein_coding	3	16756593	16756784	-	AT3G45640	MPK3	araport11	protein_coding	3	16756571	16758874	+	FC
AT3G05240	PCMP-E82	araport11	protein_coding	3	1493684	1495381	-	AT3G05230		araport11	protein_coding	3	1492084	1495397	+	FC
AT3G42130		araport11	protein_coding	3	14298241	14298883	-	AT3G42075		araport11	protein_coding	3	14297931	14299337	+	FC
AT3G22570		araport11	protein_coding	3	7999707	8001263	-	AT3G22565		araport11	protein_coding	3	7999419	8001340	+	FC
AT3G15270	SPL5	araport11	protein_coding	3	5140365	5142323	-	AT3G15260		araport11	protein_coding	3	5138684	5142873	+	FC
AT2G07830		araport11	protein_coding	2	3476156	3476278	-	AT2G07827		araport11	protein_coding	2	3474996	3476845	+	FC
AT2G40165		araport11	protein_coding	2	16777493	16779137	-	AT2G40160	TBL30	araport11	protein_coding	2	16777323	16779408	+	FC
AT2G13905		araport11	protein_coding	2	5834414	5834994	-	AT2G13900		araport11	protein_coding	2	5833039	5835209	+	FC
AT2G27390		araport11	protein_coding	2	11720484	11720888	-	AT2G27389		araport11	protein_coding	2	11720294	11721081	+	FC
AT2G18685		araport11	protein_coding	2	8094824	8095027	-	AT2G18680		araport11	protein_coding	2	8094614	8095779	+	FC
AT2G19365		araport11	protein_coding	2	8380020	8381326	-	AT2G19360		araport11	protein_coding	2	8378664	8383374	+	FC
AT2G02455		araport11	protein_coding	2	647880	648687	-	AT2G02450	NAC035	araport11	protein_coding	2	647538	650820	+	FC
AT2G29679		araport11	protein_coding	2	12689276	12689398	-	AT2G29680	CDC6	araport11	protein_coding	2	12689171	12693121	+	FC
AT2G22880		araport11	protein_coding	2	9741119	9741463	-	AT2G22870	EMB2001	araport11	protein_coding	2	9739408	9741700	+	FC
AT2G34080		araport11	protein_coding	2	14393181	14394858	-	AT2G34110		araport11	protein_coding	2	14392551	14403317	+	FC
AT2G42930		araport11	protein_coding	2	17860868	17861272	-	AT2G42920	PCMP-E75	araport11	protein_coding	2	17858655	17863466	+	FC
AT2G23118		araport11	protein_coding	2	9841882	9842025	-	AT2G23120		araport11	protein_coding	2	9841842	9842634	+	FC
AT2G27160		araport11	protein_coding	2	11607432	11608416	-	AT2G27150	AAO3	araport11	protein_coding	2	11601727	11608450	+	FC
AT2G41342		araport11	protein_coding	2	17230515	17231037	-	AT2G41340	NRPD5B	araport11	protein_coding	2	17228733	17231082	+	FC
AT2G36030		araport11	protein_coding	2	15127559	15127771	-	AT2G36026		araport11	protein_coding	2	15127265	15127816	+	FC
AT2G39380	ATEXO70H2	araport11	protein_coding	2	16447006	16449083	-	AT2G39375		araport11	protein_coding	2	16446514	16449180	+	FC
AT2G47885		araport11	protein_coding	2	19605181	19605423	-	AT2G47880	GRXC13	araport11	protein_coding	2	19605030	19605704	+	FC
AT2G41105		araport11	protein_coding	2	17138333	17139159	-	AT2G41100	CML12	araport11	protein_coding	2	17137037	17139700	+	FC
AT2G23987		araport11	protein_coding	2	10205031	10206259	-	AT2G23985		araport11	protein_coding	2	10204802	10206522	+	FC
AT2G31345		araport11	protein_coding	2	13365232	13365800	-	AT2G31340	emb1381	araport11	protein_coding	2	13361502	13365800	+	FC
AT2G27507		araport11	protein_coding	2	11756694	11756949	-	AT2G27505		araport11	protein_coding	2	11756566	11757898	+	FC
AT2G11271		araport11	protein_coding	2	4485414	4485539	-	AT2G11270		araport11	protein_coding	2	4484720	4485568	+	FC
AT2G46567		araport11	protein_coding	2	19126641	19126751	-	AT2G46570	LAC6	araport11	protein_coding	2	19126272	19129069	+	FC
AT2G05753		araport11	protein_coding	2	2171390	2171936	-	AT2G05755		araport11	protein_coding	2	2170760	2173943	+	FC
AT2G02493		araport11	protein_coding	2	667142	668055	-	AT2G02490		araport11	protein_coding	2	667041	668284	+	FC
AT2G38790		araport11	protein_coding	2	16214189	16215264	-	AT2G38780		araport11	protein_coding	2	16210816	16215521	+	FC
AT2G33796		araport11	protein_coding	2	14299709	14300252	-	AT2G33793		araport11	protein_coding	2	14296962	14300577	+	FC
AT2G42940	AHL16	araport11	protein_coding	2	17862254	17863456	-	AT2G42920	PCMP-E75	araport11	protein_coding	2	17858655	17863466	+	FC
AT2G16360		araport11	protein_coding	2	7076713	7077310	-	AT2G16365		araport11	protein_coding	2	7074119	7079519	+	FC
AT2G34186		araport11	protein_coding	2	14435854	14435949	-	AT2G34185		araport11	protein_coding	2	14434339	14436315	+	FC
AT2G31018		araport11	protein_coding	2	13201432	13201551	-	AT2G31020	ORP1A	araport11	protein_coding	2	13201350	13204948	+	FC
AT2G18270		araport11	protein_coding	2	7946158	7946406	-	AT2G18280	TULP2	araport11	protein_coding	2	7945998	7948468	+	FC
AT2G01755		araport11	protein_coding	2	332188	332808	-	AT2G01750	MAP70-3	araport11	protein_coding	2	328025	332872	+	FC
AT2G03570		araport11	protein_coding	2	1085560	1085988	-	AT2G03567		araport11	protein_coding	2	1085525	1086607	+	FC
AT2G34090	MEE18	araport11	protein_coding	2	14396016	14399275	-	AT2G34110		araport11	protein_coding	2	14392551	14403317	+	FC
AT4G05220		araport11	protein_coding	4	2684997	2685793	-	AT4G05210	LPXD1	araport11	protein_coding	4	2682613	2685896	+	FC
AT4G14010	RALFL32	araport11	protein_coding	4	8092687	8093552	-	AT4G14000		araport11	protein_coding	4	8090793	8093601	+	FC
AT4G30097		araport11	protein_coding	4	14713518	14713661	-	AT4G30100		araport11	protein_coding	4	14713400	14720061	+	FC
AT4G26500	SUFE1	araport11	protein_coding	4	13381714	13383641	-	AT4G26510	UKL4	araport11	protein_coding	4	13381687	13388362	+	FC
AT4G28290		araport11	protein_coding	4	14011080	14012697	-	AT4G28280	LLG3	araport11	protein_coding	4	14010685	14012700	+	FC
AT4G38820		araport11	protein_coding	4	18121543	18121975	-	AT4G38825		araport11	protein_coding	4	18121526	18122010	+	FC
AT4G16983		araport11	protein_coding	4	9557002	9557821	-	AT4G16980		araport11	protein_coding	4	9556783	9557939	+	FC
AT4G31875		araport11	protein_coding	4	15411701	15412451	-	AT4G31870	GPX7	araport11	protein_coding	4	15410078	15412486	+	FC
AT4G26290		araport11	protein_coding	4	13307595	13307822	-	AT4G26288		araport11	protein_coding	4	13307461	13308306	+	FC
AT4G20835		araport11	protein_coding	4	11155537	11157106	-	AT4G20830		araport11	protein_coding	4	11155453	11157806	+	FC
AT4G12860	CML2	araport11	protein_coding	4	7538444	7538902	-	AT4G12850		araport11	protein_coding	4	7536913	7539048	+	FC
AT4G22470		araport11	protein_coding	4	11840134	11841450	-	AT4G22467		araport11	protein_coding	4	11840119	11841517	+	FC
AT4G22505		araport11	protein_coding	4	11851155	11853018	-	AT4G22495		araport11	protein_coding	4	11851144	11853026	+	FC
AT4G09035		araport11	protein_coding	4	5792289	5792625	-	AT4G09030	AGP10	araport11	protein_coding	4	5792137	5792966	+	FC
AT4G38005		araport11	protein_coding	4	17858874	17859104	-	AT4G38000	DOF4.7	araport11	protein_coding	4	17858351	17859325	+	FC
AT4G02720		araport11	protein_coding	4	1204089	1205892	-	AT4G02725		araport11	protein_coding	4	1204013	1207436	+	FC
AT4G35025		araport11	protein_coding	4	16675528	16675749	-	AT4G35030		araport11	protein_coding	4	16675377	16678206	+	FC
AT4G14301		araport11	protein_coding	4	8233764	8234227	-	AT4G14300	RNP1	araport11	protein_coding	4	8231002	8234281	+	FC
AT4G31280		araport11	protein_coding	4	15185801	15186005	-	AT4G31290	GGCT2	araport11	protein_coding	4	15185775	15188484	+	FC
AT4G23271		araport11	protein_coding	4	12173944	12174045	-	AT4G23270	CRK19	araport11	protein_coding	4	12170955	12174297	+	FC
AT4G31355		araport11	protein_coding	4	15219431	15220309	-	AT4G31354		araport11	protein_coding	4	15218069	15220811	+	FC
AT4G16195	SPH2	araport11	protein_coding	4	9173165	9173650	-	AT4G16190	RD19C	araport11	protein_coding	4	9171280	9173667	+	FC
AT4G22485		araport11	protein_coding	4	11844506	11846476	-	AT4G22475		araport11	protein_coding	4	11844242	11846630	+	FC
AT4G15025		araport11	protein_coding	4	8575406	8575687	-	AT4G15020		araport11	protein_coding	4	8575342	8578729	+	FC
AT4G23970		araport11	protein_coding	4	12445378	12445680	-	AT4G23960		araport11	protein_coding	4	12444765	12445904	+	FC
AT4G16410		araport11	protein_coding	4	9261866	9262601	-	AT4G16400		araport11	protein_coding	4	9260564	9262670	+	FC
AT4G01380		araport11	protein_coding	4	569148	570076	-	AT4G01370	MPK4	araport11	protein_coding	4	566917	570299	+	FC
AT1G21610		araport11	protein_coding	1	7573830	7578963	+	AT1G21600	PTAC6	araport11	protein_coding	1	7570845	7573847	-	HH
AT1G23985		araport11	protein_coding	1	8485337	8487029	+	AT1G23980	ATL47	araport11	protein_coding	1	8484703	8486002	-	HH
AT1G09640		araport11	protein_coding	1	3119739	3122542	+	AT1G09630	RABA2A	araport11	protein_coding	1	3118155	3119815	-	HH
AT1G32220		araport11	protein_coding	1	11607854	11609968	+	AT1G32210	DAD1	araport11	protein_coding	1	11605606	11607866	-	HH
AT1G18690	XXT4	araport11	protein_coding	1	6433517	6437236	+	AT1G18680		araport11	protein_coding	1	6431938	6433552	-	HH
AT1G24390		araport11	protein_coding	1	8648201	8648995	+	AT1G24388		araport11	protein_coding	1	8648099	8648694	-	HH
AT1G51600	GATA28	araport11	protein_coding	1	19132221	19135630	+	AT1G51590	MNS1	araport11	protein_coding	1	19128144	19132318	-	HH
AT1G53490	HEI10	araport11	protein_coding	1	19963267	19966952	+	AT1G53480	MRD1	araport11	protein_coding	1	19963047	19964712	-	HH
AT1G56105		araport11	protein_coding	1	20983737	20984402	+	AT1G56100		araport11	protein_coding	1	20980369	20984115	-	HH
AT1G30757		araport11	protein_coding	1	10908980	10909784	+	AT1G30755		araport11	protein_coding	1	10905731	10909760	-	HH
AT1G01730		araport11	protein_coding	1	270797	272189	+	AT1G01725		araport11	protein_coding	1	269792	270859	-	HH
AT1G55370	NDF5	araport11	protein_coding	1	20673768	20676449	+	AT1G55365		araport11	protein_coding	1	20673455	20674503	-	HH
AT1G29850		araport11	protein_coding	1	10447347	10449969	+	AT1G29840		araport11	protein_coding	1	10445619	10447753	-	HH
AT1G16025		araport11	protein_coding	1	5501505	5501959	+	AT1G16022		araport11	protein_coding	1	5501317	5501856	-	HH
AT1G61565		araport11	protein_coding	1	22715075	22717595	+	AT1G61563	RALFL8	araport11	protein_coding	1	22714921	22715448	-	HH
AT1G17530	TIM23-1	araport11	protein_coding	1	6027487	6029115	+	AT1G17520		araport11	protein_coding	1	6024636	6027565	-	HH
AT1G26890		araport11	protein_coding	1	9317589	9319246	+	AT1G26880	RPL34A	araport11	protein_coding	1	9315305	9318277	-	HH
AT1G24880		araport11	protein_coding	1	8775901	8778072	+	AT1G24822		araport11	protein_coding	1	8774997	8777882	-	HH
AT1G24360		araport11	protein_coding	1	8640582	8643503	+	AT1G24350		araport11	protein_coding	1	8638520	8640825	-	HH
AT1G31772		araport11	protein_coding	1	11377879	11379734	+	AT1G31770	ABCG14	araport11	protein_coding	1	11374760	11377885	-	HH
AT1G07960	PDIL5-1	araport11	protein_coding	1	2467145	2469316	+	AT1G07950	MED22B	araport11	protein_coding	1	2465729	2467165	-	HH
AT1G67856		araport11	protein_coding	1	25442404	25443690	+	AT1G67855		araport11	protein_coding	1	25442256	25442876	-	HH
AT1G08260	POL2A	araport11	protein_coding	1	2588854	2606892	+	AT1G08250	ADT6	araport11	protein_coding	1	2588776	2590609	-	HH
AT1G55890		araport11	protein_coding	1	20901243	20902800	+	AT1G55880		araport11	protein_coding	1	20898793	20901247	-	HH
AT1G30480	DRT111	araport11	protein_coding	1	10790022	10792725	+	AT1G30475		araport11	protein_coding	1	10788226	10790241	-	HH
AT1G48360	FAN1	araport11	protein_coding	1	17868522	17873261	+	AT1G48355		araport11	protein_coding	1	17868121	17868536	-	HH
AT1G21170	SEC5B	araport11	protein_coding	1	7412830	7419643	+	AT1G21160		araport11	protein_coding	1	7407931	7413295	-	HH
AT1G48440		araport11	protein_coding	1	17906871	17908534	+	AT1G48430		araport11	protein_coding	1	17902632	17906873	-	HH
AT1G60720		araport11	protein_coding	1	22356860	22357941	+	AT1G60710	ATB2	araport11	protein_coding	1	22354698	22356875	-	HH
AT1G34317		araport11	protein_coding	1	12516112	12516555	+	AT1G34315		araport11	protein_coding	1	12514106	12516521	-	HH
AT1G18660		araport11	protein_coding	1	6420856	6425898	+	AT1G18650	PDCB3	araport11	protein_coding	1	6418838	6421188	-	HH
AT1G09340	CRB	araport11	protein_coding	1	3015237	3018542	+	AT1G09330	ECH	araport11	protein_coding	1	3012739	3015255	-	HH
AT1G72870		araport11	protein_coding	1	27420939	27423338	+	AT1G72860		araport11	protein_coding	1	27416228	27420946	-	HH
AT1G34049		araport11	protein_coding	1	12390448	12391149	+	AT1G34047		araport11	protein_coding	1	12390238	12390915	-	HH
AT1G55920	SAT1	araport11	protein_coding	1	20912116	20913565	+	AT1G55917		araport11	protein_coding	1	20911125	20912277	-	HH
AT1G63280		araport11	protein_coding	1	23471343	23471705	+	AT1G63270	ABCI1	araport11	protein_coding	1	23469554	23471510	-	HH
AT1G20925	PILS1	araport11	protein_coding	1	7289973	7292580	+	AT1G20923		araport11	protein_coding	1	7289730	7290390	-	HH
AT1G08650	PPCK1	araport11	protein_coding	1	2752124	2753809	+	AT1G08645		araport11	protein_coding	1	2751813	2752595	-	HH
AT1G27650	U2AF35A	araport11	protein_coding	1	9614551	9616574	+	AT1G27640		araport11	protein_coding	1	9614463	9614906	-	HH
AT1G63630		araport11	protein_coding	1	23587005	23588421	+	AT1G63615		araport11	protein_coding	1	23586927	23588064	-	HH
AT1G01940	CYP18-1	araport11	protein_coding	1	322886	324917	+	AT1G01930		araport11	protein_coding	1	319769	322895	-	HH
AT1G68725	AGP19	araport11	protein_coding	1	25809298	25810130	+	AT1G68723		araport11	protein_coding	1	25809246	25809811	-	HH
AT1G31243		araport11	protein_coding	1	11164639	11165022	+	AT1G31240		araport11	protein_coding	1	11163858	11164928	-	HH
AT1G68937		araport11	protein_coding	1	25925469	25926222	+	AT1G68940		araport11	protein_coding	1	25921453	25926075	-	HH
AT1G20065		araport11	protein_coding	1	6956374	6958075	+	AT1G20060		araport11	protein_coding	1	6950393	6956400	-	HH
AT1G25380	NDT2	araport11	protein_coding	1	8903405	8906455	+	AT1G25375		araport11	protein_coding	1	8900110	8903428	-	HH
AT1G73066		araport11	protein_coding	1	27481785	27484078	+	AT1G73065		araport11	protein_coding	1	27481734	27482171	-	HH
AT1G51740	SYP81	araport11	protein_coding	1	19188799	19191372	+	AT1G51730		araport11	protein_coding	1	19186488	19188805	-	HH
AT1G12650		araport11	protein_coding	1	4305791	4308007	+	AT1G12640	LPLAT1	araport11	protein_coding	1	4303280	4305907	-	HH
AT1G64520	RPN12A	araport11	protein_coding	1	23956269	23958461	+	AT1G64510		araport11	protein_coding	1	23954800	23956304	-	HH
AT1G56450	PBG1	araport11	protein_coding	1	21141633	21144458	+	AT1G56440	TPR5	araport11	protein_coding	1	21138515	21141644	-	HH
AT1G09300	ICP55	araport11	protein_coding	1	3003495	3008381	+	AT1G09290		araport11	protein_coding	1	3001439	3003762	-	HH
AT1G50510		araport11	protein_coding	1	18716112	18719336	+	AT1G50500	HIT1	araport11	protein_coding	1	18707924	18716118	-	HH
AT1G09740		araport11	protein_coding	1	3154390	3156376	+	AT1G09730		araport11	protein_coding	1	3147637	3154404	-	HH
AT1G66880		araport11	protein_coding	1	24946928	24955694	+	AT1G66870		araport11	protein_coding	1	24945484	24946968	-	HH
AT1G62515		araport11	protein_coding	1	23136720	23137413	+	AT1G62510		araport11	protein_coding	1	23136366	23137254	-	HH
AT1G61450		araport11	protein_coding	1	22672992	22674109	+	AT1G61440		araport11	protein_coding	1	22669134	22673111	-	HH
AT1G20300		araport11	protein_coding	1	7029629	7031535	+	AT1G20290		araport11	protein_coding	1	7025548	7029698	-	HH
AT1G01920		araport11	protein_coding	1	315983	319667	+	AT1G01910		araport11	protein_coding	1	313101	316090	-	HH
AT1G20875		araport11	protein_coding	1	7261481	7261681	+	AT1G20870	IDM3	araport11	protein_coding	1	7259023	7261524	-	HH
AT1G29040		araport11	protein_coding	1	10133983	10136124	+	AT1G29030		araport11	protein_coding	1	10128999	10133992	-	HH
AT1G18730	PNSB4	araport11	protein_coding	1	6460403	6462344	+	AT1G18720		araport11	protein_coding	1	6457775	6460405	-	HH
AT1G55673		araport11	protein_coding	1	20802971	20803449	+	AT1G55670	PSAG	araport11	protein_coding	1	20802670	20803449	-	HH
AT1G28540		araport11	protein_coding	1	10035617	10037403	+	AT1G28530		araport11	protein_coding	1	10031985	10035638	-	HH
AT1G11250	SYP125	araport11	protein_coding	1	3768521	3770102	+	AT1G11240		araport11	protein_coding	1	3766754	3769799	-	HH
AT1G17490		araport11	protein_coding	1	6008437	6009420	+	AT1G17480	IQD7	araport11	protein_coding	1	6006413	6008501	-	HH
AT1G18975		araport11	protein_coding	1	6554683	6557974	+	AT1G18970	GLP1	araport11	protein_coding	1	6554496	6555610	-	HH
AT1G68870	ATSOFL2	araport11	protein_coding	1	25889074	25889734	+	AT1G68862		araport11	protein_coding	1	25886673	25889127	-	HH
AT1G14453		araport11	protein_coding	1	4947121	4947976	+	AT1G14450		araport11	protein_coding	1	4946192	4947670	-	HH
AT1G63380		araport11	protein_coding	1	23505250	23506510	+	AT1G63370		araport11	protein_coding	1	23503115	23505667	-	HH
AT1G57906		araport11	protein_coding	1	21435427	21436810	+	AT1G57870	ATSK42	araport11	protein_coding	1	21431051	21436329	-	HH
AT1G75700	HVA22G	araport11	protein_coding	1	28423495	28425112	+	AT1G75690	LQY1	araport11	protein_coding	1	28421730	28423520	-	HH
AT1G05730		araport11	protein_coding	1	1718555	1720587	+	AT1G05720		araport11	protein_coding	1	1717389	1718909	-	HH
AT1G08845		araport11	protein_coding	1	2838789	2841134	+	AT1G08840	emb2411	araport11	protein_coding	1	2829105	2838855	-	HH
AT1G51402		araport11	protein_coding	1	19052193	19053535	+	AT1G51400		araport11	protein_coding	1	19052023	19052582	-	HH
AT1G80680	NUP96	araport11	protein_coding	1	30323882	30328880	+	AT1G80670	RAE1	araport11	protein_coding	1	30320525	30323902	-	HH
AT1G06670	NIH	araport11	protein_coding	1	2040410	2047655	+	AT1G06660	JASON	araport11	protein_coding	1	2037311	2040419	-	HH
AT1G74400	PCMP-E68	araport11	protein_coding	1	27963926	27965390	+	AT1G74390	NEN3	araport11	protein_coding	1	27961537	27963954	-	HH
AT1G62620		araport11	protein_coding	1	23182644	23185151	+	AT1G62610		araport11	protein_coding	1	23181463	23183227	-	HH
AT1G17745	PGDH	araport11	protein_coding	1	6100964	6105347	+	AT1G17744		araport11	protein_coding	1	6100961	6101983	-	HH
AT1G56560	INVA	araport11	protein_coding	1	21192137	21195166	+	AT1G56555		araport11	protein_coding	1	21191121	21192217	-	HH
AT1G48170		araport11	protein_coding	1	17788763	17790246	+	AT1G48160	SRP19	araport11	protein_coding	1	17786498	17789024	-	HH
AT1G26180		araport11	protein_coding	1	9054673	9056941	+	AT1G26170		araport11	protein_coding	1	9047292	9054703	-	HH
AT1G80960		araport11	protein_coding	1	30415123	30419047	+	AT1G80950	LPEAT1	araport11	protein_coding	1	30412149	30415264	-	HH
AT1G70475		araport11	protein_coding	1	26559661	26561232	+	AT1G70470		araport11	protein_coding	1	26559359	26560123	-	HH
AT1G03630	PORC	araport11	protein_coding	1	907523	909650	+	AT1G03620		araport11	protein_coding	1	904032	907643	-	HH
AT1G17610	CHS1	araport11	protein_coding	1	6054922	6058357	+	AT1G17600		araport11	protein_coding	1	6052936	6058114	-	HH
AT1G26530		araport11	protein_coding	1	9165360	9167570	+	AT1G26520		araport11	protein_coding	1	9163211	9165900	-	HH
AT1G74040	IPMS2	araport11	protein_coding	1	27842109	27845782	+	AT1G74030	ENO1	araport11	protein_coding	1	27839159	27842132	-	HH
AT1G79560	FTSH12	araport11	protein_coding	1	29926624	29932585	+	AT1G79550	PGK3	araport11	protein_coding	1	29924023	29926636	-	HH
AT1G75350	RPL31	araport11	protein_coding	1	28272071	28273009	+	AT1G75340	CG1	araport11	protein_coding	1	28268968	28272081	-	HH
AT1G16350		araport11	protein_coding	1	5590756	5593098	+	AT1G16340	ATKDSA2	araport11	protein_coding	1	5587722	5590761	-	HH
AT1G21780		araport11	protein_coding	1	7651882	7654014	+	AT1G21770		araport11	protein_coding	1	7651646	7652288	-	HH
AT1G24560		araport11	protein_coding	1	8702361	8705879	+	AT1G24545		araport11	protein_coding	1	8701112	8702477	-	HH
AT1G65349		araport11	protein_coding	1	24277072	24277443	+	AT1G65350	UBQ13	araport11	protein_coding	1	24272518	24277275	-	HH
AT1G16790		araport11	protein_coding	1	5744335	5745259	+	AT1G16780	AVPL2	araport11	protein_coding	1	5739468	5744636	-	HH
AT1G70950	WDL7	araport11	protein_coding	1	26752597	26755407	+	AT1G70949		araport11	protein_coding	1	26752401	26752664	-	HH
AT1G28420	RLT1	araport11	protein_coding	1	9979478	9987737	+	AT1G28410		araport11	protein_coding	1	9976182	9979793	-	HH
AT1G62980	EXPA18	araport11	protein_coding	1	23331563	23333246	+	AT1G62978		araport11	protein_coding	1	23331462	23331608	-	HH
AT5G23600		araport11	protein_coding	5	7955687	7956920	+	AT5G23590		araport11	protein_coding	5	7953529	7956875	-	HH
AT5G58450	NAA25	araport11	protein_coding	5	23626826	23632223	+	AT5G58440	SNX2A	araport11	protein_coding	5	23623794	23626957	-	HH
AT5G47970		araport11	protein_coding	5	19422203	19425872	+	AT5G47960	RABA4C	araport11	protein_coding	5	19421340	19422533	-	HH
AT5G15530	BCCP2	araport11	protein_coding	5	5038563	5040840	+	AT5G15520	RPS19B	araport11	protein_coding	5	5037021	5038754	-	HH
AT5G09910	LIP2	araport11	protein_coding	5	3092733	3095156	+	AT5G09900	EMB2107	araport11	protein_coding	5	3089278	3093020	-	HH
AT5G58100		araport11	protein_coding	5	23507337	23515074	+	AT5G58090		araport11	protein_coding	5	23505221	23507353	-	HH
AT5G14515		araport11	protein_coding	5	4678005	4679595	+	AT5G14510		araport11	protein_coding	5	4677925	4679317	-	HH
AT5G02160		araport11	protein_coding	5	426226	427461	+	AT5G02150	Fes1C	araport11	protein_coding	5	424291	426378	-	HH
AT5G38670		araport11	protein_coding	5	15475786	15476871	+	AT5G38660	APE1	araport11	protein_coding	5	15470900	15476553	-	HH
AT5G67385	SR1IP1	araport11	protein_coding	5	26883663	26887430	+	AT5G67380	CKA1	araport11	protein_coding	5	26880966	26884079	-	HH
AT5G27450	MVK	araport11	protein_coding	5	9690428	9693289	+	AT5G27440		araport11	protein_coding	5	9689498	9690541	-	HH
AT5G08590	SRK2G	araport11	protein_coding	5	2783168	2786113	+	AT5G08580		araport11	protein_coding	5	2780450	2783173	-	HH
AT5G13850	NACA3	araport11	protein_coding	5	4471277	4472946	+	AT5G13840	FZR3	araport11	protein_coding	5	4468508	4471466	-	HH
AT5G06590		araport11	protein_coding	5	2016566	2018968	+	AT5G06580	DLD	araport11	protein_coding	5	2011245	2016583	-	HH
AT5G17670		araport11	protein_coding	5	5820969	5822736	+	AT5G17660		araport11	protein_coding	5	5818548	5820975	-	HH
AT5G23910		araport11	protein_coding	5	8068221	8073053	+	AT5G23908		araport11	protein_coding	5	8068071	8068280	-	HH
AT5G51120	PABN1	araport11	protein_coding	5	20779327	20781557	+	AT5G51110	ATP1	araport11	protein_coding	5	20777501	20779488	-	HH
AT5G14560		araport11	protein_coding	5	4693964	4694086	+	AT5G14550		araport11	protein_coding	5	4691006	4694055	-	HH
AT5G05560	EMB2771	araport11	protein_coding	5	1640098	1654830	+	AT5G05550		araport11	protein_coding	5	1639000	1640960	-	HH
AT5G45020		araport11	protein_coding	5	18168147	18170775	+	AT5G45010	DSS1(V)	araport11	protein_coding	5	18166898	18168383	-	HH
AT5G41160	ATPUP12	araport11	protein_coding	5	16477119	16478436	+	AT5G41150	UVH1	araport11	protein_coding	5	16472764	16477417	-	HH
AT5G18540		araport11	protein_coding	5	6153785	6156309	+	AT5G18525	GFS12	araport11	protein_coding	5	6146725	6153811	-	HH
AT5G66410	PLP3B	araport11	protein_coding	5	26519437	26521696	+	AT5G66400	RAB18	araport11	protein_coding	5	26518277	26519447	-	HH
AT5G60240		araport11	protein_coding	5	24251382	24251628	+	AT5G60230	SEN2	araport11	protein_coding	5	24250008	24251613	-	HH
AT5G20180		araport11	protein_coding	5	6810908	6812186	+	AT5G20170	MED17	araport11	protein_coding	5	6807375	6810919	-	HH
AT5G27990		araport11	protein_coding	5	10016662	10018526	+	AT5G27980		araport11	protein_coding	5	10015774	10016879	-	HH
AT5G14910		araport11	protein_coding	5	4823553	4825652	+	AT5G14900		araport11	protein_coding	5	4822676	4823581	-	HH
AT5G41860		araport11	protein_coding	5	16757951	16758718	+	AT5G41850		araport11	protein_coding	5	16756698	16758220	-	HH
AT5G18740		araport11	protein_coding	5	6249727	6252250	+	AT5G18735		araport11	protein_coding	5	6247810	6251976	-	HH
AT5G60215		araport11	protein_coding	5	24247622	24247956	+	AT5G60210	RIP5	araport11	protein_coding	5	24243009	24247888	-	HH
AT5G07370	IPK2A	araport11	protein_coding	5	2330338	2332338	+	AT5G07360		araport11	protein_coding	5	2326687	2330462	-	HH
AT5G63340		araport11	protein_coding	5	25378894	25379674	+	AT5G63320	GTE10	araport11	protein_coding	5	25373955	25379297	-	HH
AT5G17345		araport11	protein_coding	5	5715784	5716607	+	AT5G17340		araport11	protein_coding	5	5715624	5716268	-	HH
AT5G46090	DMP6	araport11	protein_coding	5	18693485	18694129	+	AT5G46085		araport11	protein_coding	5	18693316	18693567	-	HH
AT5G06120		araport11	protein_coding	5	1843828	1853051	+	AT5G06110		araport11	protein_coding	5	1840755	1843872	-	HH
AT5G53860	emb2737	araport11	protein_coding	5	21865069	21868948	+	AT5G53850		araport11	protein_coding	5	21860860	21865150	-	HH
AT5G58270	ABCB25	araport11	protein_coding	5	23561890	23567244	+	AT5G58260	ndhN	araport11	protein_coding	5	23560568	23562001	-	HH
AT5G66335		araport11	protein_coding	5	26501531	26501965	+	AT5G66330		araport11	protein_coding	5	26500402	26501955	-	HH
AT5G55580	MTERF9	araport11	protein_coding	5	22515391	22517964	+	AT5G55570		araport11	protein_coding	5	22514214	22515458	-	HH
AT5G26990	DI19-6	araport11	protein_coding	5	9490556	9493964	+	AT5G26980	SYP41	araport11	protein_coding	5	9488133	9491092	-	HH
AT5G43230		araport11	protein_coding	5	17348876	17352933	+	AT5G43211		araport11	protein_coding	5	17348722	17348886	-	HH
AT5G59860		araport11	protein_coding	5	24113462	24114449	+	AT5G59850	RPS15AF	araport11	protein_coding	5	24112156	24113617	-	HH
AT5G06265		araport11	protein_coding	5	1905042	1908332	+	AT5G06260		araport11	protein_coding	5	1902565	1905277	-	HH
AT5G66040	STR16	araport11	protein_coding	5	26410344	26411355	+	AT5G66030	GRIP	araport11	protein_coding	5	26404893	26410355	-	HH
AT5G05640		araport11	protein_coding	5	1684566	1685812	+	AT5G05635		araport11	protein_coding	5	1684554	1684808	-	HH
AT5G18750		araport11	protein_coding	5	6254574	6258093	+	AT5G18748		araport11	protein_coding	5	6254560	6254769	-	HH
AT5G15745		araport11	protein_coding	5	5137456	5137758	+	AT5G15740	OFUT34	araport11	protein_coding	5	5134507	5137707	-	HH
AT5G10745		araport11	protein_coding	5	3396199	3398335	+	AT5G10740		araport11	protein_coding	5	3393465	3396200	-	HH
AT5G05490	SYN1	araport11	protein_coding	5	1624206	1629269	+	AT5G05480		araport11	protein_coding	5	1622172	1624270	-	HH
AT5G54440	TRS130	araport11	protein_coding	5	22099764	22107849	+	AT5G54430	ATPHOS32	araport11	protein_coding	5	22096920	22099851	-	HH
AT5G64160		araport11	protein_coding	5	25670930	25672710	+	AT5G64150		araport11	protein_coding	5	25668755	25671218	-	HH
AT5G08050		araport11	protein_coding	5	2578211	2579205	+	AT5G08040	TOM5	araport11	protein_coding	5	2577006	2578310	-	HH
AT5G06420		araport11	protein_coding	5	1960681	1963040	+	AT5G06410		araport11	protein_coding	5	1959367	1961158	-	HH
AT5G10050		araport11	protein_coding	5	3144200	3145760	+	AT5G10030	TGA4	araport11	protein_coding	5	3137289	3144269	-	HH
AT5G45490		araport11	protein_coding	5	18429047	18432430	+	AT5G45480		araport11	protein_coding	5	18426104	18429090	-	HH
AT5G40100		araport11	protein_coding	5	16043727	16047572	+	AT5G40090	CHL1	araport11	protein_coding	5	16041919	16043733	-	HH
AT5G05657		araport11	protein_coding	5	1688990	1689571	+	AT5G05653		araport11	protein_coding	5	1688371	1689568	-	HH
AT5G63480	MED30	araport11	protein_coding	5	25416833	25418635	+	AT5G63470	NFYC4	araport11	protein_coding	5	25415600	25417199	-	HH
AT5G37420		araport11	protein_coding	5	14840143	14842070	+	AT5G37415	AGL105	araport11	protein_coding	5	14839047	14840301	-	HH
AT5G42825		araport11	protein_coding	5	17171807	17172800	+	AT5G42820	U2AF35B	araport11	protein_coding	5	17169283	17172787	-	HH
AT5G27945	CDC20-6	araport11	protein_coding	5	9976007	9977601	+	AT5G27944		araport11	protein_coding	5	9975918	9976592	-	HH
AT5G61830		araport11	protein_coding	5	24836898	24838970	+	AT5G61820		araport11	protein_coding	5	24834300	24836933	-	HH
AT5G47770	FPS1	araport11	protein_coding	5	19345110	19347677	+	AT5G47760	PGLP2	araport11	protein_coding	5	19342405	19345127	-	HH
AT5G01570		araport11	protein_coding	5	220974	222798	+	AT5G01560	LECRK64	araport11	protein_coding	5	218029	221198	-	HH
AT5G61940		araport11	protein_coding	5	24867945	24872954	+	AT5G61930	APO3	araport11	protein_coding	5	24865086	24868812	-	HH
AT5G47660		araport11	protein_coding	5	19312747	19314893	+	AT5G47650	ATNUDT2	araport11	protein_coding	5	19310192	19312747	-	HH
AT5G01960		araport11	protein_coding	5	370239	372969	+	AT5G01950		araport11	protein_coding	5	364902	370295	-	HH
AT5G11280		araport11	protein_coding	5	3597216	3598687	+	AT5G11270	OCP3	araport11	protein_coding	5	3595274	3597237	-	HH
AT5G48590		araport11	protein_coding	5	19698280	19699992	+	AT5G48580	FKBP15-2	araport11	protein_coding	5	19695767	19698712	-	HH
AT5G27560		araport11	protein_coding	5	9731512	9734473	+	AT5G27550	KIN14S	araport11	protein_coding	5	9727454	9731558	-	HH
AT5G07572		araport11	protein_coding	5	2396708	2397548	+	AT5G07571		araport11	protein_coding	5	2396432	2397423	-	HH
AT5G55820		araport11	protein_coding	5	22586287	22594135	+	AT5G55810	AtNMNAT	araport11	protein_coding	5	22583972	22586405	-	HH
AT3G57080	NRPE5A	araport11	protein_coding	3	21125725	21128075	+	AT3G57072		araport11	protein_coding	3	21125699	21125836	-	HH
AT3G09550		araport11	protein_coding	3	2931101	2934365	+	AT3G09540		araport11	protein_coding	3	2928752	2931362	-	HH
AT3G08970	ERDJ3A	araport11	protein_coding	3	2737297	2740549	+	AT3G08960		araport11	protein_coding	3	2729743	2737356	-	HH
AT3G54920	PMR6	araport11	protein_coding	3	20344785	20348659	+	AT3G54910		araport11	protein_coding	3	20342753	20345594	-	HH
AT3G18430		araport11	protein_coding	3	6325858	6327692	+	AT3G18420	SG1	araport11	protein_coding	3	6324632	6325866	-	HH
AT3G49100	SRP9	araport11	protein_coding	3	18196308	18198492	+	AT3G49080	RPS9M	araport11	protein_coding	3	18194154	18196784	-	HH
AT3G50860		araport11	protein_coding	3	18901997	18904197	+	AT3G50850		araport11	protein_coding	3	18901342	18902152	-	HH
AT3G24500	MBF1C	araport11	protein_coding	3	8918267	8919683	+	AT3G24495	MSH7	araport11	protein_coding	3	8912343	8918288	-	HH
AT3G20790		araport11	protein_coding	3	7268714	7271287	+	AT3G20780	TOP6B	araport11	protein_coding	3	7263900	7268750	-	HH
AT3G47840	PCMP-E43	araport11	protein_coding	3	17651841	17654032	+	AT3G47836		araport11	protein_coding	3	17650260	17651849	-	HH
AT3G26680	SNM1	araport11	protein_coding	3	9801169	9804282	+	AT3G26670		araport11	protein_coding	3	9797984	9801209	-	HH
AT3G58180		araport11	protein_coding	3	21543954	21546180	+	AT3G58170	BET11	araport11	protein_coding	3	21542359	21544084	-	HH
AT3G09670		araport11	protein_coding	3	2966201	2969058	+	AT3G09660	MCM8	araport11	protein_coding	3	2961233	2966231	-	HH
AT3G45851		araport11	protein_coding	3	16861431	16861535	+	AT3G45850		araport11	protein_coding	3	16855500	16861529	-	HH
AT3G18240		araport11	protein_coding	3	6254842	6258090	+	AT3G18235		araport11	protein_coding	3	6254370	6255301	-	HH
AT3G66652	FIPS3	araport11	protein_coding	3	2083394	2087793	+	AT3G06650	ACLB-1	araport11	protein_coding	3	2079033	2083472	-	HH
AT3G57300	INO80	araport11	protein_coding	3	21199150	21207893	+	AT3G57290	TIF3E1	araport11	protein_coding	3	21196517	21199319	-	HH
AT3G61540		araport11	protein_coding	3	22773386	22775911	+	AT3G61530	KPHMT2	araport11	protein_coding	3	22771405	22773790	-	HH
AT3G10860		araport11	protein_coding	3	3399550	3400926	+	AT3G10850	GLX2-2	araport11	protein_coding	3	3397549	3399761	-	HH
AT3G12550	FDM3	araport11	protein_coding	3	3978005	3981881	+	AT3G12545		araport11	protein_coding	3	3977550	3978600	-	HH
AT3G21290		araport11	protein_coding	3	7482106	7488935	+	AT3G21280	UBP7	araport11	protein_coding	3	7477930	7482125	-	HH
AT3G58160	XI-J	araport11	protein_coding	3	21534064	21542127	+	AT3G58150		araport11	protein_coding	3	21532813	21534135	-	HH
AT3G16010		araport11	protein_coding	3	5433526	5436828	+	AT3G16000	MFP1	araport11	protein_coding	3	5430758	5433851	-	HH
AT3G13075		araport11	protein_coding	3	4195219	4195500	+	AT3G13070	CBSDUFCH1	araport11	protein_coding	3	4191237	4195471	-	HH
AT3G23870		araport11	protein_coding	3	8619192	8621949	+	AT3G23860		araport11	protein_coding	3	8616804	8619285	-	HH
AT3G45830		araport11	protein_coding	3	16840652	16845580	+	AT3G45820		araport11	protein_coding	3	16840030	16840983	-	HH
AT3G58530		araport11	protein_coding	3	21645547	21648368	+	AT3G58520		araport11	protein_coding	3	21643770	21645548	-	HH
AT3G01920		araport11	protein_coding	3	317336	319121	+	AT3G01910	SOX	araport11	protein_coding	3	314693	317431	-	HH
AT3G23580	RNR2A	araport11	protein_coding	3	8459838	8462815	+	AT3G23570		araport11	protein_coding	3	8457767	8459990	-	HH
AT3G22565		araport11	protein_coding	3	7999419	8001340	+	AT3G22560		araport11	protein_coding	3	7998625	7999552	-	HH
AT3G06020	FAF4	araport11	protein_coding	3	1813164	1814363	+	AT3G06019		araport11	protein_coding	3	1813114	1813224	-	HH
AT3G09810	IDH6	araport11	protein_coding	3	3008499	3011465	+	AT3G09800		araport11	protein_coding	3	3006428	3008610	-	HH
AT3G43503		araport11	protein_coding	3	15400717	15401123	+	AT3G43500		araport11	protein_coding	3	15400257	15400718	-	HH
AT3G22480	PDF2	araport11	protein_coding	3	7967989	7969705	+	AT3G22470		araport11	protein_coding	3	7965954	7967990	-	HH
AT3G47341		araport11	protein_coding	3	17441421	17441567	+	AT3G47340	ASN1	araport11	protein_coding	3	17437840	17441431	-	HH
AT3G15111		araport11	protein_coding	3	5085860	5085976	+	AT3G15110		araport11	protein_coding	3	5084278	5085942	-	HH
AT3G07530		araport11	protein_coding	3	2400534	2404499	+	AT3G07525	ATG10	araport11	protein_coding	3	2398951	2400603	-	HH
AT3G01961		araport11	protein_coding	3	325181	325351	+	AT3G01960		araport11	protein_coding	3	323855	325346	-	HH
AT3G60330	AHA7	araport11	protein_coding	3	22298373	22303718	+	AT3G60328		araport11	protein_coding	3	22298367	22298525	-	HH
AT3G45890	RUS1	araport11	protein_coding	3	16871578	16874367	+	AT3G45880		araport11	protein_coding	3	16868914	16871609	-	HH
AT3G10440	SGO1	araport11	protein_coding	3	3245329	3249355	+	AT3G10439		araport11	protein_coding	3	3245231	3245329	-	HH
AT3G02390		araport11	protein_coding	3	488780	489474	+	AT3G02380	COL2	araport11	protein_coding	3	487069	489467	-	HH
AT3G56840		araport11	protein_coding	3	21044317	21046346	+	AT3G56830		araport11	protein_coding	3	21042430	21044503	-	HH
AT3G02200		araport11	protein_coding	3	406340	409200	+	AT3G02190	RPL39B	araport11	protein_coding	3	405756	406487	-	HH
AT3G29290	EMB2076	araport11	protein_coding	3	11238011	11240646	+	AT3G29280		araport11	protein_coding	3	11236576	11238043	-	HH
AT3G03750	SUVR3	araport11	protein_coding	3	939900	942094	+	AT3G03740	BPM4	araport11	protein_coding	3	936878	941670	-	HH
AT3G59810	LSM6A	araport11	protein_coding	3	22096469	22097966	+	AT3G59800		araport11	protein_coding	3	22094363	22096484	-	HH
AT3G06830	PME23	araport11	protein_coding	3	2153864	2156299	+	AT3G06820	BRCC36B	araport11	protein_coding	3	2150823	2156073	-	HH
AT3G28958		araport11	protein_coding	3	10982706	10983532	+	AT3G28956		araport11	protein_coding	3	10980401	10982757	-	HH
AT3G06436		araport11	protein_coding	3	1970340	1970996	+	AT3G06435		araport11	protein_coding	3	1968288	1970946	-	HH
AT3G46735		araport11	protein_coding	3	17214279	17215815	+	AT3G46730	RPP13L3	araport11	protein_coding	3	17213069	17215755	-	HH
AT3G10220	TFCB	araport11	protein_coding	3	3161706	3164231	+	AT3G10210		araport11	protein_coding	3	3160089	3161725	-	HH
AT3G03340	UNE6	araport11	protein_coding	3	786205	790152	+	AT3G03330		araport11	protein_coding	3	783332	786209	-	HH
AT3G60290		araport11	protein_coding	3	22282423	22284706	+	AT3G60286		araport11	protein_coding	3	22281629	22283719	-	HH
AT3G19613		araport11	protein_coding	3	6814588	6816078	+	AT3G19610		araport11	protein_coding	3	6812181	6814783	-	HH
AT3G13677		araport11	protein_coding	3	4475887	4477092	+	AT3G13674		araport11	protein_coding	3	4474620	4475979	-	HH
AT3G59410	GCN2	araport11	protein_coding	3	21948851	21959410	+	AT3G59400	GUN4	araport11	protein_coding	3	21948501	21949796	-	HH
AT3G06085		araport11	protein_coding	3	1837623	1838159	+	AT3G06080	TBL10	araport11	protein_coding	3	1834591	1837988	-	HH
AT3G04710	TPR10	araport11	protein_coding	3	1276668	1281170	+	AT3G04690	ANX1	araport11	protein_coding	3	1273057	1276945	-	HH
AT3G11630	BAS1	araport11	protein_coding	3	3672036	3674159	+	AT3G11620		araport11	protein_coding	3	3669319	3672207	-	HH
AT3G62370		araport11	protein_coding	3	23080706	23083528	+	AT3G62360		araport11	protein_coding	3	23072746	23080706	-	HH
AT3G06160		araport11	protein_coding	3	1864273	1867415	+	AT3G06150		araport11	protein_coding	3	1861759	1864566	-	HH
AT3G57787		araport11	protein_coding	3	21404843	21405233	+	AT3G57785		araport11	protein_coding	3	21404574	21405217	-	HH
AT3G04700		araport11	protein_coding	3	1276668	1277824	+	AT3G04690	ANX1	araport11	protein_coding	3	1273057	1276945	-	HH
AT3G44750	HDT1	araport11	protein_coding	3	16297656	16299876	+	AT3G44740		araport11	protein_coding	3	16295853	16297970	-	HH
AT3G58110		araport11	protein_coding	3	21516635	21519862	+	AT3G58100	PDCB5	araport11	protein_coding	3	21515170	21517739	-	HH
AT2G25055		araport11	protein_coding	2	10660525	10660766	+	AT2G25050		araport11	protein_coding	2	10653683	10660558	-	HH
AT2G14820	NPY2	araport11	protein_coding	2	6358256	6361528	+	AT2G14810		araport11	protein_coding	2	6357465	6358470	-	HH
AT2G42130	PAP13	araport11	protein_coding	2	17566014	17568226	+	AT2G42120	POLD2	araport11	protein_coding	2	17563133	17566237	-	HH
AT2G18970		araport11	protein_coding	2	8229116	8229755	+	AT2G18969		araport11	protein_coding	2	8229000	8229574	-	HH
AT2G41231		araport11	protein_coding	2	17195292	17195915	+	AT2G41230	ORS1	araport11	protein_coding	2	17194748	17195697	-	HH
AT2G45000	NUP62	araport11	protein_coding	2	18564017	18567892	+	AT2G44993		araport11	protein_coding	2	18563938	18565339	-	HH
AT2G38440	SCAR2	araport11	protein_coding	2	16095235	16101221	+	AT2G38430		araport11	protein_coding	2	16092742	16095311	-	HH
AT2G14700		araport11	protein_coding	2	6292466	6295726	+	AT2G14695		araport11	protein_coding	2	6289477	6292620	-	HH
AT2G29600		araport11	protein_coding	2	12655151	12657296	+	AT2G29590		araport11	protein_coding	2	12654456	12655457	-	HH
AT2G38580		araport11	protein_coding	2	16138570	16142657	+	AT2G38570		araport11	protein_coding	2	16136689	16138886	-	HH
AT2G45330	emb1067	araport11	protein_coding	2	18685898	18688061	+	AT2G45320		araport11	protein_coding	2	18684116	18686197	-	HH
AT2G22241		araport11	protein_coding	2	9454244	9454399	+	AT2G22240	IPS2	araport11	protein_coding	2	9451605	9454300	-	HH
AT2G18721		araport11	protein_coding	2	8116999	8117106	+	AT2G18720		araport11	protein_coding	2	8114785	8117085	-	HH
AT2G35330		araport11	protein_coding	2	14868861	14871994	+	AT2G35320	ATEYA	araport11	protein_coding	2	14866832	14868881	-	HH
AT2G41950		araport11	protein_coding	2	17513008	17514167	+	AT2G41945		araport11	protein_coding	2	17509069	17513064	-	HH
AT2G04900		araport11	protein_coding	2	1722481	1723976	+	AT2G04890	SCL21	araport11	protein_coding	2	1720361	1722604	-	HH
AT2G42510		araport11	protein_coding	2	17701381	17704690	+	AT2G42500	PP2A3	araport11	protein_coding	2	17697626	17701417	-	HH
AT2G23985		araport11	protein_coding	2	10204802	10206522	+	AT2G23980	ATCNGC6	araport11	protein_coding	2	10201104	10205422	-	HH
AT2G47210	SWC4	araport11	protein_coding	2	19377719	19382436	+	AT2G47200		araport11	protein_coding	2	19377575	19378331	-	HH
AT2G39520		araport11	protein_coding	2	16496813	16497621	+	AT2G39518		araport11	protein_coding	2	16495819	16497145	-	HH
AT2G03410		araport11	protein_coding	2	1033598	1036009	+	AT2G03420		araport11	protein_coding	2	1033557	1035969	-	HH
AT2G43760	MOCS2	araport11	protein_coding	2	18132484	18134068	+	AT2G43750	OASB	araport11	protein_coding	2	18129435	18132638	-	HH
AT2G35970		araport11	protein_coding	2	15109007	15109773	+	AT2G35965		araport11	protein_coding	2	15108188	15109534	-	HH
AT2G25170	PKL	araport11	protein_coding	2	10713807	10724106	+	AT2G25169		araport11	protein_coding	2	10712606	10714014	-	HH
AT2G32900	ZW10	araport11	protein_coding	2	13953665	13957748	+	AT2G32890	RALFL17	araport11	protein_coding	2	13952716	13954115	-	HH
AT2G23380	CLF	araport11	protein_coding	2	9955092	9960386	+	AT2G23370		araport11	protein_coding	2	9952867	9955149	-	HH
AT2G29630	THIC	araport11	protein_coding	2	12666935	12671055	+	AT2G29628		araport11	protein_coding	2	12666832	12666957	-	HH
AT2G48070	RPH1	araport11	protein_coding	2	19662715	19664465	+	AT2G48060		araport11	protein_coding	2	19651108	19662723	-	HH
AT2G38350		araport11	protein_coding	2	16068341	16069308	+	AT2G38340	DREB2E	araport11	protein_coding	2	16067396	16068615	-	HH
AT2G40780		araport11	protein_coding	2	17021505	17022944	+	AT2G40770		araport11	protein_coding	2	17013269	17021606	-	HH
AT2G20950		araport11	protein_coding	2	9002843	9005944	+	AT2G20940		araport11	protein_coding	2	9002001	9002908	-	HH
AT2G39100		araport11	protein_coding	2	16317356	16319387	+	AT2G39090	APC7	araport11	protein_coding	2	16312657	16317390	-	HH
AT2G04660	APC2	araport11	protein_coding	2	1624630	1629259	+	AT2G04650		araport11	protein_coding	2	1621749	1624647	-	HH
AT2G33740	CUTA	araport11	protein_coding	2	14269461	14271723	+	AT2G33735		araport11	protein_coding	2	14268269	14269616	-	HH
AT2G03630		araport11	protein_coding	2	1103205	1104392	+	AT2G03620	MRS2-5	araport11	protein_coding	2	1100325	1103495	-	HH
AT2G31910	CHX21	araport11	protein_coding	2	13570107	13574632	+	AT2G31900	XIF	araport11	protein_coding	2	13560370	13570469	-	HH
AT2G32650		araport11	protein_coding	2	13850989	13852080	+	AT2G32640		araport11	protein_coding	2	13846919	13850998	-	HH
AT2G45270	GCP1	araport11	protein_coding	2	18666409	18669873	+	AT2G45260		araport11	protein_coding	2	18664390	18666475	-	HH
AT2G10965		araport11	protein_coding	2	4323671	4324948	+	AT2G10955		araport11	protein_coding	2	4323589	4324032	-	HH
AT2G19680		araport11	protein_coding	2	8500946	8502955	+	AT2G19670	PRMT12	araport11	protein_coding	2	8499000	8501294	-	HH
AT2G34460		araport11	protein_coding	2	14529558	14530958	+	AT2G34450		araport11	protein_coding	2	14526619	14529601	-	HH
AT2G46210	SLD2	araport11	protein_coding	2	18977344	18979309	+	AT2G46200	SNRNP59	araport11	protein_coding	2	18974367	18979061	-	HH
AT2G25840	OVA4	araport11	protein_coding	2	11021692	11025451	+	AT2G25830		araport11	protein_coding	2	11018716	11021903	-	HH
AT2G31150		araport11	protein_coding	2	13272375	13274578	+	AT2G31141		araport11	protein_coding	2	13271726	13272534	-	HH
AT2G02498		araport11	protein_coding	2	669760	670204	+	AT2G02497		araport11	protein_coding	2	668920	670055	-	HH
AT2G23350	PAB4	araport11	protein_coding	2	9942915	9946347	+	AT2G23348		araport11	protein_coding	2	9940742	9942932	-	HH
AT2G32090		araport11	protein_coding	2	13644298	13645969	+	AT2G32080	PURA1	araport11	protein_coding	2	13642237	13644421	-	HH
AT2G21600	RER1B	araport11	protein_coding	2	9242782	9244945	+	AT2G21595		araport11	protein_coding	2	9242205	9242951	-	HH
AT2G33840		araport11	protein_coding	2	14314710	14317578	+	AT2G33835	FES1	araport11	protein_coding	2	14311712	14314714	-	HH
AT2G41510	ATCKX1	araport11	protein_coding	2	17314412	17317354	+	AT2G41505		araport11	protein_coding	2	17312099	17314690	-	HH
AT2G02510		araport11	protein_coding	2	673260	674986	+	AT2G02500	ISPD	araport11	protein_coding	2	670461	673327	-	HH
AT2G41760	NTAQ1	araport11	protein_coding	2	17421689	17424371	+	AT2G41750		araport11	protein_coding	2	17421555	17422747	-	HH
AT2G33690		araport11	protein_coding	2	14252154	14252643	+	AT2G33685		araport11	protein_coding	2	14252115	14252495	-	HH
AT2G20770	GCL2	araport11	protein_coding	2	8945243	8947310	+	AT2G20760		araport11	protein_coding	2	8942750	8945244	-	HH
AT2G37690		araport11	protein_coding	2	15805659	15810552	+	AT2G37680		araport11	protein_coding	2	15803243	15805673	-	HH
AT2G30766		araport11	protein_coding	2	13107583	13110480	+	AT2G30760		araport11	protein_coding	2	13105770	13108221	-	HH
AT2G03822		araport11	protein_coding	2	1168200	1168373	+	AT2G03821		araport11	protein_coding	2	1167303	1168206	-	HH
AT2G22260		araport11	protein_coding	2	9460918	9463561	+	AT2G22250	PAT	araport11	protein_coding	2	9457786	9460919	-	HH
AT2G02525		araport11	protein_coding	2	677881	678203	+	AT2G02520		araport11	protein_coding	2	676771	678145	-	HH
AT2G02410		araport11	protein_coding	2	632634	634994	+	AT2G02400		araport11	protein_coding	2	631140	632637	-	HH
AT2G27340		araport11	protein_coding	2	11696595	11699224	+	AT2G27330		araport11	protein_coding	2	11695032	11696799	-	HH
AT2G44200		araport11	protein_coding	2	18276152	18278627	+	AT2G44198		araport11	protein_coding	2	18276066	18276164	-	HH
AT2G47935		araport11	protein_coding	2	19617250	19618496	+	AT2G47930	AGP26	araport11	protein_coding	2	19616975	19617681	-	HH
AT4G19990	FRS1	araport11	protein_coding	4	10832214	10835702	+	AT4G19985		araport11	protein_coding	4	10830232	10832272	-	HH
AT4G24026		araport11	protein_coding	4	12486343	12486855	+	AT4G24030		araport11	protein_coding	4	12486247	12486633	-	HH
AT4G35520	MLH3	araport11	protein_coding	4	16865304	16871527	+	AT4G35519		araport11	protein_coding	4	16865248	16865370	-	HH
AT4G21930		araport11	protein_coding	4	11639757	11640583	+	AT4G21926		araport11	protein_coding	4	11638658	11640164	-	HH
AT4G30760		araport11	protein_coding	4	14982359	14983494	+	AT4G30750		araport11	protein_coding	4	14980853	14982404	-	HH
AT4G21105		araport11	protein_coding	4	11265479	11267056	+	AT4G21100	DDB1B	araport11	protein_coding	4	11258759	11265605	-	HH
AT4G36400	D2HGDH	araport11	protein_coding	4	17197188	17200932	+	AT4G36390		araport11	protein_coding	4	17194573	17197247	-	HH
AT4G14850	LOI1	araport11	protein_coding	4	8513807	8516360	+	AT4G14840		araport11	protein_coding	4	8511487	8513980	-	HH
AT4G20700		araport11	protein_coding	4	11097843	11100408	+	AT4G20690		araport11	protein_coding	4	11097242	11098024	-	HH
AT4G23470		araport11	protein_coding	4	12248842	12251396	+	AT4G23460	BETAC-AD	araport11	protein_coding	4	12243671	12249018	-	HH
AT4G32690	GLB3	araport11	protein_coding	4	15765112	15767106	+	AT4G32680		araport11	protein_coding	4	15763237	15765169	-	HH
AT4G21865		araport11	protein_coding	4	11601706	11603283	+	AT4G21860	MSRB2	araport11	protein_coding	4	11599645	11601724	-	HH
AT4G36150		araport11	protein_coding	4	17104542	17108825	+	AT4G36140		araport11	protein_coding	4	17098612	17104576	-	HH
AT4G18220	PUP21	araport11	protein_coding	4	10078638	10080362	+	AT4G18215		araport11	protein_coding	4	10077201	10079928	-	HH
AT4G28755		araport11	protein_coding	4	14203626	14204377	+	AT4G28750	PSAE1	araport11	protein_coding	4	14202758	14204061	-	HH
AT4G12545	AIR1B	araport11	protein_coding	4	7434199	7434858	+	AT4G12543		araport11	protein_coding	4	7434094	7434642	-	HH
AT4G26965		araport11	protein_coding	4	13539505	13542466	+	AT4G26960		araport11	protein_coding	4	13538669	13539653	-	HH
AT4G38920	VHA-c3	araport11	protein_coding	4	18147027	18149315	+	AT4G38910	BPC5	araport11	protein_coding	4	18145188	18147080	-	HH
AT4G33540		araport11	protein_coding	4	16130593	16133969	+	AT4G33530	POT13	araport11	protein_coding	4	16126179	16130608	-	HH
AT4G19840	PP2A1	araport11	protein_coding	4	10773804	10775942	+	AT4G19830	FKBP17-1	araport11	protein_coding	4	10772335	10774087	-	HH
AT4G21530	APC4	araport11	protein_coding	4	11450552	11456007	+	AT4G21520		araport11	protein_coding	4	11447429	11450571	-	HH
AT4G18501		araport11	protein_coding	4	10209174	10209733	+	AT4G18500		araport11	protein_coding	4	10209148	10209411	-	HH
AT4G21515		araport11	protein_coding	4	11447008	11447452	+	AT4G21510	SKIP27	araport11	protein_coding	4	11445849	11447429	-	HH
AT4G31160	DCAF1	araport11	protein_coding	4	15145628	15153112	+	AT4G31150		araport11	protein_coding	4	15143217	15145640	-	HH
AT4G03625		araport11	protein_coding	4	1608516	1608710	+	AT4G03620		araport11	protein_coding	4	1606702	1608665	-	HH
AT4G00350	DTX34	araport11	protein_coding	4	151849	154178	+	AT4G00342		araport11	protein_coding	4	151733	151912	-	HH
AT4G01900	GLB1	araport11	protein_coding	4	821546	823569	+	AT4G01897		araport11	protein_coding	4	820336	821618	-	HH
AT4G38500		araport11	protein_coding	4	18007756	18010903	+	AT4G38495		araport11	protein_coding	4	18007357	18008071	-	HH
AT4G14800	PBD2	araport11	protein_coding	4	8500193	8502589	+	AT4G14790	SUV3	araport11	protein_coding	4	8495701	8500237	-	HH
AT4G23840		araport11	protein_coding	4	12400177	12403487	+	AT4G23820		araport11	protein_coding	4	12397038	12400231	-	HH
AT4G03500		araport11	protein_coding	4	1553092	1556704	+	AT4G03490		araport11	protein_coding	4	1549176	1554159	-	HH
AT4G37410	CYP81F4	araport11	protein_coding	4	17590772	17592920	+	AT4G37409		araport11	protein_coding	4	17590769	17592911	-	HH
AT4G36795		araport11	protein_coding	4	17338904	17339161	+	AT4G36791		araport11	protein_coding	4	17338871	17339077	-	HH
AT4G16710		araport11	protein_coding	4	9398403	9399876	+	AT4G16700	PSD1	araport11	protein_coding	4	9395621	9398439	-	HH
AT4G00770		araport11	protein_coding	4	331157	333477	+	AT4G00760	APRR8	araport11	protein_coding	4	327025	333477	-	HH
AT4G20260	PCAP1	araport11	protein_coding	4	10940414	10943561	+	AT4G20250		araport11	protein_coding	4	10937990	10940644	-	HH
AT4G30900		araport11	protein_coding	4	15039336	15042401	+	AT4G30890	UBP24	araport11	protein_coding	4	15036020	15039417	-	HH
AT4G22360		araport11	protein_coding	4	11807257	11810117	+	AT4G22350		araport11	protein_coding	4	11803768	11807417	-	HH
AT4G12382		araport11	protein_coding	4	7333918	7334977	+	AT4G12380		araport11	protein_coding	4	7333301	7334469	-	HH
AT4G05097		araport11	protein_coding	4	2614015	2614563	+	AT4G05095		araport11	protein_coding	4	2613798	2614214	-	HH
AT4G36170		araport11	protein_coding	4	17113872	17119834	+	AT4G36160	ANAC076	araport11	protein_coding	4	17110645	17114141	-	HH
AT4G12020	WRKY19	araport11	protein_coding	4	7201522	7209692	+	AT4G12010	DSC1	araport11	protein_coding	4	7196991	7201571	-	HH
AT4G33510	DHS2	araport11	protein_coding	4	16116371	16118825	+	AT4G33500		araport11	protein_coding	4	16112624	16116383	-	HH
AT4G04480		araport11	protein_coding	4	2229649	2230851	+	AT4G04470	PMP22	araport11	protein_coding	4	2227661	2230485	-	HH
AT4G30010		araport11	protein_coding	4	14672669	14674225	+	AT4G30000		araport11	protein_coding	4	14670156	14672669	-	HH
AT4G28068		araport11	protein_coding	4	13945738	13945842	+	AT4G28060	COX6B-3	araport11	protein_coding	4	13943781	13945773	-	HH
AT4G39690		araport11	protein_coding	4	18417586	18422089	+	AT4G39680		araport11	protein_coding	4	18414306	18417608	-	HH
AT4G19100	PAM68	araport11	protein_coding	4	10453415	10454515	+	AT4G19095		araport11	protein_coding	4	10452889	10453521	-	HH
AT4G09590	NHL22	araport11	protein_coding	4	6066128	6066763	+	AT4G09589		araport11	protein_coding	4	6065666	6066323	-	HH
AT4G19650		araport11	protein_coding	4	10691674	10695998	+	AT4G19645		araport11	protein_coding	4	10689758	10692831	-	HH
AT4G03410		araport11	protein_coding	4	1501168	1503699	+	AT4G03400	DFL2	araport11	protein_coding	4	1497536	1501599	-	HH
AT4G02060	MCM7	araport11	protein_coding	4	900636	905591	+	AT4G02050	STP7	araport11	protein_coding	4	898307	901072	-	HH
AT4G19485		araport11	protein_coding	4	10614820	10615332	+	AT4G19480		araport11	protein_coding	4	10614780	10615316	-	HH
AT4G38160	pde191	araport11	protein_coding	4	17902266	17904330	+	AT4G38150		araport11	protein_coding	4	17900570	17902282	-	HH
AT4G20300		araport11	protein_coding	4	10955311	10959239	+	AT4G20290		araport11	protein_coding	4	10955159	10955584	-	HH
ATMG00320	ORF127	araport11	protein_coding	Mt	91001	91384	+	ATMG00310	ORF154	araport11	protein_coding	Mt	90883	91347	-	HH
ATMG00880	ORF187	araport11	protein_coding	Mt	237053	237616	+	ATMG00870	ORF184	araport11	protein_coding	Mt	236927	237481	-	HH
AT1G63370		araport11	protein_coding	1	23503115	23505667	-	AT1G63380		araport11	protein_coding	1	23505250	23506510	+	HH
AT1G26520		araport11	protein_coding	1	9163211	9165900	-	AT1G26530		araport11	protein_coding	1	9165360	9167570	+	HH
AT1G18970	GLP1	araport11	protein_coding	1	6554496	6555610	-	AT1G18975		araport11	protein_coding	1	6554683	6557974	+	HH
AT1G16022		araport11	protein_coding	1	5501317	5501856	-	AT1G16025		araport11	protein_coding	1	5501505	5501959	+	HH
AT1G29030		araport11	protein_coding	1	10128999	10133992	-	AT1G29040		araport11	protein_coding	1	10133983	10136124	+	HH
AT1G03620		araport11	protein_coding	1	904032	907643	-	AT1G03630	PORC	araport11	protein_coding	1	907523	909650	+	HH
AT1G63615		araport11	protein_coding	1	23586927	23588064	-	AT1G63630		araport11	protein_coding	1	23587005	23588421	+	HH
AT1G55365		araport11	protein_coding	1	20673455	20674503	-	AT1G55370	NDF5	araport11	protein_coding	1	20673768	20676449	+	HH
AT1G01910		araport11	protein_coding	1	313101	316090	-	AT1G01920		araport11	protein_coding	1	315983	319667	+	HH
AT1G09630	RABA2A	araport11	protein_coding	1	3118155	3119815	-	AT1G09640		araport11	protein_coding	1	3119739	3122542	+	HH
AT1G70470		araport11	protein_coding	1	26559359	26560123	-	AT1G70475		araport11	protein_coding	1	26559661	26561232	+	HH
AT1G64510		araport11	protein_coding	1	23954800	23956304	-	AT1G64520	RPN12A	araport11	protein_coding	1	23956269	23958461	+	HH
AT1G21600	PTAC6	araport11	protein_coding	1	7570845	7573847	-	AT1G21610		araport11	protein_coding	1	7573830	7578963	+	HH
AT1G05720		araport11	protein_coding	1	1717389	1718909	-	AT1G05730		araport11	protein_coding	1	1718555	1720587	+	HH
AT1G74030	ENO1	araport11	protein_coding	1	27839159	27842132	-	AT1G74040	IPMS2	araport11	protein_coding	1	27842109	27845782	+	HH
AT1G75340	CG1	araport11	protein_coding	1	28268968	28272081	-	AT1G75350	RPL31	araport11	protein_coding	1	28272071	28273009	+	HH
AT1G60710	ATB2	araport11	protein_coding	1	22354698	22356875	-	AT1G60720		araport11	protein_coding	1	22356860	22357941	+	HH
AT1G18720		araport11	protein_coding	1	6457775	6460405	-	AT1G18730	PNSB4	araport11	protein_coding	1	6460403	6462344	+	HH
AT1G29840		araport11	protein_coding	1	10445619	10447753	-	AT1G29850		araport11	protein_coding	1	10447347	10449969	+	HH
AT1G55880		araport11	protein_coding	1	20898793	20901247	-	AT1G55890		araport11	protein_coding	1	20901243	20902800	+	HH
AT1G72860		araport11	protein_coding	1	27416228	27420946	-	AT1G72870		araport11	protein_coding	1	27420939	27423338	+	HH
AT1G20290		araport11	protein_coding	1	7025548	7029698	-	AT1G20300		araport11	protein_coding	1	7029629	7031535	+	HH
AT1G73065		araport11	protein_coding	1	27481734	27482171	-	AT1G73066		araport11	protein_coding	1	27481785	27484078	+	HH
AT1G01930		araport11	protein_coding	1	319769	322895	-	AT1G01940	CYP18-1	araport11	protein_coding	1	322886	324917	+	HH
AT1G08645		araport11	protein_coding	1	2751813	2752595	-	AT1G08650	PPCK1	araport11	protein_coding	1	2752124	2753809	+	HH
AT1G57870	ATSK42	araport11	protein_coding	1	21431051	21436329	-	AT1G57906		araport11	protein_coding	1	21435427	21436810	+	HH
AT1G51400		araport11	protein_coding	1	19052023	19052582	-	AT1G51402		araport11	protein_coding	1	19052193	19053535	+	HH
AT1G09730		araport11	protein_coding	1	3147637	3154404	-	AT1G09740		araport11	protein_coding	1	3154390	3156376	+	HH
AT1G07950	MED22B	araport11	protein_coding	1	2465729	2467165	-	AT1G07960	PDIL5-1	araport11	protein_coding	1	2467145	2469316	+	HH
AT1G09330	ECH	araport11	protein_coding	1	3012739	3015255	-	AT1G09340	CRB	araport11	protein_coding	1	3015237	3018542	+	HH
AT1G56555		araport11	protein_coding	1	21191121	21192217	-	AT1G56560	INVA	araport11	protein_coding	1	21192137	21195166	+	HH
AT1G28410		araport11	protein_coding	1	9976182	9979793	-	AT1G28420	RLT1	araport11	protein_coding	1	9979478	9987737	+	HH
AT1G63270	ABCI1	araport11	protein_coding	1	23469554	23471510	-	AT1G63280		araport11	protein_coding	1	23471343	23471705	+	HH
AT1G26880	RPL34A	araport11	protein_coding	1	9315305	9318277	-	AT1G26890		araport11	protein_coding	1	9317589	9319246	+	HH
AT1G20870	IDM3	araport11	protein_coding	1	7259023	7261524	-	AT1G20875		araport11	protein_coding	1	7261481	7261681	+	HH
AT1G23980	ATL47	araport11	protein_coding	1	8484703	8486002	-	AT1G23985		araport11	protein_coding	1	8485337	8487029	+	HH
AT1G74390	NEN3	araport11	protein_coding	1	27961537	27963954	-	AT1G74400	PCMP-E68	araport11	protein_coding	1	27963926	27965390	+	HH
AT1G62610		araport11	protein_coding	1	23181463	23183227	-	AT1G62620		araport11	protein_coding	1	23182644	23185151	+	HH
AT1G31770	ABCG14	araport11	protein_coding	1	11374760	11377885	-	AT1G31772		araport11	protein_coding	1	11377879	11379734	+	HH
AT1G48160	SRP19	araport11	protein_coding	1	17786498	17789024	-	AT1G48170		araport11	protein_coding	1	17788763	17790246	+	HH
AT1G01725		araport11	protein_coding	1	269792	270859	-	AT1G01730		araport11	protein_coding	1	270797	272189	+	HH
AT1G30475		araport11	protein_coding	1	10788226	10790241	-	AT1G30480	DRT111	araport11	protein_coding	1	10790022	10792725	+	HH
AT1G25375		araport11	protein_coding	1	8900110	8903428	-	AT1G25380	NDT2	araport11	protein_coding	1	8903405	8906455	+	HH
AT1G66870		araport11	protein_coding	1	24945484	24946968	-	AT1G66880		araport11	protein_coding	1	24946928	24955694	+	HH
AT1G27640		araport11	protein_coding	1	9614463	9614906	-	AT1G27650	U2AF35A	araport11	protein_coding	1	9614551	9616574	+	HH
AT1G68862		araport11	protein_coding	1	25886673	25889127	-	AT1G68870	ATSOFL2	araport11	protein_coding	1	25889074	25889734	+	HH
AT1G09290		araport11	protein_coding	1	3001439	3003762	-	AT1G09300	ICP55	araport11	protein_coding	1	3003495	3008381	+	HH
AT1G17744		araport11	protein_coding	1	6100961	6101983	-	AT1G17745	PGDH	araport11	protein_coding	1	6100964	6105347	+	HH
AT1G62978		araport11	protein_coding	1	23331462	23331608	-	AT1G62980	EXPA18	araport11	protein_coding	1	23331563	23333246	+	HH
AT1G61563	RALFL8	araport11	protein_coding	1	22714921	22715448	-	AT1G61565		araport11	protein_coding	1	22715075	22717595	+	HH
AT1G17600		araport11	protein_coding	1	6052936	6058114	-	AT1G17610	CHS1	araport11	protein_coding	1	6054922	6058357	+	HH
AT1G50500	HIT1	araport11	protein_coding	1	18707924	18716118	-	AT1G50510		araport11	protein_coding	1	18716112	18719336	+	HH
AT1G48430		araport11	protein_coding	1	17902632	17906873	-	AT1G48440		araport11	protein_coding	1	17906871	17908534	+	HH
AT1G68940		araport11	protein_coding	1	25921453	25926075	-	AT1G68937		araport11	protein_coding	1	25925469	25926222	+	HH
AT1G11240		araport11	protein_coding	1	3766754	3769799	-	AT1G11250	SYP125	araport11	protein_coding	1	3768521	3770102	+	HH
AT1G24350		araport11	protein_coding	1	8638520	8640825	-	AT1G24360		araport11	protein_coding	1	8640582	8643503	+	HH
AT1G12640	LPLAT1	araport11	protein_coding	1	4303280	4305907	-	AT1G12650		araport11	protein_coding	1	4305791	4308007	+	HH
AT1G70949		araport11	protein_coding	1	26752401	26752664	-	AT1G70950	WDL7	araport11	protein_coding	1	26752597	26755407	+	HH
AT1G51730		araport11	protein_coding	1	19186488	19188805	-	AT1G51740	SYP81	araport11	protein_coding	1	19188799	19191372	+	HH
AT1G18650	PDCB3	araport11	protein_coding	1	6418838	6421188	-	AT1G18660		araport11	protein_coding	1	6420856	6425898	+	HH
AT1G24545		araport11	protein_coding	1	8701112	8702477	-	AT1G24560		araport11	protein_coding	1	8702361	8705879	+	HH
AT1G31240		araport11	protein_coding	1	11163858	11164928	-	AT1G31243		araport11	protein_coding	1	11164639	11165022	+	HH
AT1G16780	AVPL2	araport11	protein_coding	1	5739468	5744636	-	AT1G16790		araport11	protein_coding	1	5744335	5745259	+	HH
AT1G67855		araport11	protein_coding	1	25442256	25442876	-	AT1G67856		araport11	protein_coding	1	25442404	25443690	+	HH
AT1G32210	DAD1	araport11	protein_coding	1	11605606	11607866	-	AT1G32220		araport11	protein_coding	1	11607854	11609968	+	HH
AT1G30755		araport11	protein_coding	1	10905731	10909760	-	AT1G30757		araport11	protein_coding	1	10908980	10909784	+	HH
AT1G06660	JASON	araport11	protein_coding	1	2037311	2040419	-	AT1G06670	NIH	araport11	protein_coding	1	2040410	2047655	+	HH
AT1G16340	ATKDSA2	araport11	protein_coding	1	5587722	5590761	-	AT1G16350		araport11	protein_coding	1	5590756	5593098	+	HH
AT1G08840	emb2411	araport11	protein_coding	1	2829105	2838855	-	AT1G08845		araport11	protein_coding	1	2838789	2841134	+	HH
AT1G80950	LPEAT1	araport11	protein_coding	1	30412149	30415264	-	AT1G80960		araport11	protein_coding	1	30415123	30419047	+	HH
AT1G62510		araport11	protein_coding	1	23136366	23137254	-	AT1G62515		araport11	protein_coding	1	23136720	23137413	+	HH
AT1G28530		araport11	protein_coding	1	10031985	10035638	-	AT1G28540		araport11	protein_coding	1	10035617	10037403	+	HH
AT1G24822		araport11	protein_coding	1	8774997	8777882	-	AT1G24880		araport11	protein_coding	1	8775901	8778072	+	HH
AT1G08250	ADT6	araport11	protein_coding	1	2588776	2590609	-	AT1G08260	POL2A	araport11	protein_coding	1	2588854	2606892	+	HH
AT1G65350	UBQ13	araport11	protein_coding	1	24272518	24277275	-	AT1G65349		araport11	protein_coding	1	24277072	24277443	+	HH
AT1G20060		araport11	protein_coding	1	6950393	6956400	-	AT1G20065		araport11	protein_coding	1	6956374	6958075	+	HH
AT1G68723		araport11	protein_coding	1	25809246	25809811	-	AT1G68725	AGP19	araport11	protein_coding	1	25809298	25810130	+	HH
AT1G21770		araport11	protein_coding	1	7651646	7652288	-	AT1G21780		araport11	protein_coding	1	7651882	7654014	+	HH
AT1G26170		araport11	protein_coding	1	9047292	9054703	-	AT1G26180		araport11	protein_coding	1	9054673	9056941	+	HH
AT1G34047		araport11	protein_coding	1	12390238	12390915	-	AT1G34049		araport11	protein_coding	1	12390448	12391149	+	HH
AT1G56440	TPR5	araport11	protein_coding	1	21138515	21141644	-	AT1G56450	PBG1	araport11	protein_coding	1	21141633	21144458	+	HH
AT1G20923		araport11	protein_coding	1	7289730	7290390	-	AT1G20925	PILS1	araport11	protein_coding	1	7289973	7292580	+	HH
AT1G21160		araport11	protein_coding	1	7407931	7413295	-	AT1G21170	SEC5B	araport11	protein_coding	1	7412830	7419643	+	HH
AT1G17520		araport11	protein_coding	1	6024636	6027565	-	AT1G17530	TIM23-1	araport11	protein_coding	1	6027487	6029115	+	HH
AT1G80670	RAE1	araport11	protein_coding	1	30320525	30323902	-	AT1G80680	NUP96	araport11	protein_coding	1	30323882	30328880	+	HH
AT1G79550	PGK3	araport11	protein_coding	1	29924023	29926636	-	AT1G79560	FTSH12	araport11	protein_coding	1	29926624	29932585	+	HH
AT1G18680		araport11	protein_coding	1	6431938	6433552	-	AT1G18690	XXT4	araport11	protein_coding	1	6433517	6437236	+	HH
AT1G51590	MNS1	araport11	protein_coding	1	19128144	19132318	-	AT1G51600	GATA28	araport11	protein_coding	1	19132221	19135630	+	HH
AT1G14450		araport11	protein_coding	1	4946192	4947670	-	AT1G14453		araport11	protein_coding	1	4947121	4947976	+	HH
AT1G75690	LQY1	araport11	protein_coding	1	28421730	28423520	-	AT1G75700	HVA22G	araport11	protein_coding	1	28423495	28425112	+	HH
AT1G17480	IQD7	araport11	protein_coding	1	6006413	6008501	-	AT1G17490		araport11	protein_coding	1	6008437	6009420	+	HH
AT1G61440		araport11	protein_coding	1	22669134	22673111	-	AT1G61450		araport11	protein_coding	1	22672992	22674109	+	HH
AT1G53480	MRD1	araport11	protein_coding	1	19963047	19964712	-	AT1G53490	HEI10	araport11	protein_coding	1	19963267	19966952	+	HH
AT1G48355		araport11	protein_coding	1	17868121	17868536	-	AT1G48360	FAN1	araport11	protein_coding	1	17868522	17873261	+	HH
AT1G24388		araport11	protein_coding	1	8648099	8648694	-	AT1G24390		araport11	protein_coding	1	8648201	8648995	+	HH
AT1G56100		araport11	protein_coding	1	20980369	20984115	-	AT1G56105		araport11	protein_coding	1	20983737	20984402	+	HH
AT1G55917		araport11	protein_coding	1	20911125	20912277	-	AT1G55920	SAT1	araport11	protein_coding	1	20912116	20913565	+	HH
AT1G55670	PSAG	araport11	protein_coding	1	20802670	20803449	-	AT1G55673		araport11	protein_coding	1	20802971	20803449	+	HH
AT1G34315		araport11	protein_coding	1	12514106	12516521	-	AT1G34317		araport11	protein_coding	1	12516112	12516555	+	HH
AT5G07360		araport11	protein_coding	5	2326687	2330462	-	AT5G07370	IPK2A	araport11	protein_coding	5	2330338	2332338	+	HH
AT5G61930	APO3	araport11	protein_coding	5	24865086	24868812	-	AT5G61940		araport11	protein_coding	5	24867945	24872954	+	HH
AT5G09900	EMB2107	araport11	protein_coding	5	3089278	3093020	-	AT5G09910	LIP2	araport11	protein_coding	5	3092733	3095156	+	HH
AT5G08040	TOM5	araport11	protein_coding	5	2577006	2578310	-	AT5G08050		araport11	protein_coding	5	2578211	2579205	+	HH
AT5G66400	RAB18	araport11	protein_coding	5	26518277	26519447	-	AT5G66410	PLP3B	araport11	protein_coding	5	26519437	26521696	+	HH
AT5G27944		araport11	protein_coding	5	9975918	9976592	-	AT5G27945	CDC20-6	araport11	protein_coding	5	9976007	9977601	+	HH
AT5G66030	GRIP	araport11	protein_coding	5	26404893	26410355	-	AT5G66040	STR16	araport11	protein_coding	5	26410344	26411355	+	HH
AT5G41850		araport11	protein_coding	5	16756698	16758220	-	AT5G41860		araport11	protein_coding	5	16757951	16758718	+	HH
AT5G60230	SEN2	araport11	protein_coding	5	24250008	24251613	-	AT5G60240		araport11	protein_coding	5	24251382	24251628	+	HH
AT5G45480		araport11	protein_coding	5	18426104	18429090	-	AT5G45490		araport11	protein_coding	5	18429047	18432430	+	HH
AT5G67380	CKA1	araport11	protein_coding	5	26880966	26884079	-	AT5G67385	SR1IP1	araport11	protein_coding	5	26883663	26887430	+	HH
AT5G42820	U2AF35B	araport11	protein_coding	5	17169283	17172787	-	AT5G42825		araport11	protein_coding	5	17171807	17172800	+	HH
AT5G14550		araport11	protein_coding	5	4691006	4694055	-	AT5G14560		araport11	protein_coding	5	4693964	4694086	+	HH
AT5G61820		araport11	protein_coding	5	24834300	24836933	-	AT5G61830		araport11	protein_coding	5	24836898	24838970	+	HH
AT5G55810	AtNMNAT	araport11	protein_coding	5	22583972	22586405	-	AT5G55820		araport11	protein_coding	5	22586287	22594135	+	HH
AT5G40090	CHL1	araport11	protein_coding	5	16041919	16043733	-	AT5G40100		araport11	protein_coding	5	16043727	16047572	+	HH
AT5G58440	SNX2A	araport11	protein_coding	5	23623794	23626957	-	AT5G58450	NAA25	araport11	protein_coding	5	23626826	23632223	+	HH
AT5G47760	PGLP2	araport11	protein_coding	5	19342405	19345127	-	AT5G47770	FPS1	araport11	protein_coding	5	19345110	19347677	+	HH
AT5G05550		araport11	protein_coding	5	1639000	1640960	-	AT5G05560	EMB2771	araport11	protein_coding	5	1640098	1654830	+	HH
AT5G27980		araport11	protein_coding	5	10015774	10016879	-	AT5G27990		araport11	protein_coding	5	10016662	10018526	+	HH
AT5G18525	GFS12	araport11	protein_coding	5	6146725	6153811	-	AT5G18540		araport11	protein_coding	5	6153785	6156309	+	HH
AT5G51110	ATP1	araport11	protein_coding	5	20777501	20779488	-	AT5G51120	PABN1	araport11	protein_coding	5	20779327	20781557	+	HH
AT5G23908		araport11	protein_coding	5	8068071	8068280	-	AT5G23910		araport11	protein_coding	5	8068221	8073053	+	HH
AT5G07571		araport11	protein_coding	5	2396432	2397423	-	AT5G07572		araport11	protein_coding	5	2396708	2397548	+	HH
AT5G05480		araport11	protein_coding	5	1622172	1624270	-	AT5G05490	SYN1	araport11	protein_coding	5	1624206	1629269	+	HH
AT5G14510		araport11	protein_coding	5	4677925	4679317	-	AT5G14515		araport11	protein_coding	5	4678005	4679595	+	HH
AT5G10740		araport11	protein_coding	5	3393465	3396200	-	AT5G10745		araport11	protein_coding	5	3396199	3398335	+	HH
AT5G45010	DSS1(V)	araport11	protein_coding	5	18166898	18168383	-	AT5G45020		araport11	protein_coding	5	18168147	18170775	+	HH
AT5G47650	ATNUDT2	araport11	protein_coding	5	19310192	19312747	-	AT5G47660		araport11	protein_coding	5	19312747	19314893	+	HH
AT5G05653		araport11	protein_coding	5	1688371	1689568	-	AT5G05657		araport11	protein_coding	5	1688990	1689571	+	HH
AT5G27440		araport11	protein_coding	5	9689498	9690541	-	AT5G27450	MVK	araport11	protein_coding	5	9690428	9693289	+	HH
AT5G15520	RPS19B	araport11	protein_coding	5	5037021	5038754	-	AT5G15530	BCCP2	araport11	protein_coding	5	5038563	5040840	+	HH
AT5G47960	RABA4C	araport11	protein_coding	5	19421340	19422533	-	AT5G47970		araport11	protein_coding	5	19422203	19425872	+	HH
AT5G63470	NFYC4	araport11	protein_coding	5	25415600	25417199	-	AT5G63480	MED30	araport11	protein_coding	5	25416833	25418635	+	HH
AT5G66330		araport11	protein_coding	5	26500402	26501955	-	AT5G66335		araport11	protein_coding	5	26501531	26501965	+	HH
AT5G06410		araport11	protein_coding	5	1959367	1961158	-	AT5G06420		araport11	protein_coding	5	1960681	1963040	+	HH
AT5G26980	SYP41	araport11	protein_coding	5	9488133	9491092	-	AT5G26990	DI19-6	araport11	protein_coding	5	9490556	9493964	+	HH
AT5G27550	KIN14S	araport11	protein_coding	5	9727454	9731558	-	AT5G27560		araport11	protein_coding	5	9731512	9734473	+	HH
AT5G64150		araport11	protein_coding	5	25668755	25671218	-	AT5G64160		araport11	protein_coding	5	25670930	25672710	+	HH
AT5G10030	TGA4	araport11	protein_coding	5	3137289	3144269	-	AT5G10050		araport11	protein_coding	5	3144200	3145760	+	HH
AT5G55570		araport11	protein_coding	5	22514214	22515458	-	AT5G55580	MTERF9	araport11	protein_coding	5	22515391	22517964	+	HH
AT5G18735		araport11	protein_coding	5	6247810	6251976	-	AT5G18740		araport11	protein_coding	5	6249727	6252250	+	HH
AT5G17660		araport11	protein_coding	5	5818548	5820975	-	AT5G17670		araport11	protein_coding	5	5820969	5822736	+	HH
AT5G20170	MED17	araport11	protein_coding	5	6807375	6810919	-	AT5G20180		araport11	protein_coding	5	6810908	6812186	+	HH
AT5G41150	UVH1	araport11	protein_coding	5	16472764	16477417	-	AT5G41160	ATPUP12	araport11	protein_coding	5	16477119	16478436	+	HH
AT5G11270	OCP3	araport11	protein_coding	5	3595274	3597237	-	AT5G11280		araport11	protein_coding	5	3597216	3598687	+	HH
AT5G43211		araport11	protein_coding	5	17348722	17348886	-	AT5G43230		araport11	protein_coding	5	17348876	17352933	+	HH
AT5G01950		araport11	protein_coding	5	364902	370295	-	AT5G01960		araport11	protein_coding	5	370239	372969	+	HH
AT5G63320	GTE10	araport11	protein_coding	5	25373955	25379297	-	AT5G63340		araport11	protein_coding	5	25378894	25379674	+	HH
AT5G06260		araport11	protein_coding	5	1902565	1905277	-	AT5G06265		araport11	protein_coding	5	1905042	1908332	+	HH
AT5G14900		araport11	protein_coding	5	4822676	4823581	-	AT5G14910		araport11	protein_coding	5	4823553	4825652	+	HH
AT5G48580	FKBP15-2	araport11	protein_coding	5	19695767	19698712	-	AT5G48590		araport11	protein_coding	5	19698280	19699992	+	HH
AT5G58260	ndhN	araport11	protein_coding	5	23560568	23562001	-	AT5G58270	ABCB25	araport11	protein_coding	5	23561890	23567244	+	HH
AT5G37415	AGL105	araport11	protein_coding	5	14839047	14840301	-	AT5G37420		araport11	protein_coding	5	14840143	14842070	+	HH
AT5G23590		araport11	protein_coding	5	7953529	7956875	-	AT5G23600		araport11	protein_coding	5	7955687	7956920	+	HH
AT5G59850	RPS15AF	araport11	protein_coding	5	24112156	24113617	-	AT5G59860		araport11	protein_coding	5	24113462	24114449	+	HH
AT5G13840	FZR3	araport11	protein_coding	5	4468508	4471466	-	AT5G13850	NACA3	araport11	protein_coding	5	4471277	4472946	+	HH
AT5G06110		araport11	protein_coding	5	1840755	1843872	-	AT5G06120		araport11	protein_coding	5	1843828	1853051	+	HH
AT5G53850		araport11	protein_coding	5	21860860	21865150	-	AT5G53860	emb2737	araport11	protein_coding	5	21865069	21868948	+	HH
AT5G18748		araport11	protein_coding	5	6254560	6254769	-	AT5G18750		araport11	protein_coding	5	6254574	6258093	+	HH
AT5G06580	DLD	araport11	protein_coding	5	2011245	2016583	-	AT5G06590		araport11	protein_coding	5	2016566	2018968	+	HH
AT5G01560	LECRK64	araport11	protein_coding	5	218029	221198	-	AT5G01570		araport11	protein_coding	5	220974	222798	+	HH
AT5G46085		araport11	protein_coding	5	18693316	18693567	-	AT5G46090	DMP6	araport11	protein_coding	5	18693485	18694129	+	HH
AT5G05635		araport11	protein_coding	5	1684554	1684808	-	AT5G05640		araport11	protein_coding	5	1684566	1685812	+	HH
AT5G54430	ATPHOS32	araport11	protein_coding	5	22096920	22099851	-	AT5G54440	TRS130	araport11	protein_coding	5	22099764	22107849	+	HH
AT5G38660	APE1	araport11	protein_coding	5	15470900	15476553	-	AT5G38670		araport11	protein_coding	5	15475786	15476871	+	HH
AT5G02150	Fes1C	araport11	protein_coding	5	424291	426378	-	AT5G02160		araport11	protein_coding	5	426226	427461	+	HH
AT5G60210	RIP5	araport11	protein_coding	5	24243009	24247888	-	AT5G60215		araport11	protein_coding	5	24247622	24247956	+	HH
AT5G15740	OFUT34	araport11	protein_coding	5	5134507	5137707	-	AT5G15745		araport11	protein_coding	5	5137456	5137758	+	HH
AT5G17340		araport11	protein_coding	5	5715624	5716268	-	AT5G17345		araport11	protein_coding	5	5715784	5716607	+	HH
AT5G58090		araport11	protein_coding	5	23505221	23507353	-	AT5G58100		araport11	protein_coding	5	23507337	23515074	+	HH
AT5G08580		araport11	protein_coding	5	2780450	2783173	-	AT5G08590	SRK2G	araport11	protein_coding	5	2783168	2786113	+	HH
AT3G10210		araport11	protein_coding	3	3160089	3161725	-	AT3G10220	TFCB	araport11	protein_coding	3	3161706	3164231	+	HH
AT3G03740	BPM4	araport11	protein_coding	3	936878	941670	-	AT3G03750	SUVR3	araport11	protein_coding	3	939900	942094	+	HH
AT3G47836		araport11	protein_coding	3	17650260	17651849	-	AT3G47840	PCMP-E43	araport11	protein_coding	3	17651841	17654032	+	HH
AT3G06150		araport11	protein_coding	3	1861759	1864566	-	AT3G06160		araport11	protein_coding	3	1864273	1867415	+	HH
AT3G08960		araport11	protein_coding	3	2729743	2737356	-	AT3G08970	ERDJ3A	araport11	protein_coding	3	2737297	2740549	+	HH
AT3G58100	PDCB5	araport11	protein_coding	3	21515170	21517739	-	AT3G58110		araport11	protein_coding	3	21516635	21519862	+	HH
AT3G62360		araport11	protein_coding	3	23072746	23080706	-	AT3G62370		araport11	protein_coding	3	23080706	23083528	+	HH
AT3G18235		araport11	protein_coding	3	6254370	6255301	-	AT3G18240		araport11	protein_coding	3	6254842	6258090	+	HH
AT3G61530	KPHMT2	araport11	protein_coding	3	22771405	22773790	-	AT3G61540		araport11	protein_coding	3	22773386	22775911	+	HH
AT3G02380	COL2	araport11	protein_coding	3	487069	489467	-	AT3G02390		araport11	protein_coding	3	488780	489474	+	HH
AT3G19610		araport11	protein_coding	3	6812181	6814783	-	AT3G19613		araport11	protein_coding	3	6814588	6816078	+	HH
AT3G01910	SOX	araport11	protein_coding	3	314693	317431	-	AT3G01920		araport11	protein_coding	3	317336	319121	+	HH
AT3G47340	ASN1	araport11	protein_coding	3	17437840	17441431	-	AT3G47341		araport11	protein_coding	3	17441421	17441567	+	HH
AT3G54910		araport11	protein_coding	3	20342753	20345594	-	AT3G54920	PMR6	araport11	protein_coding	3	20344785	20348659	+	HH
AT3G58170	BET11	araport11	protein_coding	3	21542359	21544084	-	AT3G58180		araport11	protein_coding	3	21543954	21546180	+	HH
AT3G50850		araport11	protein_coding	3	18901342	18902152	-	AT3G50860		araport11	protein_coding	3	18901997	18904197	+	HH
AT3G45880		araport11	protein_coding	3	16868914	16871609	-	AT3G45890	RUS1	araport11	protein_coding	3	16871578	16874367	+	HH
AT3G49080	RPS9M	araport11	protein_coding	3	18194154	18196784	-	AT3G49100	SRP9	araport11	protein_coding	3	18196308	18198492	+	HH
AT3G45850		araport11	protein_coding	3	16855500	16861529	-	AT3G45851		araport11	protein_coding	3	16861431	16861535	+	HH
AT3G21280	UBP7	araport11	protein_coding	3	7477930	7482125	-	AT3G21290		araport11	protein_coding	3	7482106	7488935	+	HH
AT3G01960		araport11	protein_coding	3	323855	325346	-	AT3G01961		araport11	protein_coding	3	325181	325351	+	HH
AT3G04690	ANX1	araport11	protein_coding	3	1273057	1276945	-	AT3G04710	TPR10	araport11	protein_coding	3	1276668	1281170	+	HH
AT3G04690	ANX1	araport11	protein_coding	3	1273057	1276945	-	AT3G04700		araport11	protein_coding	3	1276668	1277824	+	HH
AT3G13070	CBSDUFCH1	araport11	protein_coding	3	4191237	4195471	-	AT3G13075		araport11	protein_coding	3	4195219	4195500	+	HH
AT3G09540		araport11	protein_coding	3	2928752	2931362	-	AT3G09550		araport11	protein_coding	3	2931101	2934365	+	HH
AT3G12545		araport11	protein_coding	3	3977550	3978600	-	AT3G12550	FDM3	araport11	protein_coding	3	3978005	3981881	+	HH
AT3G23860		araport11	protein_coding	3	8616804	8619285	-	AT3G23870		araport11	protein_coding	3	8619192	8621949	+	HH
AT3G56830		araport11	protein_coding	3	21042430	21044503	-	AT3G56840		araport11	protein_coding	3	21044317	21046346	+	HH
AT3G06650	ACLB-1	araport11	protein_coding	3	2079033	2083472	-	AT3G66652	FIPS3	araport11	protein_coding	3	2083394	2087793	+	HH
AT3G43500		araport11	protein_coding	3	15400257	15400718	-	AT3G43503		araport11	protein_coding	3	15400717	15401123	+	HH
AT3G18420	SG1	araport11	protein_coding	3	6324632	6325866	-	AT3G18430		araport11	protein_coding	3	6325858	6327692	+	HH
AT3G03330		araport11	protein_coding	3	783332	786209	-	AT3G03340	UNE6	araport11	protein_coding	3	786205	790152	+	HH
AT3G20780	TOP6B	araport11	protein_coding	3	7263900	7268750	-	AT3G20790		araport11	protein_coding	3	7268714	7271287	+	HH
AT3G02190	RPL39B	araport11	protein_coding	3	405756	406487	-	AT3G02200		araport11	protein_coding	3	406340	409200	+	HH
AT3G57785		araport11	protein_coding	3	21404574	21405217	-	AT3G57787		araport11	protein_coding	3	21404843	21405233	+	HH
AT3G09660	MCM8	araport11	protein_coding	3	2961233	2966231	-	AT3G09670		araport11	protein_coding	3	2966201	2969058	+	HH
AT3G44740		araport11	protein_coding	3	16295853	16297970	-	AT3G44750	HDT1	araport11	protein_coding	3	16297656	16299876	+	HH
AT3G13674		araport11	protein_coding	3	4474620	4475979	-	AT3G13677		araport11	protein_coding	3	4475887	4477092	+	HH
AT3G60328		araport11	protein_coding	3	22298367	22298525	-	AT3G60330	AHA7	araport11	protein_coding	3	22298373	22303718	+	HH
AT3G09800		araport11	protein_coding	3	3006428	3008610	-	AT3G09810	IDH6	araport11	protein_coding	3	3008499	3011465	+	HH
AT3G10850	GLX2-2	araport11	protein_coding	3	3397549	3399761	-	AT3G10860		araport11	protein_coding	3	3399550	3400926	+	HH
AT3G23570		araport11	protein_coding	3	8457767	8459990	-	AT3G23580	RNR2A	araport11	protein_coding	3	8459838	8462815	+	HH
AT3G60286		araport11	protein_coding	3	22281629	22283719	-	AT3G60290		araport11	protein_coding	3	22282423	22284706	+	HH
AT3G57072		araport11	protein_coding	3	21125699	21125836	-	AT3G57080	NRPE5A	araport11	protein_coding	3	21125725	21128075	+	HH
AT3G06820	BRCC36B	araport11	protein_coding	3	2150823	2156073	-	AT3G06830	PME23	araport11	protein_coding	3	2153864	2156299	+	HH
AT3G46730	RPP13L3	araport11	protein_coding	3	17213069	17215755	-	AT3G46735		araport11	protein_coding	3	17214279	17215815	+	HH
AT3G22470		araport11	protein_coding	3	7965954	7967990	-	AT3G22480	PDF2	araport11	protein_coding	3	7967989	7969705	+	HH
AT3G06435		araport11	protein_coding	3	1968288	1970946	-	AT3G06436		araport11	protein_coding	3	1970340	1970996	+	HH
AT3G22560		araport11	protein_coding	3	7998625	7999552	-	AT3G22565		araport11	protein_coding	3	7999419	8001340	+	HH
AT3G06080	TBL10	araport11	protein_coding	3	1834591	1837988	-	AT3G06085		araport11	protein_coding	3	1837623	1838159	+	HH
AT3G58520		araport11	protein_coding	3	21643770	21645548	-	AT3G58530		araport11	protein_coding	3	21645547	21648368	+	HH
AT3G10439		araport11	protein_coding	3	3245231	3245329	-	AT3G10440	SGO1	araport11	protein_coding	3	3245329	3249355	+	HH
AT3G24495	MSH7	araport11	protein_coding	3	8912343	8918288	-	AT3G24500	MBF1C	araport11	protein_coding	3	8918267	8919683	+	HH
AT3G16000	MFP1	araport11	protein_coding	3	5430758	5433851	-	AT3G16010		araport11	protein_coding	3	5433526	5436828	+	HH
AT3G15110		araport11	protein_coding	3	5084278	5085942	-	AT3G15111		araport11	protein_coding	3	5085860	5085976	+	HH
AT3G45820		araport11	protein_coding	3	16840030	16840983	-	AT3G45830		araport11	protein_coding	3	16840652	16845580	+	HH
AT3G29280		araport11	protein_coding	3	11236576	11238043	-	AT3G29290	EMB2076	araport11	protein_coding	3	11238011	11240646	+	HH
AT3G59800		araport11	protein_coding	3	22094363	22096484	-	AT3G59810	LSM6A	araport11	protein_coding	3	22096469	22097966	+	HH
AT3G11620		araport11	protein_coding	3	3669319	3672207	-	AT3G11630	BAS1	araport11	protein_coding	3	3672036	3674159	+	HH
AT3G59400	GUN4	araport11	protein_coding	3	21948501	21949796	-	AT3G59410	GCN2	araport11	protein_coding	3	21948851	21959410	+	HH
AT3G28956		araport11	protein_coding	3	10980401	10982757	-	AT3G28958		araport11	protein_coding	3	10982706	10983532	+	HH
AT3G58150		araport11	protein_coding	3	21532813	21534135	-	AT3G58160	XI-J	araport11	protein_coding	3	21534064	21542127	+	HH
AT3G07525	ATG10	araport11	protein_coding	3	2398951	2400603	-	AT3G07530		araport11	protein_coding	3	2400534	2404499	+	HH
AT3G26670		araport11	protein_coding	3	9797984	9801209	-	AT3G26680	SNM1	araport11	protein_coding	3	9801169	9804282	+	HH
AT3G57290	TIF3E1	araport11	protein_coding	3	21196517	21199319	-	AT3G57300	INO80	araport11	protein_coding	3	21199150	21207893	+	HH
AT3G06019		araport11	protein_coding	3	1813114	1813224	-	AT3G06020	FAF4	araport11	protein_coding	3	1813164	1814363	+	HH
AT2G43750	OASB	araport11	protein_coding	2	18129435	18132638	-	AT2G43760	MOCS2	araport11	protein_coding	2	18132484	18134068	+	HH
AT2G18720		araport11	protein_coding	2	8114785	8117085	-	AT2G18721		araport11	protein_coding	2	8116999	8117106	+	HH
AT2G35320	ATEYA	araport11	protein_coding	2	14866832	14868881	-	AT2G35330		araport11	protein_coding	2	14868861	14871994	+	HH
AT2G03620	MRS2-5	araport11	protein_coding	2	1100325	1103495	-	AT2G03630		araport11	protein_coding	2	1103205	1104392	+	HH
AT2G25830		araport11	protein_coding	2	11018716	11021903	-	AT2G25840	OVA4	araport11	protein_coding	2	11021692	11025451	+	HH
AT2G39090	APC7	araport11	protein_coding	2	16312657	16317390	-	AT2G39100		araport11	protein_coding	2	16317356	16319387	+	HH
AT2G31141		araport11	protein_coding	2	13271726	13272534	-	AT2G31150		araport11	protein_coding	2	13272375	13274578	+	HH
AT2G42500	PP2A3	araport11	protein_coding	2	17697626	17701417	-	AT2G42510		araport11	protein_coding	2	17701381	17704690	+	HH
AT2G47930	AGP26	araport11	protein_coding	2	19616975	19617681	-	AT2G47935		araport11	protein_coding	2	19617250	19618496	+	HH
AT2G23370		araport11	protein_coding	2	9952867	9955149	-	AT2G23380	CLF	araport11	protein_coding	2	9955092	9960386	+	HH
AT2G42120	POLD2	araport11	protein_coding	2	17563133	17566237	-	AT2G42130	PAP13	araport11	protein_coding	2	17566014	17568226	+	HH
AT2G33835	FES1	araport11	protein_coding	2	14311712	14314714	-	AT2G33840		araport11	protein_coding	2	14314710	14317578	+	HH
AT2G04890	SCL21	araport11	protein_coding	2	1720361	1722604	-	AT2G04900		araport11	protein_coding	2	1722481	1723976	+	HH
AT2G48060		araport11	protein_coding	2	19651108	19662723	-	AT2G48070	RPH1	araport11	protein_coding	2	19662715	19664465	+	HH
AT2G41750		araport11	protein_coding	2	17421555	17422747	-	AT2G41760	NTAQ1	araport11	protein_coding	2	17421689	17424371	+	HH
AT2G04650		araport11	protein_coding	2	1621749	1624647	-	AT2G04660	APC2	araport11	protein_coding	2	1624630	1629259	+	HH
AT2G10955		araport11	protein_coding	2	4323589	4324032	-	AT2G10965		araport11	protein_coding	2	4323671	4324948	+	HH
AT2G29628		araport11	protein_coding	2	12666832	12666957	-	AT2G29630	THIC	araport11	protein_coding	2	12666935	12671055	+	HH
AT2G30760		araport11	protein_coding	2	13105770	13108221	-	AT2G30766		araport11	protein_coding	2	13107583	13110480	+	HH
AT2G27330		araport11	protein_coding	2	11695032	11696799	-	AT2G27340		araport11	protein_coding	2	11696595	11699224	+	HH
AT2G18969		araport11	protein_coding	2	8229000	8229574	-	AT2G18970		araport11	protein_coding	2	8229116	8229755	+	HH
AT2G22250	PAT	araport11	protein_coding	2	9457786	9460919	-	AT2G22260		araport11	protein_coding	2	9460918	9463561	+	HH
AT2G38570		araport11	protein_coding	2	16136689	16138886	-	AT2G38580		araport11	protein_coding	2	16138570	16142657	+	HH
AT2G25050		araport11	protein_coding	2	10653683	10660558	-	AT2G25055		araport11	protein_coding	2	10660525	10660766	+	HH
AT2G35965		araport11	protein_coding	2	15108188	15109534	-	AT2G35970		araport11	protein_coding	2	15109007	15109773	+	HH
AT2G38430		araport11	protein_coding	2	16092742	16095311	-	AT2G38440	SCAR2	araport11	protein_coding	2	16095235	16101221	+	HH
AT2G20940		araport11	protein_coding	2	9002001	9002908	-	AT2G20950		araport11	protein_coding	2	9002843	9005944	+	HH
AT2G25169		araport11	protein_coding	2	10712606	10714014	-	AT2G25170	PKL	araport11	protein_coding	2	10713807	10724106	+	HH
AT2G02400		araport11	protein_coding	2	631140	632637	-	AT2G02410		araport11	protein_coding	2	632634	634994	+	HH
AT2G02520		araport11	protein_coding	2	676771	678145	-	AT2G02525		araport11	protein_coding	2	677881	678203	+	HH
AT2G46200	SNRNP59	araport11	protein_coding	2	18974367	18979061	-	AT2G46210	SLD2	araport11	protein_coding	2	18977344	18979309	+	HH
AT2G44993		araport11	protein_coding	2	18563938	18565339	-	AT2G45000	NUP62	araport11	protein_coding	2	18564017	18567892	+	HH
AT2G41945		araport11	protein_coding	2	17509069	17513064	-	AT2G41950		araport11	protein_coding	2	17513008	17514167	+	HH
AT2G03821		araport11	protein_coding	2	1167303	1168206	-	AT2G03822		araport11	protein_coding	2	1168200	1168373	+	HH
AT2G32890	RALFL17	araport11	protein_coding	2	13952716	13954115	-	AT2G32900	ZW10	araport11	protein_coding	2	13953665	13957748	+	HH
AT2G14695		araport11	protein_coding	2	6289477	6292620	-	AT2G14700		araport11	protein_coding	2	6292466	6295726	+	HH
AT2G39518		araport11	protein_coding	2	16495819	16497145	-	AT2G39520		araport11	protein_coding	2	16496813	16497621	+	HH
AT2G02500	ISPD	araport11	protein_coding	2	670461	673327	-	AT2G02510		araport11	protein_coding	2	673260	674986	+	HH
AT2G37680		araport11	protein_coding	2	15803243	15805673	-	AT2G37690		araport11	protein_coding	2	15805659	15810552	+	HH
AT2G20760		araport11	protein_coding	2	8942750	8945244	-	AT2G20770	GCL2	araport11	protein_coding	2	8945243	8947310	+	HH
AT2G41505		araport11	protein_coding	2	17312099	17314690	-	AT2G41510	ATCKX1	araport11	protein_coding	2	17314412	17317354	+	HH
AT2G19670	PRMT12	araport11	protein_coding	2	8499000	8501294	-	AT2G19680		araport11	protein_coding	2	8500946	8502955	+	HH
AT2G45320		araport11	protein_coding	2	18684116	18686197	-	AT2G45330	emb1067	araport11	protein_coding	2	18685898	18688061	+	HH
AT2G38340	DREB2E	araport11	protein_coding	2	16067396	16068615	-	AT2G38350		araport11	protein_coding	2	16068341	16069308	+	HH
AT2G32640		araport11	protein_coding	2	13846919	13850998	-	AT2G32650		araport11	protein_coding	2	13850989	13852080	+	HH
AT2G31900	XIF	araport11	protein_coding	2	13560370	13570469	-	AT2G31910	CHX21	araport11	protein_coding	2	13570107	13574632	+	HH
AT2G03420		araport11	protein_coding	2	1033557	1035969	-	AT2G03410		araport11	protein_coding	2	1033598	1036009	+	HH
AT2G29590		araport11	protein_coding	2	12654456	12655457	-	AT2G29600		araport11	protein_coding	2	12655151	12657296	+	HH
AT2G45260		araport11	protein_coding	2	18664390	18666475	-	AT2G45270	GCP1	araport11	protein_coding	2	18666409	18669873	+	HH
AT2G34450		araport11	protein_coding	2	14526619	14529601	-	AT2G34460		araport11	protein_coding	2	14529558	14530958	+	HH
AT2G47200		araport11	protein_coding	2	19377575	19378331	-	AT2G47210	SWC4	araport11	protein_coding	2	19377719	19382436	+	HH
AT2G40770		araport11	protein_coding	2	17013269	17021606	-	AT2G40780		araport11	protein_coding	2	17021505	17022944	+	HH
AT2G23980	ATCNGC6	araport11	protein_coding	2	10201104	10205422	-	AT2G23985		araport11	protein_coding	2	10204802	10206522	+	HH
AT2G44198		araport11	protein_coding	2	18276066	18276164	-	AT2G44200		araport11	protein_coding	2	18276152	18278627	+	HH
AT2G14810		araport11	protein_coding	2	6357465	6358470	-	AT2G14820	NPY2	araport11	protein_coding	2	6358256	6361528	+	HH
AT2G33685		araport11	protein_coding	2	14252115	14252495	-	AT2G33690		araport11	protein_coding	2	14252154	14252643	+	HH
AT2G33735		araport11	protein_coding	2	14268269	14269616	-	AT2G33740	CUTA	araport11	protein_coding	2	14269461	14271723	+	HH
AT2G41230	ORS1	araport11	protein_coding	2	17194748	17195697	-	AT2G41231		araport11	protein_coding	2	17195292	17195915	+	HH
AT2G23348		araport11	protein_coding	2	9940742	9942932	-	AT2G23350	PAB4	araport11	protein_coding	2	9942915	9946347	+	HH
AT2G22240	IPS2	araport11	protein_coding	2	9451605	9454300	-	AT2G22241		araport11	protein_coding	2	9454244	9454399	+	HH
AT2G02497		araport11	protein_coding	2	668920	670055	-	AT2G02498		araport11	protein_coding	2	669760	670204	+	HH
AT2G21595		araport11	protein_coding	2	9242205	9242951	-	AT2G21600	RER1B	araport11	protein_coding	2	9242782	9244945	+	HH
AT2G32080	PURA1	araport11	protein_coding	2	13642237	13644421	-	AT2G32090		araport11	protein_coding	2	13644298	13645969	+	HH
AT4G19645		araport11	protein_coding	4	10689758	10692831	-	AT4G19650		araport11	protein_coding	4	10691674	10695998	+	HH
AT4G39680		araport11	protein_coding	4	18414306	18417608	-	AT4G39690		araport11	protein_coding	4	18417586	18422089	+	HH
AT4G35519		araport11	protein_coding	4	16865248	16865370	-	AT4G35520	MLH3	araport11	protein_coding	4	16865304	16871527	+	HH
AT4G19480		araport11	protein_coding	4	10614780	10615316	-	AT4G19485		araport11	protein_coding	4	10614820	10615332	+	HH
AT4G14790	SUV3	araport11	protein_coding	4	8495701	8500237	-	AT4G14800	PBD2	araport11	protein_coding	4	8500193	8502589	+	HH
AT4G12380		araport11	protein_coding	4	7333301	7334469	-	AT4G12382		araport11	protein_coding	4	7333918	7334977	+	HH
AT4G05095		araport11	protein_coding	4	2613798	2614214	-	AT4G05097		araport11	protein_coding	4	2614015	2614563	+	HH
AT4G21926		araport11	protein_coding	4	11638658	11640164	-	AT4G21930		araport11	protein_coding	4	11639757	11640583	+	HH
AT4G23820		araport11	protein_coding	4	12397038	12400231	-	AT4G23840		araport11	protein_coding	4	12400177	12403487	+	HH
AT4G03490		araport11	protein_coding	4	1549176	1554159	-	AT4G03500		araport11	protein_coding	4	1553092	1556704	+	HH
AT4G22350		araport11	protein_coding	4	11803768	11807417	-	AT4G22360		araport11	protein_coding	4	11807257	11810117	+	HH
AT4G21860	MSRB2	araport11	protein_coding	4	11599645	11601724	-	AT4G21865		araport11	protein_coding	4	11601706	11603283	+	HH
AT4G28060	COX6B-3	araport11	protein_coding	4	13943781	13945773	-	AT4G28068		araport11	protein_coding	4	13945738	13945842	+	HH
AT4G36140		araport11	protein_coding	4	17098612	17104576	-	AT4G36150		araport11	protein_coding	4	17104542	17108825	+	HH
AT4G19985		araport11	protein_coding	4	10830232	10832272	-	AT4G19990	FRS1	araport11	protein_coding	4	10832214	10835702	+	HH
AT4G30890	UBP24	araport11	protein_coding	4	15036020	15039417	-	AT4G30900		araport11	protein_coding	4	15039336	15042401	+	HH
AT4G14840		araport11	protein_coding	4	8511487	8513980	-	AT4G14850	LOI1	araport11	protein_coding	4	8513807	8516360	+	HH
AT4G33500		araport11	protein_coding	4	16112624	16116383	-	AT4G33510	DHS2	araport11	protein_coding	4	16116371	16118825	+	HH
AT4G32680		araport11	protein_coding	4	15763237	15765169	-	AT4G32690	GLB3	araport11	protein_coding	4	15765112	15767106	+	HH
AT4G18500		araport11	protein_coding	4	10209148	10209411	-	AT4G18501		araport11	protein_coding	4	10209174	10209733	+	HH
AT4G12010	DSC1	araport11	protein_coding	4	7196991	7201571	-	AT4G12020	WRKY19	araport11	protein_coding	4	7201522	7209692	+	HH
AT4G19095		araport11	protein_coding	4	10452889	10453521	-	AT4G19100	PAM68	araport11	protein_coding	4	10453415	10454515	+	HH
AT4G23460	BETAC-AD	araport11	protein_coding	4	12243671	12249018	-	AT4G23470		araport11	protein_coding	4	12248842	12251396	+	HH
AT4G36791		araport11	protein_coding	4	17338871	17339077	-	AT4G36795		araport11	protein_coding	4	17338904	17339161	+	HH
AT4G21510	SKIP27	araport11	protein_coding	4	11445849	11447429	-	AT4G21515		araport11	protein_coding	4	11447008	11447452	+	HH
AT4G03400	DFL2	araport11	protein_coding	4	1497536	1501599	-	AT4G03410		araport11	protein_coding	4	1501168	1503699	+	HH
AT4G03620		araport11	protein_coding	4	1606702	1608665	-	AT4G03625		araport11	protein_coding	4	1608516	1608710	+	HH
AT4G26960		araport11	protein_coding	4	13538669	13539653	-	AT4G26965		araport11	protein_coding	4	13539505	13542466	+	HH
AT4G00342		araport11	protein_coding	4	151733	151912	-	AT4G00350	DTX34	araport11	protein_coding	4	151849	154178	+	HH
AT4G24030		araport11	protein_coding	4	12486247	12486633	-	AT4G24026		araport11	protein_coding	4	12486343	12486855	+	HH
AT4G30000		araport11	protein_coding	4	14670156	14672669	-	AT4G30010		araport11	protein_coding	4	14672669	14674225	+	HH
AT4G28750	PSAE1	araport11	protein_coding	4	14202758	14204061	-	AT4G28755		araport11	protein_coding	4	14203626	14204377	+	HH
AT4G20290		araport11	protein_coding	4	10955159	10955584	-	AT4G20300		araport11	protein_coding	4	10955311	10959239	+	HH
AT4G36390		araport11	protein_coding	4	17194573	17197247	-	AT4G36400	D2HGDH	araport11	protein_coding	4	17197188	17200932	+	HH
AT4G19830	FKBP17-1	araport11	protein_coding	4	10772335	10774087	-	AT4G19840	PP2A1	araport11	protein_coding	4	10773804	10775942	+	HH
AT4G38495		araport11	protein_coding	4	18007357	18008071	-	AT4G38500		araport11	protein_coding	4	18007756	18010903	+	HH
AT4G21520		araport11	protein_coding	4	11447429	11450571	-	AT4G21530	APC4	araport11	protein_coding	4	11450552	11456007	+	HH
AT4G21100	DDB1B	araport11	protein_coding	4	11258759	11265605	-	AT4G21105		araport11	protein_coding	4	11265479	11267056	+	HH
AT4G33530	POT13	araport11	protein_coding	4	16126179	16130608	-	AT4G33540		araport11	protein_coding	4	16130593	16133969	+	HH
AT4G01897		araport11	protein_coding	4	820336	821618	-	AT4G01900	GLB1	araport11	protein_coding	4	821546	823569	+	HH
AT4G09589		araport11	protein_coding	4	6065666	6066323	-	AT4G09590	NHL22	araport11	protein_coding	4	6066128	6066763	+	HH
AT4G36160	ANAC076	araport11	protein_coding	4	17110645	17114141	-	AT4G36170		araport11	protein_coding	4	17113872	17119834	+	HH
AT4G38150		araport11	protein_coding	4	17900570	17902282	-	AT4G38160	pde191	araport11	protein_coding	4	17902266	17904330	+	HH
AT4G04470	PMP22	araport11	protein_coding	4	2227661	2230485	-	AT4G04480		araport11	protein_coding	4	2229649	2230851	+	HH
AT4G02050	STP7	araport11	protein_coding	4	898307	901072	-	AT4G02060	MCM7	araport11	protein_coding	4	900636	905591	+	HH
AT4G30750		araport11	protein_coding	4	14980853	14982404	-	AT4G30760		araport11	protein_coding	4	14982359	14983494	+	HH
AT4G20250		araport11	protein_coding	4	10937990	10940644	-	AT4G20260	PCAP1	araport11	protein_coding	4	10940414	10943561	+	HH
AT4G12543		araport11	protein_coding	4	7434094	7434642	-	AT4G12545	AIR1B	araport11	protein_coding	4	7434199	7434858	+	HH
AT4G38910	BPC5	araport11	protein_coding	4	18145188	18147080	-	AT4G38920	VHA-c3	araport11	protein_coding	4	18147027	18149315	+	HH
AT4G31150		araport11	protein_coding	4	15143217	15145640	-	AT4G31160	DCAF1	araport11	protein_coding	4	15145628	15153112	+	HH
AT4G37409		araport11	protein_coding	4	17590769	17592911	-	AT4G37410	CYP81F4	araport11	protein_coding	4	17590772	17592920	+	HH
AT4G00760	APRR8	araport11	protein_coding	4	327025	333477	-	AT4G00770		araport11	protein_coding	4	331157	333477	+	HH
AT4G16700	PSD1	araport11	protein_coding	4	9395621	9398439	-	AT4G16710		araport11	protein_coding	4	9398403	9399876	+	HH
AT4G18215		araport11	protein_coding	4	10077201	10079928	-	AT4G18220	PUP21	araport11	protein_coding	4	10078638	10080362	+	HH
AT4G20690		araport11	protein_coding	4	11097242	11098024	-	AT4G20700		araport11	protein_coding	4	11097843	11100408	+	HH
ATMG00870	ORF184	araport11	protein_coding	Mt	236927	237481	-	ATMG00880	ORF187	araport11	protein_coding	Mt	237053	237616	+	HH
ATMG00310	ORF154	araport11	protein_coding	Mt	90883	91347	-	ATMG00320	ORF127	araport11	protein_coding	Mt	91001	91384	+	HH
AT1G75310	AUL1	araport11	protein_coding	1	28260801	28266323	+	AT1G75330	OTC	araport11	protein_coding	1	28266259	28268416	-	TT
AT1G79710		araport11	protein_coding	1	29994962	29997201	+	AT1G79720		araport11	protein_coding	1	29997127	29999045	-	TT
AT1G80840	WRKY40	araport11	protein_coding	1	30383561	30385499	+	AT1G80850		araport11	protein_coding	1	30385449	30387602	-	TT
AT1G71300		araport11	protein_coding	1	26874064	26878319	+	AT1G71310	RAD52-1	araport11	protein_coding	1	26877745	26880064	-	TT
AT1G09795	HISN1B	araport11	protein_coding	1	3173534	3176910	+	AT1G09800		araport11	protein_coding	1	3176883	3180734	-	TT
AT1G26700	MLO14	araport11	protein_coding	1	9227378	9232437	+	AT1G26710		araport11	protein_coding	1	9232328	9233206	-	TT
AT1G06240		araport11	protein_coding	1	1911095	1913295	+	AT1G06250		araport11	protein_coding	1	1913175	1914895	-	TT
AT1G52500	FPG1	araport11	protein_coding	1	19559880	19563113	+	AT1G52510		araport11	protein_coding	1	19561510	19565272	-	TT
AT1G77230		araport11	protein_coding	1	29016120	29019768	+	AT1G77240	AEE4	araport11	protein_coding	1	29017958	29019789	-	TT
AT1G50310	STP9	araport11	protein_coding	1	18635955	18638449	+	AT1G50320	ATHX	araport11	protein_coding	1	18638384	18639536	-	TT
AT1G10522	PRIN2	araport11	protein_coding	1	3469512	3471488	+	AT1G10530		araport11	protein_coding	1	3471456	3472674	-	TT
AT1G76850	SEC5A	araport11	protein_coding	1	28847871	28854499	+	AT1G76860	LSM3B	araport11	protein_coding	1	28854414	28855750	-	TT
AT1G77120	ADH1	araport11	protein_coding	1	28975255	28977417	+	AT1G77122		araport11	protein_coding	1	28977357	28978750	-	TT
AT1G44120		araport11	protein_coding	1	16780059	16787623	+	AT1G44130		araport11	protein_coding	1	16787508	16789436	-	TT
AT1G66465		araport11	protein_coding	1	24788868	24790516	+	AT1G66460		araport11	protein_coding	1	24789735	24792163	-	TT
AT1G78476		araport11	protein_coding	1	29523982	29526284	+	AT1G78480		araport11	protein_coding	1	29525501	29526363	-	TT
AT1G31480	SGR2	araport11	protein_coding	1	11265816	11271701	+	AT1G31490		araport11	protein_coding	1	11271228	11273294	-	TT
AT1G04030		araport11	protein_coding	1	1040375	1042892	+	AT1G04040		araport11	protein_coding	1	1042362	1043887	-	TT
AT1G18880	NPF2.9	araport11	protein_coding	1	6520721	6523368	+	AT1G18890	CPK10	araport11	protein_coding	1	6522764	6526075	-	TT
AT1G50740	FAX5	araport11	protein_coding	1	18807672	18809035	+	AT1G50745		araport11	protein_coding	1	18808866	18810504	-	TT
AT1G15950	CCR1	araport11	protein_coding	1	5478603	5482180	+	AT1G15960	NRAMP6	araport11	protein_coding	1	5481665	5486105	-	TT
AT1G67780		araport11	protein_coding	1	25412666	25415797	+	AT1G67785		araport11	protein_coding	1	25415771	25417222	-	TT
AT1G55020	LOX1	araport11	protein_coding	1	20525654	20530468	+	AT1G55030		araport11	protein_coding	1	20530417	20532151	-	TT
AT1G75210		araport11	protein_coding	1	28223836	28229082	+	AT1G75220		araport11	protein_coding	1	28229026	28233134	-	TT
AT1G45243		araport11	protein_coding	1	17147058	17147849	+	AT1G45231		araport11	protein_coding	1	17147707	17151211	-	TT
AT1G28520	VOZ1	araport11	protein_coding	1	10029083	10031990	+	AT1G28530		araport11	protein_coding	1	10031985	10035638	-	TT
AT1G32060	PRK	araport11	protein_coding	1	11532199	11534639	+	AT1G32070	NSI	araport11	protein_coding	1	11534607	11536437	-	TT
AT1G15240		araport11	protein_coding	1	5243383	5248693	+	AT1G15250	RPL37A	araport11	protein_coding	1	5248664	5249676	-	TT
AT1G53090	SPA4	araport11	protein_coding	1	19783185	19786902	+	AT1G53100		araport11	protein_coding	1	19786900	19789150	-	TT
AT1G16370	2022-10-06	araport11	protein_coding	1	5596633	5598447	+	AT1G16380	CHX1	araport11	protein_coding	1	5598411	5601367	-	TT
AT1G56000		araport11	protein_coding	1	20944136	20946718	+	AT1G56010	NAC021	araport11	protein_coding	1	20946571	20949281	-	TT
AT1G28250		araport11	protein_coding	1	9874247	9875579	+	AT1G28260	SMG7L	araport11	protein_coding	1	9875527	9879433	-	TT
AT1G49350		araport11	protein_coding	1	18264944	18267270	+	AT1G49360		araport11	protein_coding	1	18267231	18269465	-	TT
AT1G21370		araport11	protein_coding	1	7483781	7485666	+	AT1G21380	TOL3	araport11	protein_coding	1	7485636	7488780	-	TT
AT1G79340	AMC4	araport11	protein_coding	1	29842587	29844638	+	AT1G79350	FGT1	araport11	protein_coding	1	29844621	29853466	-	TT
AT1G79270	ECT8	araport11	protein_coding	1	29815470	29819678	+	AT1G79280	NUA	araport11	protein_coding	1	29818970	29833016	-	TT
AT1G71010	FAB1C	araport11	protein_coding	1	26782048	26788973	+	AT1G71015		araport11	protein_coding	1	26788861	26790262	-	TT
AT1G50520	CYP705A27	araport11	protein_coding	1	18719378	18721219	+	AT1G50530		araport11	protein_coding	1	18721212	18721729	-	TT
AT1G26090		araport11	protein_coding	1	9020380	9022769	+	AT1G26100	CYB561D	araport11	protein_coding	1	9022542	9024081	-	TT
AT1G11410		araport11	protein_coding	1	3840877	3844479	+	AT1G11420	DUF2	araport11	protein_coding	1	3844461	3846956	-	TT
AT1G52530		araport11	protein_coding	1	19568588	19570058	+	AT1G52540		araport11	protein_coding	1	19570058	19572204	-	TT
AT1G62720		araport11	protein_coding	1	23227532	23229150	+	AT1G62730		araport11	protein_coding	1	23229059	23230818	-	TT
AT1G07850		araport11	protein_coding	1	2426705	2429225	+	AT1G07860		araport11	protein_coding	1	2428911	2429431	-	TT
AT1G07850		araport11	protein_coding	1	2426705	2429225	+	AT1G07870		araport11	protein_coding	1	2428773	2432091	-	TT
AT1G49530	GGPP6	araport11	protein_coding	1	18332429	18333689	+	AT1G49540	ELP2	araport11	protein_coding	1	18333623	18337520	-	TT
AT1G08035	SMR16	araport11	protein_coding	1	2494402	2495313	+	AT1G08040		araport11	protein_coding	1	2495309	2498764	-	TT
AT1G22660		araport11	protein_coding	1	8017281	8021930	+	AT1G22670	RMR3	araport11	protein_coding	1	8021835	8023516	-	TT
AT1G19990		araport11	protein_coding	1	6935218	6936928	+	AT1G20000	TAF11B	araport11	protein_coding	1	6936898	6937666	-	TT
AT1G09870		araport11	protein_coding	1	3205579	3208714	+	AT1G09880		araport11	protein_coding	1	3208712	3213468	-	TT
AT1G67920		araport11	protein_coding	1	25473544	25474140	+	AT1G67930		araport11	protein_coding	1	25474140	25477545	-	TT
AT1G16740		araport11	protein_coding	1	5727622	5729115	+	AT1G16750		araport11	protein_coding	1	5729057	5731934	-	TT
AT1G17840	ABCG11	araport11	protein_coding	1	6142402	6146521	+	AT1G17850	STR8	araport11	protein_coding	1	6145926	6148940	-	TT
AT1G24280	G6PD3	araport11	protein_coding	1	8609338	8612580	+	AT1G24290		araport11	protein_coding	1	8612505	8614283	-	TT
AT1G14780		araport11	protein_coding	1	5090809	5094152	+	AT1G14790	RDR1	araport11	protein_coding	1	5093961	5098270	-	TT
AT1G13620	RGF2	araport11	protein_coding	1	4668366	4669471	+	AT1G13630		araport11	protein_coding	1	4669425	4673073	-	TT
AT1G01630		araport11	protein_coding	1	228799	230979	+	AT1G01640		araport11	protein_coding	1	230908	232630	-	TT
AT1G77460	CSI3	araport11	protein_coding	1	29103608	29111956	+	AT1G77470	RFC5	araport11	protein_coding	1	29111948	29114548	-	TT
AT1G71430		araport11	protein_coding	1	26920440	26921152	+	AT1G71440	TFCE	araport11	protein_coding	1	26921060	26924431	-	TT
AT1G21430	YUC11	araport11	protein_coding	1	7500845	7502186	+	AT1G21440		araport11	protein_coding	1	7502082	7504275	-	TT
AT1G23100		araport11	protein_coding	1	8195776	8196475	+	AT1G23110		araport11	protein_coding	1	8196447	8198331	-	TT
AT1G55870	PARN	araport11	protein_coding	1	20895582	20898868	+	AT1G55880		araport11	protein_coding	1	20898793	20901247	-	TT
AT1G50900	LTD	araport11	protein_coding	1	18866197	18867204	+	AT1G50910		araport11	protein_coding	1	18866753	18869933	-	TT
AT1G74300		araport11	protein_coding	1	27935156	27936608	+	AT1G74310	CLPB1	araport11	protein_coding	1	27936508	27940369	-	TT
AT1G07250	UGT71C4	araport11	protein_coding	1	2225759	2227608	+	AT1G07260	UGT71C3	araport11	protein_coding	1	2227594	2229357	-	TT
AT1G50480	THFS	araport11	protein_coding	1	18701882	18704938	+	AT1G50490	UBC20	araport11	protein_coding	1	18704805	18706657	-	TT
AT1G20540		araport11	protein_coding	1	7112611	7115362	+	AT1G20550	OFUT6	araport11	protein_coding	1	7115241	7118331	-	TT
AT1G35620	PDIL5-2	araport11	protein_coding	1	13156346	13158467	+	AT1G35625	RMR6	araport11	protein_coding	1	13158466	13160284	-	TT
AT1G33470		araport11	protein_coding	1	12144440	12147208	+	AT1G33475	PHYL1.2	araport11	protein_coding	1	12147188	12148380	-	TT
AT1G78890		araport11	protein_coding	1	29656430	29658634	+	AT1G78895	RTNLB22	araport11	protein_coding	1	29658116	29660006	-	TT
AT1G70760	ndhL	araport11	protein_coding	1	26687202	26688384	+	AT1G70770		araport11	protein_coding	1	26687798	26691281	-	TT
AT1G48820		araport11	protein_coding	1	18055229	18059521	+	AT1G48830	RPS7A	araport11	protein_coding	1	18059450	18061302	-	TT
AT1G17070	STIPL1	araport11	protein_coding	1	5837590	5840332	+	AT1G17080		araport11	protein_coding	1	5840269	5841745	-	TT
AT1G53490	HEI10	araport11	protein_coding	1	19963267	19966952	+	AT1G53500	RHM2	araport11	protein_coding	1	19966944	19969757	-	TT
AT1G63460	GPX8	araport11	protein_coding	1	23534946	23536467	+	AT1G63470	AHL5	araport11	protein_coding	1	23536466	23539242	-	TT
AT1G73750		araport11	protein_coding	1	27736546	27739210	+	AT1G73760		araport11	protein_coding	1	27739168	27742008	-	TT
AT1G72800		araport11	protein_coding	1	27397089	27398500	+	AT1G72810	TS2	araport11	protein_coding	1	27397877	27400474	-	TT
AT1G09000	ANP1	araport11	protein_coding	1	2891019	2895182	+	AT1G09010	EBM	araport11	protein_coding	1	2895166	2899446	-	TT
AT1G56105		araport11	protein_coding	1	20983737	20984402	+	AT1G56110	NOP56	araport11	protein_coding	1	20984273	20986952	-	TT
AT1G55510	BCDH	araport11	protein_coding	1	20723279	20725747	+	AT1G55520	TBP2	araport11	protein_coding	1	20725470	20728093	-	TT
AT1G75335		araport11	protein_coding	1	28268541	28269002	+	AT1G75340	CG1	araport11	protein_coding	1	28268968	28272081	-	TT
AT1G80625		araport11	protein_coding	1	30307505	30308844	+	AT1G80630		araport11	protein_coding	1	30308696	30310667	-	TT
AT1G52690	LEA7	araport11	protein_coding	1	19619724	19621534	+	AT1G52695		araport11	protein_coding	1	19621238	19623461	-	TT
AT1G15720	TRFL5	araport11	protein_coding	1	5406025	5407486	+	AT1G15730		araport11	protein_coding	1	5407401	5410043	-	TT
AT1G43900		araport11	protein_coding	1	16654030	16655928	+	AT1G43910		araport11	protein_coding	1	16655884	16657686	-	TT
AT1G64660	MGL	araport11	protein_coding	1	24028830	24030780	+	AT1G64670	BDG1	araport11	protein_coding	1	24030743	24033674	-	TT
AT1G55930	CBSDUFCH2	araport11	protein_coding	1	20918683	20922786	+	AT1G55940	CYP708A1	araport11	protein_coding	1	20922342	20924587	-	TT
AT1G48350	RPL18	araport11	protein_coding	1	17867102	17868432	+	AT1G48355		araport11	protein_coding	1	17868121	17868536	-	TT
AT1G69010	BIM2	araport11	protein_coding	1	25941629	25944265	+	AT1G69020		araport11	protein_coding	1	25943886	25947211	-	TT
AT1G30870	PER7	araport11	protein_coding	1	10991478	10993083	+	AT1G30880		araport11	protein_coding	1	10993002	10994152	-	TT
AT1G01160	GIF2	araport11	protein_coding	1	72339	74096	+	AT1G01170		araport11	protein_coding	1	73931	74737	-	TT
AT1G27060		araport11	protein_coding	1	9394907	9396673	+	AT1G27070	PTST2	araport11	protein_coding	1	9396658	9399500	-	TT
AT1G32960	SBT3.3	araport11	protein_coding	1	11945250	11948650	+	AT1G32970	SBT3.2	araport11	protein_coding	1	11948650	11951982	-	TT
AT1G56085		araport11	protein_coding	1	20976515	20977561	+	AT1G56090		araport11	protein_coding	1	20977541	20979448	-	TT
AT1G01730		araport11	protein_coding	1	270797	272189	+	AT1G01740	BSK4	araport11	protein_coding	1	272111	274930	-	TT
AT1G26500		araport11	protein_coding	1	9158380	9159897	+	AT1G26510		araport11	protein_coding	1	9159851	9161044	-	TT
AT1G28380	NSL1	araport11	protein_coding	1	9963448	9966320	+	AT1G28390		araport11	protein_coding	1	9966186	9968495	-	TT
AT1G10150	PP2A10	araport11	protein_coding	1	3325799	3327614	+	AT1G10155	ATPP2-A10	araport11	protein_coding	1	3325825	3328448	-	TT
AT1G16810		araport11	protein_coding	1	5755588	5756895	+	AT1G16820		araport11	protein_coding	1	5756835	5758653	-	TT
AT1G30110	NUDT25	araport11	protein_coding	1	10581735	10584152	+	AT1G30120	PDH-E1	araport11	protein_coding	1	10584105	10586680	-	TT
AT1G78970	LUP1	araport11	protein_coding	1	29703055	29708175	+	AT1G78980	SRF5	araport11	protein_coding	1	29707625	29711421	-	TT
AT1G09610	GXM1	araport11	protein_coding	1	3111694	3112873	+	AT1G09620		araport11	protein_coding	1	3112778	3116699	-	TT
AT1G18180		araport11	protein_coding	1	6255736	6257900	+	AT1G18190	GC2	araport11	protein_coding	1	6257851	6261501	-	TT
AT1G67350		araport11	protein_coding	1	25235271	25236878	+	AT1G67360		araport11	protein_coding	1	25236781	25238216	-	TT
AT1G35720	ANN1	araport11	protein_coding	1	13225168	13227239	+	AT1G35730	APUM9	araport11	protein_coding	1	13227137	13229931	-	TT
AT1G72180	CEPR2	araport11	protein_coding	1	27162820	27167430	+	AT1G72190		araport11	protein_coding	1	27167363	27169754	-	TT
AT1G19710		araport11	protein_coding	1	6814704	6816876	+	AT1G19715	JAL3	araport11	protein_coding	1	6816702	6819542	-	TT
AT1G68980		araport11	protein_coding	1	25932955	25935030	+	AT1G68990	MGP3	araport11	protein_coding	1	25934997	25940996	-	TT
AT1G73640	RABA6A	araport11	protein_coding	1	27686672	27688127	+	AT1G73650		araport11	protein_coding	1	27688123	27690307	-	TT
AT1G20050	HYD1	araport11	protein_coding	1	6949043	6950509	+	AT1G20060		araport11	protein_coding	1	6950393	6956400	-	TT
AT1G72250		araport11	protein_coding	1	27192740	27198379	+	AT1G72260	THI2.1	araport11	protein_coding	1	27198356	27199468	-	TT
AT1G02420		araport11	protein_coding	1	493639	495158	+	AT1G02430	ATARFD1B	araport11	protein_coding	1	495050	496332	-	TT
AT1G32460		araport11	protein_coding	1	11738118	11739326	+	AT1G32470	GDH3	araport11	protein_coding	1	11739304	11740399	-	TT
AT1G17360		araport11	protein_coding	1	5946448	5951561	+	AT1G17370	UBP1B	araport11	protein_coding	1	5951542	5955143	-	TT
AT1G14150	PNSL2	araport11	protein_coding	1	4839801	4840823	+	AT1G14160		araport11	protein_coding	1	4840562	4841848	-	TT
AT1G65080	ALB3L2	araport11	protein_coding	1	24176563	24180871	+	AT1G65090		araport11	protein_coding	1	24180830	24183300	-	TT
AT1G24159		araport11	protein_coding	1	8552775	8553385	+	AT1G24160		araport11	protein_coding	1	8553313	8556750	-	TT
AT1G73970		araport11	protein_coding	1	27816778	27820170	+	AT1G73980	TTM1	araport11	protein_coding	1	27820060	27824127	-	TT
AT1G74580		araport11	protein_coding	1	28020548	28023905	+	AT1G74590	GSTU10	araport11	protein_coding	1	28023627	28024860	-	TT
AT1G54680		araport11	protein_coding	1	20413012	20414574	+	AT1G54690	HTA3	araport11	protein_coding	1	20414316	20415287	-	TT
AT1G78500	PEN6	araport11	protein_coding	1	29531467	29535204	+	AT1G78510	SPS1	araport11	protein_coding	1	29535060	29537482	-	TT
AT1G47330	CBSDUF7	araport11	protein_coding	1	17351018	17353875	+	AT1G47340		araport11	protein_coding	1	17353847	17356564	-	TT
AT1G04210		araport11	protein_coding	1	1114375	1119739	+	AT1G04220	KCS2	araport11	protein_coding	1	1119699	1122786	-	TT
AT1G06450	CAF1-1	araport11	protein_coding	1	1965840	1967219	+	AT1G06460	ACD32.1	araport11	protein_coding	1	1967087	1969656	-	TT
AT1G79460	GA2	araport11	protein_coding	1	29890367	29894646	+	AT1G79470	IMPDH	araport11	protein_coding	1	29894569	29897166	-	TT
AT1G05200	GLR3.4	araport11	protein_coding	1	1504941	1509152	+	AT1G05205		araport11	protein_coding	1	1509103	1510341	-	TT
AT1G77765		araport11	protein_coding	1	29244775	29246281	+	AT1G77770		araport11	protein_coding	1	29246074	29248150	-	TT
AT1G62190	FAD4L1	araport11	protein_coding	1	22980817	22982007	+	AT1G62200		araport11	protein_coding	1	22980934	22984422	-	TT
AT1G26130		araport11	protein_coding	1	9033016	9039099	+	AT1G26140		araport11	protein_coding	1	9038708	9039540	-	TT
AT1G02305	CATHB2	araport11	protein_coding	1	455688	458164	+	AT1G02310	MAN1	araport11	protein_coding	1	458133	460831	-	TT
AT1G29435		araport11	protein_coding	1	10303890	10305584	+	AT1G29450	SAUR64	araport11	protein_coding	1	10305553	10306595	-	TT
AT1G66930	LRK10L-2.7	araport11	protein_coding	1	24969937	24973320	+	AT1G66940		araport11	protein_coding	1	24973028	24974946	-	TT
AT1G43850	SEU	araport11	protein_coding	1	16616988	16622049	+	AT1G43860		araport11	protein_coding	1	16620769	16624504	-	TT
AT1G19850	ARF5	araport11	protein_coding	1	6886669	6891404	+	AT1G19860		araport11	protein_coding	1	6891382	6894752	-	TT
AT1G77270		araport11	protein_coding	1	29027753	29031386	+	AT1G77280		araport11	protein_coding	1	29030998	29034822	-	TT
AT1G21640	NADK2	araport11	protein_coding	1	7588414	7592890	+	AT1G21650	SECA2	araport11	protein_coding	1	7592664	7604229	-	TT
AT1G79840	GL2	araport11	protein_coding	1	30036956	30041440	+	AT1G79850	RPS17	araport11	protein_coding	1	30041243	30041952	-	TT
AT1G15480		araport11	protein_coding	1	5317973	5320630	+	AT1G15490		araport11	protein_coding	1	5320615	5323895	-	TT
AT1G23880		araport11	protein_coding	1	8435657	8438811	+	AT1G23890		araport11	protein_coding	1	8438766	8440866	-	TT
AT1G33020		araport11	protein_coding	1	11962746	11964832	+	AT1G33030		araport11	protein_coding	1	11964776	11966320	-	TT
AT1G75170		araport11	protein_coding	1	28213666	28215887	+	AT1G75180		araport11	protein_coding	1	28215836	28218801	-	TT
AT1G74210	GDPD5	araport11	protein_coding	1	27910314	27912941	+	AT1G74220		araport11	protein_coding	1	27912931	27914161	-	TT
AT1G80890		araport11	protein_coding	1	30397128	30398210	+	AT1G80900	MRS2-10	araport11	protein_coding	1	30398150	30400399	-	TT
AT1G74730		araport11	protein_coding	1	28078852	28079987	+	AT1G74740	CPK30	araport11	protein_coding	1	28079946	28082671	-	TT
AT1G21270	WAK2	araport11	protein_coding	1	7444749	7448483	+	AT1G21280		araport11	protein_coding	1	7447490	7448483	-	TT
AT1G61565		araport11	protein_coding	1	22715075	22717595	+	AT1G61566	RALFL9	araport11	protein_coding	1	22717060	22717610	-	TT
AT1G62580		araport11	protein_coding	1	23173286	23176931	+	AT1G62590		araport11	protein_coding	1	23176930	23179248	-	TT
AT1G61415		araport11	protein_coding	1	22659661	22660967	+	AT1G61420		araport11	protein_coding	1	22660460	22664502	-	TT
AT1G65840	PAO4	araport11	protein_coding	1	24489758	24493077	+	AT1G65845		araport11	protein_coding	1	24493011	24493923	-	TT
AT1G72360	HRE1	araport11	protein_coding	1	27241696	27242968	+	AT1G72370	RPSAA	araport11	protein_coding	1	27242845	27244931	-	TT
AT1G03380	ATG18G	araport11	protein_coding	1	835767	841373	+	AT1G03390		araport11	protein_coding	1	841033	842418	-	TT
AT1G60420		araport11	protein_coding	1	22261754	22264408	+	AT1G60430	ARPC3	araport11	protein_coding	1	22264385	22266079	-	TT
AT1G49220	ATL10	araport11	protein_coding	1	18205934	18206701	+	AT1G49225		araport11	protein_coding	1	18206312	18211390	-	TT
AT1G61150	GID8	araport11	protein_coding	1	22542402	22545661	+	AT1G61160		araport11	protein_coding	1	22544868	22546230	-	TT
AT1G17810	TIP3-2	araport11	protein_coding	1	6130025	6131627	+	AT1G17820		araport11	protein_coding	1	6131537	6135345	-	TT
AT1G31175		araport11	protein_coding	1	11140471	11142716	+	AT1G31180	ATIMD3	araport11	protein_coding	1	11142461	11144717	-	TT
AT1G05380		araport11	protein_coding	1	1576822	1582672	+	AT1G05385	PSB27-2	araport11	protein_coding	1	1582671	1583760	-	TT
AT1G14500		araport11	protein_coding	1	4960308	4961800	+	AT1G14510	AL7	araport11	protein_coding	1	4961594	4964515	-	TT
AT1G01720	NAC002	araport11	protein_coding	1	267993	269819	+	AT1G01725		araport11	protein_coding	1	269792	270859	-	TT
AT1G29930	LHCB1.3	araport11	protein_coding	1	10477885	10479114	+	AT1G29940	NRPA2	araport11	protein_coding	1	10479007	10486824	-	TT
AT1G49820	MTK	araport11	protein_coding	1	18442882	18445350	+	AT1G49830		araport11	protein_coding	1	18445111	18446772	-	TT
AT1G20470		araport11	protein_coding	1	7094260	7094869	+	AT1G20480	4CLL2	araport11	protein_coding	1	7094833	7097147	-	TT
AT1G07210		araport11	protein_coding	1	2215216	2216982	+	AT1G07220		araport11	protein_coding	1	2216925	2219649	-	TT
AT1G18900		araport11	protein_coding	1	6528984	6532697	+	AT1G18910		araport11	protein_coding	1	6532559	6538145	-	TT
AT1G55190	PRA1F2	araport11	protein_coding	1	20588397	20589199	+	AT1G55200		araport11	protein_coding	1	20589129	20593000	-	TT
AT1G52320		araport11	protein_coding	1	19484221	19487997	+	AT1G52325		araport11	protein_coding	1	19487793	19488418	-	TT
AT1G48230		araport11	protein_coding	1	17805761	17808993	+	AT1G48240	NPSN12	araport11	protein_coding	1	17808988	17812106	-	TT
AT1G47250	PAF2	araport11	protein_coding	1	17319119	17321202	+	AT1G47260	GAMMACA2	araport11	protein_coding	1	17319551	17323484	-	TT
AT1G74360		araport11	protein_coding	1	27954129	27958114	+	AT1G74370		araport11	protein_coding	1	27958086	27959400	-	TT
AT1G10747	ESF1.1	araport11	protein_coding	1	3574312	3574830	+	AT1G10750		araport11	protein_coding	1	3574807	3578783	-	TT
AT1G64740	TUBA1	araport11	protein_coding	1	24050006	24052487	+	AT1G64750	ATDSS1(I)	araport11	protein_coding	1	24052362	24053923	-	TT
AT1G01950	ARK2	araport11	protein_coding	1	325316	330619	+	AT1G01960	BIG3	araport11	protein_coding	1	330588	337912	-	TT
AT1G71865		araport11	protein_coding	1	27029116	27030560	+	AT1G71866	EPFL7	araport11	protein_coding	1	27030427	27031461	-	TT
AT1G19230	RBOHE	araport11	protein_coding	1	6643942	6649375	+	AT1G19240		araport11	protein_coding	1	6649243	6650446	-	TT
AT1G24490	ALB4	araport11	protein_coding	1	8682195	8685271	+	AT1G24510	CCT5	araport11	protein_coding	1	8685271	8688247	-	TT
AT1G04230		araport11	protein_coding	1	1125515	1128788	+	AT1G04240	SHY2	araport11	protein_coding	1	1128149	1129689	-	TT
AT1G31190	IMPL1	araport11	protein_coding	1	11144772	11146930	+	AT1G31200	ATPP2-A9	araport11	protein_coding	1	11146923	11147547	-	TT
AT1G10850		araport11	protein_coding	1	3611490	3614613	+	AT1G10865		araport11	protein_coding	1	3614513	3616308	-	TT
AT1G10270	GRP23	araport11	protein_coding	1	3363432	3366493	+	AT1G10280		araport11	protein_coding	1	3366493	3369125	-	TT
AT1G29770		araport11	protein_coding	1	10424463	10425801	+	AT1G29775		araport11	protein_coding	1	10425622	10426947	-	TT
AT1G44414		araport11	protein_coding	1	16847684	16848343	+	AT1G44446	CAO	araport11	protein_coding	1	16848308	16851271	-	TT
AT1G34420		araport11	protein_coding	1	12584345	12587778	+	AT1G34430	EMB3003	araport11	protein_coding	1	12587726	12590223	-	TT
AT1G80940		araport11	protein_coding	1	30410585	30412289	+	AT1G80950	LPEAT1	araport11	protein_coding	1	30412149	30415264	-	TT
AT1G74470	CHLP	araport11	protein_coding	1	27991165	27993445	+	AT1G74480	RKD2	araport11	protein_coding	1	27993032	27994178	-	TT
AT1G63170		araport11	protein_coding	1	23425352	23427408	+	AT1G63180	UGE3	araport11	protein_coding	1	23427405	23429652	-	TT
AT1G06500		araport11	protein_coding	1	1989479	1990730	+	AT1G06515		araport11	protein_coding	1	1990634	1992228	-	TT
AT1G23730	BCA3	araport11	protein_coding	1	8395466	8398387	+	AT1G23740	AOR	araport11	protein_coding	1	8398115	8399836	-	TT
AT1G59840	CCB4	araport11	protein_coding	1	22026462	22029379	+	AT1G59850	TOR1L5	araport11	protein_coding	1	22028509	22030261	-	TT
AT1G15410		araport11	protein_coding	1	5298324	5300927	+	AT1G15415		araport11	protein_coding	1	5300742	5301489	-	TT
AT1G05510	OBAP1A	araport11	protein_coding	1	1629446	1630863	+	AT1G05520		araport11	protein_coding	1	1630849	1636018	-	TT
AT1G02980	CUL2	araport11	protein_coding	1	677360	681378	+	AT1G02990		araport11	protein_coding	1	681331	687385	-	TT
AT1G06680	PSBP1	araport11	protein_coding	1	2047634	2049439	+	AT1G06690		araport11	protein_coding	1	2049400	2052170	-	TT
AT1G09750	AED3	araport11	protein_coding	1	3157501	3159148	+	AT1G09760	U2A'	araport11	protein_coding	1	3159125	3161692	-	TT
AT1G15870		araport11	protein_coding	1	5457084	5458429	+	AT1G15880	GOS11	araport11	protein_coding	1	5458398	5460359	-	TT
AT1G08550	VDE1	araport11	protein_coding	1	2706868	2709988	+	AT1G08560	KN	araport11	protein_coding	1	2709525	2711000	-	TT
AT1G76450	PPD3	araport11	protein_coding	1	28684551	28686244	+	AT1G76460		araport11	protein_coding	1	28686181	28689208	-	TT
AT1G30620	MUR4	araport11	protein_coding	1	10854517	10858280	+	AT1G30630		araport11	protein_coding	1	10858232	10860322	-	TT
AT1G17970		araport11	protein_coding	1	6184717	6187499	+	AT1G17980	PAPS1	araport11	protein_coding	1	6187465	6191708	-	TT
AT1G18090		araport11	protein_coding	1	6224405	6227822	+	AT1G18100	MFT	araport11	protein_coding	1	6227217	6230194	-	TT
AT1G80470		araport11	protein_coding	1	30256065	30258032	+	AT1G80480	PTAC17	araport11	protein_coding	1	30258005	30260732	-	TT
AT1G10490		araport11	protein_coding	1	3453191	3460620	+	AT1G10500	ISCA	araport11	protein_coding	1	3460000	3461485	-	TT
AT1G31150		araport11	protein_coding	1	11119827	11122675	+	AT1G31160	HINT	araport11	protein_coding	1	11122604	11124220	-	TT
AT1G79780		araport11	protein_coding	1	30015712	30016856	+	AT1G79790		araport11	protein_coding	1	30016671	30018234	-	TT
AT1G25150		araport11	protein_coding	1	8821008	8822843	+	AT1G25155		araport11	protein_coding	1	8822692	8824821	-	TT
AT1G03050		araport11	protein_coding	1	707485	710041	+	AT1G03055	D27	araport11	protein_coding	1	710018	711857	-	TT
AT1G27760	SAT32	araport11	protein_coding	1	9668508	9671657	+	AT1G27770	ACA1	araport11	protein_coding	1	9671632	9676307	-	TT
AT1G07960	PDIL5-1	araport11	protein_coding	1	2467145	2469316	+	AT1G07970		araport11	protein_coding	1	2469218	2472806	-	TT
AT1G70430		araport11	protein_coding	1	26545189	26549216	+	AT1G70440	SRO3	araport11	protein_coding	1	26548952	26550636	-	TT
AT1G54830	NFYC3	araport11	protein_coding	1	20451083	20452671	+	AT1G54840	IDM2	araport11	protein_coding	1	20452593	20454266	-	TT
AT1G72660	DRG2	araport11	protein_coding	1	27353765	27356852	+	AT1G72670	iqd8	araport11	protein_coding	1	27356459	27358863	-	TT
AT1G32740		araport11	protein_coding	1	11844660	11846347	+	AT1G32750	TAF1	araport11	protein_coding	1	11846247	11856765	-	TT
AT1G60650	RZ1B	araport11	protein_coding	1	22339809	22342337	+	AT1G60660	CB5LP	araport11	protein_coding	1	22342290	22343269	-	TT
AT1G08260	POL2A	araport11	protein_coding	1	2588854	2606892	+	AT1G08270		araport11	protein_coding	1	2606269	2607507	-	TT
AT1G24310	NUP54	araport11	protein_coding	1	8624014	8626405	+	AT1G24320	GCS2	araport11	protein_coding	1	8626315	8631027	-	TT
AT1G11303		araport11	protein_coding	1	3797667	3800851	+	AT1G11310	MLO2	araport11	protein_coding	1	3800500	3804233	-	TT
AT1G12560	EXPA7	araport11	protein_coding	1	4276505	4277969	+	AT1G12570		araport11	protein_coding	1	4277947	4281131	-	TT
AT1G13190		araport11	protein_coding	1	4498764	4501624	+	AT1G13195		araport11	protein_coding	1	4501581	4503676	-	TT
AT1G71800	CSTF64	araport11	protein_coding	1	26999374	27002458	+	AT1G71810		araport11	protein_coding	1	27002414	27008184	-	TT
AT1G53550		araport11	protein_coding	1	19983411	19984637	+	AT1G53560		araport11	protein_coding	1	19984542	19986112	-	TT
AT1G17780		araport11	protein_coding	1	6123567	6125339	+	AT1G17790	GTE5	araport11	protein_coding	1	6125278	6127567	-	TT
AT1G53730	SRF6	araport11	protein_coding	1	20061405	20065713	+	AT1G53750	RPT1A	araport11	protein_coding	1	20065394	20068500	-	TT
AT1G16560		araport11	protein_coding	1	5668384	5670708	+	AT1G16570		araport11	protein_coding	1	5670577	5673600	-	TT
AT1G49200	ATL75	araport11	protein_coding	1	18198227	18199168	+	AT1G49205		araport11	protein_coding	1	18198298	18200366	-	TT
AT1G23010	LPR1	araport11	protein_coding	1	8147118	8149891	+	AT1G23020	FRO3	araport11	protein_coding	1	8149868	8153796	-	TT
AT1G55755		araport11	protein_coding	1	20846115	20847732	+	AT1G55760		araport11	protein_coding	1	20846872	20849054	-	TT
AT1G55820	GIP1L	araport11	protein_coding	1	20864339	20867761	+	AT1G55830		araport11	protein_coding	1	20867559	20870338	-	TT
AT1G12210	RFL1	araport11	protein_coding	1	4140216	4143916	+	AT1G12211		araport11	protein_coding	1	4140875	4144114	-	TT
AT1G55265		araport11	protein_coding	1	20617313	20618005	+	AT1G55270		araport11	protein_coding	1	20617954	20620146	-	TT
AT1G23820	SPDSYN1	araport11	protein_coding	1	8420265	8422985	+	AT1G23830		araport11	protein_coding	1	8422960	8424088	-	TT
AT1G31420	FEI1	araport11	protein_coding	1	11249600	11253915	+	AT1G31430	PCMP-E55	araport11	protein_coding	1	11253912	11255745	-	TT
AT1G06790		araport11	protein_coding	1	2087182	2089786	+	AT1G06800	PLA-I{gamma}1	araport11	protein_coding	1	2089417	2091686	-	TT
AT1G47657		araport11	protein_coding	1	17531871	17535174	+	AT1G47660		araport11	protein_coding	1	17533941	17535551	-	TT
AT1G14020	OFUT3	araport11	protein_coding	1	4802720	4805375	+	AT1G14030	LSMT-L	araport11	protein_coding	1	4805306	4807517	-	TT
AT1G12140	FMOGS-OX5	araport11	protein_coding	1	4121285	4124595	+	AT1G12150		araport11	protein_coding	1	4123530	4125651	-	TT
AT1G56220		araport11	protein_coding	1	21042951	21044998	+	AT1G56225		araport11	protein_coding	1	21044756	21045708	-	TT
AT1G76750	EC1.1	araport11	protein_coding	1	28811040	28811721	+	AT1G76760	ATY1	araport11	protein_coding	1	28811685	28813164	-	TT
AT1G77370		araport11	protein_coding	1	29073840	29074893	+	AT1G77380	AAP3	araport11	protein_coding	1	29074879	29077390	-	TT
AT1G48440		araport11	protein_coding	1	17906871	17908534	+	AT1G48450		araport11	protein_coding	1	17908503	17910523	-	TT
AT1G73100	SUVH3	araport11	protein_coding	1	27491184	27494182	+	AT1G73110		araport11	protein_coding	1	27494121	27496969	-	TT
AT1G10610	BHLH90	araport11	protein_coding	1	3506186	3509006	+	AT1G10620	PERK11	araport11	protein_coding	1	3509001	3512321	-	TT
AT1G68650		araport11	protein_coding	1	25775731	25777910	+	AT1G68660	CPLS1	araport11	protein_coding	1	25777851	25779249	-	TT
AT1G31800	CYP97A3	araport11	protein_coding	1	11396402	11399714	+	AT1G31810	FH14	araport11	protein_coding	1	11399607	11406809	-	TT
AT1G73720	SMU1	araport11	protein_coding	1	27724991	27730031	+	AT1G73730	EIL3	araport11	protein_coding	1	27730031	27732683	-	TT
AT1G52330		araport11	protein_coding	1	19488755	19489914	+	AT1G52340	ABA2	araport11	protein_coding	1	19489794	19491650	-	TT
AT1G04778		araport11	protein_coding	1	1339588	1340565	+	AT1G04780		araport11	protein_coding	1	1340553	1343793	-	TT
AT1G52740	HTA9	araport11	protein_coding	1	19645236	19646485	+	AT1G52750		araport11	protein_coding	1	19646465	19649340	-	TT
AT1G22800		araport11	protein_coding	1	8071789	8074357	+	AT1G22810	ERF019	araport11	protein_coding	1	8074231	8075037	-	TT
AT1G29320		araport11	protein_coding	1	10255250	10258343	+	AT1G29330	ERD2A	araport11	protein_coding	1	10258248	10261232	-	TT
AT1G15570	CYCA2-3	araport11	protein_coding	1	5361865	5365559	+	AT1G15580	IAA5	araport11	protein_coding	1	5365512	5366497	-	TT
AT1G51390	NIFU5	araport11	protein_coding	1	19050298	19052094	+	AT1G51400		araport11	protein_coding	1	19052023	19052582	-	TT
AT1G62790		araport11	protein_coding	1	23252140	23253743	+	AT1G62800	ASP4	araport11	protein_coding	1	23253703	23257546	-	TT
AT1G24540	CYP86C1	araport11	protein_coding	1	8699650	8701458	+	AT1G24545		araport11	protein_coding	1	8701112	8702477	-	TT
AT1G65280		araport11	protein_coding	1	24245122	24248762	+	AT1G65290	MTACP2	araport11	protein_coding	1	24248727	24250436	-	TT
AT1G13690	ATE1	araport11	protein_coding	1	4693282	4694410	+	AT1G13700	PGL1	araport11	protein_coding	1	4694372	4696023	-	TT
AT1G69470		araport11	protein_coding	1	26113575	26113997	+	AT1G69480	PHO1-H10	araport11	protein_coding	1	26113990	26117955	-	TT
AT1G65010		araport11	protein_coding	1	24149208	24154412	+	AT1G65020		araport11	protein_coding	1	24154344	24156616	-	TT
AT1G15810		araport11	protein_coding	1	5444220	5446564	+	AT1G15820	LHCB6	araport11	protein_coding	1	5446462	5447880	-	TT
AT1G69325		araport11	protein_coding	1	26063187	26063877	+	AT1G69330		araport11	protein_coding	1	26063662	26065518	-	TT
AT1G36380		araport11	protein_coding	1	13700765	13701632	+	AT1G36390		araport11	protein_coding	1	13701401	13703573	-	TT
AT1G48560		araport11	protein_coding	1	17952854	17955509	+	AT1G48570		araport11	protein_coding	1	17953870	17957719	-	TT
AT1G27080	NPF2.12	araport11	protein_coding	1	9400326	9403905	+	AT1G27090		araport11	protein_coding	1	9403753	9406369	-	TT
AT1G50700	CPK33	araport11	protein_coding	1	18781764	18784582	+	AT1G50710	2022-08-04	araport11	protein_coding	1	18784509	18787802	-	TT
AT1G51620		araport11	protein_coding	1	19140130	19141926	+	AT1G51630	MSR2	araport11	protein_coding	1	19141823	19144320	-	TT
AT1G29200	OFUT8	araport11	protein_coding	1	10207577	10210622	+	AT1G29220		araport11	protein_coding	1	10210520	10212722	-	TT
AT1G74550	CYP98A9	araport11	protein_coding	1	28016045	28017711	+	AT1G74560	NRP1	araport11	protein_coding	1	28017584	28020059	-	TT
AT1G24735		araport11	protein_coding	1	8757864	8759645	+	AT1G24764	ATMAP70-2	araport11	protein_coding	1	8759533	8763469	-	TT
AT1G73220	2022-10-01	araport11	protein_coding	1	27538190	27540235	+	AT1G73230		araport11	protein_coding	1	27540228	27541952	-	TT
AT1G47278		araport11	protein_coding	1	17330819	17332336	+	AT1G47280		araport11	protein_coding	1	17331972	17334412	-	TT
AT1G80270	PPR596	araport11	protein_coding	1	30180907	30183561	+	AT1G80280		araport11	protein_coding	1	30183535	30186716	-	TT
AT1G10030	ERG28	araport11	protein_coding	1	3273753	3275953	+	AT1G10040		araport11	protein_coding	1	3275891	3278779	-	TT
AT1G08620	PKDM7D	araport11	protein_coding	1	2736656	2743881	+	AT1G08630	THA1	araport11	protein_coding	1	2743761	2747967	-	TT
AT1G03750	SWI2	araport11	protein_coding	1	937826	941162	+	AT1G03760		araport11	protein_coding	1	941062	943377	-	TT
AT1G50270	PCMP-E42	araport11	protein_coding	1	18622017	18624250	+	AT1G50280		araport11	protein_coding	1	18623698	18626441	-	TT
AT1G61770	C50	araport11	protein_coding	1	22810111	22812677	+	AT1G61780		araport11	protein_coding	1	22812573	22814162	-	TT
AT1G12775		araport11	protein_coding	1	4353842	4355929	+	AT1G12780	UGE1	araport11	protein_coding	1	4355926	4358894	-	TT
AT1G71940		araport11	protein_coding	1	27078524	27080248	+	AT1G71950		araport11	protein_coding	1	27080184	27081641	-	TT
AT1G26470		araport11	protein_coding	1	9155091	9156370	+	AT1G26480	GRF12	araport11	protein_coding	1	9156279	9158093	-	TT
AT1G06320		araport11	protein_coding	1	1930523	1931449	+	AT1G06330		araport11	protein_coding	1	1931229	1932429	-	TT
AT1G02170	AMC1	araport11	protein_coding	1	411664	413554	+	AT1G02180		araport11	protein_coding	1	413522	414649	-	TT
AT1G14310		araport11	protein_coding	1	4884951	4886793	+	AT1G14315		araport11	protein_coding	1	4886768	4887933	-	TT
AT1G20925	PILS1	araport11	protein_coding	1	7289973	7292580	+	AT1G20930	CDKB2-2	araport11	protein_coding	1	7292389	7294746	-	TT
AT1G79380	RGLG4	araport11	protein_coding	1	29860491	29863316	+	AT1G79390		araport11	protein_coding	1	29863225	29864330	-	TT
AT1G13790	FDM4	araport11	protein_coding	1	4726770	4730425	+	AT1G13800		araport11	protein_coding	1	4730395	4733869	-	TT
AT1G19485		araport11	protein_coding	1	6746778	6751609	+	AT1G19490		araport11	protein_coding	1	6751544	6754073	-	TT
AT1G22250		araport11	protein_coding	1	7858864	7859766	+	AT1G22260	ZYP1A	araport11	protein_coding	1	7859630	7865263	-	TT
AT1G04945		araport11	protein_coding	1	1399174	1403112	+	AT1G04950	TAF6	araport11	protein_coding	1	1403085	1407531	-	TT
AT1G67430	RPL17B	araport11	protein_coding	1	25262134	25263857	+	AT1G67440	emb1688	araport11	protein_coding	1	25263757	25265861	-	TT
AT1G09050		araport11	protein_coding	1	2916968	2921111	+	AT1G09060		araport11	protein_coding	1	2921064	2925826	-	TT
AT1G29800		araport11	protein_coding	1	10432599	10435441	+	AT1G29810	PDL2	araport11	protein_coding	1	10435374	10437558	-	TT
AT1G07476		araport11	protein_coding	1	2295553	2296497	+	AT1G07480		araport11	protein_coding	1	2296023	2299544	-	TT
AT1G20065		araport11	protein_coding	1	6956374	6958075	+	AT1G20070		araport11	protein_coding	1	6958010	6959148	-	TT
AT1G11790	ADT1	araport11	protein_coding	1	3981153	3985219	+	AT1G11800		araport11	protein_coding	1	3985184	3987290	-	TT
AT1G29670		araport11	protein_coding	1	10375599	10377871	+	AT1G29680	OBAP2C	araport11	protein_coding	1	10377790	10378961	-	TT
AT1G48725		araport11	protein_coding	1	18019274	18020642	+	AT1G48730		araport11	protein_coding	1	18020337	18022277	-	TT
AT1G25380	NDT2	araport11	protein_coding	1	8903405	8906455	+	AT1G25390	LRK10L-1.1	araport11	protein_coding	1	8906029	8909334	-	TT
AT1G73380		araport11	protein_coding	1	27589015	27590838	+	AT1G73390		araport11	protein_coding	1	27590810	27595752	-	TT
AT1G10070	BCAT2	araport11	protein_coding	1	3288087	3290471	+	AT1G10090		araport11	protein_coding	1	3290311	3296198	-	TT
AT1G80650	RTL1	araport11	protein_coding	1	30314493	30316002	+	AT1G80660	AHA9	araport11	protein_coding	1	30315964	30320197	-	TT
AT1G12990		araport11	protein_coding	1	4433605	4436102	+	AT1G13000		araport11	protein_coding	1	4436101	4439639	-	TT
AT1G17130		araport11	protein_coding	1	5854093	5856697	+	AT1G17140	ICR1	araport11	protein_coding	1	5856573	5858550	-	TT
AT1G16060	ADAP	araport11	protein_coding	1	5508311	5511736	+	AT1G16070	TULP8	araport11	protein_coding	1	5510301	5513980	-	TT
AT1G79690	NUDT3	araport11	protein_coding	1	29985046	29990388	+	AT1G79700		araport11	protein_coding	1	29990336	29993766	-	TT
AT1G24470	KCR2	araport11	protein_coding	1	8673914	8676408	+	AT1G24480		araport11	protein_coding	1	8676360	8677228	-	TT
AT1G50560	CYP705A25	araport11	protein_coding	1	18724190	18726272	+	AT1G50570		araport11	protein_coding	1	18726235	18728369	-	TT
AT1G29520		araport11	protein_coding	1	10323636	10324826	+	AT1G29530		araport11	protein_coding	1	10324745	10326848	-	TT
AT1G21450	SCL1	araport11	protein_coding	1	7508701	7511801	+	AT1G21460	SWEET1	araport11	protein_coding	1	7511750	7513481	-	TT
AT1G69060		araport11	protein_coding	1	25964319	25967450	+	AT1G69070		araport11	protein_coding	1	25967312	25971542	-	TT
AT1G01750	ADF11	araport11	protein_coding	1	275188	276310	+	AT1G01760		araport11	protein_coding	1	276266	278599	-	TT
AT1G06650		araport11	protein_coding	1	2035718	2037366	+	AT1G06660	JASON	araport11	protein_coding	1	2037311	2040419	-	TT
AT1G67150		araport11	protein_coding	1	25122404	25125025	+	AT1G67160	KIB3	araport11	protein_coding	1	25124819	25127098	-	TT
AT1G22690	GASA9	araport11	protein_coding	1	8027126	8028168	+	AT1G22700	PYG7	araport11	protein_coding	1	8028158	8030136	-	TT
AT1G75080	BZR1	araport11	protein_coding	1	28185504	28188075	+	AT1G75090		araport11	protein_coding	1	28187447	28189765	-	TT
AT1G68150	WRKY9	araport11	protein_coding	1	25543949	25545791	+	AT1G68160		araport11	protein_coding	1	25545758	25548894	-	TT
AT1G32870	ANAC13	araport11	protein_coding	1	11911631	11913947	+	AT1G32880		araport11	protein_coding	1	11913928	11914735	-	TT
AT1G62950		araport11	protein_coding	1	23314871	23318234	+	AT1G62960	ACS10	araport11	protein_coding	1	23318187	23320427	-	TT
AT1G48195		araport11	protein_coding	1	17796258	17796784	+	AT1G48200		araport11	protein_coding	1	17796764	17798337	-	TT
AT1G22450	COX6B-1	araport11	protein_coding	1	7925121	7927345	+	AT1G22460	OFUT7	araport11	protein_coding	1	7927287	7930657	-	TT
AT1G55205		araport11	protein_coding	1	20594443	20596034	+	AT1G55207		araport11	protein_coding	1	20595969	20596498	-	TT
AT1G33040	NACA5	araport11	protein_coding	1	11966423	11967843	+	AT1G33050		araport11	protein_coding	1	11967783	11971532	-	TT
AT1G18630	RBG6	araport11	protein_coding	1	6414609	6416459	+	AT1G18640	PSP	araport11	protein_coding	1	6416169	6418693	-	TT
AT1G10670	ACLA-1	araport11	protein_coding	1	3535288	3538439	+	AT1G10680	ABCB10	araport11	protein_coding	1	3538333	3543925	-	TT
AT1G09460		araport11	protein_coding	1	3053698	3055360	+	AT1G09470	NEAP3	araport11	protein_coding	1	3055231	3057543	-	TT
AT1G71110		araport11	protein_coding	1	26817878	26821094	+	AT1G71120	GLIP6	araport11	protein_coding	1	26821072	26822487	-	TT
AT1G48920	NUCL1	araport11	protein_coding	1	18098081	18101732	+	AT1G48930	AtGH9C1	araport11	protein_coding	1	18101643	18104768	-	TT
AT1G03090	MCCA	araport11	protein_coding	1	739544	744184	+	AT1G03100		araport11	protein_coding	1	743885	746701	-	TT
AT1G69818		araport11	protein_coding	1	26282320	26283481	+	AT1G69820	GGT3	araport11	protein_coding	1	26283125	26284908	-	TT
AT1G08480	SDH6	araport11	protein_coding	1	2684176	2685702	+	AT1G08490	NFS2	araport11	protein_coding	1	2685659	2688658	-	TT
AT1G18030		araport11	protein_coding	1	6204259	6206988	+	AT1G18040	CDKD-3	araport11	protein_coding	1	6206871	6209528	-	TT
AT1G76050		araport11	protein_coding	1	28540784	28543227	+	AT1G76060	EMB1793	araport11	protein_coding	1	28543100	28543850	-	TT
AT1G49990		araport11	protein_coding	1	18513624	18515099	+	AT1G50000		araport11	protein_coding	1	18515059	18517290	-	TT
AT1G21760	SKIP32	araport11	protein_coding	1	7649194	7651816	+	AT1G21770		araport11	protein_coding	1	7651646	7652288	-	TT
AT1G59820	ALA3	araport11	protein_coding	1	22011305	22020386	+	AT1G59830	PP2A1	araport11	protein_coding	1	22020377	22022503	-	TT
AT1G15215		araport11	protein_coding	1	5238044	5240051	+	AT1G15220	CCMH	araport11	protein_coding	1	5240029	5241541	-	TT
AT1G04790		araport11	protein_coding	1	1344989	1348868	+	AT1G04800		araport11	protein_coding	1	1348452	1349478	-	TT
AT1G11380		araport11	protein_coding	1	3832563	3834462	+	AT1G11390		araport11	protein_coding	1	3834432	3837676	-	TT
AT1G73690	CDKD-1	araport11	protein_coding	1	27714910	27717420	+	AT1G73700	DTX17	araport11	protein_coding	1	27717380	27719741	-	TT
AT1G48540		araport11	protein_coding	1	17945369	17950598	+	AT1G48550		araport11	protein_coding	1	17950569	17952743	-	TT
AT1G22050	MUB6	araport11	protein_coding	1	7771659	7773154	+	AT1G22060		araport11	protein_coding	1	7773063	7781539	-	TT
AT1G67530	PUB7	araport11	protein_coding	1	25307617	25311308	+	AT1G67540		araport11	protein_coding	1	25311242	25312482	-	TT
AT1G34630		araport11	protein_coding	1	12685176	12687641	+	AT1G34640		araport11	protein_coding	1	12687552	12688543	-	TT
AT1G06060		araport11	protein_coding	1	1832941	1834861	+	AT1G06070		araport11	protein_coding	1	1834829	1837758	-	TT
AT1G48840		araport11	protein_coding	1	18061356	18065031	+	AT1G48850	EMB1144	araport11	protein_coding	1	18064905	18068154	-	TT
AT1G16270		araport11	protein_coding	1	5562861	5568368	+	AT1G16280	RH36	araport11	protein_coding	1	5567742	5570679	-	TT
AT1G53250		araport11	protein_coding	1	19857351	19859275	+	AT1G53260		araport11	protein_coding	1	19859267	19860976	-	TT
AT1G11260	STP1	araport11	protein_coding	1	3777236	3780823	+	AT1G11270		araport11	protein_coding	1	3780386	3787099	-	TT
AT1G72060		araport11	protein_coding	1	27118177	27119011	+	AT1G72070		araport11	protein_coding	1	27118621	27119918	-	TT
AT1G47740		araport11	protein_coding	1	17566511	17569297	+	AT1G47750	PEX11A	araport11	protein_coding	1	17569256	17570249	-	TT
AT1G78130	UNE2	araport11	protein_coding	1	29400140	29401902	+	AT1G78140		araport11	protein_coding	1	29401759	29404025	-	TT
AT1G74810	BOR5	araport11	protein_coding	1	28107822	28111940	+	AT1G74820		araport11	protein_coding	1	28111808	28112579	-	TT
AT1G60220	ULP1D	araport11	protein_coding	1	22208089	22212171	+	AT1G60230		araport11	protein_coding	1	22212084	22214431	-	TT
AT1G80400		araport11	protein_coding	1	30225176	30227575	+	AT1G80410	EMB2753	araport11	protein_coding	1	30227485	30235087	-	TT
AT1G50440		araport11	protein_coding	1	18685769	18687907	+	AT1G50450		araport11	protein_coding	1	18687785	18690503	-	TT
AT1G34210	SERK2	araport11	protein_coding	1	12458564	12462905	+	AT1G34220		araport11	protein_coding	1	12462849	12466089	-	TT
AT1G15390	PDF1A	araport11	protein_coding	1	5294629	5295931	+	AT1G15400		araport11	protein_coding	1	5295756	5297075	-	TT
AT1G64960		araport11	protein_coding	1	24129836	24134204	+	AT1G64970	VTE4	araport11	protein_coding	1	24134085	24136109	-	TT
AT1G08310		araport11	protein_coding	1	2618647	2620452	+	AT1G08315		araport11	protein_coding	1	2620335	2621545	-	TT
AT1G52580	RBL5	araport11	protein_coding	1	19587603	19589052	+	AT1G52590		araport11	protein_coding	1	19589009	19590281	-	TT
AT1G61575		araport11	protein_coding	1	22719765	22720575	+	AT1G61580	ARP2	araport11	protein_coding	1	22720560	22723152	-	TT
AT1G14755		araport11	protein_coding	1	5083676	5084342	+	AT1G14760	KNATM	araport11	protein_coding	1	5084315	5085263	-	TT
AT1G62840		araport11	protein_coding	1	23271416	23272578	+	AT1G62850		araport11	protein_coding	1	23271703	23274340	-	TT
AT1G15980	PNSB1	araport11	protein_coding	1	5489145	5491363	+	AT1G15990	CNGC7	araport11	protein_coding	1	5491133	5494192	-	TT
AT1G51540		araport11	protein_coding	1	19115557	19117534	+	AT1G51550		araport11	protein_coding	1	19117032	19119382	-	TT
AT1G66250		araport11	protein_coding	1	24692799	24695660	+	AT1G66260	ALY3	araport11	protein_coding	1	24695637	24698914	-	TT
AT1G73030	CHMP1B	araport11	protein_coding	1	27473763	27475122	+	AT1G73040	JAL19	araport11	protein_coding	1	27475060	27475962	-	TT
AT1G80820	CCR2	araport11	protein_coding	1	30370474	30372799	+	AT1G80830	NRAMP1	araport11	protein_coding	1	30372668	30376072	-	TT
AT1G48960		araport11	protein_coding	1	18112458	18113733	+	AT1G48970		araport11	protein_coding	1	18113714	18117833	-	TT
AT1G20920	RH42	araport11	protein_coding	1	7285042	7289943	+	AT1G20923		araport11	protein_coding	1	7289730	7290390	-	TT
AT1G53120		araport11	protein_coding	1	19792751	19794778	+	AT1G53130	GRI	araport11	protein_coding	1	19794723	19795544	-	TT
AT1G10570	ULP1C	araport11	protein_coding	1	3487386	3491277	+	AT1G10580		araport11	protein_coding	1	3491258	3493834	-	TT
AT1G06560		araport11	protein_coding	1	2007615	2012006	+	AT1G06570	HPD	araport11	protein_coding	1	2011885	2013545	-	TT
AT1G28540		araport11	protein_coding	1	10035617	10037403	+	AT1G28550	RABA1I	araport11	protein_coding	1	10036601	10037872	-	TT
AT1G11770		araport11	protein_coding	1	3975607	3977379	+	AT1G11780		araport11	protein_coding	1	3976839	3979237	-	TT
AT1G16960		araport11	protein_coding	1	5799741	5800887	+	AT1G16970	KU70	araport11	protein_coding	1	5800767	5805811	-	TT
AT1G19120	LSM1A	araport11	protein_coding	1	6608115	6609369	+	AT1G19130		araport11	protein_coding	1	6609325	6610613	-	TT
AT1G74410	ATL24	araport11	protein_coding	1	27965534	27967926	+	AT1G74420	FUT3	araport11	protein_coding	1	27967771	27969965	-	TT
AT1G32440	PKP3	araport11	protein_coding	1	11711944	11715162	+	AT1G32450	NPF7.3	araport11	protein_coding	1	11715147	11719988	-	TT
AT1G01040	DCL1	araport11	protein_coding	1	23121	31227	+	AT1G01050	PPA1	araport11	protein_coding	1	31170	33171	-	TT
AT1G53708	RTFL9	araport11	protein_coding	1	20052393	20053195	+	AT1G53710		araport11	protein_coding	1	20053161	20056396	-	TT
AT1G02120	VAD1	araport11	protein_coding	1	395689	400001	+	AT1G02130	RABD2A	araport11	protein_coding	1	399983	401919	-	TT
AT1G17430		araport11	protein_coding	1	5982145	5984013	+	AT1G17440	TAF12B	araport11	protein_coding	1	5983984	5987934	-	TT
AT1G11750	CLPP6	araport11	protein_coding	1	3967476	3969877	+	AT1G11755	LEW1	araport11	protein_coding	1	3969681	3971911	-	TT
AT1G16880	ACR11	araport11	protein_coding	1	5773512	5776308	+	AT1G16890	UBC36	araport11	protein_coding	1	5776177	5778529	-	TT
AT1G50010	TUBA4	araport11	protein_coding	1	18517586	18520000	+	AT1G50020		araport11	protein_coding	1	18519946	18521781	-	TT
AT1G64710		araport11	protein_coding	1	24044686	24046621	+	AT1G64720	CP5	araport11	protein_coding	1	24046553	24048822	-	TT
AT1G22840	CYTC-1	araport11	protein_coding	1	8079287	8080574	+	AT1G22850		araport11	protein_coding	1	8080482	8082882	-	TT
AT1G27710		araport11	protein_coding	1	9642472	9643352	+	AT1G27720	TAF4	araport11	protein_coding	1	9642486	9647620	-	TT
AT1G54780	TLP18.3	araport11	protein_coding	1	20439383	20441159	+	AT1G54790		araport11	protein_coding	1	20440979	20444066	-	TT
AT1G18350	MKK7	araport11	protein_coding	1	6315636	6316738	+	AT1G18360		araport11	protein_coding	1	6316695	6319427	-	TT
AT1G16020	CCZ1A	araport11	protein_coding	1	5498012	5501358	+	AT1G16022		araport11	protein_coding	1	5501317	5501856	-	TT
AT1G80910	CCZ1B	araport11	protein_coding	1	30400631	30403726	+	AT1G80920	ATJ8	araport11	protein_coding	1	30403503	30404713	-	TT
AT1G65410	TGD3	araport11	protein_coding	1	24295169	24297595	+	AT1G65420	NPQ7	araport11	protein_coding	1	24297480	24298608	-	TT
AT1G64600		araport11	protein_coding	1	23995909	23998832	+	AT1G64610		araport11	protein_coding	1	23998725	24002058	-	TT
AT1G54130	RSH3	araport11	protein_coding	1	20210772	20213942	+	AT1G54140	TAF9	araport11	protein_coding	1	20213899	20215265	-	TT
AT1G71450	ERF021	araport11	protein_coding	1	26927012	26928056	+	AT1G71460	PCMP-A3	araport11	protein_coding	1	26927984	26930347	-	TT
AT1G19680		araport11	protein_coding	1	6805430	6807862	+	AT1G19690		araport11	protein_coding	1	6807715	6809642	-	TT
AT1G73790	GIP2	araport11	protein_coding	1	27744649	27745429	+	AT1G73805	SARD1	araport11	protein_coding	1	27744790	27749248	-	TT
AT1G03070	LFG4	araport11	protein_coding	1	729830	731565	+	AT1G03080	NET1D	araport11	protein_coding	1	731554	738306	-	TT
AT1G74430	MYB95	araport11	protein_coding	1	27975168	27977434	+	AT1G74440		araport11	protein_coding	1	27976502	27980456	-	TT
AT1G74900	OTP43	araport11	protein_coding	1	28133933	28135667	+	AT1G74910		araport11	protein_coding	1	28135361	28138971	-	TT
AT1G64185		araport11	protein_coding	1	23824487	23825383	+	AT1G64190	PGD1	araport11	protein_coding	1	23825328	23827136	-	TT
AT1G23290	RPL27AB	araport11	protein_coding	1	8262925	8263739	+	AT1G23300	DTX32	araport11	protein_coding	1	8262939	8266048	-	TT
AT1G59900	E1	araport11	protein_coding	1	22051133	22053885	+	AT1G59910	FH7	araport11	protein_coding	1	22053863	22057268	-	TT
AT1G27695	TGD5	araport11	protein_coding	1	9639024	9640204	+	AT1G27700		araport11	protein_coding	1	9639859	9641902	-	TT
AT1G33680		araport11	protein_coding	1	12203945	12208698	+	AT1G33700		araport11	protein_coding	1	12208308	12214313	-	TT
AT1G74750		araport11	protein_coding	1	28085753	28089642	+	AT1G74770		araport11	protein_coding	1	28089172	28094956	-	TT
AT1G18530	CML15	araport11	protein_coding	1	6376623	6377256	+	AT1G18540	RPL6A	araport11	protein_coding	1	6376639	6378580	-	TT
AT1G48100		araport11	protein_coding	1	17766738	17769951	+	AT1G48110	ECT7	araport11	protein_coding	1	17769938	17773518	-	TT
AT1G27000		araport11	protein_coding	1	9373885	9376828	+	AT1G27008		araport11	protein_coding	1	9376788	9377491	-	TT
AT1G54310		araport11	protein_coding	1	20273567	20275574	+	AT1G54320	ALIS3	araport11	protein_coding	1	20275534	20277981	-	TT
AT1G09850	XBCP3	araport11	protein_coding	1	3201685	3204150	+	AT1G09860	PUP16	araport11	protein_coding	1	3204016	3205411	-	TT
AT1G18975		araport11	protein_coding	1	6554683	6557974	+	AT1G18980		araport11	protein_coding	1	6557181	6558115	-	TT
AT1G78920	AVPL1	araport11	protein_coding	1	29671413	29677537	+	AT1G78922		araport11	protein_coding	1	29676755	29677815	-	TT
AT1G20140	ASK4	araport11	protein_coding	1	6986312	6987863	+	AT1G20150	SBT5.1	araport11	protein_coding	1	6987272	6990362	-	TT
AT1G14370	PBL2	araport11	protein_coding	1	4915491	4918138	+	AT1G14380	IQD28	araport11	protein_coding	1	4918010	4921682	-	TT
AT1G24800		araport11	protein_coding	1	8769511	8771553	+	AT1G24807		araport11	protein_coding	1	8771370	8773535	-	TT
AT1G14390		araport11	protein_coding	1	4924037	4926914	+	AT1G14400	UBC1	araport11	protein_coding	1	4926486	4928812	-	TT
AT1G60460		araport11	protein_coding	1	22275484	22279007	+	AT1G60470	GOLS4	araport11	protein_coding	1	22278975	22280593	-	TT
AT1G61670		araport11	protein_coding	1	22769364	22772426	+	AT1G61680	TPS14	araport11	protein_coding	1	22772315	22774720	-	TT
AT1G67940	ABCI17	araport11	protein_coding	1	25477670	25478803	+	AT1G67950		araport11	protein_coding	1	25478713	25480580	-	TT
AT1G24600		araport11	protein_coding	1	8720309	8720721	+	AT1G24610		araport11	protein_coding	1	8720651	8722825	-	TT
AT1G14260		araport11	protein_coding	1	4872856	4874907	+	AT1G14270		araport11	protein_coding	1	4874875	4877256	-	TT
AT1G06390	ASK9	araport11	protein_coding	1	1946746	1950860	+	AT1G06400	RABA1A	araport11	protein_coding	1	1950596	1952880	-	TT
AT1G48640		araport11	protein_coding	1	17986303	17989163	+	AT1G48650		araport11	protein_coding	1	17989131	17995339	-	TT
AT1G77290	TCHQD	araport11	protein_coding	1	29038366	29040217	+	AT1G77300	EFS	araport11	protein_coding	1	29039922	29049454	-	TT
AT1G16720	HCF173	araport11	protein_coding	1	5722891	5726478	+	AT1G16730	UP6	araport11	protein_coding	1	5726368	5727406	-	TT
AT1G10910		araport11	protein_coding	1	3639835	3644187	+	AT1G10920	LOV1	araport11	protein_coding	1	3644180	3647784	-	TT
AT1G21880	LYM1	araport11	protein_coding	1	7680390	7682641	+	AT1G21890		araport11	protein_coding	1	7682584	7685662	-	TT
AT1G13740	AFP2	araport11	protein_coding	1	4713433	4715407	+	AT1G13750	PAP1	araport11	protein_coding	1	4715394	4718269	-	TT
AT1G52230	PSAH2	araport11	protein_coding	1	19454798	19455668	+	AT1G52240	ROPGEF11	araport11	protein_coding	1	19455495	19458069	-	TT
AT1G54150	SPL2	araport11	protein_coding	1	20215395	20217489	+	AT1G54160	NFYA5	araport11	protein_coding	1	20217336	20219452	-	TT
AT1G15015		araport11	protein_coding	1	5172081	5172923	+	AT1G15020	QSOX1	araport11	protein_coding	1	5172232	5176479	-	TT
AT1G47410		araport11	protein_coding	1	17394072	17395673	+	AT1G47420	SDH5	araport11	protein_coding	1	17395518	17397263	-	TT
AT1G17200		araport11	protein_coding	1	5878390	5880073	+	AT1G17210	ATILP1	araport11	protein_coding	1	5879996	5884773	-	TT
AT1G68080		araport11	protein_coding	1	25517411	25519653	+	AT1G68090	ANN5	araport11	protein_coding	1	25519305	25520895	-	TT
AT1G14453		araport11	protein_coding	1	4947121	4947976	+	AT1G14455		araport11	protein_coding	1	4947819	4948400	-	TT
AT1G51070	bHLH115	araport11	protein_coding	1	18927810	18929762	+	AT1G51080		araport11	protein_coding	1	18929744	18930811	-	TT
AT1G06530	PMD2	araport11	protein_coding	1	2001382	2002802	+	AT1G06540		araport11	protein_coding	1	2001406	2003446	-	TT
AT1G22500	ATL15	araport11	protein_coding	1	7949476	7950900	+	AT1G22510		araport11	protein_coding	1	7950818	7952832	-	TT
AT1G13930		araport11	protein_coding	1	4760957	4762666	+	AT1G13940		araport11	protein_coding	1	4762479	4766852	-	TT
AT1G03030		araport11	protein_coding	1	701365	703929	+	AT1G03040		araport11	protein_coding	1	703847	706689	-	TT
AT1G31850		araport11	protein_coding	1	11430100	11434115	+	AT1G31860	HISN2	araport11	protein_coding	1	11434060	11436607	-	TT
AT1G08600	ATRX	araport11	protein_coding	1	2723677	2733613	+	AT1G08610		araport11	protein_coding	1	2733596	2735819	-	TT
AT1G09090	RBOHB	araport11	protein_coding	1	2932739	2936586	+	AT1G09100	RPT5B	araport11	protein_coding	1	2936528	2939363	-	TT
AT1G04130	TPR2	araport11	protein_coding	1	1073274	1075568	+	AT1G04140		araport11	protein_coding	1	1075543	1080630	-	TT
AT1G79870	HPR2	araport11	protein_coding	1	30044746	30046148	+	AT1G79880	LA2	araport11	protein_coding	1	30046028	30048408	-	TT
AT1G70330	ENT1	araport11	protein_coding	1	26502909	26504619	+	AT1G70340		araport11	protein_coding	1	26503961	26506672	-	TT
AT1G72030		araport11	protein_coding	1	27110832	27111932	+	AT1G72040		araport11	protein_coding	1	27111894	27114399	-	TT
AT1G62170		araport11	protein_coding	1	22973840	22975754	+	AT1G62180	2022-04-02	araport11	protein_coding	1	22975530	22977885	-	TT
AT1G79660		araport11	protein_coding	1	29975667	29976773	+	AT1G79670	WAKL22	araport11	protein_coding	1	29976725	29979356	-	TT
AT1G55130	TMN6	araport11	protein_coding	1	20569573	20572489	+	AT1G55140		araport11	protein_coding	1	20572405	20574382	-	TT
AT1G43700	VIP1	araport11	protein_coding	1	16484231	16486327	+	AT1G43710	SDC	araport11	protein_coding	1	16486230	16488462	-	TT
AT1G09770	CDC5	araport11	protein_coding	1	3161832	3165616	+	AT1G09780	PGM1	araport11	protein_coding	1	3165370	3167924	-	TT
AT1G63380		araport11	protein_coding	1	23505250	23506510	+	AT1G63390		araport11	protein_coding	1	23506461	23506967	-	TT
AT1G48750		araport11	protein_coding	1	18035967	18036510	+	AT1G48760	DELTA-ADR	araport11	protein_coding	1	18035967	18039405	-	TT
AT1G65960	GAD2	araport11	protein_coding	1	24551807	24557730	+	AT1G65970	PRXIIC	araport11	protein_coding	1	24557372	24558322	-	TT
AT1G44160		araport11	protein_coding	1	16794820	16796450	+	AT1G44170	ALDH3H1	araport11	protein_coding	1	16796400	16800321	-	TT
AT1G32850	UBP11	araport11	protein_coding	1	11902629	11907049	+	AT1G32860		araport11	protein_coding	1	11907044	11909049	-	TT
AT1G77530		araport11	protein_coding	1	29135904	29137640	+	AT1G77540		araport11	protein_coding	1	29137626	29138282	-	TT
AT1G15430		araport11	protein_coding	1	5304098	5306087	+	AT1G15440	PWP2	araport11	protein_coding	1	5306027	5309558	-	TT
AT1G71180		araport11	protein_coding	1	26832267	26833709	+	AT1G71190	SAG18	araport11	protein_coding	1	26833406	26835060	-	TT
AT1G23790		araport11	protein_coding	1	8409945	8412079	+	AT1G23800	ALDH2B7	araport11	protein_coding	1	8412051	8414886	-	TT
AT1G79040	PSBR	araport11	protein_coding	1	29735952	29737009	+	AT1G79050	RECA	araport11	protein_coding	1	29736959	29740179	-	TT
AT1G05450		araport11	protein_coding	1	1599876	1601214	+	AT1G05460	SDE3	araport11	protein_coding	1	1601148	1605034	-	TT
AT1G80750	RPL7A	araport11	protein_coding	1	30348670	30350564	+	AT1G80760	NIP6-1	araport11	protein_coding	1	30350539	30352208	-	TT
AT1G77320	MEI1	araport11	protein_coding	1	29056427	29062978	+	AT1G77330		araport11	protein_coding	1	29062945	29064637	-	TT
AT1G15740		araport11	protein_coding	1	5410908	5414919	+	AT1G15750	TPL	araport11	protein_coding	1	5414817	5421033	-	TT
AT1G49960	NAT4	araport11	protein_coding	1	18498639	18501886	+	AT1G49970	CLPR1	araport11	protein_coding	1	18501570	18504654	-	TT
AT1G68020	TPS6	araport11	protein_coding	1	25496928	25500584	+	AT1G68030		araport11	protein_coding	1	25500378	25501803	-	TT
AT1G56700		araport11	protein_coding	1	21256025	21257973	+	AT1G56710		araport11	protein_coding	1	21257728	21259974	-	TT
AT1G76390	PUB43	araport11	protein_coding	1	28655208	28658711	+	AT1G76400	OST1A	araport11	protein_coding	1	28658554	28661710	-	TT
AT1G09430	ACLA-3	araport11	protein_coding	1	3041996	3045541	+	AT1G09440		araport11	protein_coding	1	3045259	3048006	-	TT
AT1G51960	IQD27	araport11	protein_coding	1	19310174	19311683	+	AT1G51965	ABO5	araport11	protein_coding	1	19311466	19314195	-	TT
AT1G17860	KTI2	araport11	protein_coding	1	6149178	6150038	+	AT1G17870	EGY3	araport11	protein_coding	1	6149939	6152222	-	TT
AT1G74670	GASA6	araport11	protein_coding	1	28053030	28054149	+	AT1G74675		araport11	protein_coding	1	28053944	28055437	-	TT
AT1G75840	ARAC5	araport11	protein_coding	1	28475649	28477802	+	AT1G75850	VPS35B	araport11	protein_coding	1	28477768	28483946	-	TT
AT1G32630		araport11	protein_coding	1	11797330	11801359	+	AT1G32640	MYC2	araport11	protein_coding	1	11798119	11801407	-	TT
AT1G26250		araport11	protein_coding	1	9083838	9085464	+	AT1G26255		araport11	protein_coding	1	9083856	9085651	-	TT
AT1G11090		araport11	protein_coding	1	3702608	3703779	+	AT1G11100		araport11	protein_coding	1	3703672	3709586	-	TT
AT1G71720		araport11	protein_coding	1	26983615	26985990	+	AT1G71730		araport11	protein_coding	1	26985969	26986909	-	TT
AT1G08680	ZIGA4	araport11	protein_coding	1	2762584	2768967	+	AT1G08695	SCRL3	araport11	protein_coding	1	2768965	2769508	-	TT
AT1G19770	PUP14	araport11	protein_coding	1	6832325	6833837	+	AT1G19780	CNGC8	araport11	protein_coding	1	6833669	6836633	-	TT
AT1G15690	AVP1	araport11	protein_coding	1	5398926	5402733	+	AT1G15700	ATPC2	araport11	protein_coding	1	5402569	5403818	-	TT
AT1G27340	FBX6	araport11	protein_coding	1	9495344	9498085	+	AT1G27350		araport11	protein_coding	1	9498000	9499639	-	TT
AT1G69370	CM3	araport11	protein_coding	1	26079956	26081727	+	AT1G69380		araport11	protein_coding	1	26081566	26083606	-	TT
AT1G68290	ENDO2	araport11	protein_coding	1	25596671	25598438	+	AT1G68300		araport11	protein_coding	1	25598331	25599350	-	TT
AT1G09310		araport11	protein_coding	1	3008910	3009898	+	AT1G09320		araport11	protein_coding	1	3009890	3012407	-	TT
AT1G47230	CYCA3-4	araport11	protein_coding	1	17306574	17308848	+	AT1G47240	NRAMP2	araport11	protein_coding	1	17308803	17311505	-	TT
AT1G76530	PILS4	araport11	protein_coding	1	28718069	28720371	+	AT1G76540	CDKB2-1	araport11	protein_coding	1	28720328	28722550	-	TT
AT1G12470	VPS18	araport11	protein_coding	1	4250945	4257392	+	AT1G12480	SLAC1	araport11	protein_coding	1	4257268	4259300	-	TT
AT1G16250		araport11	protein_coding	1	5556964	5559520	+	AT1G16260	WAKL8	araport11	protein_coding	1	5559498	5562192	-	TT
AT1G01310		araport11	protein_coding	1	120154	121130	+	AT1G01320		araport11	protein_coding	1	121067	130577	-	TT
AT1G14800		araport11	protein_coding	1	5099572	5102558	+	AT1G14810		araport11	protein_coding	1	5102424	5104850	-	TT
AT1G11475	NRPB10	araport11	protein_coding	1	3862399	3864074	+	AT1G11480		araport11	protein_coding	1	3864043	3867000	-	TT
AT1G24340	EMB260	araport11	protein_coding	1	8635187	8638986	+	AT1G24350		araport11	protein_coding	1	8638520	8640825	-	TT
AT1G53190		araport11	protein_coding	1	19837110	19840370	+	AT1G53200		araport11	protein_coding	1	19840368	19843499	-	TT
AT1G11810		araport11	protein_coding	1	3989763	3991066	+	AT1G11820		araport11	protein_coding	1	3991027	3993707	-	TT
AT1G18460		araport11	protein_coding	1	6352325	6356113	+	AT1G18470		araport11	protein_coding	1	6355695	6360344	-	TT
AT1G79810	PEX2	araport11	protein_coding	1	30019744	30022486	+	AT1G79820	SGB1	araport11	protein_coding	1	30022260	30027634	-	TT
AT1G68630	PCR12	araport11	protein_coding	1	25768539	25770260	+	AT1G68640	PAN	araport11	protein_coding	1	25769576	25772650	-	TT
AT1G45474	LHCA5	araport11	protein_coding	1	17179250	17180806	+	AT1G45545		araport11	protein_coding	1	17180615	17183237	-	TT
AT1G04760	VAMP726	araport11	protein_coding	1	1334533	1336704	+	AT1G04770		araport11	protein_coding	1	1336274	1337849	-	TT
AT1G12810		araport11	protein_coding	1	4367256	4368822	+	AT1G12820	AFB3	araport11	protein_coding	1	4368760	4371298	-	TT
AT1G67820		araport11	protein_coding	1	25429750	25431600	+	AT1G67830	FXG1	araport11	protein_coding	1	25431549	25433091	-	TT
AT1G32600		araport11	protein_coding	1	11794802	11795683	+	AT1G32610		araport11	protein_coding	1	11795609	11797221	-	TT
AT1G18870	ICS2	araport11	protein_coding	1	6515373	6519395	+	AT1G18871		araport11	protein_coding	1	6519309	6519485	-	TT
AT1G54360	TAF6B	araport11	protein_coding	1	20290556	20293324	+	AT1G54370	NHX5	araport11	protein_coding	1	20293151	20297236	-	TT
AT1G51720		araport11	protein_coding	1	19180744	19186532	+	AT1G51730		araport11	protein_coding	1	19186488	19188805	-	TT
AT1G78050	PGM	araport11	protein_coding	1	29347581	29349755	+	AT1G78060	BXL7	araport11	protein_coding	1	29349679	29352946	-	TT
AT1G13160		araport11	protein_coding	1	4484584	4488577	+	AT1G13170	ORP1D	araport11	protein_coding	1	4488533	4492667	-	TT
AT1G02860	BAH1	araport11	protein_coding	1	635144	637262	+	AT1G02870		araport11	protein_coding	1	637214	638681	-	TT
AT1G51580		araport11	protein_coding	1	19125583	19128161	+	AT1G51590	MNS1	araport11	protein_coding	1	19128144	19132318	-	TT
AT1G71250		araport11	protein_coding	1	26860110	26861726	+	AT1G71260	WHY2	araport11	protein_coding	1	26861657	26863454	-	TT
AT1G22940	TH1	araport11	protein_coding	1	8122339	8125068	+	AT1G22950		araport11	protein_coding	1	8125023	8127286	-	TT
AT1G74790	HIPL1	araport11	protein_coding	1	28098464	28101896	+	AT1G74800	GALT5	araport11	protein_coding	1	28101762	28105193	-	TT
AT1G09390		araport11	protein_coding	1	3031046	3033582	+	AT1G09400		araport11	protein_coding	1	3033512	3035396	-	TT
AT1G03770	RING1B	araport11	protein_coding	1	944572	947682	+	AT1G03780	TPX2	araport11	protein_coding	1	947520	951850	-	TT
AT1G55340		araport11	protein_coding	1	20651814	20653764	+	AT1G55350	DEK1	araport11	protein_coding	1	20653740	20665110	-	TT
AT1G62740	HOP2	araport11	protein_coding	1	23230922	23233543	+	AT1G62750	CPEFG	araport11	protein_coding	1	23233434	23236447	-	TT
AT1G26630	ELF5A-2	araport11	protein_coding	1	9205800	9207417	+	AT1G26640	IPK	araport11	protein_coding	1	9207383	9209902	-	TT
AT1G14350	MYB124	araport11	protein_coding	1	4907887	4911168	+	AT1G14360	UTR3	araport11	protein_coding	1	4911093	4913167	-	TT
AT1G75770		araport11	protein_coding	1	28449905	28451148	+	AT1G75780	TUBB1	araport11	protein_coding	1	28451138	28453820	-	TT
AT1G26530		araport11	protein_coding	1	9165360	9167570	+	AT1G26540	DUF3	araport11	protein_coding	1	9167549	9170953	-	TT
AT1G33990	MES14	araport11	protein_coding	1	12355557	12358031	+	AT1G34000	OHP2	araport11	protein_coding	1	12357910	12358966	-	TT
[truncated: 4,236 more rows]

## Sheet: 02_Pombe
Supplemental Dataset File 2. Results of CCIVR analysis with only protein coding genes from evelen model organisms; Schizosaccharomyces pombe
id	GeneSymbol	gene_source	gene_biotype	Chr	Start	End	Strand	_id	_GeneSymbol	_gene_source	_gene_biotype	_Chr	_Start	_End	_Strand	Type
SPAC31A2.06	atp25	PomBase	protein_coding	I	397426	402487	+	SPAC31A2.07c	dbp10	PomBase	protein_coding	I	399462	402266	-	EB
SPAC23H4.10c	thi4	PomBase	protein_coding	I	1589743	1593248	+	SPAC23H4.09	cdb4	PomBase	protein_coding	I	1591873	1593194	-	EB
SPAC4G9.05	mpf1	PomBase	protein_coding	I	2259353	2262602	+	SPAC4G9.06c	chz1	PomBase	protein_coding	I	2259604	2262510	-	EB
SPAC19A8.11c		PomBase	protein_coding	I	2462251	2467428	+	SPAC19A8.10	rfp1	PomBase	protein_coding	I	2465369	2467346	-	EB
SPAC1805.10		PomBase	protein_coding	I	2791137	2794932	+	SPAC1805.11c	rps2602	PomBase	protein_coding	I	2792839	2793544	-	EB
SPAC1805.10		PomBase	protein_coding	I	2791137	2794932	+	SPAC1805.12c	uep1	PomBase	protein_coding	I	2794057	2794801	-	EB
SPAP7G5.03	prm1	PomBase	protein_coding	I	3736525	3743579	+	SPAP7G5.04c	lys1	PomBase	protein_coding	I	3739076	3743492	-	EB
SPAC27D7.04	omt2	PomBase	protein_coding	I	4517412	4518818	+	SPAC27D7.05c	apc14	PomBase	protein_coding	I	4517810	4518562	-	EB
SPAC22E12.02		PomBase	protein_coding	I	5021952	5024151	+	SPAC22E12.03c	sdj1	PomBase	protein_coding	I	5022786	5023906	-	EB
SPAC22G7.10	iss1	PomBase	protein_coding	I	753624	755676	+	SPAC22G7.11c	cum1	PomBase	protein_coding	I	754932	755637	-	EB
SPAC56E4.07		PomBase	protein_coding	I	1256349	1260334	+	SPAC56E4.06c	ggt2	PomBase	protein_coding	I	1256376	1258787	-	EB
SPAC9.05	fml1	PomBase	protein_coding	I	1470851	1476275	+	SPAC9.06c		PomBase	protein_coding	I	1473457	1474671	-	EB
SPAC9.05	fml1	PomBase	protein_coding	I	1470851	1476275	+	SPAC9.07c		PomBase	protein_coding	I	1474765	1476147	-	EB
SPAC1783.03	fta2	PomBase	protein_coding	I	2190850	2193879	+	SPAC1783.04c	hst4	PomBase	protein_coding	I	2192037	2193656	-	EB
SPAC6B12.08	mug185	PomBase	protein_coding	I	2425757	2427967	+	SPAC6B12.19	rsa3	PomBase	protein_coding	I	2427533	2427775	-	EB
SPAC644.04	pct1	PomBase	protein_coding	I	2676680	2679291	+	SPAC644.05c	dut1	PomBase	protein_coding	I	2678518	2679209	-	EB
SPAC8F11.04		PomBase	protein_coding	I	2859388	2861935	+	SPAC8F11.05c	mug130	PomBase	protein_coding	I	2860849	2861815	-	EB
SPAC24C9.09		PomBase	protein_coding	I	3063681	3066413	+	SPAC24C9.10c	mrp4	PomBase	protein_coding	I	3065326	3066303	-	EB
SPAC24C9.14	otu1	PomBase	protein_coding	I	3072847	3077223	+	SPAC24C9.15c	spn5	PomBase	protein_coding	I	3074267	3075988	-	EB
SPAP32A8.02		PomBase	protein_coding	I	3405955	3409780	+	SPAP32A8.03c	bop1	PomBase	protein_coding	I	3407545	3409630	-	EB
SPAC1F12.05	any2	PomBase	protein_coding	I	3812515	3815745	+	SPAC1F12.06c		PomBase	protein_coding	I	3812962	3815706	-	EB
SPAC4H3.06		PomBase	protein_coding	I	3837306	3839626	+	SPAC4H3.07c	rdl2	PomBase	protein_coding	I	3838660	3839443	-	EB
SPAC29E6.02	prp3	PomBase	protein_coding	I	4403839	4409596	+	SPAC29E6.03c	uso1	PomBase	protein_coding	I	4405990	4409338	-	EB
SPAC12B10.07	acp1	PomBase	protein_coding	I	4584465	4586536	+	SPAC12B10.06c	emi5	PomBase	protein_coding	I	4584473	4585226	-	EB
SPAC14C4.14	atp1	PomBase	protein_coding	I	5256722	5261958	+	SPAC14C4.15c		PomBase	protein_coding	I	5259112	5261851	-	EB
SPAC4D7.11	dsc4	PomBase	protein_coding	I	5372018	5373807	+	SPAC4D7.14	new13	PomBase	protein_coding	I	5373191	5373636	-	EB
SPAC22F3.05c	alp41	PomBase	protein_coding	I	697191	703040	+	SPAC22F3.04	mug62	PomBase	protein_coding	I	697960	702755	-	EB
SPAC1687.05	pli1	PomBase	protein_coding	I	908736	911854	+	SPAC1687.06c	rpl44	PomBase	protein_coding	I	911227	911720	-	EB
SPAC22A12.10	ept1	PomBase	protein_coding	I	1172209	1176801	+	SPAC22A12.09c	sap114	PomBase	protein_coding	I	1172351	1174497	-	EB
SPAC23C11.01		PomBase	protein_coding	I	2133203	2136010	+	SPAC23C11.02c	rps23	PomBase	protein_coding	I	2135328	2135841	-	EB
SPAC23H3.06	apl6	PomBase	protein_coding	I	2502790	2506036	+	SPAC23H3.07c	mrp2	PomBase	protein_coding	I	2504733	2505904	-	EB
SPAC1556.03	azr1	PomBase	protein_coding	I	3799045	3801693	+	SPAC1556.04c	cdd1	PomBase	protein_coding	I	3799092	3801110	-	EB
SPAC926.02		PomBase	protein_coding	I	3884439	3887309	+	SPAC926.10	new9	PomBase	protein_coding	I	3886097	3886270	-	EB
SPAC2F3.02		PomBase	protein_coding	I	3924624	3927430	+	SPAC2F3.03c	rpa49	PomBase	protein_coding	I	3925533	3927349	-	EB
SPAC2F3.08	sut1	PomBase	protein_coding	I	3935124	3938149	+	SPAC2F3.07c		PomBase	protein_coding	I	3935528	3935833	-	EB
SPAC19B12.10	sst2	PomBase	protein_coding	I	4901551	4904311	+	SPAC19B12.11c		PomBase	protein_coding	I	4903418	4904283	-	EB
SPAC29A4.19c	cta5	PomBase	protein_coding	I	5106559	5113025	+	SPAC29A4.18	prw1	PomBase	protein_coding	I	5110278	5111962	-	EB
SPAC3G6.11	chl1	PomBase	protein_coding	I	5398679	5402410	+	SPAC3G6.13c	rpl4101	PomBase	protein_coding	I	5401849	5402276	-	EB
SPAC1F3.03	sro7	PomBase	protein_coding	I	617816	622703	+	SPAC1F3.04c	tsr3	PomBase	protein_coding	I	621054	622267	-	EB
SPAC9G1.09	sid1	PomBase	protein_coding	I	1985662	1991234	+	SPAC9G1.10c		PomBase	protein_coding	I	1987258	1991122	-	EB
SPAC3F10.04	gsa1	PomBase	protein_coding	I	2823667	2827612	+	SPAC3F10.05c	mug113	PomBase	protein_coding	I	2825583	2827013	-	EB
SPAC589.09	csr101	PomBase	protein_coding	I	3105882	3108318	+	SPAC589.08c	dam1	PomBase	protein_coding	I	3106191	3106934	-	EB
SPAC6G9.08	ubp6	PomBase	protein_coding	I	3259564	3262222	+	SPAC6G9.09c	rpl2401	PomBase	protein_coding	I	3261416	3261954	-	EB
SPAC15A10.01	atm1	PomBase	protein_coding	I	3673618	3677834	+	SPAC8C9.17c	spc34	PomBase	protein_coding	I	3673699	3675221	-	EB
SPAC4H3.01		PomBase	protein_coding	I	3821682	3824461	+	SPAC4H3.17		PomBase	protein_coding	I	3822105	3822365	-	EB
SPAC22F8.11	plc1	PomBase	protein_coding	I	4807494	4811555	+	SPAC22F8.12c	shf1	PomBase	protein_coding	I	4807981	4811405	-	EB
SPBC1105.14	rsv2	PomBase	protein_coding	II	3530760	3535288	+	SPBC1105.13c		PomBase	protein_coding	II	3531243	3532680	-	EB
SPBC1683.07	mal1	PomBase	protein_coding	II	151490	155630	+	SPBC1683.06c		PomBase	protein_coding	II	151789	153659	-	EB
SPBC1685.01	pmp1	PomBase	protein_coding	II	496534	499230	+	SPBC1685.02c	rps1202	PomBase	protein_coding	II	498389	499069	-	EB
SPBC713.06	adl1	PomBase	protein_coding	II	877402	882319	+	SPBC713.07c		PomBase	protein_coding	II	878397	882180	-	EB
SPBP35G2.02	txc1	PomBase	protein_coding	II	963900	968891	+	SPBP35G2.03c	sgo1	PomBase	protein_coding	II	967736	968767	-	EB
SPBC651.04		PomBase	protein_coding	II	1244708	1247154	+	SPBC651.05c	dot2	PomBase	protein_coding	II	1245920	1247116	-	EB
SPBC14C8.15		PomBase	protein_coding	II	2229935	2233336	+	SPBC14C8.16c	bot1	PomBase	protein_coding	II	2231539	2233275	-	EB
SPBC16H5.07c	ppa2	PomBase	protein_coding	II	2286917	2290445	+	SPBC16H5.06	rip1	PomBase	protein_coding	II	2288882	2290179	-	EB
SPBC365.06	pmt3	PomBase	protein_coding	II	2506815	2510260	+	SPBC365.07c		PomBase	protein_coding	II	2507521	2509349	-	EB
SPBC13E7.07		PomBase	protein_coding	II	3052449	3055355	+	SPBC13E7.08c	leo1	PomBase	protein_coding	II	3052520	3055287	-	EB
SPBC4B4.11		PomBase	protein_coding	II	3433534	3437508	+	SPBC2G2.01c	liz1	PomBase	protein_coding	II	3434778	3437306	-	EB
SPBC4B4.11		PomBase	protein_coding	II	3433534	3437508	+	SPBC4B4.12c		PomBase	protein_coding	II	3433808	3434686	-	EB
SPBC1105.17	cnp1	PomBase	protein_coding	II	3538181	3540163	+	SPBC1105.18c	pth3	PomBase	protein_coding	II	3538995	3539933	-	EB
SPBC23E6.02	rrp2	PomBase	protein_coding	II	3839329	3844105	+	SPBC23E6.03c	nta1	PomBase	protein_coding	II	3839653	3844097	-	EB
SPBC1861.05		PomBase	protein_coding	II	4140190	4144368	+	SPBC1861.06c	mug131	PomBase	protein_coding	II	4142680	4144248	-	EB
SPBC16G5.10	rrp42	PomBase	protein_coding	II	4231874	4234086	+	SPBC16G5.11c	bag101	PomBase	protein_coding	II	4232584	4233932	-	EB
SPBC244.01c	sid4	PomBase	protein_coding	II	4360092	4363926	+	SPBC1539.01c	mrp15	PomBase	protein_coding	II	4362882	4363784	-	EB
SPBC428.14		PomBase	protein_coding	II	469369	472140	+	SPBC428.13c	mob1	PomBase	protein_coding	II	469388	470150	-	EB
SPBC1734.09	yea4	PomBase	protein_coding	II	1076073	1079446	+	SPBC1734.10c		PomBase	protein_coding	II	1076179	1079027	-	EB
SPBC83.01	ucp8	PomBase	protein_coding	II	1510190	1513963	+	SPBC83.02c	rpl4302	PomBase	protein_coding	II	1513330	1513749	-	EB
SPBC18H10.09		PomBase	protein_coding	II	1786280	1789197	+	SPBC18H10.10c	saf4	PomBase	protein_coding	II	1786609	1789159	-	EB
SPBC18H10.16	can1	PomBase	protein_coding	II	1796634	1801952	+	SPBC18H10.17c		PomBase	protein_coding	II	1800125	1801506	-	EB
SPBC1A4.05	blt1	PomBase	protein_coding	II	1984412	1988552	+	SPBC1A4.06c	tam41	PomBase	protein_coding	II	1986826	1988467	-	EB
SPBC14C8.10	mrpl24	PomBase	protein_coding	II	2218178	2223157	+	SPBC14C8.19	tam10	PomBase	protein_coding	II	2218540	2219196	-	EB
SPBC14C8.10	mrpl24	PomBase	protein_coding	II	2218178	2223157	+	SPBC14C8.09c	dbl3	PomBase	protein_coding	II	2219430	2220322	-	EB
SPBC12D12.01	sad1	PomBase	protein_coding	II	2303681	2306661	+	SPBC12D12.02c	cdm1	PomBase	protein_coding	II	2305691	2306339	-	EB
SPBC4F6.10	vps901	PomBase	protein_coding	II	2707735	2711825	+	SPBC4F6.11c		PomBase	protein_coding	II	2709784	2711675	-	EB
SPBC2D10.20	ubc1	PomBase	protein_coding	II	3004091	3008103	+	SPBC15D4.01c	klp9	PomBase	protein_coding	II	3005478	3007839	-	EB
SPBC887.22	new19	PomBase	protein_coding	II	3537089	3538112	+	SPBC1105.16c	rpr2	PomBase	protein_coding	II	3537178	3538070	-	EB
SPBC887.02		PomBase	protein_coding	II	3541021	3546032	+	SPBC887.03c	noc3	PomBase	protein_coding	II	3543322	3545997	-	EB
SPBC25D12.06		PomBase	protein_coding	II	3725278	3728372	+	SPBC13G1.14c		PomBase	protein_coding	II	3726995	3728200	-	EB
SPBC14F5.08	med7	PomBase	protein_coding	II	4172385	4175788	+	SPBC14F5.09c	ade8	PomBase	protein_coding	II	4172822	4175534	-	EB
SPBC336.04	cdc6	PomBase	protein_coding	II	2743619	2748596	+	SPBC336.05c		PomBase	protein_coding	II	2745480	2748552	-	EB
SPBC336.08	spc24	PomBase	protein_coding	II	2755392	2759388	+	SPBC336.09c	rrn7	PomBase	protein_coding	II	2756276	2758582	-	EB
SPBC336.08	spc24	PomBase	protein_coding	II	2755392	2759388	+	SPBC336.10c	tif512	PomBase	protein_coding	II	2758645	2759294	-	EB
SPBC13E7.09	vrp1	PomBase	protein_coding	II	3055289	3058803	+	SPBC13E7.10c	brf1	PomBase	protein_coding	II	3056037	3058618	-	EB
SPBC1347.11	sro1	PomBase	protein_coding	II	4081869	4083198	+	SPBC1347.14c		PomBase	protein_coding	II	4082279	4082644	-	EB
SPBC1539.02		PomBase	protein_coding	II	4363863	4367876	+	SPBC1539.03c	arg41	PomBase	protein_coding	II	4365346	4366949	-	EB
SPBC27B12.08	sip1	PomBase	protein_coding	II	1335689	1344204	+	SPBC27B12.09c		PomBase	protein_coding	II	1341602	1343112	-	EB
SPBC21B10.13c	yox1	PomBase	protein_coding	II	1648153	1650147	+	SPBC21B10.12	rec6	PomBase	protein_coding	II	1648948	1649671	-	EB
SPCC1884.02	nic1	PomBase	protein_coding	III	43480	46985	+	SPCC757.02c		PomBase	protein_coding	III	44814	46961	-	EB
SPCC548.04	urm1	PomBase	protein_coding	III	223267	225759	+	SPCC548.05c	dbl5	PomBase	protein_coding	III	223353	225756	-	EB
SPCC737.05		PomBase	protein_coding	III	1894976	1897924	+	SPCC737.06c	gcs2	PomBase	protein_coding	III	1895954	1897559	-	EB
SPCC576.02		PomBase	protein_coding	III	2081176	2084027	+	SPCC576.19c		PomBase	protein_coding	III	2081247	2081606	-	EB
SPCC569.05c		PomBase	protein_coding	III	2423807	2427995	+	SPCC569.04		PomBase	protein_coding	III	2427078	2427622	-	EB
SPCC1672.01		PomBase	protein_coding	III	559679	565267	+	SPCC1672.02c	sap1	PomBase	protein_coding	III	561576	563819	-	EB
SPCC1672.01		PomBase	protein_coding	III	559679	565267	+	SPCC1672.14		PomBase	protein_coding	III	563754	565077	-	EB
SPCC645.10	cca2	PomBase	protein_coding	III	1255164	1257566	+	SPCC645.11c	mug117	PomBase	protein_coding	III	1256651	1257493	-	EB
SPCC777.07	omh3	PomBase	protein_coding	III	1609353	1612830	+	SPCC777.08c	bit61	PomBase	protein_coding	III	1611047	1612779	-	EB
SPCC777.11	gtf1	PomBase	protein_coding	III	1616391	1618353	+	SPCC777.12c		PomBase	protein_coding	III	1616592	1618210	-	EB
SPCC1620.03	mug163	PomBase	protein_coding	III	2148588	2151955	+	SPCC1620.04c	mug55	PomBase	protein_coding	III	2149317	2150908	-	EB
SPCC830.03	grc3	PomBase	protein_coding	III	2183590	2187389	+	SPCC830.04c	mug128	PomBase	protein_coding	III	2186723	2187154	-	EB
SPCC736.08	cbf11	PomBase	protein_coding	III	327324	330732	+	SPCC736.09c	tfx1	PomBase	protein_coding	III	329570	330657	-	EB
SPCC1259.13	chk1	PomBase	protein_coding	III	1059799	1064443	+	SPCC1259.14c	meu27	PomBase	protein_coding	III	1061503	1064195	-	EB
SPCC1281.08	wtf11	PomBase	protein_coding	III	1396887	1400821	+	SPCC1281.07c		PomBase	protein_coding	III	1397188	1398780	-	EB
SPCC663.12	cid12	PomBase	protein_coding	III	1655666	1660080	+	SPCC663.13c	naa50	PomBase	protein_coding	III	1656901	1657583	-	EB
SPCC663.12	cid12	PomBase	protein_coding	III	1655666	1660080	+	SPCC663.14c	trp663	PomBase	protein_coding	III	1657631	1659783	-	EB
SPCC4B3.09c	mrpl12	PomBase	protein_coding	III	1160439	1162316	+	SPCC4B3.08	lsg1	PomBase	protein_coding	III	1161241	1162302	-	EB
SPCC550.05	nse1	PomBase	protein_coding	III	1193982	1196023	+	SPCC550.06c	hsp10	PomBase	protein_coding	III	1194996	1195816	-	EB
SPCC338.03c		PomBase	protein_coding	III	1368354	1369793	+	SPCC338.02	mug112	PomBase	protein_coding	III	1368882	1369259	-	EB
SPCC1442.19	mrp49	PomBase	protein_coding	III	1787161	1788596	+	SPCC1442.11c		PomBase	protein_coding	III	1788002	1788550	-	EB
SPCC285.14	trs130	PomBase	protein_coding	III	1823311	1829111	+	SPCC285.15c	rps2802	PomBase	protein_coding	III	1826905	1827487	-	EB
SPCC297.03	ssp1	PomBase	protein_coding	III	1878434	1882310	+	SPCC297.04c	set7	PomBase	protein_coding	III	1880992	1882276	-	EB
SPCC126.14	prp18	PomBase	protein_coding	III	2140983	2143550	+	SPCC126.15c	sec65	PomBase	protein_coding	III	2142291	2143550	-	EB
SPCC1620.05		PomBase	protein_coding	III	2152135	2157975	+	SPCC1620.06c		PomBase	protein_coding	III	2152833	2155161	-	EB
SPCC1620.05		PomBase	protein_coding	III	2152135	2157975	+	SPCC1620.07c	lnp1	PomBase	protein_coding	III	2155261	2157552	-	EB
SPAC630.04c		PomBase	protein_coding	I	350239	353340	-	SPAC630.03	arp3	PomBase	protein_coding	I	350406	352296	+	EB
SPAC343.17c		PomBase	protein_coding	I	1673685	1680143	-	SPAC343.16	lys2	PomBase	protein_coding	I	1675730	1678118	+	EB
SPAC343.17c		PomBase	protein_coding	I	1673685	1680143	-	SPAC343.15	tit1	PomBase	protein_coding	I	1673840	1675661	+	EB
SPAC664.12c		PomBase	protein_coding	I	1728142	1730784	-	SPAC664.13		PomBase	protein_coding	I	1729505	1729858	+	EB
SPAC16A10.03c		PomBase	protein_coding	I	3080492	3084667	-	SPAC16A10.02	sub1	PomBase	protein_coding	I	3080862	3083426	+	EB
SPAC26A3.12c	dhp1	PomBase	protein_coding	I	3356144	3361083	-	SPAC26A3.11		PomBase	protein_coding	I	3356375	3357902	+	EB
SPAC3H5.11		PomBase	protein_coding	I	3412269	3414736	-	SPAC3H5.13	new4	PomBase	protein_coding	I	3412527	3413053	+	EB
SPAC19G12.02c	pms1	PomBase	protein_coding	I	4044821	4049384	-	SPAC19G12.03	cda1	PomBase	protein_coding	I	4047209	4049353	+	EB
SPAC23D3.09	arp42	PomBase	protein_coding	I	4352333	4355333	-	SPAC23D3.08	usp108	PomBase	protein_coding	I	4352440	4355260	+	EB
SPAC29E6.05c	mxr1	PomBase	protein_coding	I	4409678	4411336	-	SPAC29E6.04	nnf1	PomBase	protein_coding	I	4409773	4410391	+	EB
SPAC144.17c		PomBase	protein_coding	I	4686302	4689196	-	SPAC144.16	cia2	PomBase	protein_coding	I	4686462	4688886	+	EB
SPAC1B3.11c	ypt4	PomBase	protein_coding	I	4948541	4950238	-	SPAC1B3.20		PomBase	protein_coding	I	4948562	4949118	+	EB
SPAC29A4.11	rga3	PomBase	protein_coding	I	5123328	5129129	-	SPAC29A4.12c	mug108	PomBase	protein_coding	I	5124554	5125643	+	EB
SPAC29A4.11	rga3	PomBase	protein_coding	I	5123328	5129129	-	SPAC29A4.22		PomBase	protein_coding	I	5124392	5124613	+	EB
SPAC11D3.07c	toe4	PomBase	protein_coding	I	116054	120309	-	SPAC11D3.06		PomBase	protein_coding	I	116331	118189	+	EB
SPAC630.06c		PomBase	protein_coding	I	353705	357205	-	SPAC630.05	gyp7	PomBase	protein_coding	I	353783	356580	+	EB
SPAPJ696.01c	vps17	PomBase	protein_coding	I	719090	723684	-	SPAC1296.06	tah18	PomBase	protein_coding	I	719380	721549	+	EB
SPAC22A12.17c		PomBase	protein_coding	I	1185837	1189506	-	SPAC22A12.16		PomBase	protein_coding	I	1186205	1187928	+	EB
SPAPB17E12.14c		PomBase	protein_coding	I	1285525	1289315	-	SPAPB17E12.13	rpl1802	PomBase	protein_coding	I	1285627	1286338	+	EB
SPAC1002.15c	med6	PomBase	protein_coding	I	1824486	1827260	-	SPAC1002.14	itt1	PomBase	protein_coding	I	1824570	1826248	+	EB
SPAC4G9.04c	pcf11	PomBase	protein_coding	I	2255677	2259196	-	SPAC4G9.03	adk1	PomBase	protein_coding	I	2255837	2256730	+	EB
SPAC6C3.06c		PomBase	protein_coding	I	2330820	2335555	-	SPAC6C3.05		PomBase	protein_coding	I	2330833	2332240	+	EB
SPAC6B12.04c		PomBase	protein_coding	I	2415952	2418241	-	SPAC6B12.18	gon7	PomBase	protein_coding	I	2416132	2416772	+	EB
SPAC6B12.14c		PomBase	protein_coding	I	2435528	2437498	-	SPAC6B12.13		PomBase	protein_coding	I	2435833	2437020	+	EB
SPAC644.11c	pkp1	PomBase	protein_coding	I	2691298	2693767	-	SPAC644.10	med11	PomBase	protein_coding	I	2691326	2692150	+	EB
SPAPYUK71.03c	syn1	PomBase	protein_coding	I	2901946	2907275	-	SPACUNK4.06c	rpb7	PomBase	protein_coding	I	2902104	2903133	+	EB
SPAC3H5.04	aar2	PomBase	protein_coding	I	3436000	3438166	-	SPAC3H5.05c	rps1401	PomBase	protein_coding	I	3436186	3436825	+	EB
SPAC27E2.04c	mug155	PomBase	protein_coding	I	4010592	4011430	-	SPAC27E2.12		PomBase	protein_coding	I	4010913	4011317	+	EB
SPAC9E9.02		PomBase	protein_coding	I	4434478	4437145	-	SPAC9E9.01		PomBase	protein_coding	I	4434861	4435509	+	EB
SPAC11H11.02c	mug162	PomBase	protein_coding	I	4775517	4778622	-	SPAC11H11.01	sst6	PomBase	protein_coding	I	4775688	4777440	+	EB
SPAC4F10.16c		PomBase	protein_coding	I	4863739	4869888	-	SPAC4F10.17		PomBase	protein_coding	I	4868326	4869283	+	EB
SPAC14C4.01c		PomBase	protein_coding	I	5221803	5226054	-	SPAC19D5.07	uga1	PomBase	protein_coding	I	5222447	5224795	+	EB
SPAC1F5.06	lsh1	PomBase	protein_coding	I	276657	281347	-	SPAC1F5.07c	hem14	PomBase	protein_coding	I	276723	278573	+	EB
SPAC31A2.09c	apm4	PomBase	protein_coding	I	402719	405389	-	SPAC31A2.08	mrp20	PomBase	protein_coding	I	402841	403862	+	EB
SPAC1D4.05c		PomBase	protein_coding	I	644623	648097	-	SPAC1D4.04	cct2	PomBase	protein_coding	I	644667	646547	+	EB
SPAC56F8.14c	mug115	PomBase	protein_coding	I	1148131	1152178	-	SPAC56F8.13		PomBase	protein_coding	I	1149078	1150659	+	EB
SPAPB17E12.10c		PomBase	protein_coding	I	1280495	1282878	-	SPAPB17E12.09		PomBase	protein_coding	I	1280537	1281411	+	EB
SPAC343.08c	mrp17	PomBase	protein_coding	I	1650923	1653983	-	SPAC343.07	mug28	PomBase	protein_coding	I	1651012	1652981	+	EB
SPAC644.17c	mrpl9	PomBase	protein_coding	I	2701420	2703846	-	SPAC644.16	rna15	PomBase	protein_coding	I	2701588	2703006	+	EB
SPAC3F10.15c	spo12	PomBase	protein_coding	I	2845471	2849267	-	SPAC3F10.13	ucp6	PomBase	protein_coding	I	2845944	2848624	+	EB
SPAC959.04c	omh6	PomBase	protein_coding	I	3391750	3394014	-	SPAC959.10	sen15	PomBase	protein_coding	I	3391861	3393106	+	EB
SPAC1071.09c		PomBase	protein_coding	I	3869017	3871602	-	SPAC1071.08	rpp203	PomBase	protein_coding	I	3869082	3869610	+	EB
SPAC25B8.07c	rcf1	PomBase	protein_coding	I	4166006	4167734	-	SPAC25B8.20		PomBase	protein_coding	I	4166658	4167704	+	EB
SPAC922.05c		PomBase	protein_coding	I	5482879	5486451	-	SPAC922.06		PomBase	protein_coding	I	5485096	5486287	+	EB
SPAC4G8.11c	atp10	PomBase	protein_coding	I	781347	783634	-	SPAC4G8.10	gos1	PomBase	protein_coding	I	781348	783419	+	EB
SPAC167.05		PomBase	protein_coding	I	1549926	1553310	-	SPAC167.06c	mug143	PomBase	protein_coding	I	1550050	1550889	+	EB
SPAC167.02	ptb1	PomBase	protein_coding	I	1554880	1558526	-	SPAC167.03c	snu66	PomBase	protein_coding	I	1554993	1557929	+	EB
SPAPB1E7.11c		PomBase	protein_coding	I	3316786	3319038	-	SPAPB1E7.10	rpc17	PomBase	protein_coding	I	3316817	3317528	+	EB
SPAC8E11.10		PomBase	protein_coding	I	3372749	3375005	-	SPAC8E11.12		PomBase	protein_coding	I	3374696	3375004	+	EB
SPAC27E2.11c		PomBase	protein_coding	I	4008075	4010224	-	SPAC27E2.13		PomBase	protein_coding	I	4008511	4008693	+	EB
SPAC1782.12c		PomBase	protein_coding	I	4773459	4775369	-	SPAC1782.11	met14	PomBase	protein_coding	I	4773628	4774653	+	EB
SPAC1952.08c		PomBase	protein_coding	I	4978273	4981008	-	SPAC1952.07	rad1	PomBase	protein_coding	I	4978592	4980303	+	EB
SPBP8B7.20c	nop2	PomBase	protein_coding	II	3671160	3676674	-	SPBP8B7.19	spt16	PomBase	protein_coding	II	3671316	3674622	+	EB
SPBC215.03c	csn1	PomBase	protein_coding	II	4027314	4029873	-	SPBC215.02	bob1	PomBase	protein_coding	II	4027366	4029143	+	EB
SPBC1198.10c	slm5	PomBase	protein_coding	II	188789	191818	-	SPBC1198.09	ubc16	PomBase	protein_coding	II	189392	191786	+	EB
SPBC8D2.10c	rmt3	PomBase	protein_coding	II	1375889	1379351	-	SPBC8D2.23	new15	PomBase	protein_coding	II	1378510	1378770	+	EB
SPBC8D2.20c	sec31	PomBase	protein_coding	II	1393345	1399676	-	SPBC8D2.19	mde3	PomBase	protein_coding	II	1393454	1395312	+	EB
SPBC18E5.11c	edc3	PomBase	protein_coding	II	2092551	2095975	-	SPBC18E5.10		PomBase	protein_coding	II	2092713	2095872	+	EB
SPBC1711.15c		PomBase	protein_coding	II	2161325	2162612	-	SPBC1711.14	rec15	PomBase	protein_coding	II	2161542	2162200	+	EB
SPBC18A7.02c		PomBase	protein_coding	II	2729015	2732404	-	SPBC18A7.01		PomBase	protein_coding	II	2729195	2730774	+	EB
SPBC776.18c	pmh1	PomBase	protein_coding	II	3211191	3213737	-	SPBC776.17	rrp7	PomBase	protein_coding	II	3211305	3212274	+	EB
SPBC2G2.13c	dcd1	PomBase	protein_coding	II	3456962	3460381	-	SPBC2G2.12	hrs1	PomBase	protein_coding	II	3457163	3458912	+	EB
SPBC1604.15	gpi16	PomBase	protein_coding	II	3900976	3904592	-	SPBC1604.16c		PomBase	protein_coding	II	3901632	3902410	+	EB
SPBC1198.13c	tfg2	PomBase	protein_coding	II	194038	197189	-	SPBC1198.12	mfr1	PomBase	protein_coding	II	194678	195989	+	EB
SPBC428.08c	clr4	PomBase	protein_coding	II	453996	458487	-	SPBC428.07	meu6	PomBase	protein_coding	II	454108	456553	+	EB
SPBC577.03c		PomBase	protein_coding	II	754411	756616	-	SPBC577.02	rpl3801	PomBase	protein_coding	II	754621	755300	+	EB
SPBC2A9.14		PomBase	protein_coding	II	2960367	2961154	-	SPBC2A9.13		PomBase	protein_coding	II	2960489	2960729	+	EB
SPBC21.03c		PomBase	protein_coding	II	3215872	3219354	-	SPBC21.02	rtc5	PomBase	protein_coding	II	3216184	3219312	+	EB
SPBC2G2.06c	apl1	PomBase	protein_coding	II	3443225	3446388	-	SPBC2G2.05	rpl1603	PomBase	protein_coding	II	3443226	3445951	+	EB
SPBC409.04c	mis12	PomBase	protein_coding	II	1137753	1139676	-	SPBC409.03	swi5	PomBase	protein_coding	II	1137901	1139030	+	EB
SPBC8D2.14c	sed5	PomBase	protein_coding	II	1381910	1385162	-	SPBC8D2.13	shq1	PomBase	protein_coding	II	1382002	1385138	+	EB
SPBC11G11.06c	sme1	PomBase	protein_coding	II	1763466	1765258	-	SPBC11G11.05	rpa34	PomBase	protein_coding	II	1763709	1764620	+	EB
SPBC29A3.13	pdp1	PomBase	protein_coding	II	2059635	2062413	-	SPBC29A3.12	rps902	PomBase	protein_coding	II	2059741	2060438	+	EB
SPBC36B7.08c		PomBase	protein_coding	II	2393472	2395636	-	SPBC36B7.07	tlg1	PomBase	protein_coding	II	2393535	2395530	+	EB
SPBC3E7.15c	lac1	PomBase	protein_coding	II	2684885	2688168	-	SPBC3E7.14	smf1	PomBase	protein_coding	II	2685614	2686887	+	EB
SPBC31F10.09c	nut2	PomBase	protein_coding	II	3764524	3766439	-	SPBC31F10.08	mde2	PomBase	protein_coding	II	3764820	3765709	+	EB
SPBC119.16c		PomBase	protein_coding	II	745971	750738	-	SPBC119.14	rti1	PomBase	protein_coding	II	746035	747734	+	EB
SPBC119.16c		PomBase	protein_coding	II	745971	750738	-	SPBC119.15	npa3	PomBase	protein_coding	II	747778	749216	+	EB
SPBC36.08c	cog2	PomBase	protein_coding	II	853526	858442	-	SPBC36.07	elp1	PomBase	protein_coding	II	853583	857560	+	EB
SPBC646.12c	gap1	PomBase	protein_coding	II	942688	948223	-	SPBC646.11	cct6	PomBase	protein_coding	II	942898	944922	+	EB
SPBC409.19c		PomBase	protein_coding	II	1171307	1174224	-	SPBC409.18		PomBase	protein_coding	II	1171492	1172644	+	EB
SPBC30B4.09		PomBase	protein_coding	II	1296672	1297662	-	SPBC3D6.16		PomBase	protein_coding	II	1296915	1297260	+	EB
SPBC32H8.04c		PomBase	protein_coding	II	1457291	1460149	-	SPBC32H8.03	bem46	PomBase	protein_coding	II	1457557	1458849	+	EB
SPBC21B10.09		PomBase	protein_coding	II	1651920	1654486	-	SPBC21B10.14	ymr31	PomBase	protein_coding	II	1651978	1652538	+	EB
SPBC16E9.06c	uvi31	PomBase	protein_coding	II	1921776	1926244	-	SPBC16E9.05	erg6	PomBase	protein_coding	II	1923596	1925394	+	EB
SPBC365.20c	pnc1	PomBase	protein_coding	II	2494114	2497857	-	SPBC557.05		PomBase	protein_coding	II	2495197	2497598	+	EB
SPBC1778.05c	lam2	PomBase	protein_coding	II	3102902	3105980	-	SPBC1778.04	spo6	PomBase	protein_coding	II	3103109	3104941	+	EB
SPCC16C4.06c	pus3	PomBase	protein_coding	III	668412	671378	-	SPCC16C4.05	pop23	PomBase	protein_coding	III	668532	669367	+	EB
SPCC1442.10c	rpb3	PomBase	protein_coding	III	1782897	1787006	-	SPCC1442.09	trp3	PomBase	protein_coding	III	1783641	1785552	+	EB
SPCC1919.12c		PomBase	protein_coding	III	2231453	2236121	-	SPCC1919.11	mug137	PomBase	protein_coding	III	2231665	2233381	+	EB
SPCC965.11c	agp3	PomBase	protein_coding	III	2303540	2308275	-	SPCC965.12		PomBase	protein_coding	III	2305902	2307857	+	EB
SPCC1795.06	map2	PomBase	protein_coding	III	986014	989739	-	SPCC1795.05c		PomBase	protein_coding	III	988395	989709	+	EB
SPCC584.03c		PomBase	protein_coding	III	1531314	1535116	-	SPCC584.02	cuf2	PomBase	protein_coding	III	1532126	1532753	+	EB
SPCC417.11c		PomBase	protein_coding	III	1697661	1701831	-	SPCC417.12		PomBase	protein_coding	III	1699486	1701487	+	EB
SPCC1620.12c		PomBase	protein_coding	III	2164463	2170064	-	SPCC1620.11	nup97	PomBase	protein_coding	III	2165020	2168871	+	EB
SPCC4F11.04c	imt2	PomBase	protein_coding	III	2007921	2010840	-	SPCC4F11.05		PomBase	protein_coding	III	2010426	2010789	+	EB
SPCC320.06		PomBase	protein_coding	III	152941	159654	-	SPCC320.07c	mde7	PomBase	protein_coding	III	155906	158191	+	EB
SPCC61.01c	str2	PomBase	protein_coding	III	1435212	1442233	-	SPCC622.18	rpl6	PomBase	protein_coding	III	1437118	1438010	+	EB
SPCC61.01c	str2	PomBase	protein_coding	III	1435212	1442233	-	SPCC622.19	jmj4	PomBase	protein_coding	III	1438134	1439921	+	EB
SPCC188.04c	spc25	PomBase	protein_coding	III	1478061	1482328	-	SPCC188.03	cnd3	PomBase	protein_coding	III	1478178	1481959	+	EB
SPCC576.12c	mhf2	PomBase	protein_coding	III	2100849	2102839	-	SPCC576.13	swc5	PomBase	protein_coding	III	2101753	2102400	+	EB
SPAC1F5.07c	hem14	PomBase	protein_coding	I	276723	278573	+	SPAC1F5.06	lsh1	PomBase	protein_coding	I	276657	281347	-	FC
SPAC630.03	arp3	PomBase	protein_coding	I	350406	352296	+	SPAC630.04c		PomBase	protein_coding	I	350239	353340	-	FC
SPAC630.05	gyp7	PomBase	protein_coding	I	353783	356580	+	SPAC630.06c		PomBase	protein_coding	I	353705	357205	-	FC
SPAC1296.06	tah18	PomBase	protein_coding	I	719380	721549	+	SPAPJ696.01c	vps17	PomBase	protein_coding	I	719090	723684	-	FC
SPAC22A12.16		PomBase	protein_coding	I	1186205	1187928	+	SPAC22A12.17c		PomBase	protein_coding	I	1185837	1189506	-	FC
SPAC343.07	mug28	PomBase	protein_coding	I	1651012	1652981	+	SPAC343.08c	mrp17	PomBase	protein_coding	I	1650923	1653983	-	FC
SPAC343.16	lys2	PomBase	protein_coding	I	1675730	1678118	+	SPAC343.17c		PomBase	protein_coding	I	1673685	1680143	-	FC
SPAC6C3.05		PomBase	protein_coding	I	2330833	2332240	+	SPAC6C3.06c		PomBase	protein_coding	I	2330820	2335555	-	FC
SPAC16A10.02	sub1	PomBase	protein_coding	I	3080862	3083426	+	SPAC16A10.03c		PomBase	protein_coding	I	3080492	3084667	-	FC
SPAC959.10	sen15	PomBase	protein_coding	I	3391861	3393106	+	SPAC959.04c	omh6	PomBase	protein_coding	I	3391750	3394014	-	FC
SPAC3H5.05c	rps1401	PomBase	protein_coding	I	3436186	3436825	+	SPAC3H5.04	aar2	PomBase	protein_coding	I	3436000	3438166	-	FC
SPAC1952.07	rad1	PomBase	protein_coding	I	4978592	4980303	+	SPAC1952.08c		PomBase	protein_coding	I	4978273	4981008	-	FC
SPAC922.06		PomBase	protein_coding	I	5485096	5486287	+	SPAC922.05c		PomBase	protein_coding	I	5482879	5486451	-	FC
SPAC11D3.06		PomBase	protein_coding	I	116331	118189	+	SPAC11D3.07c	toe4	PomBase	protein_coding	I	116054	120309	-	FC
SPAC1D4.04	cct2	PomBase	protein_coding	I	644667	646547	+	SPAC1D4.05c		PomBase	protein_coding	I	644623	648097	-	FC
SPAC167.06c	mug143	PomBase	protein_coding	I	1550050	1550889	+	SPAC167.05		PomBase	protein_coding	I	1549926	1553310	-	FC
SPAC1002.14	itt1	PomBase	protein_coding	I	1824570	1826248	+	SPAC1002.15c	med6	PomBase	protein_coding	I	1824486	1827260	-	FC
SPAC6B12.18	gon7	PomBase	protein_coding	I	2416132	2416772	+	SPAC6B12.04c		PomBase	protein_coding	I	2415952	2418241	-	FC
SPAC644.10	med11	PomBase	protein_coding	I	2691326	2692150	+	SPAC644.11c	pkp1	PomBase	protein_coding	I	2691298	2693767	-	FC
SPAC26A3.11		PomBase	protein_coding	I	3356375	3357902	+	SPAC26A3.12c	dhp1	PomBase	protein_coding	I	3356144	3361083	-	FC
SPAC8E11.12		PomBase	protein_coding	I	3374696	3375004	+	SPAC8E11.10		PomBase	protein_coding	I	3372749	3375005	-	FC
SPAC27E2.12		PomBase	protein_coding	I	4010913	4011317	+	SPAC27E2.04c	mug155	PomBase	protein_coding	I	4010592	4011430	-	FC
SPAC23D3.08	usp108	PomBase	protein_coding	I	4352440	4355260	+	SPAC23D3.09	arp42	PomBase	protein_coding	I	4352333	4355333	-	FC
SPAC9E9.01		PomBase	protein_coding	I	4434861	4435509	+	SPAC9E9.02		PomBase	protein_coding	I	4434478	4437145	-	FC
SPAC144.16	cia2	PomBase	protein_coding	I	4686462	4688886	+	SPAC144.17c		PomBase	protein_coding	I	4686302	4689196	-	FC
SPAC1B3.20		PomBase	protein_coding	I	4948562	4949118	+	SPAC1B3.11c	ypt4	PomBase	protein_coding	I	4948541	4950238	-	FC
SPAC19D5.07	uga1	PomBase	protein_coding	I	5222447	5224795	+	SPAC14C4.01c		PomBase	protein_coding	I	5221803	5226054	-	FC
SPAC4G8.10	gos1	PomBase	protein_coding	I	781348	783419	+	SPAC4G8.11c	atp10	PomBase	protein_coding	I	781347	783634	-	FC
SPAPB17E12.13	rpl1802	PomBase	protein_coding	I	1285627	1286338	+	SPAPB17E12.14c		PomBase	protein_coding	I	1285525	1289315	-	FC
SPAC167.03c	snu66	PomBase	protein_coding	I	1554993	1557929	+	SPAC167.02	ptb1	PomBase	protein_coding	I	1554880	1558526	-	FC
SPAC4G9.03	adk1	PomBase	protein_coding	I	2255837	2256730	+	SPAC4G9.04c	pcf11	PomBase	protein_coding	I	2255677	2259196	-	FC
SPAC6B12.13		PomBase	protein_coding	I	2435833	2437020	+	SPAC6B12.14c		PomBase	protein_coding	I	2435528	2437498	-	FC
SPAPB1E7.10	rpc17	PomBase	protein_coding	I	3316817	3317528	+	SPAPB1E7.11c		PomBase	protein_coding	I	3316786	3319038	-	FC
SPAC1782.11	met14	PomBase	protein_coding	I	4773628	4774653	+	SPAC1782.12c		PomBase	protein_coding	I	4773459	4775369	-	FC
SPAC29A4.12c	mug108	PomBase	protein_coding	I	5124554	5125643	+	SPAC29A4.11	rga3	PomBase	protein_coding	I	5123328	5129129	-	FC
SPAC31A2.08	mrp20	PomBase	protein_coding	I	402841	403862	+	SPAC31A2.09c	apm4	PomBase	protein_coding	I	402719	405389	-	FC
SPAC56F8.13		PomBase	protein_coding	I	1149078	1150659	+	SPAC56F8.14c	mug115	PomBase	protein_coding	I	1148131	1152178	-	FC
SPAPB17E12.09		PomBase	protein_coding	I	1280537	1281411	+	SPAPB17E12.10c		PomBase	protein_coding	I	1280495	1282878	-	FC
SPAC343.15	tit1	PomBase	protein_coding	I	1673840	1675661	+	SPAC343.17c		PomBase	protein_coding	I	1673685	1680143	-	FC
SPAC664.13		PomBase	protein_coding	I	1729505	1729858	+	SPAC664.12c		PomBase	protein_coding	I	1728142	1730784	-	FC
SPAC644.16	rna15	PomBase	protein_coding	I	2701588	2703006	+	SPAC644.17c	mrpl9	PomBase	protein_coding	I	2701420	2703846	-	FC
SPAC3F10.13	ucp6	PomBase	protein_coding	I	2845944	2848624	+	SPAC3F10.15c	spo12	PomBase	protein_coding	I	2845471	2849267	-	FC
SPACUNK4.06c	rpb7	PomBase	protein_coding	I	2902104	2903133	+	SPAPYUK71.03c	syn1	PomBase	protein_coding	I	2901946	2907275	-	FC
SPAC3H5.13	new4	PomBase	protein_coding	I	3412527	3413053	+	SPAC3H5.11		PomBase	protein_coding	I	3412269	3414736	-	FC
SPAC1071.08	rpp203	PomBase	protein_coding	I	3869082	3869610	+	SPAC1071.09c		PomBase	protein_coding	I	3869017	3871602	-	FC
SPAC27E2.13		PomBase	protein_coding	I	4008511	4008693	+	SPAC27E2.11c		PomBase	protein_coding	I	4008075	4010224	-	FC
SPAC19G12.03	cda1	PomBase	protein_coding	I	4047209	4049353	+	SPAC19G12.02c	pms1	PomBase	protein_coding	I	4044821	4049384	-	FC
SPAC25B8.20		PomBase	protein_coding	I	4166658	4167704	+	SPAC25B8.07c	rcf1	PomBase	protein_coding	I	4166006	4167734	-	FC
SPAC29E6.04	nnf1	PomBase	protein_coding	I	4409773	4410391	+	SPAC29E6.05c	mxr1	PomBase	protein_coding	I	4409678	4411336	-	FC
SPAC11H11.01	sst6	PomBase	protein_coding	I	4775688	4777440	+	SPAC11H11.02c	mug162	PomBase	protein_coding	I	4775517	4778622	-	FC
SPAC4F10.17		PomBase	protein_coding	I	4868326	4869283	+	SPAC4F10.16c		PomBase	protein_coding	I	4863739	4869888	-	FC
SPAC29A4.22		PomBase	protein_coding	I	5124392	5124613	+	SPAC29A4.11	rga3	PomBase	protein_coding	I	5123328	5129129	-	FC
SPBP8B7.19	spt16	PomBase	protein_coding	II	3671316	3674622	+	SPBP8B7.20c	nop2	PomBase	protein_coding	II	3671160	3676674	-	FC
SPBC1604.16c		PomBase	protein_coding	II	3901632	3902410	+	SPBC1604.15	gpi16	PomBase	protein_coding	II	3900976	3904592	-	FC
SPBC1198.09	ubc16	PomBase	protein_coding	II	189392	191786	+	SPBC1198.10c	slm5	PomBase	protein_coding	II	188789	191818	-	FC
SPBC577.02	rpl3801	PomBase	protein_coding	II	754621	755300	+	SPBC577.03c		PomBase	protein_coding	II	754411	756616	-	FC
SPBC409.03	swi5	PomBase	protein_coding	II	1137901	1139030	+	SPBC409.04c	mis12	PomBase	protein_coding	II	1137753	1139676	-	FC
SPBC409.18		PomBase	protein_coding	II	1171492	1172644	+	SPBC409.19c		PomBase	protein_coding	II	1171307	1174224	-	FC
SPBC16E9.05	erg6	PomBase	protein_coding	II	1923596	1925394	+	SPBC16E9.06c	uvi31	PomBase	protein_coding	II	1921776	1926244	-	FC
SPBC18E5.10		PomBase	protein_coding	II	2092713	2095872	+	SPBC18E5.11c	edc3	PomBase	protein_coding	II	2092551	2095975	-	FC
SPBC36B7.07	tlg1	PomBase	protein_coding	II	2393535	2395530	+	SPBC36B7.08c		PomBase	protein_coding	II	2393472	2395636	-	FC
SPBC3E7.14	smf1	PomBase	protein_coding	II	2685614	2686887	+	SPBC3E7.15c	lac1	PomBase	protein_coding	II	2684885	2688168	-	FC
SPBC1778.04	spo6	PomBase	protein_coding	II	3103109	3104941	+	SPBC1778.05c	lam2	PomBase	protein_coding	II	3102902	3105980	-	FC
SPBC2G2.05	rpl1603	PomBase	protein_coding	II	3443226	3445951	+	SPBC2G2.06c	apl1	PomBase	protein_coding	II	3443225	3446388	-	FC
SPBC31F10.08	mde2	PomBase	protein_coding	II	3764820	3765709	+	SPBC31F10.09c	nut2	PomBase	protein_coding	II	3764524	3766439	-	FC
SPBC1198.12	mfr1	PomBase	protein_coding	II	194678	195989	+	SPBC1198.13c	tfg2	PomBase	protein_coding	II	194038	197189	-	FC
SPBC8D2.23	new15	PomBase	protein_coding	II	1378510	1378770	+	SPBC8D2.10c	rmt3	PomBase	protein_coding	II	1375889	1379351	-	FC
SPBC8D2.13	shq1	PomBase	protein_coding	II	1382002	1385138	+	SPBC8D2.14c	sed5	PomBase	protein_coding	II	1381910	1385162	-	FC
SPBC32H8.03	bem46	PomBase	protein_coding	II	1457557	1458849	+	SPBC32H8.04c		PomBase	protein_coding	II	1457291	1460149	-	FC
SPBC1711.14	rec15	PomBase	protein_coding	II	2161542	2162200	+	SPBC1711.15c		PomBase	protein_coding	II	2161325	2162612	-	FC
SPBC18A7.01		PomBase	protein_coding	II	2729195	2730774	+	SPBC18A7.02c		PomBase	protein_coding	II	2729015	2732404	-	FC
SPBC2A9.13		PomBase	protein_coding	II	2960489	2960729	+	SPBC2A9.14		PomBase	protein_coding	II	2960367	2961154	-	FC
SPBC2G2.12	hrs1	PomBase	protein_coding	II	3457163	3458912	+	SPBC2G2.13c	dcd1	PomBase	protein_coding	II	3456962	3460381	-	FC
SPBC215.02	bob1	PomBase	protein_coding	II	4027366	4029143	+	SPBC215.03c	csn1	PomBase	protein_coding	II	4027314	4029873	-	FC
SPBC428.07	meu6	PomBase	protein_coding	II	454108	456553	+	SPBC428.08c	clr4	PomBase	protein_coding	II	453996	458487	-	FC
SPBC119.14	rti1	PomBase	protein_coding	II	746035	747734	+	SPBC119.16c		PomBase	protein_coding	II	745971	750738	-	FC
SPBC646.11	cct6	PomBase	protein_coding	II	942898	944922	+	SPBC646.12c	gap1	PomBase	protein_coding	II	942688	948223	-	FC
SPBC21B10.14	ymr31	PomBase	protein_coding	II	1651978	1652538	+	SPBC21B10.09		PomBase	protein_coding	II	1651920	1654486	-	FC
SPBC11G11.05	rpa34	PomBase	protein_coding	II	1763709	1764620	+	SPBC11G11.06c	sme1	PomBase	protein_coding	II	1763466	1765258	-	FC
SPBC29A3.12	rps902	PomBase	protein_coding	II	2059741	2060438	+	SPBC29A3.13	pdp1	PomBase	protein_coding	II	2059635	2062413	-	FC
SPBC776.17	rrp7	PomBase	protein_coding	II	3211305	3212274	+	SPBC776.18c	pmh1	PomBase	protein_coding	II	3211191	3213737	-	FC
SPBC21.02	rtc5	PomBase	protein_coding	II	3216184	3219312	+	SPBC21.03c		PomBase	protein_coding	II	3215872	3219354	-	FC
SPBC119.15	npa3	PomBase	protein_coding	II	747778	749216	+	SPBC119.16c		PomBase	protein_coding	II	745971	750738	-	FC
SPBC36.07	elp1	PomBase	protein_coding	II	853583	857560	+	SPBC36.08c	cog2	PomBase	protein_coding	II	853526	858442	-	FC
SPBC3D6.16		PomBase	protein_coding	II	1296915	1297260	+	SPBC30B4.09		PomBase	protein_coding	II	1296672	1297662	-	FC
SPBC8D2.19	mde3	PomBase	protein_coding	II	1393454	1395312	+	SPBC8D2.20c	sec31	PomBase	protein_coding	II	1393345	1399676	-	FC
SPBC557.05		PomBase	protein_coding	II	2495197	2497598	+	SPBC365.20c	pnc1	PomBase	protein_coding	II	2494114	2497857	-	FC
SPCC16C4.05	pop23	PomBase	protein_coding	III	668532	669367	+	SPCC16C4.06c	pus3	PomBase	protein_coding	III	668412	671378	-	FC
SPCC622.18	rpl6	PomBase	protein_coding	III	1437118	1438010	+	SPCC61.01c	str2	PomBase	protein_coding	III	1435212	1442233	-	FC
SPCC417.12		PomBase	protein_coding	III	1699486	1701487	+	SPCC417.11c		PomBase	protein_coding	III	1697661	1701831	-	FC
SPCC1919.11	mug137	PomBase	protein_coding	III	2231665	2233381	+	SPCC1919.12c		PomBase	protein_coding	III	2231453	2236121	-	FC
SPCC965.12		PomBase	protein_coding	III	2305902	2307857	+	SPCC965.11c	agp3	PomBase	protein_coding	III	2303540	2308275	-	FC
SPCC320.07c	mde7	PomBase	protein_coding	III	155906	158191	+	SPCC320.06		PomBase	protein_coding	III	152941	159654	-	FC
SPCC584.02	cuf2	PomBase	protein_coding	III	1532126	1532753	+	SPCC584.03c		PomBase	protein_coding	III	1531314	1535116	-	FC
SPCC4F11.05		PomBase	protein_coding	III	2010426	2010789	+	SPCC4F11.04c	imt2	PomBase	protein_coding	III	2007921	2010840	-	FC
SPCC576.13	swc5	PomBase	protein_coding	III	2101753	2102400	+	SPCC576.12c	mhf2	PomBase	protein_coding	III	2100849	2102839	-	FC
SPCC1620.11	nup97	PomBase	protein_coding	III	2165020	2168871	+	SPCC1620.12c		PomBase	protein_coding	III	2164463	2170064	-	FC
SPCC188.03	cnd3	PomBase	protein_coding	III	1478178	1481959	+	SPCC188.04c	spc25	PomBase	protein_coding	III	1478061	1482328	-	FC
SPCC1795.05c		PomBase	protein_coding	III	988395	989709	+	SPCC1795.06	map2	PomBase	protein_coding	III	986014	989739	-	FC
SPCC622.19	jmj4	PomBase	protein_coding	III	1438134	1439921	+	SPCC61.01c	str2	PomBase	protein_coding	III	1435212	1442233	-	FC
SPCC1442.09	trp3	PomBase	protein_coding	III	1783641	1785552	+	SPCC1442.10c	rpb3	PomBase	protein_coding	III	1782897	1787006	-	FC
SPAC22G7.11c	cum1	PomBase	protein_coding	I	754932	755637	-	SPAC22G7.10	iss1	PomBase	protein_coding	I	753624	755676	+	FC
SPAC22A12.09c	sap114	PomBase	protein_coding	I	1172351	1174497	-	SPAC22A12.10	ept1	PomBase	protein_coding	I	1172209	1176801	+	FC
SPAC56E4.06c	ggt2	PomBase	protein_coding	I	1256376	1258787	-	SPAC56E4.07		PomBase	protein_coding	I	1256349	1260334	+	FC
SPAC9.06c		PomBase	protein_coding	I	1473457	1474671	-	SPAC9.05	fml1	PomBase	protein_coding	I	1470851	1476275	+	FC
SPAC23H4.09	cdb4	PomBase	protein_coding	I	1591873	1593194	-	SPAC23H4.10c	thi4	PomBase	protein_coding	I	1589743	1593248	+	FC
SPAC4G9.06c	chz1	PomBase	protein_coding	I	2259604	2262510	-	SPAC4G9.05	mpf1	PomBase	protein_coding	I	2259353	2262602	+	FC
SPAC644.05c	dut1	PomBase	protein_coding	I	2678518	2679209	-	SPAC644.04	pct1	PomBase	protein_coding	I	2676680	2679291	+	FC
SPAC6G9.09c	rpl2401	PomBase	protein_coding	I	3261416	3261954	-	SPAC6G9.08	ubp6	PomBase	protein_coding	I	3259564	3262222	+	FC
SPAP32A8.03c	bop1	PomBase	protein_coding	I	3407545	3409630	-	SPAP32A8.02		PomBase	protein_coding	I	3405955	3409780	+	FC
SPAC1F12.06c		PomBase	protein_coding	I	3812962	3815706	-	SPAC1F12.05	any2	PomBase	protein_coding	I	3812515	3815745	+	FC
SPAC2F3.03c	rpa49	PomBase	protein_coding	I	3925533	3927349	-	SPAC2F3.02		PomBase	protein_coding	I	3924624	3927430	+	FC
SPAC4D7.14	new13	PomBase	protein_coding	I	5373191	5373636	-	SPAC4D7.11	dsc4	PomBase	protein_coding	I	5372018	5373807	+	FC
SPAC22F3.04	mug62	PomBase	protein_coding	I	697960	702755	-	SPAC22F3.05c	alp41	PomBase	protein_coding	I	697191	703040	+	FC
SPAC1687.06c	rpl44	PomBase	protein_coding	I	911227	911720	-	SPAC1687.05	pli1	PomBase	protein_coding	I	908736	911854	+	FC
SPAC6B12.19	rsa3	PomBase	protein_coding	I	2427533	2427775	-	SPAC6B12.08	mug185	PomBase	protein_coding	I	2425757	2427967	+	FC
SPAC19A8.10	rfp1	PomBase	protein_coding	I	2465369	2467346	-	SPAC19A8.11c		PomBase	protein_coding	I	2462251	2467428	+	FC
SPAC23H3.07c	mrp2	PomBase	protein_coding	I	2504733	2505904	-	SPAC23H3.06	apl6	PomBase	protein_coding	I	2502790	2506036	+	FC
SPAC3F10.05c	mug113	PomBase	protein_coding	I	2825583	2827013	-	SPAC3F10.04	gsa1	PomBase	protein_coding	I	2823667	2827612	+	FC
SPAC24C9.10c	mrp4	PomBase	protein_coding	I	3065326	3066303	-	SPAC24C9.09		PomBase	protein_coding	I	3063681	3066413	+	FC
SPAC24C9.15c	spn5	PomBase	protein_coding	I	3074267	3075988	-	SPAC24C9.14	otu1	PomBase	protein_coding	I	3072847	3077223	+	FC
SPAC27D7.05c	apc14	PomBase	protein_coding	I	4517810	4518562	-	SPAC27D7.04	omt2	PomBase	protein_coding	I	4517412	4518818	+	FC
SPAC12B10.06c	emi5	PomBase	protein_coding	I	4584473	4585226	-	SPAC12B10.07	acp1	PomBase	protein_coding	I	4584465	4586536	+	FC
SPAC22E12.03c	sdj1	PomBase	protein_coding	I	5022786	5023906	-	SPAC22E12.02		PomBase	protein_coding	I	5021952	5024151	+	FC
SPAC29A4.18	prw1	PomBase	protein_coding	I	5110278	5111962	-	SPAC29A4.19c	cta5	PomBase	protein_coding	I	5106559	5113025	+	FC
SPAC1F3.04c	tsr3	PomBase	protein_coding	I	621054	622267	-	SPAC1F3.03	sro7	PomBase	protein_coding	I	617816	622703	+	FC
SPAC9.07c		PomBase	protein_coding	I	1474765	1476147	-	SPAC9.05	fml1	PomBase	protein_coding	I	1470851	1476275	+	FC
SPAC9G1.10c		PomBase	protein_coding	I	1987258	1991122	-	SPAC9G1.09	sid1	PomBase	protein_coding	I	1985662	1991234	+	FC
SPAC1783.04c	hst4	PomBase	protein_coding	I	2192037	2193656	-	SPAC1783.03	fta2	PomBase	protein_coding	I	2190850	2193879	+	FC
SPAC8F11.05c	mug130	PomBase	protein_coding	I	2860849	2861815	-	SPAC8F11.04		PomBase	protein_coding	I	2859388	2861935	+	FC
SPAP7G5.04c	lys1	PomBase	protein_coding	I	3739076	3743492	-	SPAP7G5.03	prm1	PomBase	protein_coding	I	3736525	3743579	+	FC
SPAC1556.04c	cdd1	PomBase	protein_coding	I	3799092	3801110	-	SPAC1556.03	azr1	PomBase	protein_coding	I	3799045	3801693	+	FC
SPAC4H3.17		PomBase	protein_coding	I	3822105	3822365	-	SPAC4H3.01		PomBase	protein_coding	I	3821682	3824461	+	FC
SPAC926.10	new9	PomBase	protein_coding	I	3886097	3886270	-	SPAC926.02		PomBase	protein_coding	I	3884439	3887309	+	FC
SPAC29E6.03c	uso1	PomBase	protein_coding	I	4405990	4409338	-	SPAC29E6.02	prp3	PomBase	protein_coding	I	4403839	4409596	+	FC
SPAC14C4.15c		PomBase	protein_coding	I	5259112	5261851	-	SPAC14C4.14	atp1	PomBase	protein_coding	I	5256722	5261958	+	FC
SPAC31A2.07c	dbp10	PomBase	protein_coding	I	399462	402266	-	SPAC31A2.06	atp25	PomBase	protein_coding	I	397426	402487	+	FC
SPAC23C11.02c	rps23	PomBase	protein_coding	I	2135328	2135841	-	SPAC23C11.01		PomBase	protein_coding	I	2133203	2136010	+	FC
SPAC1805.11c	rps2602	PomBase	protein_coding	I	2792839	2793544	-	SPAC1805.10		PomBase	protein_coding	I	2791137	2794932	+	FC
SPAC1805.12c	uep1	PomBase	protein_coding	I	2794057	2794801	-	SPAC1805.10		PomBase	protein_coding	I	2791137	2794932	+	FC
SPAC589.08c	dam1	PomBase	protein_coding	I	3106191	3106934	-	SPAC589.09	csr101	PomBase	protein_coding	I	3105882	3108318	+	FC
SPAC8C9.17c	spc34	PomBase	protein_coding	I	3673699	3675221	-	SPAC15A10.01	atm1	PomBase	protein_coding	I	3673618	3677834	+	FC
SPAC4H3.07c	rdl2	PomBase	protein_coding	I	3838660	3839443	-	SPAC4H3.06		PomBase	protein_coding	I	3837306	3839626	+	FC
SPAC2F3.07c		PomBase	protein_coding	I	3935528	3935833	-	SPAC2F3.08	sut1	PomBase	protein_coding	I	3935124	3938149	+	FC
SPAC22F8.12c	shf1	PomBase	protein_coding	I	4807981	4811405	-	SPAC22F8.11	plc1	PomBase	protein_coding	I	4807494	4811555	+	FC
SPAC19B12.11c		PomBase	protein_coding	I	4903418	4904283	-	SPAC19B12.10	sst2	PomBase	protein_coding	I	4901551	4904311	+	FC
SPAC3G6.13c	rpl4101	PomBase	protein_coding	I	5401849	5402276	-	SPAC3G6.11	chl1	PomBase	protein_coding	I	5398679	5402410	+	FC
SPBC1105.13c		PomBase	protein_coding	II	3531243	3532680	-	SPBC1105.14	rsv2	PomBase	protein_coding	II	3530760	3535288	+	FC
SPBC23E6.03c	nta1	PomBase	protein_coding	II	3839653	3844097	-	SPBC23E6.02	rrp2	PomBase	protein_coding	II	3839329	3844105	+	FC
SPBC1347.14c		PomBase	protein_coding	II	4082279	4082644	-	SPBC1347.11	sro1	PomBase	protein_coding	II	4081869	4083198	+	FC
SPBC1539.01c	mrp15	PomBase	protein_coding	II	4362882	4363784	-	SPBC244.01c	sid4	PomBase	protein_coding	II	4360092	4363926	+	FC
SPBC83.02c	rpl4302	PomBase	protein_coding	II	1513330	1513749	-	SPBC83.01	ucp8	PomBase	protein_coding	II	1510190	1513963	+	FC
SPBC18H10.17c		PomBase	protein_coding	II	1800125	1801506	-	SPBC18H10.16	can1	PomBase	protein_coding	II	1796634	1801952	+	FC
SPBC14C8.19	tam10	PomBase	protein_coding	II	2218540	2219196	-	SPBC14C8.10	mrpl24	PomBase	protein_coding	II	2218178	2223157	+	FC
SPBC13E7.10c	brf1	PomBase	protein_coding	II	3056037	3058618	-	SPBC13E7.09	vrp1	PomBase	protein_coding	II	3055289	3058803	+	FC
SPBC1105.18c	pth3	PomBase	protein_coding	II	3538995	3539933	-	SPBC1105.17	cnp1	PomBase	protein_coding	II	3538181	3540163	+	FC
SPBC1683.06c		PomBase	protein_coding	II	151789	153659	-	SPBC1683.07	mal1	PomBase	protein_coding	II	151490	155630	+	FC
SPBC428.13c	mob1	PomBase	protein_coding	II	469388	470150	-	SPBC428.14		PomBase	protein_coding	II	469369	472140	+	FC
SPBC1685.02c	rps1202	PomBase	protein_coding	II	498389	499069	-	SPBC1685.01	pmp1	PomBase	protein_coding	II	496534	499230	+	FC
SPBC1734.10c		PomBase	protein_coding	II	1076179	1079027	-	SPBC1734.09	yea4	PomBase	protein_coding	II	1076073	1079446	+	FC
SPBC21B10.12	rec6	PomBase	protein_coding	II	1648948	1649671	-	SPBC21B10.13c	yox1	PomBase	protein_coding	II	1648153	1650147	+	FC
SPBC1A4.06c	tam41	PomBase	protein_coding	II	1986826	1988467	-	SPBC1A4.05	blt1	PomBase	protein_coding	II	1984412	1988552	+	FC
SPBC14C8.09c	dbl3	PomBase	protein_coding	II	2219430	2220322	-	SPBC14C8.10	mrpl24	PomBase	protein_coding	II	2218178	2223157	+	FC
SPBC14C8.16c	bot1	PomBase	protein_coding	II	2231539	2233275	-	SPBC14C8.15		PomBase	protein_coding	II	2229935	2233336	+	FC
SPBC15D4.01c	klp9	PomBase	protein_coding	II	3005478	3007839	-	SPBC2D10.20	ubc1	PomBase	protein_coding	II	3004091	3008103	+	FC
SPBC2G2.01c	liz1	PomBase	protein_coding	II	3434778	3437306	-	SPBC4B4.11		PomBase	protein_coding	II	3433534	3437508	+	FC
SPBC1105.16c	rpr2	PomBase	protein_coding	II	3537178	3538070	-	SPBC887.22	new19	PomBase	protein_coding	II	3537089	3538112	+	FC
SPBC887.03c	noc3	PomBase	protein_coding	II	3543322	3545997	-	SPBC887.02		PomBase	protein_coding	II	3541021	3546032	+	FC
SPBC13G1.14c		PomBase	protein_coding	II	3726995	3728200	-	SPBC25D12.06		PomBase	protein_coding	II	3725278	3728372	+	FC
SPBC1539.03c	arg41	PomBase	protein_coding	II	4365346	4366949	-	SPBC1539.02		PomBase	protein_coding	II	4363863	4367876	+	FC
SPBC713.07c		PomBase	protein_coding	II	878397	882180	-	SPBC713.06	adl1	PomBase	protein_coding	II	877402	882319	+	FC
SPBP35G2.03c	sgo1	PomBase	protein_coding	II	967736	968767	-	SPBP35G2.02	txc1	PomBase	protein_coding	II	963900	968891	+	FC
SPBC18H10.10c	saf4	PomBase	protein_coding	II	1786609	1789159	-	SPBC18H10.09		PomBase	protein_coding	II	1786280	1789197	+	FC
SPBC16H5.06	rip1	PomBase	protein_coding	II	2288882	2290179	-	SPBC16H5.07c	ppa2	PomBase	protein_coding	II	2286917	2290445	+	FC
SPBC365.07c		PomBase	protein_coding	II	2507521	2509349	-	SPBC365.06	pmt3	PomBase	protein_coding	II	2506815	2510260	+	FC
SPBC4F6.11c		PomBase	protein_coding	II	2709784	2711675	-	SPBC4F6.10	vps901	PomBase	protein_coding	II	2707735	2711825	+	FC
SPBC4B4.12c		PomBase	protein_coding	II	3433808	3434686	-	SPBC4B4.11		PomBase	protein_coding	II	3433534	3437508	+	FC
SPBC1861.06c	mug131	PomBase	protein_coding	II	4142680	4144248	-	SPBC1861.05		PomBase	protein_coding	II	4140190	4144368	+	FC
SPBC14F5.09c	ade8	PomBase	protein_coding	II	4172822	4175534	-	SPBC14F5.08	med7	PomBase	protein_coding	II	4172385	4175788	+	FC
SPBC16G5.11c	bag101	PomBase	protein_coding	II	4232584	4233932	-	SPBC16G5.10	rrp42	PomBase	protein_coding	II	4231874	4234086	+	FC
SPBC651.05c	dot2	PomBase	protein_coding	II	1245920	1247116	-	SPBC651.04		PomBase	protein_coding	II	1244708	1247154	+	FC
SPBC27B12.09c		PomBase	protein_coding	II	1341602	1343112	-	SPBC27B12.08	sip1	PomBase	protein_coding	II	1335689	1344204	+	FC
SPBC12D12.02c	cdm1	PomBase	protein_coding	II	2305691	2306339	-	SPBC12D12.01	sad1	PomBase	protein_coding	II	2303681	2306661	+	FC
SPBC336.05c		PomBase	protein_coding	II	2745480	2748552	-	SPBC336.04	cdc6	PomBase	protein_coding	II	2743619	2748596	+	FC
SPBC336.09c	rrn7	PomBase	protein_coding	II	2756276	2758582	-	SPBC336.08	spc24	PomBase	protein_coding	II	2755392	2759388	+	FC
SPBC336.10c	tif512	PomBase	protein_coding	II	2758645	2759294	-	SPBC336.08	spc24	PomBase	protein_coding	II	2755392	2759388	+	FC
SPBC13E7.08c	leo1	PomBase	protein_coding	II	3052520	3055287	-	SPBC13E7.07		PomBase	protein_coding	II	3052449	3055355	+	FC
SPCC757.02c		PomBase	protein_coding	III	44814	46961	-	SPCC1884.02	nic1	PomBase	protein_coding	III	43480	46985	+	FC
SPCC550.06c	hsp10	PomBase	protein_coding	III	1194996	1195816	-	SPCC550.05	nse1	PomBase	protein_coding	III	1193982	1196023	+	FC
SPCC1281.07c		PomBase	protein_coding	III	1397188	1398780	-	SPCC1281.08	wtf11	PomBase	protein_coding	III	1396887	1400821	+	FC
SPCC663.13c	naa50	PomBase	protein_coding	III	1656901	1657583	-	SPCC663.12	cid12	PomBase	protein_coding	III	1655666	1660080	+	FC
SPCC663.14c	trp663	PomBase	protein_coding	III	1657631	1659783	-	SPCC663.12	cid12	PomBase	protein_coding	III	1655666	1660080	+	FC
SPCC576.19c		PomBase	protein_coding	III	2081247	2081606	-	SPCC576.02		PomBase	protein_coding	III	2081176	2084027	+	FC
SPCC830.04c	mug128	PomBase	protein_coding	III	2186723	2187154	-	SPCC830.03	grc3	PomBase	protein_coding	III	2183590	2187389	+	FC
SPCC1672.02c	sap1	PomBase	protein_coding	III	561576	563819	-	SPCC1672.01		PomBase	protein_coding	III	559679	565267	+	FC
SPCC285.15c	rps2802	PomBase	protein_coding	III	1826905	1827487	-	SPCC285.14	trs130	PomBase	protein_coding	III	1823311	1829111	+	FC
SPCC297.04c	set7	PomBase	protein_coding	III	1880992	1882276	-	SPCC297.03	ssp1	PomBase	protein_coding	III	1878434	1882310	+	FC
SPCC737.06c	gcs2	PomBase	protein_coding	III	1895954	1897559	-	SPCC737.05		PomBase	protein_coding	III	1894976	1897924	+	FC
SPCC1620.06c		PomBase	protein_coding	III	2152833	2155161	-	SPCC1620.05		PomBase	protein_coding	III	2152135	2157975	+	FC
SPCC569.04		PomBase	protein_coding	III	2427078	2427622	-	SPCC569.05c		PomBase	protein_coding	III	2423807	2427995	+	FC
SPCC736.09c	tfx1	PomBase	protein_coding	III	329570	330657	-	SPCC736.08	cbf11	PomBase	protein_coding	III	327324	330732	+	FC
SPCC1672.14		PomBase	protein_coding	III	563754	565077	-	SPCC1672.01		PomBase	protein_coding	III	559679	565267	+	FC
SPCC4B3.08	lsg1	PomBase	protein_coding	III	1161241	1162302	-	SPCC4B3.09c	mrpl12	PomBase	protein_coding	III	1160439	1162316	+	FC
SPCC645.11c	mug117	PomBase	protein_coding	III	1256651	1257493	-	SPCC645.10	cca2	PomBase	protein_coding	III	1255164	1257566	+	FC
SPCC338.02	mug112	PomBase	protein_coding	III	1368882	1369259	-	SPCC338.03c		PomBase	protein_coding	III	1368354	1369793	+	FC
SPCC777.08c	bit61	PomBase	protein_coding	III	1611047	1612779	-	SPCC777.07	omh3	PomBase	protein_coding	III	1609353	1612830	+	FC
SPCC777.12c		PomBase	protein_coding	III	1616592	1618210	-	SPCC777.11	gtf1	PomBase	protein_coding	III	1616391	1618353	+	FC
SPCC1442.11c		PomBase	protein_coding	III	1788002	1788550	-	SPCC1442.19	mrp49	PomBase	protein_coding	III	1787161	1788596	+	FC
SPCC126.15c	sec65	PomBase	protein_coding	III	2142291	2143550	-	SPCC126.14	prp18	PomBase	protein_coding	III	2140983	2143550	+	FC
SPCC548.05c	dbl5	PomBase	protein_coding	III	223353	225756	-	SPCC548.04	urm1	PomBase	protein_coding	III	223267	225759	+	FC
SPCC1259.14c	meu27	PomBase	protein_coding	III	1061503	1064195	-	SPCC1259.13	chk1	PomBase	protein_coding	III	1059799	1064443	+	FC
SPCC1620.04c	mug55	PomBase	protein_coding	III	2149317	2150908	-	SPCC1620.03	mug163	PomBase	protein_coding	III	2148588	2151955	+	FC
SPCC1620.07c	lnp1	PomBase	protein_coding	III	2155261	2157552	-	SPCC1620.05		PomBase	protein_coding	III	2152135	2157975	+	FC
SPAC977.02		PomBase	protein_coding	I	32034	33012	+	SPAC977.18		PomBase	protein_coding	I	31140	32345	-	HH
SPAC977.17		PomBase	protein_coding	I	66219	69821	+	SPAC977.16c	dak2	PomBase	protein_coding	I	64559	66980	-	HH
SPAC5H10.03		PomBase	protein_coding	I	149446	152909	+	SPAC5H10.02c	hsp3102	PomBase	protein_coding	I	148038	150331	-	HH
SPAC13G6.13		PomBase	protein_coding	I	198884	199231	+	SPAC13G6.12c	chs1	PomBase	protein_coding	I	195940	199051	-	HH
SPAC806.05		PomBase	protein_coding	I	244214	247574	+	SPAC806.06c		PomBase	protein_coding	I	244206	247074	-	HH
SPAC31A2.16	gef2	PomBase	protein_coding	I	419958	423991	+	SPAC31A2.15c	dcc1	PomBase	protein_coding	I	417823	419996	-	HH
SPAC2F7.10	akr1	PomBase	protein_coding	I	550630	553595	+	SPAC2F7.09c	gep3	PomBase	protein_coding	I	548768	550726	-	HH
SPAC1687.21		PomBase	protein_coding	I	941942	943335	+	SPAC1687.20c	mis6	PomBase	protein_coding	I	939770	941944	-	HH
SPAC23C4.08	rho3	PomBase	protein_coding	I	1041414	1043083	+	SPAC23C4.06c		PomBase	protein_coding	I	1038515	1042027	-	HH
SPAPB17E12.02	yip12	PomBase	protein_coding	I	1269930	1271746	+	SPAC1420.04c	cox1101	PomBase	protein_coding	I	1267830	1270260	-	HH
SPAC6F12.06	rdi1	PomBase	protein_coding	I	1318942	1321136	+	SPAC6F12.05c	tnr3	PomBase	protein_coding	I	1316981	1320472	-	HH
SPAC6F12.12	par2	PomBase	protein_coding	I	1335436	1338402	+	SPAC6F12.11c	sfc1	PomBase	protein_coding	I	1333347	1335669	-	HH
SPAC5D6.10c	mug116	PomBase	protein_coding	I	1494670	1495830	+	SPAC5D6.12	mtf2	PomBase	protein_coding	I	1492307	1495689	-	HH
SPAC167.09		PomBase	protein_coding	I	1557902	1559475	+	SPAC167.02	ptb1	PomBase	protein_coding	I	1554880	1558526	-	HH
SPAP27G11.15	slx1	PomBase	protein_coding	I	1638339	1641062	+	SPAP27G11.14c		PomBase	protein_coding	I	1635716	1638440	-	HH
SPAC110.01	ppk1	PomBase	protein_coding	I	1905755	1911747	+	SPAC110.05		PomBase	protein_coding	I	1904196	1906153	-	HH
SPAC3H1.13	ppk13	PomBase	protein_coding	I	1965083	1966458	+	SPAC3H1.12c	snt2	PomBase	protein_coding	I	1961293	1965706	-	HH
SPAC17H9.07		PomBase	protein_coding	I	2016297	2017627	+	SPAC17H9.06c		PomBase	protein_coding	I	2014063	2016932	-	HH
SPAC19A8.11c		PomBase	protein_coding	I	2462251	2467428	+	SPAC19A8.13	usp101	PomBase	protein_coding	I	2461151	2462268	-	HH
SPAC19A8.11c		PomBase	protein_coding	I	2462251	2467428	+	SPAC19A8.12	dcp2	PomBase	protein_coding	I	2462202	2465087	-	HH
SPAC1805.10		PomBase	protein_coding	I	2791137	2794932	+	SPAC1805.09c	fmt1	PomBase	protein_coding	I	2790112	2791285	-	HH
SPAC688.13	scn3	PomBase	protein_coding	I	3139395	3141117	+	SPAC688.12c		PomBase	protein_coding	I	3138674	3139779	-	HH
SPAC652.01		PomBase	protein_coding	I	3281408	3283071	+	SPAPB1E7.01c		PomBase	protein_coding	I	3281386	3282730	-	HH
SPAC26A3.04	rpl2002	PomBase	protein_coding	I	3337678	3338408	+	SPAC26A3.03c	rmi1	PomBase	protein_coding	I	3334942	3338202	-	HH
SPAC26A3.10	cnt6	PomBase	protein_coding	I	3352347	3356297	+	SPAC26A3.09c	rga2	PomBase	protein_coding	I	3348103	3352396	-	HH
SPAC26A3.16	dph1	PomBase	protein_coding	I	3369709	3371384	+	SPAC26A3.15c	nsp1	PomBase	protein_coding	I	3367472	3370256	-	HH
SPAC959.10	sen15	PomBase	protein_coding	I	3391861	3393106	+	SPAC959.11		PomBase	protein_coding	I	3391750	3392906	-	HH
SPAC1F12.07	ser1	PomBase	protein_coding	I	3815681	3817165	+	SPAC1F12.06c		PomBase	protein_coding	I	3812962	3815706	-	HH
SPAC25B8.05	deg1	PomBase	protein_coding	I	4162277	4164207	+	SPAC25B8.04c	mss51	PomBase	protein_coding	I	4160598	4162328	-	HH
SPAC11H11.04	mam2	PomBase	protein_coding	I	4780224	4781922	+	SPAC11H11.03c		PomBase	protein_coding	I	4779020	4780284	-	HH
SPAPB8E5.10		PomBase	protein_coding	I	4926480	4928138	+	SPAC1B3.01c		PomBase	protein_coding	I	4925782	4927980	-	HH
SPAC890.05		PomBase	protein_coding	I	5009365	5010806	+	SPAC890.04c		PomBase	protein_coding	I	5007016	5009628	-	HH
SPAC14C4.16	dad3	PomBase	protein_coding	I	5229798	5230900	+	SPAC14C4.02c	smc5	PomBase	protein_coding	I	5226179	5230259	-	HH
SPAC14C4.07		PomBase	protein_coding	I	5240350	5242915	+	SPAC14C4.06c	nab2	PomBase	protein_coding	I	5238326	5240370	-	HH
SPAC11D3.17		PomBase	protein_coding	I	141199	144768	+	SPAC11D3.16c		PomBase	protein_coding	I	140381	141653	-	HH
SPAC12G12.07c		PomBase	protein_coding	I	334615	336131	+	SPAC12G12.08	mrpl1602	PomBase	protein_coding	I	333178	334621	-	HH
SPAC2G11.04		PomBase	protein_coding	I	814218	815490	+	SPAC2G11.03c	vps45	PomBase	protein_coding	I	811443	814228	-	HH
SPAC521.05	rps802	PomBase	protein_coding	I	849421	850259	+	SPAC521.04c	sst1	PomBase	protein_coding	I	846022	849480	-	HH
SPAC23G3.11	rpn6	PomBase	protein_coding	I	885944	889096	+	SPAC23G3.10c	ssr3	PomBase	protein_coding	I	884513	887531	-	HH
SPAC9.09	met26	PomBase	protein_coding	I	1478383	1481172	+	SPAC9.08c		PomBase	protein_coding	I	1476887	1478399	-	HH
SPAC57A7.04c	pabp	PomBase	protein_coding	I	1540606	1545221	+	SPAC57A7.05		PomBase	protein_coding	I	1534352	1541786	-	HH
SPAC23H4.11c	cnl2	PomBase	protein_coding	I	1588622	1589730	+	SPAC23H4.12	alp13	PomBase	protein_coding	I	1587022	1588751	-	HH
SPAPB1A10.02	scm3	PomBase	protein_coding	I	1860725	1863132	+	SPAP11E10.02c	mam3	PomBase	protein_coding	I	1856833	1860727	-	HH
SPAC3H1.05		PomBase	protein_coding	I	1938279	1940537	+	SPAC3H1.04c	mdm31	PomBase	protein_coding	I	1935963	1938311	-	HH
SPAC631.02	bdf2	PomBase	protein_coding	I	2105472	2110519	+	SPAC631.01c	acp2	PomBase	protein_coding	I	2104030	2105484	-	HH
SPAC1783.03	fta2	PomBase	protein_coding	I	2190850	2193879	+	SPAC1783.02c	vps66	PomBase	protein_coding	I	2189354	2190953	-	HH
SPAC4A8.10	rog1	PomBase	protein_coding	I	2563655	2566870	+	SPAC4A8.09c	cwf21	PomBase	protein_coding	I	2562477	2564277	-	HH
SPAC8F11.03	msh3	PomBase	protein_coding	I	2855630	2859170	+	SPAC8F11.02c	dph3	PomBase	protein_coding	I	2854405	2855688	-	HH
SPACUNK4.13c		PomBase	protein_coding	I	2885222	2886782	+	SPACUNK4.14	mdb1	PomBase	protein_coding	I	2882793	2885542	-	HH
SPAPB24D3.03		PomBase	protein_coding	I	2952226	2953762	+	SPAPB24D3.02c		PomBase	protein_coding	I	2950008	2952250	-	HH
SPAC1786.02		PomBase	protein_coding	I	3033828	3037249	+	SPAC1786.04		PomBase	protein_coding	I	3033456	3033916	-	HH
SPAC17G6.03		PomBase	protein_coding	I	3590440	3595067	+	SPAC17G6.02c	tco1	PomBase	protein_coding	I	3588615	3590624	-	HH
SPAC17G6.17	pof8	PomBase	protein_coding	I	3623742	3625371	+	SPAC17G6.16c	ysh1	PomBase	protein_coding	I	3620761	3623784	-	HH
SPAC19G12.04	dal1	PomBase	protein_coding	I	4049307	4050971	+	SPAC19G12.02c	pms1	PomBase	protein_coding	I	4044821	4049384	-	HH
SPAC1F7.10		PomBase	protein_coding	I	4243421	4244823	+	SPAC1F7.09c		PomBase	protein_coding	I	4241812	4243446	-	HH
SPAC17C9.09c	tim13	PomBase	protein_coding	I	4483738	4484657	+	SPAC17C9.10	stm1	PomBase	protein_coding	I	4481792	4483837	-	HH
SPAC12B10.09	pet801	PomBase	protein_coding	I	4588250	4589793	+	SPAC12B10.08c		PomBase	protein_coding	I	4586309	4588764	-	HH
SPAC1093.01	ppr5	PomBase	protein_coding	I	4606299	4611737	+	SPAC1093.07		PomBase	protein_coding	I	4604880	4606871	-	HH
SPAC144.08		PomBase	protein_coding	I	4668470	4671381	+	SPAC144.07c	gpn2	PomBase	protein_coding	I	4667119	4668769	-	HH
SPAC1B3.13	nan1	PomBase	protein_coding	I	4951337	4954199	+	SPAC1B3.12c	rpb10	PomBase	protein_coding	I	4950341	4951480	-	HH
SPAC1952.16	rga9	PomBase	protein_coding	I	4995327	5000816	+	SPAC1952.15c	rec24	PomBase	protein_coding	I	4994792	4997222	-	HH
SPAC11D3.05	mfs2	PomBase	protein_coding	I	113950	115962	+	SPAC11D3.04c		PomBase	protein_coding	I	112514	114445	-	HH
SPAC13G6.03	gpi7	PomBase	protein_coding	I	175890	180028	+	SPAC13G6.02c	rps101	PomBase	protein_coding	I	174865	176655	-	HH
SPAC1751.04	loc1	PomBase	protein_coding	I	383580	385433	+	SPAC1751.01c	gti1	PomBase	protein_coding	I	377844	384751	-	HH
SPAC13C5.07	mre11	PomBase	protein_coding	I	435170	439980	+	SPAC13C5.06c	mug121	PomBase	protein_coding	I	434102	435179	-	HH
SPAC24H6.02c	tim15	PomBase	protein_coding	I	488339	489482	+	SPAC24H6.03	cul3	PomBase	protein_coding	I	485723	488811	-	HH
SPAC1D4.01	tls1	PomBase	protein_coding	I	639405	641280	+	SPAC1F3.10c	2022-10-01	PomBase	protein_coding	I	634898	639430	-	HH
SPAC22H12.02	tfg3	PomBase	protein_coding	I	893996	896547	+	SPAC22H12.01c	mug35	PomBase	protein_coding	I	893278	894532	-	HH
SPAC6F12.09	rdp1	PomBase	protein_coding	I	1324591	1329061	+	SPAC6F12.08c	exo84	PomBase	protein_coding	I	1321922	1324634	-	HH
SPAC5D6.09c	mug86	PomBase	protein_coding	I	1495270	1498669	+	SPAC5D6.12	mtf2	PomBase	protein_coding	I	1492307	1495689	-	HH
SPAC57A7.07c		PomBase	protein_coding	I	1529856	1531247	+	SPAC57A7.08	pzh1	PomBase	protein_coding	I	1527565	1529862	-	HH
SPAC3H1.07	aru1	PomBase	protein_coding	I	1944127	1945368	+	SPAC3H1.06c		PomBase	protein_coding	I	1940432	1944540	-	HH
SPAC9G1.02	wis4	PomBase	protein_coding	I	1968833	1973575	+	SPAC9G1.14		PomBase	protein_coding	I	1968434	1969093	-	HH
SPAC13D6.05	alp11	PomBase	protein_coding	I	2253359	2254440	+	SPAC13D6.04c	btb3	PomBase	protein_coding	I	2251442	2253385	-	HH
SPAC6C3.04	cit1	PomBase	protein_coding	I	2327767	2330289	+	SPAC6C3.03c		PomBase	protein_coding	I	2326200	2328187	-	HH
SPAC7D4.07c	trx1	PomBase	protein_coding	I	2625316	2625855	+	SPAC7D4.08		PomBase	protein_coding	I	2624051	2625332	-	HH
SPAC4F8.07c	hxk2	PomBase	protein_coding	I	2664345	2667395	+	SPAC4F8.08	mug114	PomBase	protein_coding	I	2662988	2665035	-	HH
SPAC1805.04	nup132	PomBase	protein_coding	I	2775128	2781053	+	SPAC1805.03c	trm13	PomBase	protein_coding	I	2775105	2777120	-	HH
SPAC589.04		PomBase	protein_coding	I	3100014	3101322	+	SPAC589.03c		PomBase	protein_coding	I	3099047	3100030	-	HH
SPAC3G9.13c	msw1	PomBase	protein_coding	I	3150082	3156856	+	SPAC3G9.14	sak1	PomBase	protein_coding	I	3146948	3150486	-	HH
SPAC2E1P5.05	rrp9	PomBase	protein_coding	I	3329311	3331216	+	SPAC2E1P5.04c	cwg2	PomBase	protein_coding	I	3327940	3329476	-	HH
SPAC16E8.15	tif45	PomBase	protein_coding	I	3527949	3529446	+	SPAC16E8.14c	tae1	PomBase	protein_coding	I	3526978	3528225	-	HH
SPAC8C9.07	fyv7	PomBase	protein_coding	I	3654213	3654875	+	SPAC8C9.06c	ppr4	PomBase	protein_coding	I	3649467	3654558	-	HH
SPAC1556.06	meu1-1	PomBase	protein_coding	I	3802551	3804954	+	SPAC1556.05c	cgr1	PomBase	protein_coding	I	3801220	3804334	-	HH
SPAC23A1.07		PomBase	protein_coding	I	4092110	4093122	+	SPAC23A1.06c	cmk2	PomBase	protein_coding	I	4089794	4092140	-	HH
SPAC25B8.16	pop100	PomBase	protein_coding	I	4187325	4189859	+	SPAC25B8.15c		PomBase	protein_coding	I	4185378	4187542	-	HH
SPAC23D3.07	pup1	PomBase	protein_coding	I	4350803	4352369	+	SPAC23D3.06c	nup146	PomBase	protein_coding	I	4346357	4350846	-	HH
SPAC23D3.11	ayr1	PomBase	protein_coding	I	4357920	4360891	+	SPAC23D3.10c	eng2	PomBase	protein_coding	I	4355410	4358242	-	HH
SPAC30C2.07		PomBase	protein_coding	I	4642290	4645177	+	SPAC30C2.06c	dml1	PomBase	protein_coding	I	4640549	4642326	-	HH
SPAC1039.08		PomBase	protein_coding	I	5463863	5465172	+	SPAC1039.07c		PomBase	protein_coding	I	5462118	5463989	-	HH
SPAC11D3.09		PomBase	protein_coding	I	122187	124116	+	SPAC11D3.08c		PomBase	protein_coding	I	120321	123785	-	HH
SPAC12G12.01c	sea4	PomBase	protein_coding	I	346795	350151	+	SPAC12G12.02	efg1	PomBase	protein_coding	I	345234	347735	-	HH
SPAC227.09	fol3	PomBase	protein_coding	I	511350	513382	+	SPAC227.08c	yth1	PomBase	protein_coding	I	510410	511433	-	HH
SPAC227.12	rna4	PomBase	protein_coding	I	515661	517504	+	SPAC227.11c	yos9	PomBase	protein_coding	I	513967	517252	-	HH
SPAC227.18	lys3	PomBase	protein_coding	I	530261	531981	+	SPAC227.17c		PomBase	protein_coding	I	529167	530275	-	HH
SPAC1A6.02		PomBase	protein_coding	I	1068668	1070235	+	SPAC1A6.01c		PomBase	protein_coding	I	1066192	1070006	-	HH
SPAC56F8.15		PomBase	protein_coding	I	1151431	1153638	+	SPAC56F8.14c	mug115	PomBase	protein_coding	I	1148131	1152178	-	HH
SPAC10F6.04		PomBase	protein_coding	I	1213255	1216120	+	SPAC10F6.03c	cts1	PomBase	protein_coding	I	1211195	1213553	-	HH
SPAC23H4.13c		PomBase	protein_coding	I	1586008	1587570	+	SPAC23H4.21		PomBase	protein_coding	I	1585742	1586534	-	HH
SPAC824.04	swd22	PomBase	protein_coding	I	1690187	1691715	+	SPAC824.03c		PomBase	protein_coding	I	1688751	1690187	-	HH
SPAC3H1.10	pcs2	PomBase	protein_coding	I	1949244	1951508	+	SPAC3H1.09c	avt3	PomBase	protein_coding	I	1946557	1949256	-	HH
SPAC9G1.09	sid1	PomBase	protein_coding	I	1985662	1991234	+	SPAC9G1.08c		PomBase	protein_coding	I	1983123	1985685	-	HH
SPAC13F5.05	mpd1	PomBase	protein_coding	I	2179175	2181507	+	SPAC13F5.04c	vta1	PomBase	protein_coding	I	2176988	2179661	-	HH
SPAC7D4.14c	iss10	PomBase	protein_coding	I	2610966	2613002	+	SPAC823.16c	atg1802	PomBase	protein_coding	I	2609181	2611001	-	HH
SPAC3F10.09		PomBase	protein_coding	I	2832709	2834985	+	SPAC3F10.08c	faf1	PomBase	protein_coding	I	2831474	2832797	-	HH
SPACUNK4.20		PomBase	protein_coding	I	2892446	2893920	+	SPACUNK4.10		PomBase	protein_coding	I	2891049	2892803	-	HH
SPACUNK4.07c	cta4	PomBase	protein_coding	I	2897980	2901970	+	SPACUNK4.08		PomBase	protein_coding	I	2895098	2898012	-	HH
SPAC589.09	csr101	PomBase	protein_coding	I	3105882	3108318	+	SPAC589.07c	atg1801	PomBase	protein_coding	I	3104101	3105908	-	HH
SPAC6G9.11	syb1	PomBase	protein_coding	I	3267461	3269670	+	SPAC6G9.10c	sen1	PomBase	protein_coding	I	3262405	3268066	-	HH
SPAC1142.04		PomBase	protein_coding	I	3631499	3633874	+	SPAC1142.03c	swi2	PomBase	protein_coding	I	3629015	3631504	-	HH
SPAC8C9.11	fra2	PomBase	protein_coding	I	3658390	3659824	+	SPAC8C9.10c	rrp14	PomBase	protein_coding	I	3657811	3659118	-	HH
SPAC15E1.06	vps29	PomBase	protein_coding	I	3727303	3728410	+	SPAC15E1.05c	ect1	PomBase	protein_coding	I	3725837	3727355	-	HH
SPAPB18E9.01	trm5	PomBase	protein_coding	I	3974310	3976265	+	SPAC11G7.06c	mug132	PomBase	protein_coding	I	3971564	3974699	-	HH
SPAPB15E9.06		PomBase	protein_coding	I	3993495	3995104	+	SPAPB15E9.02c		PomBase	protein_coding	I	3991830	3994099	-	HH
SPAC2C4.13	vma16	PomBase	protein_coding	I	4281426	4284515	+	SPAC2C4.12c	tpt1	PomBase	protein_coding	I	4279661	4281428	-	HH
SPAC17C9.05c	pmc3	PomBase	protein_coding	I	4490444	4491942	+	SPAC17C9.06	sam50	PomBase	protein_coding	I	4488524	4490553	-	HH
SPAC1782.03	saf3	PomBase	protein_coding	I	4761230	4763033	+	SPAC1782.02c		PomBase	protein_coding	I	4760053	4761239	-	HH
SPAC1952.01	gab1	PomBase	protein_coding	I	4967939	4969888	+	SPAC1B3.18c	mrps18	PomBase	protein_coding	I	4966990	4968398	-	HH
SPAC22E12.07	rna1	PomBase	protein_coding	I	5030439	5033261	+	SPAC22E12.06c	gmh3	PomBase	protein_coding	I	5027605	5030482	-	HH
SPAC11E3.12		PomBase	protein_coding	I	5305696	5308686	+	SPAC11E3.11c	syt22	PomBase	protein_coding	I	5302220	5305725	-	HH
SPBC106.13	gid9	PomBase	protein_coding	II	402509	404213	+	SPBC106.12c	tho4	PomBase	protein_coding	II	400954	402514	-	HH
SPBC1685.13	fhn1	PomBase	protein_coding	II	525509	528544	+	SPBC1685.12c		PomBase	protein_coding	II	522659	525686	-	HH
SPBC354.12	gpd3	PomBase	protein_coding	II	578063	580056	+	SPBC354.11c		PomBase	protein_coding	II	574658	578723	-	HH
SPBC577.07	ubp10	PomBase	protein_coding	II	764540	766395	+	SPBC577.06c	stt4	PomBase	protein_coding	II	758321	764577	-	HH
SPBP35G2.02	txc1	PomBase	protein_coding	II	963900	968891	+	SPBP35G2.17		PomBase	protein_coding	II	963856	965899	-	HH
SPBC1709.17		PomBase	protein_coding	II	1130811	1134168	+	SPBC1709.16c		PomBase	protein_coding	II	1130500	1132460	-	HH
SPBC12C2.05c	bzz1	PomBase	protein_coding	II	2466018	2468739	+	SPBC12C2.06	dbp5	PomBase	protein_coding	II	2464269	2466047	-	HH
SPBC29A10.07	pom152	PomBase	protein_coding	II	2548681	2552601	+	SPBC29A10.06c	ely5	PomBase	protein_coding	II	2547339	2548692	-	HH
SPBC2D10.16	mhf1	PomBase	protein_coding	II	2996302	2997147	+	SPBC2D10.15c	pth1	PomBase	protein_coding	II	2995103	2996353	-	HH
SPBC21.04	med8	PomBase	protein_coding	II	3219316	3222152	+	SPBC21.03c		PomBase	protein_coding	II	3215872	3219354	-	HH
SPBC20F10.05	nrl1	PomBase	protein_coding	II	3290696	3294106	+	SPBC20F10.04c	nse4	PomBase	protein_coding	II	3289340	3290903	-	HH
SPBC1105.12	hhf3	PomBase	protein_coding	II	3529657	3530388	+	SPBC1105.11c	hht3	PomBase	protein_coding	II	3528800	3529657	-	HH
SPBPB2B2.11		PomBase	protein_coding	II	4483683	4487313	+	SPBPB2B2.10c	gal7	PomBase	protein_coding	II	4482234	4483799	-	HH
SPBC1683.12		PomBase	protein_coding	II	166814	170140	+	SPBC1683.11c		PomBase	protein_coding	II	166550	168643	-	HH
SPBC119.17		PomBase	protein_coding	II	750719	754123	+	SPBC119.16c		PomBase	protein_coding	II	745971	750738	-	HH
SPBC577.04		PomBase	protein_coding	II	756549	758027	+	SPBC577.03c		PomBase	protein_coding	II	754411	756616	-	HH
SPBC646.02	cwf11	PomBase	protein_coding	II	922395	926641	+	SPBC216.07c	tor2	PomBase	protein_coding	II	915085	922447	-	HH
SPBC1734.06	rhp18	PomBase	protein_coding	II	1069887	1072065	+	SPBC1734.05c	spf31	PomBase	protein_coding	II	1068961	1070077	-	HH
SPBC8D2.04	hht2	PomBase	protein_coding	II	1365041	1365818	+	SPBC8D2.03c	hhf2	PomBase	protein_coding	II	1364189	1365043	-	HH
SPBC28F2.07	sfr1	PomBase	protein_coding	II	1580286	1581880	+	SPBC28F2.06c	mdm12	PomBase	protein_coding	II	1579042	1580296	-	HH
SPBC18H10.09		PomBase	protein_coding	II	1786280	1789197	+	SPBC18H10.08c	ubp4	PomBase	protein_coding	II	1783861	1786542	-	HH
SPBC16E9.19		PomBase	protein_coding	II	1921480	1923662	+	SPBC16E9.03c	coa1	PomBase	protein_coding	II	1920391	1921835	-	HH
SPBP23A10.06	mtm1	PomBase	protein_coding	II	2005850	2007600	+	SPBP23A10.17		PomBase	protein_coding	II	2004089	2005875	-	HH
SPBC21D10.08c		PomBase	protein_coding	II	2432073	2433891	+	SPBC21D10.07	cmc1	PomBase	protein_coding	II	2432036	2433590	-	HH
SPBC32F12.11	tdh1	PomBase	protein_coding	II	2807534	2809051	+	SPBC32F12.17		PomBase	protein_coding	II	2804369	2807566	-	HH
SPBC19F8.02	nud3	PomBase	protein_coding	II	3231326	3232080	+	SPBC19F8.01c	spn7	PomBase	protein_coding	II	3228620	3231394	-	HH
SPBC11C11.01		PomBase	protein_coding	II	3344152	3346442	+	SPBC17D1.07c	npg1	PomBase	protein_coding	II	3340660	3345299	-	HH
SPBC11C11.10	pus4	PomBase	protein_coding	II	3365690	3367172	+	SPBC11C11.09c	rpl502	PomBase	protein_coding	II	3364710	3365690	-	HH
SPBC1604.06c	noc4	PomBase	protein_coding	II	3920068	3921674	+	SPBC1604.07	atp4	PomBase	protein_coding	II	3918404	3920078	-	HH
SPBC543.04	npr3	PomBase	protein_coding	II	4305178	4307927	+	SPBC543.03c	pku80	PomBase	protein_coding	II	4303023	4305467	-	HH
SPBC800.08	gcd10	PomBase	protein_coding	II	265305	267229	+	SPBC800.07c	tsf1	PomBase	protein_coding	II	263802	266793	-	HH
SPBC354.06	mrps16	PomBase	protein_coding	II	554749	557248	+	SPBC354.05c	sre2	PomBase	protein_coding	II	551130	555362	-	HH
SPBC36.09	sap61	PomBase	protein_coding	II	858423	860614	+	SPBC36.08c	cog2	PomBase	protein_coding	II	853526	858442	-	HH
SPBP35G2.09	usp103	PomBase	protein_coding	II	980867	981978	+	SPBP35G2.08c	air1	PomBase	protein_coding	II	979358	980870	-	HH
SPBC725.14	arg6	PomBase	protein_coding	II	1229153	1230915	+	SPBC725.13c	psf2	PomBase	protein_coding	II	1228148	1229239	-	HH
SPBC8D2.11		PomBase	protein_coding	II	1378386	1380215	+	SPBC8D2.10c	rmt3	PomBase	protein_coding	II	1375889	1379351	-	HH
SPBC17A3.10	pas4	PomBase	protein_coding	II	1418685	1420225	+	SPBC17A3.09c	aim22	PomBase	protein_coding	II	1416555	1419124	-	HH
SPBC11B10.01	alg2	PomBase	protein_coding	II	1486094	1489535	+	SPBC32H8.13c	mok12	PomBase	protein_coding	II	1478007	1486116	-	HH
SPBC11B10.06	sws1	PomBase	protein_coding	II	1494818	1496011	+	SPBC11B10.05c	rsp1	PomBase	protein_coding	II	1493052	1495570	-	HH
SPBC19C2.14	smd3	PomBase	protein_coding	II	1700904	1702760	+	SPBC19C2.13c	ctu2	PomBase	protein_coding	II	1700751	1702122	-	HH
SPBC18H10.07	wbp4	PomBase	protein_coding	II	1782330	1785933	+	SPBC18H10.06c	swd2	PomBase	protein_coding	II	1781945	1783260	-	HH
SPBC14C8.12	rpb8	PomBase	protein_coding	II	2223641	2224720	+	SPBC14C8.11c		PomBase	protein_coding	II	2221627	2223792	-	HH
SPBC16H5.05c	cyp7	PomBase	protein_coding	II	2290639	2293252	+	SPBC16H5.15		PomBase	protein_coding	II	2290595	2291371	-	HH
SPBC12D12.09	rev7	PomBase	protein_coding	II	2313096	2314605	+	SPBC12D12.04c	pck2	PomBase	protein_coding	II	2309126	2313301	-	HH
SPBC3E7.09		PomBase	protein_coding	II	2676552	2678723	+	SPBC3E7.08c	rad13	PomBase	protein_coding	II	2672990	2676799	-	HH
SPBC4F6.04	rpl2502	PomBase	protein_coding	II	2690601	2691722	+	SPBC3E7.16c	leu3	PomBase	protein_coding	II	2688416	2690687	-	HH
SPBC19C7.02	ubr1	PomBase	protein_coding	II	2813108	2819450	+	SPBC19C7.01	mni1	PomBase	protein_coding	II	2811798	2813211	-	HH
SPBC3B9.09	vps36	PomBase	protein_coding	II	4002816	4004866	+	SPBC3B9.08c	mnh1	PomBase	protein_coding	II	4001529	4002842	-	HH
SPBC16A3.05c	rae1	PomBase	protein_coding	II	4288914	4290900	+	SPBC16A3.06	tad1	PomBase	protein_coding	II	4287142	4288924	-	HH
SPBC106.15	idi1	PomBase	protein_coding	II	406839	407908	+	SPBC106.14c	sda1	PomBase	protein_coding	II	404099	406902	-	HH
SPBC119.18		PomBase	protein_coding	II	743879	744637	+	SPBC119.13c	prp31	PomBase	protein_coding	II	741836	743917	-	HH
SPBC36.07	elp1	PomBase	protein_coding	II	853583	857560	+	SPBC36.06c	spo9	PomBase	protein_coding	II	851808	853592	-	HH
SPBC713.05		PomBase	protein_coding	II	876116	877468	+	SPBC713.04c	pwp2	PomBase	protein_coding	II	873265	876158	-	HH
SPBC216.05	rad3	PomBase	protein_coding	II	903253	913629	+	SPBC216.04c	mxr2	PomBase	protein_coding	II	902917	903856	-	HH
SPBC30B4.08	eri1	PomBase	protein_coding	II	1320595	1323215	+	SPBC30B4.07c	tfb4	PomBase	protein_coding	II	1319070	1320617	-	HH
SPBC1A4.04		PomBase	protein_coding	II	1982026	1984420	+	SPBC1A4.03c	top2	PomBase	protein_coding	II	1976161	1982842	-	HH
SPBP23A10.02	pkr1	PomBase	protein_coding	II	1999817	2001036	+	SPBP23A10.03c	sdh7	PomBase	protein_coding	II	1999257	2000861	-	HH
SPBC19G7.04		PomBase	protein_coding	II	2349142	2350982	+	SPBC19G7.03c	rps3002	PomBase	protein_coding	II	2348960	2349453	-	HH
SPCC330.02	rhp7	PomBase	protein_coding	III	105535	107848	+	SPCC330.01c	rhp16	PomBase	protein_coding	III	102424	106750	-	HH
SPCC16A11.04	snx12	PomBase	protein_coding	III	874032	877803	+	SPCC16A11.03c		PomBase	protein_coding	III	871973	874089	-	HH
SPCC24B10.12	cgi121	PomBase	protein_coding	III	921391	921946	+	SPCC24B10.11c	tho7	PomBase	protein_coding	III	920086	921872	-	HH
SPCC1259.10	pgp1	PomBase	protein_coding	III	1051858	1053763	+	SPCC1259.09c	pdx1	PomBase	protein_coding	III	1049947	1051870	-	HH
SPCC663.10	trm44	PomBase	protein_coding	III	1650366	1653177	+	SPCC663.09c		PomBase	protein_coding	III	1649040	1650734	-	HH
SPCC1223.13	cbf12	PomBase	protein_coding	III	1870438	1875842	+	SPCC1223.12c	meu10	PomBase	protein_coding	III	1866916	1871663	-	HH
SPCC794.02	wtf5	PomBase	protein_coding	III	241472	245622	+	SPCC794.01c	zwf2	PomBase	protein_coding	III	239463	241999	-	HH
SPCC1682.04	cdc31	PomBase	protein_coding	III	378192	381250	+	SPCC1682.05c	srp68	PomBase	protein_coding	III	378099	381034	-	HH
SPCC1183.06	ung1	PomBase	protein_coding	III	603006	604420	+	SPCC1183.05c	lig4	PomBase	protein_coding	III	599420	603753	-	HH
SPCC16A11.07	coq10	PomBase	protein_coding	III	881100	882894	+	SPCC16A11.06c	gpi10	PomBase	protein_coding	III	878983	881444	-	HH
SPCC1795.08c	vid21	PomBase	protein_coding	III	980951	984908	+	SPCC1795.09	yps1	PomBase	protein_coding	III	978227	980985	-	HH
SPCC4B3.06c		PomBase	protein_coding	III	1163990	1165874	+	SPCC4B3.07	nro1	PomBase	protein_coding	III	1162472	1164171	-	HH
SPCC622.02		PomBase	protein_coding	III	1404560	1405667	+	SPCC622.01c		PomBase	protein_coding	III	1403451	1404929	-	HH
SPCC622.07		PomBase	protein_coding	III	1409275	1410143	+	SPCC622.06c		PomBase	protein_coding	III	1408088	1410043	-	HH
SPCC417.10	dal51	PomBase	protein_coding	III	1694169	1697592	+	SPCC417.09c		PomBase	protein_coding	III	1691219	1695091	-	HH
SPCC737.04		PomBase	protein_coding	III	1891328	1893817	+	SPCC737.03c	ima1	PomBase	protein_coding	III	1888103	1891959	-	HH
SPCC18.13		PomBase	protein_coding	III	1978528	1980365	+	SPCC18.12c	utp23	PomBase	protein_coding	III	1977107	1978642	-	HH
SPCC18.15	dph7	PomBase	protein_coding	III	1982194	1985220	+	SPCC18.14c	rpp0	PomBase	protein_coding	III	1980536	1983006	-	HH
SPCC1919.01	ckk2	PomBase	protein_coding	III	2204089	2206069	+	SPCC830.11c	fap7	PomBase	protein_coding	III	2202723	2204133	-	HH
SPCC1235.09	hif2	PomBase	protein_coding	III	194371	196528	+	SPCC1235.08c	pdh1	PomBase	protein_coding	III	191695	194803	-	HH
SPCC736.08	cbf11	PomBase	protein_coding	III	327324	330732	+	SPCC736.07c	uri1	PomBase	protein_coding	III	324831	327376	-	HH
SPCC4G3.13c	cue1	PomBase	protein_coding	III	445088	446630	+	SPCC4G3.14	mdj1	PomBase	protein_coding	III	442924	445260	-	HH
SPCC5E4.06	smc6	PomBase	protein_coding	III	652648	656420	+	SPCC5E4.10c		PomBase	protein_coding	III	650897	652710	-	HH
SPCC16C4.21		PomBase	protein_coding	III	671244	671555	+	SPCC16C4.06c	pus3	PomBase	protein_coding	III	668412	671378	-	HH
SPCC1259.13	chk1	PomBase	protein_coding	III	1059799	1064443	+	SPCC1259.15c	ubc11	PomBase	protein_coding	III	1058486	1059833	-	HH
SPCC4B3.20	cmc2	PomBase	protein_coding	III	1144468	1144799	+	SPCC4B3.18	ppc1	PomBase	protein_coding	III	1142616	1144737	-	HH
SPCC188.05		PomBase	protein_coding	III	1482007	1482817	+	SPCC188.04c	spc25	PomBase	protein_coding	III	1478061	1482328	-	HH
SPCC126.06	twf1	PomBase	protein_coding	III	2125759	2127454	+	SPCC126.05c	mrpl17	PomBase	protein_coding	III	2124133	2125769	-	HH
SPCC1235.18		PomBase	protein_coding	III	209921	211648	+	SPCC1235.17		PomBase	protein_coding	III	207225	211270	-	HH
SPCC4G3.15c	not2	PomBase	protein_coding	III	441550	442914	+	SPCC4G3.16	rib2	PomBase	protein_coding	III	439865	441594	-	HH
SPCC4B3.11c	fra3	PomBase	protein_coding	III	1156111	1156556	+	SPCC4B3.12	set9	PomBase	protein_coding	III	1153914	1156553	-	HH
SPCC1322.08	srk1	PomBase	protein_coding	III	1301937	1305468	+	SPCC1322.07c	mug150	PomBase	protein_coding	III	1299511	1302574	-	HH
SPCC338.03c		PomBase	protein_coding	III	1368354	1369793	+	SPCC338.04	cid2	PomBase	protein_coding	III	1367724	1368405	-	HH
SPCC622.04		PomBase	protein_coding	III	1405658	1407258	+	SPCC622.03c		PomBase	protein_coding	III	1404867	1406563	-	HH
SPCC162.09c	hmg1	PomBase	protein_coding	III	1561184	1565491	+	SPCC162.10	ppk33	PomBase	protein_coding	III	1557811	1561207	-	HH
SPCC162.02c		PomBase	protein_coding	III	1584118	1587560	+	SPCC162.03		PomBase	protein_coding	III	1582584	1584149	-	HH
SPCC777.04		PomBase	protein_coding	III	1602954	1604750	+	SPCC777.03c		PomBase	protein_coding	III	1601266	1604737	-	HH
SPCC191.06		PomBase	protein_coding	III	1712027	1714631	+	SPCC191.05c		PomBase	protein_coding	III	1711955	1713007	-	HH
SPCC1450.15		PomBase	protein_coding	III	1761158	1763220	+	SPCC1450.14c	ero12	PomBase	protein_coding	III	1758944	1763118	-	HH
SPCC18.20		PomBase	protein_coding	III	1982194	1983444	+	SPCC18.14c	rpp0	PomBase	protein_coding	III	1980536	1983006	-	HH
SPCC576.07	ret3	PomBase	protein_coding	III	2092995	2094869	+	SPCC576.06c		PomBase	protein_coding	III	2092017	2093726	-	HH
SPCC576.14	dph5	PomBase	protein_coding	III	2102587	2103817	+	SPCC576.12c	mhf2	PomBase	protein_coding	III	2100849	2102839	-	HH
SPCC126.14	prp18	PomBase	protein_coding	III	2140983	2143550	+	SPCC126.13c		PomBase	protein_coding	III	2139883	2141364	-	HH
SPCC1620.10	cwf26	PomBase	protein_coding	III	2163164	2164505	+	SPCC1620.09c	tfg1	PomBase	protein_coding	III	2161195	2163190	-	HH
SPAC11D3.04c		PomBase	protein_coding	I	112514	114445	-	SPAC11D3.05	mfs2	PomBase	protein_coding	I	113950	115962	+	HH
SPAC11D3.08c		PomBase	protein_coding	I	120321	123785	-	SPAC11D3.09		PomBase	protein_coding	I	122187	124116	+	HH
SPAC12G12.08	mrpl1602	PomBase	protein_coding	I	333178	334621	-	SPAC12G12.07c		PomBase	protein_coding	I	334615	336131	+	HH
SPAC1751.01c	gti1	PomBase	protein_coding	I	377844	384751	-	SPAC1751.04	loc1	PomBase	protein_coding	I	383580	385433	+	HH
SPAC31A2.15c	dcc1	PomBase	protein_coding	I	417823	419996	-	SPAC31A2.16	gef2	PomBase	protein_coding	I	419958	423991	+	HH
SPAC13C5.06c	mug121	PomBase	protein_coding	I	434102	435179	-	SPAC13C5.07	mre11	PomBase	protein_coding	I	435170	439980	+	HH
SPAC24H6.03	cul3	PomBase	protein_coding	I	485723	488811	-	SPAC24H6.02c	tim15	PomBase	protein_coding	I	488339	489482	+	HH
SPAC227.11c	yos9	PomBase	protein_coding	I	513967	517252	-	SPAC227.12	rna4	PomBase	protein_coding	I	515661	517504	+	HH
SPAC23G3.10c	ssr3	PomBase	protein_coding	I	884513	887531	-	SPAC23G3.11	rpn6	PomBase	protein_coding	I	885944	889096	+	HH
SPAC22H12.01c	mug35	PomBase	protein_coding	I	893278	894532	-	SPAC22H12.02	tfg3	PomBase	protein_coding	I	893996	896547	+	HH
SPAC1687.20c	mis6	PomBase	protein_coding	I	939770	941944	-	SPAC1687.21		PomBase	protein_coding	I	941942	943335	+	HH
SPAC1420.04c	cox1101	PomBase	protein_coding	I	1267830	1270260	-	SPAPB17E12.02	yip12	PomBase	protein_coding	I	1269930	1271746	+	HH
SPAC6F12.05c	tnr3	PomBase	protein_coding	I	1316981	1320472	-	SPAC6F12.06	rdi1	PomBase	protein_coding	I	1318942	1321136	+	HH
SPAC110.05		PomBase	protein_coding	I	1904196	1906153	-	SPAC110.01	ppk1	PomBase	protein_coding	I	1905755	1911747	+	HH
SPAC3H1.04c	mdm31	PomBase	protein_coding	I	1935963	1938311	-	SPAC3H1.05		PomBase	protein_coding	I	1938279	1940537	+	HH
SPAC9G1.14		PomBase	protein_coding	I	1968434	1969093	-	SPAC9G1.02	wis4	PomBase	protein_coding	I	1968833	1973575	+	HH
SPAC631.01c	acp2	PomBase	protein_coding	I	2104030	2105484	-	SPAC631.02	bdf2	PomBase	protein_coding	I	2105472	2110519	+	HH
SPAC1783.02c	vps66	PomBase	protein_coding	I	2189354	2190953	-	SPAC1783.03	fta2	PomBase	protein_coding	I	2190850	2193879	+	HH
SPAC13D6.04c	btb3	PomBase	protein_coding	I	2251442	2253385	-	SPAC13D6.05	alp11	PomBase	protein_coding	I	2253359	2254440	+	HH
SPAC6C3.03c		PomBase	protein_coding	I	2326200	2328187	-	SPAC6C3.04	cit1	PomBase	protein_coding	I	2327767	2330289	+	HH
SPAC19A8.13	usp101	PomBase	protein_coding	I	2461151	2462268	-	SPAC19A8.11c		PomBase	protein_coding	I	2462251	2467428	+	HH
SPAC19A8.12	dcp2	PomBase	protein_coding	I	2462202	2465087	-	SPAC19A8.11c		PomBase	protein_coding	I	2462251	2467428	+	HH
SPAC4A8.09c	cwf21	PomBase	protein_coding	I	2562477	2564277	-	SPAC4A8.10	rog1	PomBase	protein_coding	I	2563655	2566870	+	HH
SPAC589.03c		PomBase	protein_coding	I	3099047	3100030	-	SPAC589.04		PomBase	protein_coding	I	3100014	3101322	+	HH
SPAC6G9.10c	sen1	PomBase	protein_coding	I	3262405	3268066	-	SPAC6G9.11	syb1	PomBase	protein_coding	I	3267461	3269670	+	HH
SPAC26A3.03c	rmi1	PomBase	protein_coding	I	3334942	3338202	-	SPAC26A3.04	rpl2002	PomBase	protein_coding	I	3337678	3338408	+	HH
SPAC17G6.16c	ysh1	PomBase	protein_coding	I	3620761	3623784	-	SPAC17G6.17	pof8	PomBase	protein_coding	I	3623742	3625371	+	HH
SPAC15E1.05c	ect1	PomBase	protein_coding	I	3725837	3727355	-	SPAC15E1.06	vps29	PomBase	protein_coding	I	3727303	3728410	+	HH
SPAC1F12.06c		PomBase	protein_coding	I	3812962	3815706	-	SPAC1F12.07	ser1	PomBase	protein_coding	I	3815681	3817165	+	HH
SPAC19G12.02c	pms1	PomBase	protein_coding	I	4044821	4049384	-	SPAC19G12.04	dal1	PomBase	protein_coding	I	4049307	4050971	+	HH
SPAC23A1.06c	cmk2	PomBase	protein_coding	I	4089794	4092140	-	SPAC23A1.07		PomBase	protein_coding	I	4092110	4093122	+	HH
SPAC23D3.06c	nup146	PomBase	protein_coding	I	4346357	4350846	-	SPAC23D3.07	pup1	PomBase	protein_coding	I	4350803	4352369	+	HH
SPAC17C9.06	sam50	PomBase	protein_coding	I	4488524	4490553	-	SPAC17C9.05c	pmc3	PomBase	protein_coding	I	4490444	4491942	+	HH
SPAC1952.15c	rec24	PomBase	protein_coding	I	4994792	4997222	-	SPAC1952.16	rga9	PomBase	protein_coding	I	4995327	5000816	+	HH
SPAC14C4.02c	smc5	PomBase	protein_coding	I	5226179	5230259	-	SPAC14C4.16	dad3	PomBase	protein_coding	I	5229798	5230900	+	HH
SPAC11E3.11c	syt22	PomBase	protein_coding	I	5302220	5305725	-	SPAC11E3.12		PomBase	protein_coding	I	5305696	5308686	+	HH
SPAC977.18		PomBase	protein_coding	I	31140	32345	-	SPAC977.02		PomBase	protein_coding	I	32034	33012	+	HH
SPAC11D3.16c		PomBase	protein_coding	I	140381	141653	-	SPAC11D3.17		PomBase	protein_coding	I	141199	144768	+	HH
SPAC521.04c	sst1	PomBase	protein_coding	I	846022	849480	-	SPAC521.05	rps802	PomBase	protein_coding	I	849421	850259	+	HH
SPAC1A6.01c		PomBase	protein_coding	I	1066192	1070006	-	SPAC1A6.02		PomBase	protein_coding	I	1068668	1070235	+	HH
SPAC5D6.12	mtf2	PomBase	protein_coding	I	1492307	1495689	-	SPAC5D6.10c	mug116	PomBase	protein_coding	I	1494670	1495830	+	HH
SPAC5D6.12	mtf2	PomBase	protein_coding	I	1492307	1495689	-	SPAC5D6.09c	mug86	PomBase	protein_coding	I	1495270	1498669	+	HH
SPAC57A7.08	pzh1	PomBase	protein_coding	I	1527565	1529862	-	SPAC57A7.07c		PomBase	protein_coding	I	1529856	1531247	+	HH
SPAC57A7.05		PomBase	protein_coding	I	1534352	1541786	-	SPAC57A7.04c	pabp	PomBase	protein_coding	I	1540606	1545221	+	HH
SPAP27G11.14c		PomBase	protein_coding	I	1635716	1638440	-	SPAP27G11.15	slx1	PomBase	protein_coding	I	1638339	1641062	+	HH
SPAC3H1.09c	avt3	PomBase	protein_coding	I	1946557	1949256	-	SPAC3H1.10	pcs2	PomBase	protein_coding	I	1949244	1951508	+	HH
SPAC9G1.08c		PomBase	protein_coding	I	1983123	1985685	-	SPAC9G1.09	sid1	PomBase	protein_coding	I	1985662	1991234	+	HH
SPAC4F8.08	mug114	PomBase	protein_coding	I	2662988	2665035	-	SPAC4F8.07c	hxk2	PomBase	protein_coding	I	2664345	2667395	+	HH
SPAC1805.03c	trm13	PomBase	protein_coding	I	2775105	2777120	-	SPAC1805.04	nup132	PomBase	protein_coding	I	2775128	2781053	+	HH
SPAC1805.09c	fmt1	PomBase	protein_coding	I	2790112	2791285	-	SPAC1805.10		PomBase	protein_coding	I	2791137	2794932	+	HH
SPACUNK4.14	mdb1	PomBase	protein_coding	I	2882793	2885542	-	SPACUNK4.13c		PomBase	protein_coding	I	2885222	2886782	+	HH
SPAC688.12c		PomBase	protein_coding	I	3138674	3139779	-	SPAC688.13	scn3	PomBase	protein_coding	I	3139395	3141117	+	HH
SPAC3G9.14	sak1	PomBase	protein_coding	I	3146948	3150486	-	SPAC3G9.13c	msw1	PomBase	protein_coding	I	3150082	3156856	+	HH
SPAC2E1P5.04c	cwg2	PomBase	protein_coding	I	3327940	3329476	-	SPAC2E1P5.05	rrp9	PomBase	protein_coding	I	3329311	3331216	+	HH
SPAC26A3.15c	nsp1	PomBase	protein_coding	I	3367472	3370256	-	SPAC26A3.16	dph1	PomBase	protein_coding	I	3369709	3371384	+	HH
SPAC1142.03c	swi2	PomBase	protein_coding	I	3629015	3631504	-	SPAC1142.04		PomBase	protein_coding	I	3631499	3633874	+	HH
SPAC25B8.04c	mss51	PomBase	protein_coding	I	4160598	4162328	-	SPAC25B8.05	deg1	PomBase	protein_coding	I	4162277	4164207	+	HH
SPAC25B8.15c		PomBase	protein_coding	I	4185378	4187542	-	SPAC25B8.16	pop100	PomBase	protein_coding	I	4187325	4189859	+	HH
SPAC2C4.12c	tpt1	PomBase	protein_coding	I	4279661	4281428	-	SPAC2C4.13	vma16	PomBase	protein_coding	I	4281426	4284515	+	HH
SPAC1B3.18c	mrps18	PomBase	protein_coding	I	4966990	4968398	-	SPAC1952.01	gab1	PomBase	protein_coding	I	4967939	4969888	+	HH
SPAC22E12.06c	gmh3	PomBase	protein_coding	I	5027605	5030482	-	SPAC22E12.07	rna1	PomBase	protein_coding	I	5030439	5033261	+	HH
SPAC1039.07c		PomBase	protein_coding	I	5462118	5463989	-	SPAC1039.08		PomBase	protein_coding	I	5463863	5465172	+	HH
SPAC5H10.02c	hsp3102	PomBase	protein_coding	I	148038	150331	-	SPAC5H10.03		PomBase	protein_coding	I	149446	152909	+	HH
SPAC13G6.02c	rps101	PomBase	protein_coding	I	174865	176655	-	SPAC13G6.03	gpi7	PomBase	protein_coding	I	175890	180028	+	HH
SPAC56F8.14c	mug115	PomBase	protein_coding	I	1148131	1152178	-	SPAC56F8.15		PomBase	protein_coding	I	1151431	1153638	+	HH
SPAC23H4.21		PomBase	protein_coding	I	1585742	1586534	-	SPAC23H4.13c		PomBase	protein_coding	I	1586008	1587570	+	HH
SPAC824.03c		PomBase	protein_coding	I	1688751	1690187	-	SPAC824.04	swd22	PomBase	protein_coding	I	1690187	1691715	+	HH
SPAP11E10.02c	mam3	PomBase	protein_coding	I	1856833	1860727	-	SPAPB1A10.02	scm3	PomBase	protein_coding	I	1860725	1863132	+	HH
SPAC3H1.06c		PomBase	protein_coding	I	1940432	1944540	-	SPAC3H1.07	aru1	PomBase	protein_coding	I	1944127	1945368	+	HH
SPAC17H9.06c		PomBase	protein_coding	I	2014063	2016932	-	SPAC17H9.07		PomBase	protein_coding	I	2016297	2017627	+	HH
SPACUNK4.10		PomBase	protein_coding	I	2891049	2892803	-	SPACUNK4.20		PomBase	protein_coding	I	2892446	2893920	+	HH
SPACUNK4.08		PomBase	protein_coding	I	2895098	2898012	-	SPACUNK4.07c	cta4	PomBase	protein_coding	I	2897980	2901970	+	HH
SPAC1786.04		PomBase	protein_coding	I	3033456	3033916	-	SPAC1786.02		PomBase	protein_coding	I	3033828	3037249	+	HH
SPAC16E8.14c	tae1	PomBase	protein_coding	I	3526978	3528225	-	SPAC16E8.15	tif45	PomBase	protein_coding	I	3527949	3529446	+	HH
SPAC8C9.06c	ppr4	PomBase	protein_coding	I	3649467	3654558	-	SPAC8C9.07	fyv7	PomBase	protein_coding	I	3654213	3654875	+	HH
SPAC8C9.10c	rrp14	PomBase	protein_coding	I	3657811	3659118	-	SPAC8C9.11	fra2	PomBase	protein_coding	I	3658390	3659824	+	HH
SPAC11G7.06c	mug132	PomBase	protein_coding	I	3971564	3974699	-	SPAPB18E9.01	trm5	PomBase	protein_coding	I	3974310	3976265	+	HH
SPAC23D3.10c	eng2	PomBase	protein_coding	I	4355410	4358242	-	SPAC23D3.11	ayr1	PomBase	protein_coding	I	4357920	4360891	+	HH
SPAC17C9.10	stm1	PomBase	protein_coding	I	4481792	4483837	-	SPAC17C9.09c	tim13	PomBase	protein_coding	I	4483738	4484657	+	HH
SPAC12B10.08c		PomBase	protein_coding	I	4586309	4588764	-	SPAC12B10.09	pet801	PomBase	protein_coding	I	4588250	4589793	+	HH
SPAC1093.07		PomBase	protein_coding	I	4604880	4606871	-	SPAC1093.01	ppr5	PomBase	protein_coding	I	4606299	4611737	+	HH
SPAC1B3.12c	rpb10	PomBase	protein_coding	I	4950341	4951480	-	SPAC1B3.13	nan1	PomBase	protein_coding	I	4951337	4954199	+	HH
SPAC890.04c		PomBase	protein_coding	I	5007016	5009628	-	SPAC890.05		PomBase	protein_coding	I	5009365	5010806	+	HH
SPAC14C4.06c	nab2	PomBase	protein_coding	I	5238326	5240370	-	SPAC14C4.07		PomBase	protein_coding	I	5240350	5242915	+	HH
SPAC977.16c	dak2	PomBase	protein_coding	I	64559	66980	-	SPAC977.17		PomBase	protein_coding	I	66219	69821	+	HH
SPAC13G6.12c	chs1	PomBase	protein_coding	I	195940	199051	-	SPAC13G6.13		PomBase	protein_coding	I	198884	199231	+	HH
SPAC806.06c		PomBase	protein_coding	I	244206	247074	-	SPAC806.05		PomBase	protein_coding	I	244214	247574	+	HH
SPAC12G12.02	efg1	PomBase	protein_coding	I	345234	347735	-	SPAC12G12.01c	sea4	PomBase	protein_coding	I	346795	350151	+	HH
SPAC227.08c	yth1	PomBase	protein_coding	I	510410	511433	-	SPAC227.09	fol3	PomBase	protein_coding	I	511350	513382	+	HH
SPAC227.17c		PomBase	protein_coding	I	529167	530275	-	SPAC227.18	lys3	PomBase	protein_coding	I	530261	531981	+	HH
SPAC2F7.09c	gep3	PomBase	protein_coding	I	548768	550726	-	SPAC2F7.10	akr1	PomBase	protein_coding	I	550630	553595	+	HH
SPAC1F3.10c	2022-10-01	PomBase	protein_coding	I	634898	639430	-	SPAC1D4.01	tls1	PomBase	protein_coding	I	639405	641280	+	HH
SPAC2G11.03c	vps45	PomBase	protein_coding	I	811443	814228	-	SPAC2G11.04		PomBase	protein_coding	I	814218	815490	+	HH
SPAC23C4.06c		PomBase	protein_coding	I	1038515	1042027	-	SPAC23C4.08	rho3	PomBase	protein_coding	I	1041414	1043083	+	HH
SPAC10F6.03c	cts1	PomBase	protein_coding	I	1211195	1213553	-	SPAC10F6.04		PomBase	protein_coding	I	1213255	1216120	+	HH
SPAC6F12.08c	exo84	PomBase	protein_coding	I	1321922	1324634	-	SPAC6F12.09	rdp1	PomBase	protein_coding	I	1324591	1329061	+	HH
SPAC6F12.11c	sfc1	PomBase	protein_coding	I	1333347	1335669	-	SPAC6F12.12	par2	PomBase	protein_coding	I	1335436	1338402	+	HH
SPAC9.08c		PomBase	protein_coding	I	1476887	1478399	-	SPAC9.09	met26	PomBase	protein_coding	I	1478383	1481172	+	HH
SPAC167.02	ptb1	PomBase	protein_coding	I	1554880	1558526	-	SPAC167.09		PomBase	protein_coding	I	1557902	1559475	+	HH
SPAC23H4.12	alp13	PomBase	protein_coding	I	1587022	1588751	-	SPAC23H4.11c	cnl2	PomBase	protein_coding	I	1588622	1589730	+	HH
SPAC3H1.12c	snt2	PomBase	protein_coding	I	1961293	1965706	-	SPAC3H1.13	ppk13	PomBase	protein_coding	I	1965083	1966458	+	HH
SPAC13F5.04c	vta1	PomBase	protein_coding	I	2176988	2179661	-	SPAC13F5.05	mpd1	PomBase	protein_coding	I	2179175	2181507	+	HH
SPAC823.16c	atg1802	PomBase	protein_coding	I	2609181	2611001	-	SPAC7D4.14c	iss10	PomBase	protein_coding	I	2610966	2613002	+	HH
SPAC7D4.08		PomBase	protein_coding	I	2624051	2625332	-	SPAC7D4.07c	trx1	PomBase	protein_coding	I	2625316	2625855	+	HH
SPAC3F10.08c	faf1	PomBase	protein_coding	I	2831474	2832797	-	SPAC3F10.09		PomBase	protein_coding	I	2832709	2834985	+	HH
SPAC8F11.02c	dph3	PomBase	protein_coding	I	2854405	2855688	-	SPAC8F11.03	msh3	PomBase	protein_coding	I	2855630	2859170	+	HH
SPAPB24D3.02c		PomBase	protein_coding	I	2950008	2952250	-	SPAPB24D3.03		PomBase	protein_coding	I	2952226	2953762	+	HH
SPAC589.07c	atg1801	PomBase	protein_coding	I	3104101	3105908	-	SPAC589.09	csr101	PomBase	protein_coding	I	3105882	3108318	+	HH
SPAPB1E7.01c		PomBase	protein_coding	I	3281386	3282730	-	SPAC652.01		PomBase	protein_coding	I	3281408	3283071	+	HH
SPAC26A3.09c	rga2	PomBase	protein_coding	I	3348103	3352396	-	SPAC26A3.10	cnt6	PomBase	protein_coding	I	3352347	3356297	+	HH
SPAC959.11		PomBase	protein_coding	I	3391750	3392906	-	SPAC959.10	sen15	PomBase	protein_coding	I	3391861	3393106	+	HH
SPAC17G6.02c	tco1	PomBase	protein_coding	I	3588615	3590624	-	SPAC17G6.03		PomBase	protein_coding	I	3590440	3595067	+	HH
SPAC1556.05c	cgr1	PomBase	protein_coding	I	3801220	3804334	-	SPAC1556.06	meu1-1	PomBase	protein_coding	I	3802551	3804954	+	HH
SPAPB15E9.02c		PomBase	protein_coding	I	3991830	3994099	-	SPAPB15E9.06		PomBase	protein_coding	I	3993495	3995104	+	HH
SPAC1F7.09c		PomBase	protein_coding	I	4241812	4243446	-	SPAC1F7.10		PomBase	protein_coding	I	4243421	4244823	+	HH
SPAC30C2.06c	dml1	PomBase	protein_coding	I	4640549	4642326	-	SPAC30C2.07		PomBase	protein_coding	I	4642290	4645177	+	HH
SPAC144.07c	gpn2	PomBase	protein_coding	I	4667119	4668769	-	SPAC144.08		PomBase	protein_coding	I	4668470	4671381	+	HH
SPAC1782.02c		PomBase	protein_coding	I	4760053	4761239	-	SPAC1782.03	saf3	PomBase	protein_coding	I	4761230	4763033	+	HH
SPAC11H11.03c		PomBase	protein_coding	I	4779020	4780284	-	SPAC11H11.04	mam2	PomBase	protein_coding	I	4780224	4781922	+	HH
SPAC1B3.01c		PomBase	protein_coding	I	4925782	4927980	-	SPAPB8E5.10		PomBase	protein_coding	I	4926480	4928138	+	HH
SPBC1105.11c	hht3	PomBase	protein_coding	II	3528800	3529657	-	SPBC1105.12	hhf3	PomBase	protein_coding	II	3529657	3530388	+	HH
SPBC1604.07	atp4	PomBase	protein_coding	II	3918404	3920078	-	SPBC1604.06c	noc4	PomBase	protein_coding	II	3920068	3921674	+	HH
SPBC1683.11c		PomBase	protein_coding	II	166550	168643	-	SPBC1683.12		PomBase	protein_coding	II	166814	170140	+	HH
SPBC800.07c	tsf1	PomBase	protein_coding	II	263802	266793	-	SPBC800.08	gcd10	PomBase	protein_coding	II	265305	267229	+	HH
SPBC106.14c	sda1	PomBase	protein_coding	II	404099	406902	-	SPBC106.15	idi1	PomBase	protein_coding	II	406839	407908	+	HH
SPBC577.06c	stt4	PomBase	protein_coding	II	758321	764577	-	SPBC577.07	ubp10	PomBase	protein_coding	II	764540	766395	+	HH
SPBC36.06c	spo9	PomBase	protein_coding	II	851808	853592	-	SPBC36.07	elp1	PomBase	protein_coding	II	853583	857560	+	HH
SPBC216.07c	tor2	PomBase	protein_coding	II	915085	922447	-	SPBC646.02	cwf11	PomBase	protein_coding	II	922395	926641	+	HH
SPBC8D2.03c	hhf2	PomBase	protein_coding	II	1364189	1365043	-	SPBC8D2.04	hht2	PomBase	protein_coding	II	1365041	1365818	+	HH
SPBC8D2.10c	rmt3	PomBase	protein_coding	II	1375889	1379351	-	SPBC8D2.11		PomBase	protein_coding	II	1378386	1380215	+	HH
SPBC17A3.09c	aim22	PomBase	protein_coding	II	1416555	1419124	-	SPBC17A3.10	pas4	PomBase	protein_coding	II	1418685	1420225	+	HH
SPBC16E9.03c	coa1	PomBase	protein_coding	II	1920391	1921835	-	SPBC16E9.19		PomBase	protein_coding	II	1921480	1923662	+	HH
SPBP23A10.03c	sdh7	PomBase	protein_coding	II	1999257	2000861	-	SPBP23A10.02	pkr1	PomBase	protein_coding	II	1999817	2001036	+	HH
SPBC3E7.08c	rad13	PomBase	protein_coding	II	2672990	2676799	-	SPBC3E7.09		PomBase	protein_coding	II	2676552	2678723	+	HH
SPBC3E7.16c	leu3	PomBase	protein_coding	II	2688416	2690687	-	SPBC4F6.04	rpl2502	PomBase	protein_coding	II	2690601	2691722	+	HH
SPBC19F8.01c	spn7	PomBase	protein_coding	II	3228620	3231394	-	SPBC19F8.02	nud3	PomBase	protein_coding	II	3231326	3232080	+	HH
SPBC20F10.04c	nse4	PomBase	protein_coding	II	3289340	3290903	-	SPBC20F10.05	nrl1	PomBase	protein_coding	II	3290696	3294106	+	HH
SPBC17D1.07c	npg1	PomBase	protein_coding	II	3340660	3345299	-	SPBC11C11.01		PomBase	protein_coding	II	3344152	3346442	+	HH
SPBC3B9.08c	mnh1	PomBase	protein_coding	II	4001529	4002842	-	SPBC3B9.09	vps36	PomBase	protein_coding	II	4002816	4004866	+	HH
SPBC16A3.06	tad1	PomBase	protein_coding	II	4287142	4288924	-	SPBC16A3.05c	rae1	PomBase	protein_coding	II	4288914	4290900	+	HH
SPBC543.03c	pku80	PomBase	protein_coding	II	4303023	4305467	-	SPBC543.04	npr3	PomBase	protein_coding	II	4305178	4307927	+	HH
SPBC1685.12c		PomBase	protein_coding	II	522659	525686	-	SPBC1685.13	fhn1	PomBase	protein_coding	II	525509	528544	+	HH
SPBC119.13c	prp31	PomBase	protein_coding	II	741836	743917	-	SPBC119.18		PomBase	protein_coding	II	743879	744637	+	HH
SPBC577.03c		PomBase	protein_coding	II	754411	756616	-	SPBC577.04		PomBase	protein_coding	II	756549	758027	+	HH
SPBP35G2.08c	air1	PomBase	protein_coding	II	979358	980870	-	SPBP35G2.09	usp103	PomBase	protein_coding	II	980867	981978	+	HH
SPBC725.13c	psf2	PomBase	protein_coding	II	1228148	1229239	-	SPBC725.14	arg6	PomBase	protein_coding	II	1229153	1230915	+	HH
SPBC32H8.13c	mok12	PomBase	protein_coding	II	1478007	1486116	-	SPBC11B10.01	alg2	PomBase	protein_coding	II	1486094	1489535	+	HH
SPBC1A4.03c	top2	PomBase	protein_coding	II	1976161	1982842	-	SPBC1A4.04		PomBase	protein_coding	II	1982026	1984420	+	HH
SPBC14C8.11c		PomBase	protein_coding	II	2221627	2223792	-	SPBC14C8.12	rpb8	PomBase	protein_coding	II	2223641	2224720	+	HH
SPBC12D12.04c	pck2	PomBase	protein_coding	II	2309126	2313301	-	SPBC12D12.09	rev7	PomBase	protein_coding	II	2313096	2314605	+	HH
SPBC21D10.07	cmc1	PomBase	protein_coding	II	2432036	2433590	-	SPBC21D10.08c		PomBase	protein_coding	II	2432073	2433891	+	HH
SPBC21.03c		PomBase	protein_coding	II	3215872	3219354	-	SPBC21.04	med8	PomBase	protein_coding	II	3219316	3222152	+	HH
SPBC11C11.09c	rpl502	PomBase	protein_coding	II	3364710	3365690	-	SPBC11C11.10	pus4	PomBase	protein_coding	II	3365690	3367172	+	HH
SPBC106.12c	tho4	PomBase	protein_coding	II	400954	402514	-	SPBC106.13	gid9	PomBase	protein_coding	II	402509	404213	+	HH
SPBC354.05c	sre2	PomBase	protein_coding	II	551130	555362	-	SPBC354.06	mrps16	PomBase	protein_coding	II	554749	557248	+	HH
SPBC354.11c		PomBase	protein_coding	II	574658	578723	-	SPBC354.12	gpd3	PomBase	protein_coding	II	578063	580056	+	HH
SPBC713.04c	pwp2	PomBase	protein_coding	II	873265	876158	-	SPBC713.05		PomBase	protein_coding	II	876116	877468	+	HH
SPBP35G2.17		PomBase	protein_coding	II	963856	965899	-	SPBP35G2.02	txc1	PomBase	protein_coding	II	963900	968891	+	HH
SPBC1734.05c	spf31	PomBase	protein_coding	II	1068961	1070077	-	SPBC1734.06	rhp18	PomBase	protein_coding	II	1069887	1072065	+	HH
SPBC11B10.05c	rsp1	PomBase	protein_coding	II	1493052	1495570	-	SPBC11B10.06	sws1	PomBase	protein_coding	II	1494818	1496011	+	HH
SPBC28F2.06c	mdm12	PomBase	protein_coding	II	1579042	1580296	-	SPBC28F2.07	sfr1	PomBase	protein_coding	II	1580286	1581880	+	HH
SPBC18H10.06c	swd2	PomBase	protein_coding	II	1781945	1783260	-	SPBC18H10.07	wbp4	PomBase	protein_coding	II	1782330	1785933	+	HH
SPBC12C2.06	dbp5	PomBase	protein_coding	II	2464269	2466047	-	SPBC12C2.05c	bzz1	PomBase	protein_coding	II	2466018	2468739	+	HH
SPBC29A10.06c	ely5	PomBase	protein_coding	II	2547339	2548692	-	SPBC29A10.07	pom152	PomBase	protein_coding	II	2548681	2552601	+	HH
SPBC19C7.01	mni1	PomBase	protein_coding	II	2811798	2813211	-	SPBC19C7.02	ubr1	PomBase	protein_coding	II	2813108	2819450	+	HH
SPBPB2B2.10c	gal7	PomBase	protein_coding	II	4482234	4483799	-	SPBPB2B2.11		PomBase	protein_coding	II	4483683	4487313	+	HH
SPBC119.16c		PomBase	protein_coding	II	745971	750738	-	SPBC119.17		PomBase	protein_coding	II	750719	754123	+	HH
SPBC36.08c	cog2	PomBase	protein_coding	II	853526	858442	-	SPBC36.09	sap61	PomBase	protein_coding	II	858423	860614	+	HH
SPBC216.04c	mxr2	PomBase	protein_coding	II	902917	903856	-	SPBC216.05	rad3	PomBase	protein_coding	II	903253	913629	+	HH
SPBC1709.16c		PomBase	protein_coding	II	1130500	1132460	-	SPBC1709.17		PomBase	protein_coding	II	1130811	1134168	+	HH
SPBC30B4.07c	tfb4	PomBase	protein_coding	II	1319070	1320617	-	SPBC30B4.08	eri1	PomBase	protein_coding	II	1320595	1323215	+	HH
SPBC19C2.13c	ctu2	PomBase	protein_coding	II	1700751	1702122	-	SPBC19C2.14	smd3	PomBase	protein_coding	II	1700904	1702760	+	HH
SPBC18H10.08c	ubp4	PomBase	protein_coding	II	1783861	1786542	-	SPBC18H10.09		PomBase	protein_coding	II	1786280	1789197	+	HH
SPBP23A10.17		PomBase	protein_coding	II	2004089	2005875	-	SPBP23A10.06	mtm1	PomBase	protein_coding	II	2005850	2007600	+	HH
SPBC16H5.15		PomBase	protein_coding	II	2290595	2291371	-	SPBC16H5.05c	cyp7	PomBase	protein_coding	II	2290639	2293252	+	HH
SPBC19G7.03c	rps3002	PomBase	protein_coding	II	2348960	2349453	-	SPBC19G7.04		PomBase	protein_coding	II	2349142	2350982	+	HH
SPBC32F12.17		PomBase	protein_coding	II	2804369	2807566	-	SPBC32F12.11	tdh1	PomBase	protein_coding	II	2807534	2809051	+	HH
SPBC2D10.15c	pth1	PomBase	protein_coding	II	2995103	2996353	-	SPBC2D10.16	mhf1	PomBase	protein_coding	II	2996302	2997147	+	HH
SPCC1235.08c	pdh1	PomBase	protein_coding	III	191695	194803	-	SPCC1235.09	hif2	PomBase	protein_coding	III	194371	196528	+	HH
SPCC1235.17		PomBase	protein_coding	III	207225	211270	-	SPCC1235.18		PomBase	protein_coding	III	209921	211648	+	HH
SPCC1682.05c	srp68	PomBase	protein_coding	III	378099	381034	-	SPCC1682.04	cdc31	PomBase	protein_coding	III	378192	381250	+	HH
SPCC16C4.06c	pus3	PomBase	protein_coding	III	668412	671378	-	SPCC16C4.21		PomBase	protein_coding	III	671244	671555	+	HH
SPCC4B3.12	set9	PomBase	protein_coding	III	1153914	1156553	-	SPCC4B3.11c	fra3	PomBase	protein_coding	III	1156111	1156556	+	HH
SPCC1322.07c	mug150	PomBase	protein_coding	III	1299511	1302574	-	SPCC1322.08	srk1	PomBase	protein_coding	III	1301937	1305468	+	HH
SPCC338.04	cid2	PomBase	protein_coding	III	1367724	1368405	-	SPCC338.03c		PomBase	protein_coding	III	1368354	1369793	+	HH
SPCC622.01c		PomBase	protein_coding	III	1403451	1404929	-	SPCC622.02		PomBase	protein_coding	III	1404560	1405667	+	HH
SPCC162.03		PomBase	protein_coding	III	1582584	1584149	-	SPCC162.02c		PomBase	protein_coding	III	1584118	1587560	+	HH
SPCC1223.12c	meu10	PomBase	protein_coding	III	1866916	1871663	-	SPCC1223.13	cbf12	PomBase	protein_coding	III	1870438	1875842	+	HH
SPCC18.14c	rpp0	PomBase	protein_coding	III	1980536	1983006	-	SPCC18.15	dph7	PomBase	protein_coding	III	1982194	1985220	+	HH
SPCC18.14c	rpp0	PomBase	protein_coding	III	1980536	1983006	-	SPCC18.20		PomBase	protein_coding	III	1982194	1983444	+	HH
SPCC126.13c		PomBase	protein_coding	III	2139883	2141364	-	SPCC126.14	prp18	PomBase	protein_coding	III	2140983	2143550	+	HH
SPCC330.01c	rhp16	PomBase	protein_coding	III	102424	106750	-	SPCC330.02	rhp7	PomBase	protein_coding	III	105535	107848	+	HH
SPCC736.07c	uri1	PomBase	protein_coding	III	324831	327376	-	SPCC736.08	cbf11	PomBase	protein_coding	III	327324	330732	+	HH
SPCC5E4.10c		PomBase	protein_coding	III	650897	652710	-	SPCC5E4.06	smc6	PomBase	protein_coding	III	652648	656420	+	HH
SPCC1795.09	yps1	PomBase	protein_coding	III	978227	980985	-	SPCC1795.08c	vid21	PomBase	protein_coding	III	980951	984908	+	HH
SPCC1259.09c	pdx1	PomBase	protein_coding	III	1049947	1051870	-	SPCC1259.10	pgp1	PomBase	protein_coding	III	1051858	1053763	+	HH
SPCC1259.15c	ubc11	PomBase	protein_coding	III	1058486	1059833	-	SPCC1259.13	chk1	PomBase	protein_coding	III	1059799	1064443	+	HH
SPCC4B3.07	nro1	PomBase	protein_coding	III	1162472	1164171	-	SPCC4B3.06c		PomBase	protein_coding	III	1163990	1165874	+	HH
SPCC622.03c		PomBase	protein_coding	III	1404867	1406563	-	SPCC622.04		PomBase	protein_coding	III	1405658	1407258	+	HH
SPCC417.09c		PomBase	protein_coding	III	1691219	1695091	-	SPCC417.10	dal51	PomBase	protein_coding	III	1694169	1697592	+	HH
SPCC126.05c	mrpl17	PomBase	protein_coding	III	2124133	2125769	-	SPCC126.06	twf1	PomBase	protein_coding	III	2125759	2127454	+	HH
SPCC4G3.14	mdj1	PomBase	protein_coding	III	442924	445260	-	SPCC4G3.13c	cue1	PomBase	protein_coding	III	445088	446630	+	HH
SPCC1183.05c	lig4	PomBase	protein_coding	III	599420	603753	-	SPCC1183.06	ung1	PomBase	protein_coding	III	603006	604420	+	HH
SPCC16A11.03c		PomBase	protein_coding	III	871973	874089	-	SPCC16A11.04	snx12	PomBase	protein_coding	III	874032	877803	+	HH
SPCC16A11.06c	gpi10	PomBase	protein_coding	III	878983	881444	-	SPCC16A11.07	coq10	PomBase	protein_coding	III	881100	882894	+	HH
SPCC162.10	ppk33	PomBase	protein_coding	III	1557811	1561207	-	SPCC162.09c	hmg1	PomBase	protein_coding	III	1561184	1565491	+	HH
SPCC777.03c		PomBase	protein_coding	III	1601266	1604737	-	SPCC777.04		PomBase	protein_coding	III	1602954	1604750	+	HH
SPCC191.05c		PomBase	protein_coding	III	1711955	1713007	-	SPCC191.06		PomBase	protein_coding	III	1712027	1714631	+	HH
SPCC794.01c	zwf2	PomBase	protein_coding	III	239463	241999	-	SPCC794.02	wtf5	PomBase	protein_coding	III	241472	245622	+	HH
SPCC4G3.16	rib2	PomBase	protein_coding	III	439865	441594	-	SPCC4G3.15c	not2	PomBase	protein_coding	III	441550	442914	+	HH
SPCC24B10.11c	tho7	PomBase	protein_coding	III	920086	921872	-	SPCC24B10.12	cgi121	PomBase	protein_coding	III	921391	921946	+	HH
SPCC4B3.18	ppc1	PomBase	protein_coding	III	1142616	1144737	-	SPCC4B3.20	cmc2	PomBase	protein_coding	III	1144468	1144799	+	HH
SPCC622.06c		PomBase	protein_coding	III	1408088	1410043	-	SPCC622.07		PomBase	protein_coding	III	1409275	1410143	+	HH
SPCC188.04c	spc25	PomBase	protein_coding	III	1478061	1482328	-	SPCC188.05		PomBase	protein_coding	III	1482007	1482817	+	HH
SPCC663.09c		PomBase	protein_coding	III	1649040	1650734	-	SPCC663.10	trm44	PomBase	protein_coding	III	1650366	1653177	+	HH
SPCC1450.14c	ero12	PomBase	protein_coding	III	1758944	1763118	-	SPCC1450.15		PomBase	protein_coding	III	1761158	1763220	+	HH
SPCC737.03c	ima1	PomBase	protein_coding	III	1888103	1891959	-	SPCC737.04		PomBase	protein_coding	III	1891328	1893817	+	HH
SPCC18.12c	utp23	PomBase	protein_coding	III	1977107	1978642	-	SPCC18.13		PomBase	protein_coding	III	1978528	1980365	+	HH
SPCC576.06c		PomBase	protein_coding	III	2092017	2093726	-	SPCC576.07	ret3	PomBase	protein_coding	III	2092995	2094869	+	HH
SPCC576.12c	mhf2	PomBase	protein_coding	III	2100849	2102839	-	SPCC576.14	dph5	PomBase	protein_coding	III	2102587	2103817	+	HH
SPCC1620.09c	tfg1	PomBase	protein_coding	III	2161195	2163190	-	SPCC1620.10	cwf26	PomBase	protein_coding	III	2163164	2164505	+	HH
SPCC830.11c	fap7	PomBase	protein_coding	III	2202723	2204133	-	SPCC1919.01	ckk2	PomBase	protein_coding	III	2204089	2206069	+	HH
SPAC11D3.10		PomBase	protein_coding	I	124907	129053	+	SPAC11D3.11c		PomBase	protein_coding	I	126951	129316	-	TT
SPAC11D3.13	hsp3104	PomBase	protein_coding	I	130148	131268	+	SPAC11D3.14c		PomBase	protein_coding	I	131190	135736	-	TT
SPAC630.12		PomBase	protein_coding	I	368040	369950	+	SPAC630.13c	tsc2	PomBase	protein_coding	I	369791	374217	-	TT
SPAC31A2.03	mrp11	PomBase	protein_coding	I	389391	390520	+	SPAC31A2.04c	pre1	PomBase	protein_coding	I	390407	391260	-	TT
SPAC31A2.16	gef2	PomBase	protein_coding	I	419958	423991	+	SPAC13C5.01c	pre9	PomBase	protein_coding	I	423926	425256	-	TT
SPAPB21F2.03	slx9	PomBase	protein_coding	I	498111	499027	+	SPAC227.01c	erd1	PomBase	protein_coding	I	498878	500674	-	TT
SPAC2F7.15	rsm24	PomBase	protein_coding	I	563698	565073	+	SPAC2F7.16c	pld1	PomBase	protein_coding	I	565035	569485	-	TT
SPAC13A11.03	mcp7	PomBase	protein_coding	I	578392	579948	+	SPAC13A11.04c	ubp8	PomBase	protein_coding	I	579353	581553	-	TT
SPAC3H8.04		PomBase	protein_coding	I	592226	593906	+	SPAC3H8.05c	mms1	PomBase	protein_coding	I	593901	597586	-	TT
SPAC1F3.09	mug161	PomBase	protein_coding	I	633652	636959	+	SPAC1F3.10c	2022-10-01	PomBase	protein_coding	I	634898	639430	-	TT
SPAC1D4.10	trz1	PomBase	protein_coding	I	653449	656657	+	SPAC1D4.11c	lkh1	PomBase	protein_coding	I	656076	660381	-	TT
SPAC1296.02	cox4	PomBase	protein_coding	I	711238	712354	+	SPAC1296.03c	sxa2	PomBase	protein_coding	I	712217	714070	-	TT
SPAC4G8.05	ppk14	PomBase	protein_coding	I	770502	772666	+	SPAC4G8.06c	trm12	PomBase	protein_coding	I	772650	774027	-	TT
SPAC2G11.02	urb2	PomBase	protein_coding	I	807894	812194	+	SPAC2G11.03c	vps45	PomBase	protein_coding	I	811443	814228	-	TT
SPAC521.03		PomBase	protein_coding	I	844948	846142	+	SPAC521.04c	sst1	PomBase	protein_coding	I	846022	849480	-	TT
SPAC23G3.04	ies4	PomBase	protein_coding	I	872883	874248	+	SPAC23G3.05c		PomBase	protein_coding	I	874160	875763	-	TT
SPAC1687.02		PomBase	protein_coding	I	904026	906347	+	SPAC1687.03c	rfc4	PomBase	protein_coding	I	905077	906465	-	TT
SPAC1687.21		PomBase	protein_coding	I	941942	943335	+	SPAC1687.22c	puf3	PomBase	protein_coding	I	943265	946909	-	TT
SPAC23C4.08	rho3	PomBase	protein_coding	I	1041414	1043083	+	SPAC23C4.09c		PomBase	protein_coding	I	1041980	1044240	-	TT
SPAC23C4.17	trm402	PomBase	protein_coding	I	1057701	1061166	+	SPAC23C4.18c	rad4	PomBase	protein_coding	I	1058646	1063306	-	TT
SPAC56F8.16	esc1	PomBase	protein_coding	I	1153572	1156804	+	SPAC22A12.01c	pso2	PomBase	protein_coding	I	1156487	1159594	-	TT
SPAC22A12.13	mug84	PomBase	protein_coding	I	1180184	1181157	+	SPAC22A12.14c		PomBase	protein_coding	I	1180999	1182528	-	TT
SPAC10F6.16	mug134	PomBase	protein_coding	I	1238896	1240185	+	SPAC10F6.17c		PomBase	protein_coding	I	1239971	1241970	-	TT
SPAPB17E12.06	sos7	PomBase	protein_coding	I	1276506	1279000	+	SPAPB17E12.07c	sen2	PomBase	protein_coding	I	1277120	1279149	-	TT
SPAC1565.03		PomBase	protein_coding	I	1294306	1295341	+	SPAC1565.04c	ste4	PomBase	protein_coding	I	1295316	1296634	-	TT
SPAC6F12.12	par2	PomBase	protein_coding	I	1335436	1338402	+	SPAC6F12.13c	fps1	PomBase	protein_coding	I	1338365	1339942	-	TT
SPAC57A10.04	mug10	PomBase	protein_coding	I	1370156	1371501	+	SPAC57A10.14	sgf11	PomBase	protein_coding	I	1371478	1372516	-	TT
SPAC3A12.08		PomBase	protein_coding	I	1434874	1436105	+	SPAC3A12.09c	ure4	PomBase	protein_coding	I	1435842	1437837	-	TT
SPAC3A12.12	atp11	PomBase	protein_coding	I	1441020	1442352	+	SPAC3A12.13c	hcr1	PomBase	protein_coding	I	1441967	1443260	-	TT
SPAC3A12.18	zwf1	PomBase	protein_coding	I	1454782	1456870	+	SPAC9.02c		PomBase	protein_coding	I	1456798	1457906	-	TT
SPAC167.09		PomBase	protein_coding	I	1557902	1559475	+	SPAC167.01	ire1	PomBase	protein_coding	I	1559383	1562894	-	TT
SPAP27G11.03	cdc123	PomBase	protein_coding	I	1612816	1614313	+	SPAP27G11.04c	tad3	PomBase	protein_coding	I	1614241	1615625	-	TT
SPAP27G11.15	slx1	PomBase	protein_coding	I	1638339	1641062	+	SPAC343.01c	erg8	PomBase	protein_coding	I	1638544	1641241	-	TT
SPAC343.10	met11	PomBase	protein_coding	I	1656143	1658395	+	SPAC343.11c	msc1	PomBase	protein_coding	I	1658316	1663346	-	TT
SPAC343.12	rds1	PomBase	protein_coding	I	1667671	1669666	+	SPAC343.20		PomBase	protein_coding	I	1667955	1669964	-	TT
SPAC1002.02	pom34	PomBase	protein_coding	I	1799061	1800053	+	SPAC1002.03c	gls2	PomBase	protein_coding	I	1799915	1803141	-	TT
SPAC1002.20		PomBase	protein_coding	I	1823882	1824630	+	SPAC1002.15c	med6	PomBase	protein_coding	I	1824486	1827260	-	TT
SPAC17H9.02	mtl1	PomBase	protein_coding	I	2004745	2008108	+	SPAC17H9.03c	rdl1	PomBase	protein_coding	I	2008096	2009331	-	TT
SPAC17H9.11	gmf1	PomBase	protein_coding	I	2025054	2026052	+	SPAC17H9.12c		PomBase	protein_coding	I	2025955	2027090	-	TT
SPAC607.05	rpn9	PomBase	protein_coding	I	2043745	2045159	+	SPAC607.06c		PomBase	protein_coding	I	2045120	2047166	-	TT
SPAC3C7.12	tip1	PomBase	protein_coding	I	2089237	2091311	+	SPAC3C7.13c		PomBase	protein_coding	I	2089555	2093285	-	TT
SPAC20H4.04	fml2	PomBase	protein_coding	I	2116487	2120279	+	SPAC20H4.05c		PomBase	protein_coding	I	2116880	2120391	-	TT
SPAC23C11.03	mpp1	PomBase	protein_coding	I	2135951	2138028	+	SPAC23C11.04c	pnk1	PomBase	protein_coding	I	2136034	2139523	-	TT
SPAC18G6.03	ypt3	PomBase	protein_coding	I	2215635	2217134	+	SPAC18G6.04c	shm2	PomBase	protein_coding	I	2217019	2219065	-	TT
SPAC4G9.02	rnh201	PomBase	protein_coding	I	2254437	2255856	+	SPAC4G9.04c	pcf11	PomBase	protein_coding	I	2255677	2259196	-	TT
SPAC6C3.09	rpp40	PomBase	protein_coding	I	2339836	2341304	+	SPAC17G8.01c	trl1	PomBase	protein_coding	I	2341251	2343947	-	TT
SPAC17G8.05	med20	PomBase	protein_coding	I	2350014	2351244	+	SPAC17G8.06c		PomBase	protein_coding	I	2351150	2353472	-	TT
SPAC6B12.12	tom70	PomBase	protein_coding	I	2433332	2435623	+	SPAC6B12.14c		PomBase	protein_coding	I	2435528	2437498	-	TT
SPAC23H3.14		PomBase	protein_coding	I	2521520	2523453	+	SPAC23H3.15c		PomBase	protein_coding	I	2523372	2524734	-	TT
SPAC7D4.11c	sec39	PomBase	protein_coding	I	2617856	2620433	+	SPAC7D4.10	vma13	PomBase	protein_coding	I	2620295	2622315	-	TT
SPAC4F8.02c	mrpl40	PomBase	protein_coding	I	2673637	2674938	+	SPAC4F8.01	did4	PomBase	protein_coding	I	2674837	2676012	-	TT
SPAC6F6.01	cch1	PomBase	protein_coding	I	2725990	2732444	+	SPAC6F6.02c	pof5	PomBase	protein_coding	I	2732373	2733967	-	TT
SPAC6F6.05	ost2	PomBase	protein_coding	I	2740496	2741450	+	SPAC6F6.06c	rax2	PomBase	protein_coding	I	2741001	2745312	-	TT
SPAC6F6.09	eaf6	PomBase	protein_coding	I	2748833	2749765	+	SPAC6F6.10c	arc2	PomBase	protein_coding	I	2749724	2751060	-	TT
SPAC513.05	ams1	PomBase	protein_coding	I	2914480	2920278	+	SPAC513.06c	dhd1	PomBase	protein_coding	I	2914746	2920279	-	TT
SPAPB24D3.01	toe3	PomBase	protein_coding	I	2947050	2950086	+	SPAPB24D3.02c		PomBase	protein_coding	I	2950008	2952250	-	TT
SPAC6G10.09		PomBase	protein_coding	I	3233580	3237281	+	SPAC6G10.10c		PomBase	protein_coding	I	3236179	3237503	-	TT
SPAC652.01		PomBase	protein_coding	I	3281408	3283071	+	SPAPB1E7.02c	mcl1	PomBase	protein_coding	I	3283004	3285778	-	TT
SPAC2E1P5.03	erj5	PomBase	protein_coding	I	3326830	3329028	+	SPAC2E1P5.04c	cwg2	PomBase	protein_coding	I	3327940	3329476	-	TT
SPAC26A3.10	cnt6	PomBase	protein_coding	I	3352347	3356297	+	SPAC26A3.12c	dhp1	PomBase	protein_coding	I	3356144	3361083	-	TT
SPAC26A3.16	dph1	PomBase	protein_coding	I	3369709	3371384	+	SPAC26A3.17c		PomBase	protein_coding	I	3371257	3372581	-	TT
SPAC328.06	ubp2	PomBase	protein_coding	I	3487193	3491099	+	SPAC328.07c	bsd1	PomBase	protein_coding	I	3491080	3492653	-	TT
SPAC16E8.03	gna1	PomBase	protein_coding	I	3505109	3505657	+	SPAC16E8.04c	aro7	PomBase	protein_coding	I	3505603	3507057	-	TT
SPAC16E8.09	scd1	PomBase	protein_coding	I	3515632	3518734	+	SPAC16E8.10c	rsm7	PomBase	protein_coding	I	3518714	3519812	-	TT
SPAC16E8.13		PomBase	protein_coding	I	3525227	3527875	+	SPAC16E8.14c	tae1	PomBase	protein_coding	I	3526978	3528225	-	TT
SPAC8C9.05		PomBase	protein_coding	I	3649373	3650629	+	SPAC8C9.06c	ppr4	PomBase	protein_coding	I	3649467	3654558	-	TT
SPAC1071.06	arp9	PomBase	protein_coding	I	3866536	3868410	+	SPAC1071.07c	rps1502	PomBase	protein_coding	I	3868310	3869076	-	TT
SPAC323.04		PomBase	protein_coding	I	3912696	3914761	+	SPAC323.05c		PomBase	protein_coding	I	3913472	3915606	-	TT
SPAC11G7.04	ubi1	PomBase	protein_coding	I	3968932	3969558	+	SPAC11G7.05c	mct1	PomBase	protein_coding	I	3969366	3971294	-	TT
SPAC27E2.05	cdc1	PomBase	protein_coding	I	4015050	4016557	+	SPAC27E2.06c	msm1	PomBase	protein_coding	I	4016534	4018850	-	TT
SPAC23A1.17	bbc1	PomBase	protein_coding	I	4106702	4112044	+	SPAC23A1.18c	mrp51	PomBase	protein_coding	I	4111970	4113727	-	TT
SPAC25B8.05	deg1	PomBase	protein_coding	I	4162277	4164207	+	SPAC25B8.06c	dia4	PomBase	protein_coding	I	4162367	4165940	-	TT
SPAC694.03		PomBase	protein_coding	I	4205733	4207777	+	SPAC694.04c		PomBase	protein_coding	I	4206693	4208253	-	TT
SPAC25G10.03	zip1	PomBase	protein_coding	I	4299757	4301402	+	SPAC25G10.04c	rec10	PomBase	protein_coding	I	4301367	4303885	-	TT
SPAC23D3.16		PomBase	protein_coding	I	4365547	4366456	+	SPAC23D3.17		PomBase	protein_coding	I	4366000	4367171	-	TT
SPAC1527.03		PomBase	protein_coding	I	4384450	4386950	+	SPAC30.01c	sec72	PomBase	protein_coding	I	4386842	4392522	-	TT
SPAC637.04	ypp1	PomBase	protein_coding	I	4543486	4546946	+	SPAC637.05c	vma2	PomBase	protein_coding	I	4546813	4548985	-	TT
SPAC637.11	rpm2	PomBase	protein_coding	I	4558823	4561448	+	SPAC637.12c	mst1	PomBase	protein_coding	I	4559101	4562918	-	TT
SPAC1834.05	alg9	PomBase	protein_coding	I	4702256	4704743	+	SPAC1834.06c	pmo25	PomBase	protein_coding	I	4704488	4706031	-	TT
SPAC458.03	tel2	PomBase	protein_coding	I	4734087	4737598	+	SPAC458.04c	dli1	PomBase	protein_coding	I	4737481	4738962	-	TT
SPAC458.07	tfa1	PomBase	protein_coding	I	4744528	4746206	+	SPAPYUG7.02c	sin1	PomBase	protein_coding	I	4746022	4748489	-	TT
SPAC1782.01	ecm29	PomBase	protein_coding	I	4754862	4760226	+	SPAC1782.02c		PomBase	protein_coding	I	4760053	4761239	-	TT
SPAC22F8.09	rrp16	PomBase	protein_coding	I	4803032	4804584	+	SPAC22F8.10c	sap145	PomBase	protein_coding	I	4804513	4806453	-	TT
SPAC20G4.01	caf16	PomBase	protein_coding	I	4811984	4813179	+	SPAC20G4.02c	fus1	PomBase	protein_coding	I	4813111	4817790	-	TT
SPAC4F10.18	nup37	PomBase	protein_coding	I	4870284	4872026	+	SPAC4F10.19c	hit1	PomBase	protein_coding	I	4871939	4873024	-	TT
SPAC19B12.04	rps3001	PomBase	protein_coding	I	4890186	4890829	+	SPAC19B12.05c	fcp1	PomBase	protein_coding	I	4890740	4893805	-	TT
SPAPB8E5.03	mae1	PomBase	protein_coding	I	4912237	4914182	+	SPAPB8E5.04c	npc2	PomBase	protein_coding	I	4913971	4915513	-	TT
SPAPB8E5.09	rvb1	PomBase	protein_coding	I	4924227	4926065	+	SPAC1B3.01c		PomBase	protein_coding	I	4925782	4927980	-	TT
SPAC1B3.14	vma3	PomBase	protein_coding	I	4954542	4955675	+	SPAC1B3.15c		PomBase	protein_coding	I	4955644	4958764	-	TT
SPAC1006.02	asa1	PomBase	protein_coding	I	5069559	5070998	+	SPAC1006.03c	red1	PomBase	protein_coding	I	5070931	5074055	-	TT
SPAC14C4.04		PomBase	protein_coding	I	5233954	5235661	+	SPAC14C4.05c	man1	PomBase	protein_coding	I	5235156	5238388	-	TT
SPAC4D7.05	sum1	PomBase	protein_coding	I	5358881	5360504	+	SPAC4D7.06c	met8	PomBase	protein_coding	I	5360356	5361666	-	TT
SPAC3G6.02	rpn15	PomBase	protein_coding	I	5383013	5383811	+	SPAC3G6.03c		PomBase	protein_coding	I	5383705	5385561	-	TT
SPAC3G6.08	erv1	PomBase	protein_coding	I	5393499	5394534	+	SPAC3G6.09c	tps2	PomBase	protein_coding	I	5394489	5397413	-	TT
SPAC1039.10	mmf2	PomBase	protein_coding	I	5470432	5471520	+	SPAC1039.11c	gto1	PomBase	protein_coding	I	5471270	5474941	-	TT
SPAC5H10.01		PomBase	protein_coding	I	146974	148055	+	SPAC5H10.02c	hsp3102	PomBase	protein_coding	I	148038	150331	-	TT
SPAC5H10.04		PomBase	protein_coding	I	152851	155515	+	SPAC5H10.05c		PomBase	protein_coding	I	153070	155583	-	TT
SPAC13G6.04	tim8	PomBase	protein_coding	I	180272	181069	+	SPAC13G6.05c	trs33	PomBase	protein_coding	I	180903	182254	-	TT
SPAC1F5.11c	tra2	PomBase	protein_coding	I	259603	271053	+	SPAC1F5.10		PomBase	protein_coding	I	270893	272610	-	TT
SPAC1F5.08c	yam8	PomBase	protein_coding	I	275089	276661	+	SPAC1F5.06	lsh1	PomBase	protein_coding	I	276657	281347	-	TT
SPAC12G12.17		PomBase	protein_coding	I	332838	333578	+	SPAC12G12.08	mrpl1602	PomBase	protein_coding	I	333178	334621	-	TT
SPAC630.15	mug177	PomBase	protein_coding	I	361557	363654	+	SPAC630.09c	mug58	PomBase	protein_coding	I	362248	363714	-	TT
SPAC31A2.14	bun107	PomBase	protein_coding	I	414942	418504	+	SPAC31A2.15c	dcc1	PomBase	protein_coding	I	417823	419996	-	TT
SPAC227.10	gim4	PomBase	protein_coding	I	513820	514921	+	SPAC227.11c	yos9	PomBase	protein_coding	I	513967	517252	-	TT
SPAC2F7.11	nrd1	PomBase	protein_coding	I	555277	559051	+	SPAC2F7.13c	wrs1	PomBase	protein_coding	I	558909	560549	-	TT
SPAC2G11.04		PomBase	protein_coding	I	814218	815490	+	SPAC2G11.05c	rim20	PomBase	protein_coding	I	815388	817984	-	TT
SPAC2G11.09		PomBase	protein_coding	I	823493	826399	+	SPAC2G11.10c	uba42	PomBase	protein_coding	I	826313	828123	-	TT
SPAC23G3.11	rpn6	PomBase	protein_coding	I	885944	889096	+	SPAC23G3.12c		PomBase	protein_coding	I	889058	892211	-	TT
SPAC222.06	mak16	PomBase	protein_coding	I	953095	954325	+	SPAC222.07c	hri2	PomBase	protein_coding	I	954279	956707	-	TT
SPAC222.18		PomBase	protein_coding	I	978722	979643	+	SPAC222.16c	csn3	PomBase	protein_coding	I	979482	981161	-	TT
SPAC1A6.07	sle1	PomBase	protein_coding	I	1084068	1086426	+	SPAC1A6.08c	mug125	PomBase	protein_coding	I	1086242	1087505	-	TT
SPAC30D11.08c	phf2	PomBase	protein_coding	I	1104753	1106608	+	SPAC30D11.07	nth1	PomBase	protein_coding	I	1106430	1107885	-	TT
SPAC56E4.07		PomBase	protein_coding	I	1256349	1260334	+	SPAC1420.01c		PomBase	protein_coding	I	1260290	1262985	-	TT
SPAC1565.01	rcf2	PomBase	protein_coding	I	1290931	1293853	+	SPAC1565.02c		PomBase	protein_coding	I	1292405	1293926	-	TT
SPAC1565.05	utp8	PomBase	protein_coding	I	1297168	1299830	+	SPAC1565.06c	spg1	PomBase	protein_coding	I	1299707	1301178	-	TT
SPAC6F12.02	rst2	PomBase	protein_coding	I	1309676	1313429	+	SPAC6F12.03c	fsv1	PomBase	protein_coding	I	1313236	1314511	-	TT
SPAC6F12.07	tom20	PomBase	protein_coding	I	1321091	1322357	+	SPAC6F12.08c	exo84	PomBase	protein_coding	I	1321922	1324634	-	TT
SPAC167.07c	hul5	PomBase	protein_coding	I	1546286	1550081	+	SPAC167.05		PomBase	protein_coding	I	1549926	1553310	-	TT
SPAC343.03	apc11	PomBase	protein_coding	I	1643043	1644421	+	SPAC343.04c	gid7	PomBase	protein_coding	I	1643773	1645862	-	TT
SPAC1002.11	gaa1	PomBase	protein_coding	I	1816490	1818558	+	SPAC1002.12c		PomBase	protein_coding	I	1818482	1820420	-	TT
SPAPB1A10.05		PomBase	protein_coding	I	1866753	1868268	+	SPAPB1A10.06c		PomBase	protein_coding	I	1867971	1871913	-	TT
SPAPB1A10.09	ase1	PomBase	protein_coding	I	1878009	1880726	+	SPAPB1A10.10c	ypt71	PomBase	protein_coding	I	1880698	1881970	-	TT
SPAP14E8.04	oma1	PomBase	protein_coding	I	1926604	1927914	+	SPAP14E8.05c		PomBase	protein_coding	I	1927803	1928465	-	TT
SPAC3H1.05		PomBase	protein_coding	I	1938279	1940537	+	SPAC3H1.06c		PomBase	protein_coding	I	1940432	1944540	-	TT
SPAC3H1.11	hsr1	PomBase	protein_coding	I	1957461	1961546	+	SPAC3H1.12c	snt2	PomBase	protein_coding	I	1961293	1965706	-	TT
SPAC9G1.12	cpd1	PomBase	protein_coding	I	1993568	1996196	+	SPAC9G1.13c	swc4	PomBase	protein_coding	I	1995130	1996858	-	TT
SPAC17H9.05	ebp2	PomBase	protein_coding	I	2012859	2016204	+	SPAC17H9.06c		PomBase	protein_coding	I	2014063	2016932	-	TT
SPAC17H9.20	psc3	PomBase	protein_coding	I	2036327	2040544	+	SPAC607.02c		PomBase	protein_coding	I	2039370	2040627	-	TT
SPAC25A8.02	atg14	PomBase	protein_coding	I	2102190	2104103	+	SPAC631.01c	acp2	PomBase	protein_coding	I	2104030	2105484	-	TT
SPAC20H4.10	ufd2	PomBase	protein_coding	I	2128433	2131713	+	SPAC20H4.11c	rho5	PomBase	protein_coding	I	2131685	2133066	-	TT
SPAC4G9.15	ifa38	PomBase	protein_coding	I	2282196	2283537	+	SPAC4G9.16c	rpl901	PomBase	protein_coding	I	2283474	2284257	-	TT
SPAC4G9.22		PomBase	protein_coding	I	2291666	2292778	+	SPAC13G7.01c	erg7	PomBase	protein_coding	I	2292636	2295220	-	TT
SPAC17G8.15	wip1	PomBase	protein_coding	I	2348008	2348451	+	SPAC17G8.04c	arc5	PomBase	protein_coding	I	2348292	2349747	-	TT
SPAC17G8.12	sec3	PomBase	protein_coding	I	2363316	2367055	+	SPAC17G8.13c	mst2	PomBase	protein_coding	I	2363499	2367108	-	TT
SPAC15F9.02	seh1	PomBase	protein_coding	I	2398986	2400719	+	SPAC15F9.03c	nxt2	PomBase	protein_coding	I	2400650	2401615	-	TT
SPAC25H1.06	pcf3	PomBase	protein_coding	I	2531225	2532877	+	SPAC25H1.10c	atp19	PomBase	protein_coding	I	2532754	2533276	-	TT
SPAC25H1.07	emc1	PomBase	protein_coding	I	2533709	2536655	+	SPAC25H1.08c		PomBase	protein_coding	I	2536605	2537929	-	TT
SPAC4A8.10	rog1	PomBase	protein_coding	I	2563655	2566870	+	SPAC4A8.11c	fas2	PomBase	protein_coding	I	2566866	2572625	-	TT
SPAC823.07	pga3	PomBase	protein_coding	I	2591413	2592545	+	SPAC823.08c	rrp3	PomBase	protein_coding	I	2592453	2594218	-	TT
SPAC7D4.02c	sfp47	PomBase	protein_coding	I	2637653	2639631	+	SPAC4F8.15	itr1	PomBase	protein_coding	I	2639593	2642347	-	TT
SPAC6F6.12	atg24	PomBase	protein_coding	I	2754502	2756380	+	SPAC6F6.13c		PomBase	protein_coding	I	2756318	2758924	-	TT
SPAPB24D3.03		PomBase	protein_coding	I	2952226	2953762	+	SPAPB24D3.04c	mag1	PomBase	protein_coding	I	2953728	2954932	-	TT
SPAC31G5.04	lys12	PomBase	protein_coding	I	2993423	2994929	+	SPAC31G5.05c		PomBase	protein_coding	I	2994792	2995933	-	TT
SPAC31G5.19	abo1	PomBase	protein_coding	I	3023051	3028158	+	SPAC1786.01c	ptl2	PomBase	protein_coding	I	3028006	3030516	-	TT
SPAC1486.01		PomBase	protein_coding	I	3185314	3186584	+	SPAC1486.02c	dsc2	PomBase	protein_coding	I	3186322	3188100	-	TT
SPAC6G9.12	cfr1	PomBase	protein_coding	I	3270191	3272367	+	SPAC6G9.13c	bqt1	PomBase	protein_coding	I	3272076	3272699	-	TT
SPAPB1E7.05	gde1	PomBase	protein_coding	I	3293591	3297452	+	SPAPB1E7.06c	eme1	PomBase	protein_coding	I	3296334	3300116	-	TT
SPAC26A3.08	smb1	PomBase	protein_coding	I	3346955	3348195	+	SPAC26A3.09c	rga2	PomBase	protein_coding	I	3348103	3352396	-	TT
SPAC3H5.06c	pol1	PomBase	protein_coding	I	3430961	3436241	+	SPAC3H5.04	aar2	PomBase	protein_coding	I	3436000	3438166	-	TT
SPAC3A11.10c		PomBase	protein_coding	I	3448125	3449855	+	SPAC3A11.09	sod22	PomBase	protein_coding	I	3449835	3452853	-	TT
SPAC17G6.03		PomBase	protein_coding	I	3590440	3595067	+	SPAC17G6.04c	cpp1	PomBase	protein_coding	I	3592994	3596453	-	TT
SPAC17G6.13	slt1	PomBase	protein_coding	I	3615585	3617100	+	SPAC17G6.14c	uap56	PomBase	protein_coding	I	3617071	3618932	-	TT
SPAC4H3.05	srs2	PomBase	protein_coding	I	3832332	3835740	+	SPAC4H3.16		PomBase	protein_coding	I	3833487	3836171	-	TT
SPAC1071.02	mms19	PomBase	protein_coding	I	3858241	3861822	+	SPAC1071.03c	sil1	PomBase	protein_coding	I	3860907	3862735	-	TT
SPAC2F3.11		PomBase	protein_coding	I	3946546	3947987	+	SPAC2F3.13c		PomBase	protein_coding	I	3947885	3950224	-	TT
SPAC2F3.11		PomBase	protein_coding	I	3946546	3947987	+	SPAC2F3.12c	plp1	PomBase	protein_coding	I	3947912	3949019	-	TT
SPAC27E2.02	yih1	PomBase	protein_coding	I	4004221	4005792	+	SPAC27E2.03c		PomBase	protein_coding	I	4005717	4007722	-	TT
SPAC23A1.03	apt1	PomBase	protein_coding	I	4083624	4084596	+	SPAC23A1.04c	mnl1	PomBase	protein_coding	I	4084455	4087736	-	TT
SPAC25B8.03	psd2	PomBase	protein_coding	I	4157827	4160623	+	SPAC25B8.04c	mss51	PomBase	protein_coding	I	4160598	4162328	-	TT
SPAC25B8.18		PomBase	protein_coding	I	4191410	4192157	+	SPAC25B8.19c	loz1	PomBase	protein_coding	I	4192070	4195228	-	TT
SPAC1F7.10		PomBase	protein_coding	I	4243421	4244823	+	SPAC1F7.11c		PomBase	protein_coding	I	4244723	4247894	-	TT
SPAC25G10.01		PomBase	protein_coding	I	4295138	4297332	+	SPAC25G10.02	cce1	PomBase	protein_coding	I	4296936	4298605	-	TT
SPAC27F1.08	pdt1	PomBase	protein_coding	I	4330993	4333166	+	SPAC27F1.09c	prp10	PomBase	protein_coding	I	4333135	4336797	-	TT
SPAC17C9.15c		PomBase	protein_coding	I	4475148	4476658	+	SPAC17C9.14	pex19	PomBase	protein_coding	I	4475785	4476962	-	TT
SPAC12B10.07	acp1	PomBase	protein_coding	I	4584465	4586536	+	SPAC12B10.08c		PomBase	protein_coding	I	4586309	4588764	-	TT
SPAC144.08		PomBase	protein_coding	I	4668470	4671381	+	SPAC144.09c	sfc2	PomBase	protein_coding	I	4669627	4671454	-	TT
SPAC144.12	rki1	PomBase	protein_coding	I	4675116	4678174	+	SPAC144.13c	srw1	PomBase	protein_coding	I	4677611	4681148	-	TT
SPAC1952.05	gcn5	PomBase	protein_coding	I	4973601	4975698	+	SPAC1952.06c		PomBase	protein_coding	I	4975630	4978148	-	TT
SPAC1952.16	rga9	PomBase	protein_coding	I	4995327	5000816	+	SPAC1952.17c		PomBase	protein_coding	I	4999993	5002396	-	TT
SPAC890.03	ppk16	PomBase	protein_coding	I	5004615	5007087	+	SPAC890.04c		PomBase	protein_coding	I	5007016	5009628	-	TT
SPAC22E12.04	ccs1	PomBase	protein_coding	I	5024830	5026218	+	SPAC22E12.05c	rer1	PomBase	protein_coding	I	5026143	5027475	-	TT
SPAC2E12.02	hsf1	PomBase	protein_coding	I	5059273	5062056	+	SPAC2E12.03c		PomBase	protein_coding	I	5061722	5063721	-	TT
SPAC19D5.01	pyp2	PomBase	protein_coding	I	5202366	5205202	+	SPAC19D5.02c	pex22	PomBase	protein_coding	I	5205155	5206288	-	TT
SPAC14C4.14	atp1	PomBase	protein_coding	I	5256722	5261958	+	SPAPJ760.02c	abp1	PomBase	protein_coding	I	5261935	5265104	-	TT
SPAC11E3.03	csm1	PomBase	protein_coding	I	5286053	5287290	+	SPAC11E3.04c	ubc13	PomBase	protein_coding	I	5287180	5288137	-	TT
SPAP8A3.08	cdc4	PomBase	protein_coding	I	5329177	5331057	+	SPAP8A3.09c	paa1	PomBase	protein_coding	I	5330096	5333012	-	TT
SPAC29B12.01	ino80	PomBase	protein_coding	I	5403181	5408330	+	SPAC29B12.02c	set2	PomBase	protein_coding	I	5408180	5411132	-	TT
SPAC12G12.16c		PomBase	protein_coding	I	315394	317585	+	SPAC12G12.15	sif3	PomBase	protein_coding	I	316996	319185	-	TT
SPAC1751.04	loc1	PomBase	protein_coding	I	383580	385433	+	SPAC1751.02c	rsm19	PomBase	protein_coding	I	384886	386195	-	TT
SPAC227.06	yip5	PomBase	protein_coding	I	506520	507605	+	SPAC227.07c	pab1	PomBase	protein_coding	I	507522	509960	-	TT
SPAC1D4.01	tls1	PomBase	protein_coding	I	639405	641280	+	SPAC1D4.02c	grh1	PomBase	protein_coding	I	639545	641680	-	TT
SPAC22F3.03c	rdh54	PomBase	protein_coding	I	703669	707990	+	SPAC22F3.02	atf31	PomBase	protein_coding	I	705042	708014	-	TT
SPAC22F3.03c	rdh54	PomBase	protein_coding	I	703669	707990	+	SPAC1296.01c		PomBase	protein_coding	I	707948	710479	-	TT
SPAC1296.04	mug65	PomBase	protein_coding	I	715377	716978	+	SPAC1296.05c	lcp1	PomBase	protein_coding	I	716874	718168	-	TT
SPAPJ696.02	lsb4	PomBase	protein_coding	I	724145	725946	+	SPAC22G7.01c	fra1	PomBase	protein_coding	I	725865	728242	-	TT
SPAC23G3.09	taf4	PomBase	protein_coding	I	884365	885989	+	SPAC23G3.10c	ssr3	PomBase	protein_coding	I	884513	887531	-	TT
SPAC1687.11	spb1	PomBase	protein_coding	I	922271	925133	+	SPAC1687.12c	coq4	PomBase	protein_coding	I	925111	926289	-	TT
SPAC821.06	spn2	PomBase	protein_coding	I	990192	991889	+	SPAC821.07c	moc3	PomBase	protein_coding	I	991632	994230	-	TT
SPAC139.03	toe2	PomBase	protein_coding	I	1021695	1024135	+	SPAC139.04c	fap2	PomBase	protein_coding	I	1024002	1025903	-	TT
SPAC30D11.14c		PomBase	protein_coding	I	1092387	1094379	+	SPAC30D11.13	hus5	PomBase	protein_coding	I	1094262	1095547	-	TT
SPAC22A12.11	dak1	PomBase	protein_coding	I	1176703	1178897	+	SPAC22A12.12c	rrp40	PomBase	protein_coding	I	1178856	1180072	-	TT
SPAC4C5.01		PomBase	protein_coding	I	1192210	1193756	+	SPAC4C5.02c	ryh1	PomBase	protein_coding	I	1192702	1195167	-	TT
SPAC10F6.10	rio1	PomBase	protein_coding	I	1225464	1227365	+	SPAC10F6.11c	atg17	PomBase	protein_coding	I	1226090	1228894	-	TT
SPAC56E4.03		PomBase	protein_coding	I	1243849	1245837	+	SPAC56E4.04c	cut6	PomBase	protein_coding	I	1245716	1253559	-	TT
SPAPB17E12.03		PomBase	protein_coding	I	1271681	1273892	+	SPAPB17E12.04c	csn2	PomBase	protein_coding	I	1272557	1274662	-	TT
SPAC5D6.02c	mug165	PomBase	protein_coding	I	1509574	1511606	+	SPAC5D6.01	rps2202	PomBase	protein_coding	I	1511592	1512406	-	TT
SPAC57A7.10c	sec21	PomBase	protein_coding	I	1521619	1524855	+	SPAC57A7.09		PomBase	protein_coding	I	1524651	1526191	-	TT
SPAC57A7.07c		PomBase	protein_coding	I	1529856	1531247	+	SPAC57A7.06	utp14	PomBase	protein_coding	I	1531138	1534330	-	TT
SPAC824.02	bst1	PomBase	protein_coding	I	1684601	1688865	+	SPAC824.03c		PomBase	protein_coding	I	1688751	1690187	-	TT
SPAC664.06	rlp7	PomBase	protein_coding	I	1712784	1713921	+	SPAC664.07c	rad9	PomBase	protein_coding	I	1713920	1715807	-	TT
SPAC664.11	ssc1	PomBase	protein_coding	I	1725858	1728189	+	SPAC664.12c		PomBase	protein_coding	I	1728142	1730784	-	TT
SPAC17A5.01	pex6	PomBase	protein_coding	I	1749862	1753167	+	SPAC17A5.18c	rec25	PomBase	protein_coding	I	1751076	1753681	-	TT
SPAC9G1.02	wis4	PomBase	protein_coding	I	1968833	1973575	+	SPAC9G1.03c	rpl3001	PomBase	protein_coding	I	1973479	1974092	-	TT
SPAC9G1.07		PomBase	protein_coding	I	1982975	1984542	+	SPAC9G1.08c		PomBase	protein_coding	I	1983123	1985685	-	TT
SPAC17H9.16	tom22	PomBase	protein_coding	I	2031074	2032221	+	SPAC17H9.17c	mdm10	PomBase	protein_coding	I	2032009	2033308	-	TT
SPAC3C7.10	pex13	PomBase	protein_coding	I	2084966	2086433	+	SPAC3C7.11c	cnx1	PomBase	protein_coding	I	2086393	2088632	-	TT
SPAC20H4.02	dsc3	PomBase	protein_coding	I	2113811	2114930	+	SPAC20H4.03c	tfs1	PomBase	protein_coding	I	2114913	2116435	-	TT
SPAC23C11.05	ipp1	PomBase	protein_coding	I	2140379	2141698	+	SPAC23C11.06c		PomBase	protein_coding	I	2141632	2143598	-	TT
SPAC18G6.06	utp11	PomBase	protein_coding	I	2228922	2230058	+	SPAC18G6.07c	mra1	PomBase	protein_coding	I	2229963	2231496	-	TT
SPAC18G6.10	lem2	PomBase	protein_coding	I	2234262	2236773	+	SPAC18G6.11c	rrn3	PomBase	protein_coding	I	2236712	2239308	-	TT
SPAC4G9.12	idn1	PomBase	protein_coding	I	2276859	2278109	+	SPAC4G9.13c	vps26	PomBase	protein_coding	I	2276891	2279439	-	TT
SPAC13G7.11	mba1	PomBase	protein_coding	I	2315095	2316369	+	SPAC13G7.12c	eki1	PomBase	protein_coding	I	2315455	2318318	-	TT
SPAC17G8.09	shg1	PomBase	protein_coding	I	2357302	2358388	+	SPAC17G8.10c	dma1	PomBase	protein_coding	I	2358028	2359871	-	TT
SPAC6B12.09	trm10	PomBase	protein_coding	I	2427902	2429090	+	SPAC6B12.10c	spp1	PomBase	protein_coding	I	2428976	2430742	-	TT
SPAC25H1.09	mde5	PomBase	protein_coding	I	2538102	2540081	+	SPAC4A8.02c		PomBase	protein_coding	I	2538103	2540785	-	TT
SPAC4F8.12c	spp42	PomBase	protein_coding	I	2650688	2658024	+	SPAC4F8.11	sea2	PomBase	protein_coding	I	2655806	2661104	-	TT
SPAC4F8.05c	mrpl28	PomBase	protein_coding	I	2669647	2670368	+	SPAC4F8.04		PomBase	protein_coding	I	2670293	2671587	-	TT
SPAPB2B4.03	cig2	PomBase	protein_coding	I	2709731	2714162	+	SPAPB2B4.04c	pmc1	PomBase	protein_coding	I	2712704	2718444	-	TT
SPAC6F6.17	rif1	PomBase	protein_coding	I	2766283	2770704	+	SPAC1805.01c	ppk6	PomBase	protein_coding	I	2770615	2773500	-	TT
SPAC1805.14		PomBase	protein_coding	I	2795957	2797948	+	SPAC1805.15c	pub2	PomBase	protein_coding	I	2797871	2800406	-	TT
SPAC3F10.19	spd2	PomBase	protein_coding	I	2830300	2831707	+	SPAC3F10.08c	faf1	PomBase	protein_coding	I	2831474	2832797	-	TT
SPAC31G5.08	ups1	PomBase	protein_coding	I	2998749	3001070	+	SPAC31G5.09c	spk1	PomBase	protein_coding	I	2999546	3001687	-	TT
SPAC31G5.15	psd3	PomBase	protein_coding	I	3014259	3017900	+	SPAC31G5.16c	dpm1	PomBase	protein_coding	I	3014389	3018849	-	TT
SPAC24C9.04		PomBase	protein_coding	I	3043895	3045082	+	SPAC24C9.05c	mug70	PomBase	protein_coding	I	3045064	3047390	-	TT
SPAC589.04		PomBase	protein_coding	I	3100014	3101322	+	SPAC589.05c		PomBase	protein_coding	I	3101103	3102688	-	TT
SPAC3G9.13c	msw1	PomBase	protein_coding	I	3150082	3156856	+	SPAC3G9.12	peg1	PomBase	protein_coding	I	3152026	3157492	-	TT
SPAC6G9.05	pcd1	PomBase	protein_coding	I	3253202	3254430	+	SPAC6G9.06c	pcp1	PomBase	protein_coding	I	3254401	3258320	-	TT
SPAC6G9.14	puf4	PomBase	protein_coding	I	3273940	3278265	+	SPAC6G9.15c		PomBase	protein_coding	I	3276492	3278586	-	TT
SPAPB1E7.14	iec5	PomBase	protein_coding	I	3321855	3323689	+	SPAC2E1P5.01c	mns1	PomBase	protein_coding	I	3322678	3324881	-	TT
SPAC959.02	sec17	PomBase	protein_coding	I	3388183	3389788	+	SPAC959.03c	utp7	PomBase	protein_coding	I	3389719	3391615	-	TT
SPAC3A11.14c	pkl1	PomBase	protein_coding	I	3438848	3442117	+	SPAC3A11.13	gim1	PomBase	protein_coding	I	3441613	3442297	-	TT
SPAC3A11.05c	kms1	PomBase	protein_coding	I	3462282	3465427	+	SPAC3A11.04		PomBase	protein_coding	I	3462672	3466357	-	TT
SPAC17A2.14		PomBase	protein_coding	I	3586167	3588777	+	SPAC17G6.02c	tco1	PomBase	protein_coding	I	3588615	3590624	-	TT
SPAC17G6.10	ssr1	PomBase	protein_coding	I	3605621	3607454	+	SPAC17G6.11c		PomBase	protein_coding	I	3607395	3611122	-	TT
SPAP4C9.02	emc5	PomBase	protein_coding	I	3790912	3791756	+	SPAC1556.01c	rad50	PomBase	protein_coding	I	3791753	3796023	-	TT
SPAC1556.03	azr1	PomBase	protein_coding	I	3799045	3801693	+	SPAC1556.05c	cgr1	PomBase	protein_coding	I	3801220	3804334	-	TT
SPAC19G12.12	dlp1	PomBase	protein_coding	I	4068498	4069929	+	SPAC19G12.13c	poz1	PomBase	protein_coding	I	4068603	4070968	-	TT
SPAC26H5.12	rpo41	PomBase	protein_coding	I	4147643	4151509	+	SPAC26H5.13c	kei1	PomBase	protein_coding	I	4150008	4153031	-	TT
SPAC21E11.04	aca1	PomBase	protein_coding	I	4254672	4255695	+	SPAC21E11.05c	cyp8	PomBase	protein_coding	I	4254965	4257641	-	TT
SPAC21E11.08	lcb2	PomBase	protein_coding	I	4261533	4263964	+	SPAC2C4.03c	smd2	PomBase	protein_coding	I	4263953	4264621	-	TT
SPAC23D3.07	pup1	PomBase	protein_coding	I	4350803	4352369	+	SPAC23D3.09	arp42	PomBase	protein_coding	I	4352333	4355333	-	TT
SPAC9E9.05		PomBase	protein_coding	I	4444387	4446593	+	SPAC9E9.06c		PomBase	protein_coding	I	4445573	4447549	-	TT
SPAC31F12.01	zds1	PomBase	protein_coding	I	4566342	4571134	+	SPAC12B10.01c		PomBase	protein_coding	I	4570305	4575656	-	TT
SPAC12B10.05	icp55	PomBase	protein_coding	I	4582299	4584511	+	SPAC12B10.06c	emi5	PomBase	protein_coding	I	4584473	4585226	-	TT
SPAC1834.09	mug51	PomBase	protein_coding	I	4716549	4717760	+	SPAC1834.10c		PomBase	protein_coding	I	4717677	4718455	-	TT
SPAC17D4.02	cdc45	PomBase	protein_coding	I	4724742	4726846	+	SPAC17D4.03c	cis4	PomBase	protein_coding	I	4726782	4729409	-	TT
SPAC17D4.04	trm401	PomBase	protein_coding	I	4729678	4732140	+	SPAC458.02c		PomBase	protein_coding	I	4732068	4733951	-	TT
SPAC1782.07	qcr8	PomBase	protein_coding	I	4767042	4767986	+	SPAC1782.08c	rex3	PomBase	protein_coding	I	4767907	4769529	-	TT
SPAC19B12.10	sst2	PomBase	protein_coding	I	4901551	4904311	+	SPAC19B12.12c	yip11	PomBase	protein_coding	I	4904221	4906394	-	TT
SPAC1B3.08		PomBase	protein_coding	I	4942200	4944230	+	SPAC1B3.09c		PomBase	protein_coding	I	4944132	4945814	-	TT
SPAC890.06	nup155	PomBase	protein_coding	I	5011683	5016066	+	SPAC890.07c	rmt1	PomBase	protein_coding	I	5015959	5018021	-	TT
SPAC22E12.08	rrn10	PomBase	protein_coding	I	5033373	5034586	+	SPAC22E12.09c	krp1	PomBase	protein_coding	I	5034187	5036621	-	TT
SPAC14C4.09	agn1	PomBase	protein_coding	I	5243953	5245966	+	SPAC14C4.10c		PomBase	protein_coding	I	5245900	5247580	-	TT
SPAC3G6.05		PomBase	protein_coding	I	5387884	5389677	+	SPAC3G6.06c	rad2	PomBase	protein_coding	I	5389586	5391518	-	TT
SPAC1039.06		PomBase	protein_coding	I	5460198	5462354	+	SPAC1039.07c		PomBase	protein_coding	I	5462118	5463989	-	TT
SPAC5H10.11	gmh1	PomBase	protein_coding	I	164570	166335	+	SPAC5H10.12c		PomBase	protein_coding	I	165814	167826	-	TT
SPAC13G6.09		PomBase	protein_coding	I	190192	191947	+	SPAC13G6.10c	asl1	PomBase	protein_coding	I	191928	194053	-	TT
SPAC24B11.13	hem3	PomBase	protein_coding	I	231311	233488	+	SPAC806.02c		PomBase	protein_coding	I	233032	235164	-	TT
SPAC12G12.13c	cid14	PomBase	protein_coding	I	321764	324129	+	SPAC12G12.12	gms2	PomBase	protein_coding	I	324042	325517	-	TT
SPAC31A2.12	rod1	PomBase	protein_coding	I	411651	414448	+	SPAC31A2.13c	sft1	PomBase	protein_coding	I	414245	414930	-	TT
SPAC227.12	rna4	PomBase	protein_coding	I	515661	517504	+	SPAC227.13c	isu1	PomBase	protein_coding	I	517416	519017	-	TT
SPAC227.18	lys3	PomBase	protein_coding	I	530261	531981	+	SPAC2F7.02c	psr1	PomBase	protein_coding	I	531794	533731	-	TT
SPAC2F7.04	pmc2	PomBase	protein_coding	I	537888	540012	+	SPAC2F7.05c	tif5	PomBase	protein_coding	I	539919	541640	-	TT
SPAC2F7.17	mrf1	PomBase	protein_coding	I	569550	571876	+	SPAC13A11.01c	rga8	PomBase	protein_coding	I	570753	574417	-	TT
SPAC1F3.05	gga21	PomBase	protein_coding	I	623091	625407	+	SPAC1F3.06c	spo15	PomBase	protein_coding	I	625173	631401	-	TT
SPAC1D4.14	tho2	PomBase	protein_coding	I	670203	675444	+	SPAC22F3.13	tsc1	PomBase	protein_coding	I	673984	678307	-	TT
SPAC22G7.08	ppk8	PomBase	protein_coding	I	749523	751846	+	SPAC22G7.09c	nup45	PomBase	protein_coding	I	751647	753492	-	TT
SPAC2G11.14	taf111	PomBase	protein_coding	I	838228	841562	+	SPAC2G11.15c	tgs1	PomBase	protein_coding	I	841471	842624	-	TT
SPAC222.11	hem13	PomBase	protein_coding	I	966164	967591	+	SPAC222.17		PomBase	protein_coding	I	967583	968302	-	TT
SPAC23C4.07	tht2	PomBase	protein_coding	I	1038379	1041195	+	SPAC23C4.06c		PomBase	protein_coding	I	1038515	1042027	-	TT
SPAC23C4.15	rpb5	PomBase	protein_coding	I	1054665	1055906	+	SPAC23C4.16c	atg15	PomBase	protein_coding	I	1055849	1057578	-	TT
SPAC23C4.19	spt5	PomBase	protein_coding	I	1063729	1066954	+	SPAC1A6.01c		PomBase	protein_coding	I	1066192	1070006	-	TT
SPAC1A6.02		PomBase	protein_coding	I	1068668	1070235	+	SPAC1A6.03c		PomBase	protein_coding	I	1069923	1072343	-	TT
SPAC30D11.06c	hfl1	PomBase	protein_coding	I	1108485	1110686	+	SPAC30D11.05	aps3	PomBase	protein_coding	I	1109349	1111221	-	TT
SPAC10F6.04		PomBase	protein_coding	I	1213255	1216120	+	SPAC10F6.05c	ubc6	PomBase	protein_coding	I	1214788	1217067	-	TT
SPAC56E4.05	mug69	PomBase	protein_coding	I	1255324	1256414	+	SPAC56E4.06c	ggt2	PomBase	protein_coding	I	1256376	1258787	-	TT
SPAPB17E12.11	ost3	PomBase	protein_coding	I	1283080	1284482	+	SPAPB17E12.12c		PomBase	protein_coding	I	1284397	1285586	-	TT
SPAC6F12.14	cut23	PomBase	protein_coding	I	1340220	1342448	+	SPAC6F12.15c	cut9	PomBase	protein_coding	I	1342057	1344857	-	TT
SPAC57A10.07		PomBase	protein_coding	I	1377248	1378479	+	SPAC57A10.08c		PomBase	protein_coding	I	1378475	1379898	-	TT
SPAC20G8.03	itr2	PomBase	protein_coding	I	1393608	1395820	+	SPAC20G8.04c	cir2	PomBase	protein_coding	I	1395770	1398272	-	TT
SPAC9.11		PomBase	protein_coding	I	1485594	1487904	+	SPAC9.12c	atp12	PomBase	protein_coding	I	1486827	1488388	-	TT
SPAC23H4.13c		PomBase	protein_coding	I	1586008	1587570	+	SPAC23H4.12	alp13	PomBase	protein_coding	I	1587022	1588751	-	TT
SPAC23H4.03c	erv25	PomBase	protein_coding	I	1603906	1605116	+	SPAC23H4.02	ppk9	PomBase	protein_coding	I	1605073	1607249	-	TT
SPAC343.13	pet112	PomBase	protein_coding	I	1670283	1672264	+	SPAC343.14c		PomBase	protein_coding	I	1672197	1673742	-	TT
SPAC824.08	gda1	PomBase	protein_coding	I	1697806	1700162	+	SPAC824.09c		PomBase	protein_coding	I	1700133	1701704	-	TT
SPAC17A5.06	ptr8	PomBase	protein_coding	I	1761552	1764319	+	SPAC17A5.07c	ulp2	PomBase	protein_coding	I	1764233	1766758	-	TT
SPAP11E10.01		PomBase	protein_coding	I	1855318	1856904	+	SPAP11E10.02c	mam3	PomBase	protein_coding	I	1856833	1860727	-	TT
SPAC9G1.05	aip1	PomBase	protein_coding	I	1976706	1979209	+	SPAC9G1.06c	cyk3	PomBase	protein_coding	I	1976754	1982206	-	TT
SPAC17H9.08		PomBase	protein_coding	I	2017807	2020483	+	SPAC17H9.09c	ras1	PomBase	protein_coding	I	2019462	2020669	-	TT
SPAC13F5.05	mpd1	PomBase	protein_coding	I	2179175	2181507	+	SPAC13F5.06c	sec10	PomBase	protein_coding	I	2181450	2184521	-	TT
SPAC1783.01		PomBase	protein_coding	I	2187113	2190744	+	SPAC1783.02c	vps66	PomBase	protein_coding	I	2189354	2190953	-	TT
SPAC1783.05	hrp1	PomBase	protein_coding	I	2194820	2199471	+	SPAC1783.06c	atg12	PomBase	protein_coding	I	2199327	2200168	-	TT
SPAC4G9.10	arg3	PomBase	protein_coding	I	2273765	2275516	+	SPAC4G9.11c	cmb1	PomBase	protein_coding	I	2275503	2276260	-	TT
SPAC4G9.19		PomBase	protein_coding	I	2287135	2288483	+	SPAC4G9.20c		PomBase	protein_coding	I	2288356	2290170	-	TT
SPAC13G7.07	arb2	PomBase	protein_coding	I	2308863	2310294	+	SPAC13G7.08c	crb3	PomBase	protein_coding	I	2310271	2311973	-	TT
SPAC17G8.02		PomBase	protein_coding	I	2344065	2346044	+	SPAC17G8.03c	dpb3	PomBase	protein_coding	I	2345981	2347368	-	TT
SPAC22H10.04	ppa3	PomBase	protein_coding	I	2376661	2378678	+	SPAC22H10.05c		PomBase	protein_coding	I	2377677	2380412	-	TT
SPAC823.12	vps11	PomBase	protein_coding	I	2601069	2604177	+	SPAC823.13c		PomBase	protein_coding	I	2604051	2605296	-	TT
SPAC823.15	ppa1	PomBase	protein_coding	I	2607670	2609360	+	SPAC823.16c	atg1802	PomBase	protein_coding	I	2609181	2611001	-	TT
SPAC644.12	cdc5	PomBase	protein_coding	I	2694717	2697430	+	SPAC644.13c		PomBase	protein_coding	I	2694904	2698172	-	TT
SPAC6F6.15	ypt5	PomBase	protein_coding	I	2761907	2763604	+	SPAC6F6.16c	tpz1	PomBase	protein_coding	I	2762475	2765950	-	TT
SPAC1B2.05	mcm5	PomBase	protein_coding	I	2815646	2820694	+	SPAC3F10.02c	trk1	PomBase	protein_coding	I	2818022	2821120	-	TT
SPAC3F10.04	gsa1	PomBase	protein_coding	I	2823667	2827612	+	SPAC3F10.06c	rit1	PomBase	protein_coding	I	2827047	2828687	-	TT
SPAC3F10.09		PomBase	protein_coding	I	2832709	2834985	+	SPAC3F10.10c	map3	PomBase	protein_coding	I	2833231	2836168	-	TT
SPAC3F10.17	ltv1	PomBase	protein_coding	I	2851905	2853653	+	SPAC3F10.18c	rpl4102	PomBase	protein_coding	I	2853647	2853947	-	TT
SPAC8F11.06	brr6	PomBase	protein_coding	I	2862580	2863845	+	SPAC8F11.07c	cdc24	PomBase	protein_coding	I	2863730	2865845	-	TT
SPACUNK4.20		PomBase	protein_coding	I	2892446	2893920	+	SPACUNK4.09		PomBase	protein_coding	I	2893836	2894991	-	TT
SPACUNK4.07c	cta4	PomBase	protein_coding	I	2897980	2901970	+	SPAPYUK71.03c	syn1	PomBase	protein_coding	I	2901946	2907275	-	TT
SPAC2E1P3.01		PomBase	protein_coding	I	2922761	2924720	+	SPAC2E1P3.02c	amt3	PomBase	protein_coding	I	2924692	2927075	-	TT
SPAPB1A11.03		PomBase	protein_coding	I	2984439	2986118	+	SPAPB1A11.04c	mca1	PomBase	protein_coding	I	2984733	2988911	-	TT
SPAC24C9.03	mvd1	PomBase	protein_coding	I	3041074	3043306	+	SPAC24C9.16c	cox8	PomBase	protein_coding	I	3042749	3043380	-	TT
SPAC16A10.01		PomBase	protein_coding	I	3077159	3080590	+	SPAC16A10.03c		PomBase	protein_coding	I	3080492	3084667	-	TT
SPAC589.09	csr101	PomBase	protein_coding	I	3105882	3108318	+	SPAC589.10c	ubi5	PomBase	protein_coding	I	3108199	3108931	-	TT
SPAC26A3.02	myh1	PomBase	protein_coding	I	3334824	3337714	+	SPAC26A3.03c	rmi1	PomBase	protein_coding	I	3334942	3338202	-	TT
SPAC8E11.07c	alp31	PomBase	protein_coding	I	3377096	3378081	+	SPAC8E11.06		PomBase	protein_coding	I	3377901	3378094	-	TT
SPAC959.08	rpl2102	PomBase	protein_coding	I	3400477	3401152	+	SPAC959.09c	apc5	PomBase	protein_coding	I	3401091	3404225	-	TT
SPAC3A11.03	efm3	PomBase	protein_coding	I	3466459	3470168	+	SPAC3A11.02	cps3	PomBase	protein_coding	I	3467903	3470242	-	TT
SPAC328.09		PomBase	protein_coding	I	3494642	3496476	+	SPAC328.10c	rps502	PomBase	protein_coding	I	3496388	3497435	-	TT
SPAC16E8.02		PomBase	protein_coding	I	3504034	3506896	+	SPAC16E8.04c	aro7	PomBase	protein_coding	I	3505603	3507057	-	TT
SPAC8C9.08	rps5	PomBase	protein_coding	I	3655124	3656213	+	SPAC8C9.09c	mug129	PomBase	protein_coding	I	3656197	3657691	-	TT
SPAC15A10.08	ain1	PomBase	protein_coding	I	3692791	3695013	+	SPAC15A10.09c	pun1	PomBase	protein_coding	I	3694974	3696517	-	TT
SPAC15A10.11	ubr11	PomBase	protein_coding	I	3702494	3709127	+	SPAC15A10.12c		PomBase	protein_coding	I	3708974	3710234	-	TT
SPAC15E1.04	hal3	PomBase	protein_coding	I	3723774	3725936	+	SPAC15E1.05c	ect1	PomBase	protein_coding	I	3725837	3727355	-	TT
SPAC4H3.01		PomBase	protein_coding	I	3821682	3824461	+	SPAC4H3.02c	swc3	PomBase	protein_coding	I	3824390	3825972	-	TT
SPAC4H3.13	pcc1	PomBase	protein_coding	I	3852887	3853574	+	SPAC4H3.14c	rng8	PomBase	protein_coding	I	3853571	3854963	-	TT
SPAC1071.11		PomBase	protein_coding	I	3882010	3884256	+	SPAC1071.12c	stp1	PomBase	protein_coding	I	3883445	3884346	-	TT
SPAC2F3.09	hem1	PomBase	protein_coding	I	3939598	3942086	+	SPAC2F3.18c		PomBase	protein_coding	I	3942040	3942965	-	TT
SPAPB18E9.01	trm5	PomBase	protein_coding	I	3974310	3976265	+	SPAPB18E9.02c	ppk18	PomBase	protein_coding	I	3976252	3982149	-	TT
SPAC27E2.09	mak2	PomBase	protein_coding	I	4027002	4034337	+	SPAC27E2.10c	rfc3	PomBase	protein_coding	I	4034145	4035920	-	TT
SPAC19G12.14	its3	PomBase	protein_coding	I	4072137	4075036	+	SPAC19G12.15c	tpp1	PomBase	protein_coding	I	4074998	4077914	-	TT
SPAC26H5.06	pot1	PomBase	protein_coding	I	4129145	4132350	+	SPAC26H5.07c		PomBase	protein_coding	I	4131406	4133498	-	TT
SPAC25B8.14	mal2	PomBase	protein_coding	I	4185113	4187416	+	SPAC25B8.15c		PomBase	protein_coding	I	4185378	4187542	-	TT
SPAC1F7.03	pkd2	PomBase	protein_coding	I	4219677	4222702	+	SPAC1F7.14c	tam6	PomBase	protein_coding	I	4222648	4222893	-	TT
SPAC2C4.09		PomBase	protein_coding	I	4276009	4277492	+	SPAC2C4.10c	csc4	PomBase	protein_coding	I	4276925	4278035	-	TT
SPAC2C4.13	vma16	PomBase	protein_coding	I	4281426	4284515	+	SPAC2C4.14c	ppk11	PomBase	protein_coding	I	4282491	4284568	-	TT
SPAC9E9.08	rad26	PomBase	protein_coding	I	4450589	4453369	+	SPAC9E9.09c	atd1	PomBase	protein_coding	I	4453280	4455187	-	TT
SPAC17C9.13c	cut8	PomBase	protein_coding	I	4477472	4479000	+	SPAC17C9.12	scs22	PomBase	protein_coding	I	4477935	4479970	-	TT
SPAC17C9.11c		PomBase	protein_coding	I	4480191	4481986	+	SPAC17C9.10	stm1	PomBase	protein_coding	I	4481792	4483837	-	TT
SPAC1851.03	ckb1	PomBase	protein_coding	I	4502333	4505734	+	SPAC1851.04c	ric1	PomBase	protein_coding	I	4503486	4506928	-	TT
SPAC1093.03		PomBase	protein_coding	I	4613443	4617157	+	SPAC1093.04c		PomBase	protein_coding	I	4613715	4618620	-	TT
SPAC1093.05		PomBase	protein_coding	I	4619603	4622351	+	SPAC1093.06c	dhc1	PomBase	protein_coding	I	4622166	4635111	-	TT
SPAC30C2.05	erv14	PomBase	protein_coding	I	4639678	4640813	+	SPAC30C2.06c	dml1	PomBase	protein_coding	I	4640549	4642326	-	TT
SPAC144.06	apl5	PomBase	protein_coding	I	4664299	4668408	+	SPAC144.07c	gpn2	PomBase	protein_coding	I	4667119	4668769	-	TT
SPAC144.14	klp8	PomBase	protein_coding	I	4681264	4683244	+	SPAC144.15c	cog1	PomBase	protein_coding	I	4681470	4685737	-	TT
SPAC1782.05	ypa2	PomBase	protein_coding	I	4764357	4765742	+	SPAC1782.06c	phb1	PomBase	protein_coding	I	4765618	4766877	-	TT
SPAC4F10.06	bud22	PomBase	protein_coding	I	4838959	4840514	+	SPAC4F10.07c	atg13	PomBase	protein_coding	I	4840485	4843723	-	TT
SPAC1952.13	ned1	PomBase	protein_coding	I	4991106	4993629	+	SPAC1952.14c	mrpl25	PomBase	protein_coding	I	4993624	4994533	-	TT
SPAC29A4.17c		PomBase	protein_coding	I	5113027	5114151	+	SPAC29A4.16	hal4	PomBase	protein_coding	I	5113913	5116750	-	TT
SPAC29A4.14c		PomBase	protein_coding	I	5119515	5121734	+	SPAC29A4.13	ure6	PomBase	protein_coding	I	5120840	5122136	-	TT
SPAC29A4.08c	prp19	PomBase	protein_coding	I	5133204	5135342	+	SPAC29A4.07	srb6	PomBase	protein_coding	I	5133784	5136031	-	TT
SPAC29A4.06c		PomBase	protein_coding	I	5136040	5137368	+	SPAC29A4.05	cam2	PomBase	protein_coding	I	5137314	5138212	-	TT
SPAC26F1.04c	etr1	PomBase	protein_coding	I	5177808	5179736	+	SPAC26F1.03	pda1	PomBase	protein_coding	I	5179652	5181308	-	TT
SPAC14C4.11	vtc2	PomBase	protein_coding	I	5247703	5250638	+	SPAC14C4.12c	laf1	PomBase	protein_coding	I	5250520	5252325	-	TT
SPAC11E3.07	vma4	PomBase	protein_coding	I	5294961	5296384	+	SPAC11E3.08c	nse6	PomBase	protein_coding	I	5296049	5297794	-	TT
SPAC11E3.12		PomBase	protein_coding	I	5305696	5308686	+	SPAC11E3.13c	gas5	PomBase	protein_coding	I	5306742	5309063	-	TT
SPAP8A3.06	uaf2	PomBase	protein_coding	I	5325582	5326435	+	SPAP8A3.07c		PomBase	protein_coding	I	5326386	5328455	-	TT
SPAC4D7.03	pop2	PomBase	protein_coding	I	5354801	5357385	+	SPAC4D7.04c	rer2	PomBase	protein_coding	I	5357357	5358837	-	TT
SPBC776.14	plh1	PomBase	protein_coding	II	3204345	3208235	+	SPBC776.15c	kgd2	PomBase	protein_coding	II	3206576	3208717	-	TT
SPBC20F10.03		PomBase	protein_coding	II	3287675	3289422	+	SPBC20F10.04c	nse4	PomBase	protein_coding	II	3289340	3290903	-	TT
SPBC20F10.07		PomBase	protein_coding	II	3295412	3298548	+	SPBC20F10.08c	rtp1	PomBase	protein_coding	II	3297527	3301277	-	TT
SPBC17D1.02	dph2	PomBase	protein_coding	II	3329701	3331727	+	SPBC17D1.03c	rrp43	PomBase	protein_coding	II	3331682	3333060	-	TT
SPBC13A2.03		PomBase	protein_coding	II	3403501	3405610	+	SPBC13A2.04c	ptr2	PomBase	protein_coding	II	3405575	3408492	-	TT
SPBC1105.10	rav1	PomBase	protein_coding	II	3524531	3528845	+	SPBC1105.11c	hht3	PomBase	protein_coding	II	3528800	3529657	-	TT
SPBC1105.14	rsv2	PomBase	protein_coding	II	3530760	3535288	+	SPBC1105.15c	htd2	PomBase	protein_coding	II	3535262	3536935	-	TT
SPBC887.08		PomBase	protein_coding	II	3551930	3552732	+	SPBC887.09c	sog2	PomBase	protein_coding	II	3552680	3555688	-	TT
SPBC887.12		PomBase	protein_coding	II	3561654	3565982	+	SPBC887.13c	cem1	PomBase	protein_coding	II	3565749	3567518	-	TT
SPBC887.19	rft1	PomBase	protein_coding	II	3580145	3583740	+	SPBC418.01c	his4	PomBase	protein_coding	II	3581989	3583918	-	TT
SPBP8B7.13	vac7	PomBase	protein_coding	II	3655454	3656797	+	SPBP8B7.14c	dpb2	PomBase	protein_coding	II	3656748	3658973	-	TT
SPBC19F5.04		PomBase	protein_coding	II	3709184	3711433	+	SPBC19F5.05c	ppp1	PomBase	protein_coding	II	3711419	3713713	-	TT
SPBC13G1.02	mpg2	PomBase	protein_coding	II	3729706	3731389	+	SPBC13G1.03c	pex14	PomBase	protein_coding	II	3731297	3732631	-	TT
SPBC13G1.09	enp1	PomBase	protein_coding	II	3742371	3744092	+	SPBC13G1.10c	mug81	PomBase	protein_coding	II	3743973	3749997	-	TT
SPBC31F10.03	ggg1	PomBase	protein_coding	II	3756583	3759376	+	SPBC31F10.04c	srb4	PomBase	protein_coding	II	3757414	3759491	-	TT
SPBC211.01	rsm10	PomBase	protein_coding	II	3870132	3872820	+	SPBC211.02c	cwf3	PomBase	protein_coding	II	3870710	3873758	-	TT
SPBC211.06	gfh1	PomBase	protein_coding	II	3883666	3885727	+	SPBC211.07c	ubc8	PomBase	protein_coding	II	3885535	3886954	-	TT
SPBC1604.17c	tti2	PomBase	protein_coding	II	3899988	3901542	+	SPBC1604.15	gpi16	PomBase	protein_coding	II	3900976	3904592	-	TT
SPBC1604.02c	ppr1	PomBase	protein_coding	II	3928130	3932309	+	SPBC1604.01	egt1	PomBase	protein_coding	II	3930495	3933343	-	TT
SPBC1677.02	dpm3	PomBase	protein_coding	II	3934519	3935571	+	SPBC1677.03c	tda1	PomBase	protein_coding	II	3935430	3937872	-	TT
SPBC26H8.03	cho2	PomBase	protein_coding	II	3945742	3948940	+	SPBC26H8.04c	iml1	PomBase	protein_coding	II	3948910	3953924	-	TT
SPBC14F5.02	trs65	PomBase	protein_coding	II	4151465	4153311	+	SPBC14F5.03c	kap123	PomBase	protein_coding	II	4153236	4157111	-	TT
SPBC16A3.17c		PomBase	protein_coding	II	4264257	4267626	+	SPBC16A3.16	coa5	PomBase	protein_coding	II	4267056	4268306	-	TT
SPBC16A3.12c		PomBase	protein_coding	II	4275226	4277062	+	SPBC16A3.11	eso1	PomBase	protein_coding	II	4276864	4279656	-	TT
SPBC1289.09	tim21	PomBase	protein_coding	II	4399249	4400401	+	SPBC1289.10c	adn2	PomBase	protein_coding	II	4400383	4402885	-	TT
SPBPB21E7.10		PomBase	protein_coding	II	61362	62126	+	SPBPB21E7.11		PomBase	protein_coding	II	61526	63086	-	TT
SPBPB10D8.01		PomBase	protein_coding	II	80899	83357	+	SPBPB10D8.02c		PomBase	protein_coding	II	83229	85631	-	TT
SPBC1683.02		PomBase	protein_coding	II	136622	138470	+	SPBC1683.03c		PomBase	protein_coding	II	138298	140377	-	TT
SPBC1198.09	ubc16	PomBase	protein_coding	II	189392	191786	+	SPBC1198.11c	reb1	PomBase	protein_coding	II	191752	193850	-	TT
SPBC106.01	mph1	PomBase	protein_coding	II	373692	376292	+	SPBC106.02c	srx1	PomBase	protein_coding	II	376253	377036	-	TT
SPBC106.13	gid9	PomBase	protein_coding	II	402509	404213	+	SPBC106.14c	sda1	PomBase	protein_coding	II	404099	406902	-	TT
SPBC106.16	pre6	PomBase	protein_coding	II	409158	410766	+	SPBC106.17c	cys2	PomBase	protein_coding	II	410720	412795	-	TT
SPBC839.20	new14	PomBase	protein_coding	II	603314	603556	+	SPBC839.05c	rps1701	PomBase	protein_coding	II	603508	604436	-	TT
SPBC839.10	usp107	PomBase	protein_coding	II	618349	620884	+	SPBC839.11c	hut1	PomBase	protein_coding	II	618428	621873	-	TT
SPBC947.11c	elg1	PomBase	protein_coding	II	649865	652980	+	SPBC947.10	dsc1	PomBase	protein_coding	II	652950	655450	-	TT
SPBC947.03c	naa38	PomBase	protein_coding	II	676629	679324	+	SPBC947.02	apl2	PomBase	protein_coding	II	676633	679966	-	TT
SPBC577.07	ubp10	PomBase	protein_coding	II	764540	766395	+	SPBC577.08c	txl1	PomBase	protein_coding	II	766352	767536	-	TT
[truncated: 1,168 more rows]

## Sheet: 03_Neurospora
Supplemental Dataset File 2. Results of CCIVR analysis with only protein coding genes from evelen model organisms; Neurospora crassa
[truncated: 2,177 more rows]

[truncated: 9 more sheets: 04_Cerevisiae, 05_C.elegans, 06_Droshophila, 07_Zebrafish, 08_Xenopus, 09_Chicken, 10_Mouse, 11_Human, Summary]
