# Supplementary material for: CCIVR facilitates comprehensive identification of cis-natural antisense transcripts with their structural characteristics and expression profiles
Source: Sci Rep. 2022 Sep 15;12:15525. doi: 10.1038/s41598-022-19782-5 (PMC9477841; doi:10.1038/s41598-022-19782-5)
Supplement: Supplementary file 3 — Supplementary Information 3. [file 41598_2022_19782_MOESM3_ESM.xlsx]

## Sheet: Sup_Dataset_File3
Supplemental Dataset File 3. Results of CCIVR analysis with processed RNA-seq data from mouse pESCs and aESCs
id	GeneSymbol	Chr	Start	End	Strand	TPM_pES2	TPM_pES6	TPM_pES7	TPM_pES10	TPM_aES1	TPM_aES3	TPM_aES5	TPM_aES7	TPM_aES9	FClog2_pES_vs_aES	padj__pES_vs_aES	_id	_GeneSymbol	_Chr	_Start	_End	_Strand	_TPM_pES2	_TPM_pES6	_TPM_pES7	_TPM_pES10	_TPM_aES1	_TPM_aES3	_TPM_aES5	_TPM_aES7	_TPM_aES9	_FClog2_pES_vs_aES	_padj__pES_vs_aES	Type
ENSG00000000460	C1orf112	1	169662007	169854080	+	13.54	12.47	15.23	11.98	13.31	22.48	23.18	14.69	11.74	-0.454267	0.159632	ENSG00000007908	SELE	1	169722640	169764705	-	0.02	0.02	0	0.02	0	0	0.08	0	0	-0.228372		EB
ENSG00000000460	C1orf112	1	169662007	169854080	+	13.54	12.47	15.23	11.98	13.31	22.48	23.18	14.69	11.74	-0.454267	0.159632	ENSG00000171806	METTL18	1	169792529	169794963	-	12.27	11.22	10.24	9.13	9.64	12.51	12.35	10.69	11.09	-0.167286	0.549306	EB
ENSG00000000460	C1orf112	1	169662007	169854080	+	13.54	12.47	15.23	11.98	13.31	22.48	23.18	14.69	11.74	-0.454267	0.159632	ENSG00000188404	SELL	1	169690665	169711702	-	0.47	0.23	0.45	1.41	0	0.03	0.27	0.77	0.39	1.03074	0.471578	EB
ENSG00000000460	C1orf112	1	169662007	169854080	+	13.54	12.47	15.23	11.98	13.31	22.48	23.18	14.69	11.74	-0.454267	0.159632	ENSG00000230704		1	169762929	169764648	-	0	0	0	0	0	0	0	0	0			EB
ENSG00000001167	NFYA	6	41072974	41102403	+	16.02	21.57	26.23	19.65	9.08	28.1	24.83	10.94	13.59	0.192729	0.723801	ENSG00000287678		6	41080624	41101056	-	0	0.26	0.26	0.29	0	0.28	0.39	0.11	0.11	0.0407031	0.986445	EB
ENSG00000001626	CFTR	7	117287120	117715971	+	2.19	1.59	1.13	1.78	0.54	2.98	2.63	1.13	0.79	-0.0260523	0.978628	ENSG00000083622		7	117604791	117647415	-	0	0	0	0	0	0	0	0	0			EB
ENSG00000001626	CFTR	7	117287120	117715971	+	2.19	1.59	1.13	1.78	0.54	2.98	2.63	1.13	0.79	-0.0260523	0.978628	ENSG00000154438	ASZ1	7	117363222	117428123	-	0	0	0	0	0	0	0	0	0			EB
ENSG00000001626	CFTR	7	117287120	117715971	+	2.19	1.59	1.13	1.78	0.54	2.98	2.63	1.13	0.79	-0.0260523	0.978628	ENSG00000214684	ANKRD49P4	7	117439982	117440780	-	0	0	0	0	0	0	0	0	0			EB
ENSG00000001626	CFTR	7	117287120	117715971	+	2.19	1.59	1.13	1.78	0.54	2.98	2.63	1.13	0.79	-0.0260523	0.978628	ENSG00000232661	CFTR-AS1	7	117560733	117564676	-	0	0	0	0	0	0	0	0	0			EB
ENSG00000001626	CFTR	7	117287120	117715971	+	2.19	1.59	1.13	1.78	0.54	2.98	2.63	1.13	0.79	-0.0260523	0.978628	ENSG00000234001		7	117586207	117586416	-	0	0	0	0	0	0	0	0	0			EB
ENSG00000001626	CFTR	7	117287120	117715971	+	2.19	1.59	1.13	1.78	0.54	2.98	2.63	1.13	0.79	-0.0260523	0.978628	ENSG00000286390		7	117332761	117350096	-	0	0	0	0	0	0	0	0	0			EB
ENSG00000002746	HECW1	7	43112629	43566001	+	2.15	4.52	4.3	2.49	3.68	3.43	9.3	4.54	4.08	-0.67337	0.177195	ENSG00000223258	RNU6-575P	7	43207762	43207866	-	0	0	0	0	0	0	0	0	0			EB
ENSG00000002746	HECW1	7	43112629	43566001	+	2.15	4.52	4.3	2.49	3.68	3.43	9.3	4.54	4.08	-0.67337	0.177195	ENSG00000228680		7	43239066	43249268	-	0	0	0	0	0	0	0	0	0			EB
ENSG00000002746	HECW1	7	43112629	43566001	+	2.15	4.52	4.3	2.49	3.68	3.43	9.3	4.54	4.08	-0.67337	0.177195	ENSG00000231638	LUARIS	7	43508728	43522542	-	0.35	0.44	0.38	0.11	0.72	0.35	0.77	0.4	0.39	-0.83179	0.277816	EB
ENSG00000002834	LASP1	17	38869859	38921770	+	80.78	125.1	121.84	95.88	163.36	203.51	201.56	178.83	154.64	-0.873242	3.49e-05	ENSG00000263466		17	38903704	38904600	-	0	0	0	0	0	0.18	0	0	0	-0.720771		EB
ENSG00000002834	LASP1	17	38869859	38921770	+	80.78	125.1	121.84	95.88	163.36	203.51	201.56	178.83	154.64	-0.873242	3.49e-05	ENSG00000265784		17	38918801	38921769	-	0	0	0	0	0	0	0	0	0			EB
ENSG00000003400	CASP10	2	201182898	201229406	+	2.36	2.81	3.54	5.88	2.97	2.97	0.77	3.92	3.34	0.267732	0.719503	ENSG00000225796	MTND4P23	2	201213298	201214660	-	0	0.05	0	0	0	0	0	0	0	0.506333		EB
ENSG00000003400	CASP10	2	201182898	201229406	+	2.36	2.81	3.54	5.88	2.97	2.97	0.77	3.92	3.34	0.267732	0.719503	ENSG00000227348	MTND5P25	2	201212283	201213081	-	0	0	0.1	0	0	0	0	0	0	0.527702		EB
ENSG00000003400	CASP10	2	201182898	201229406	+	2.36	2.81	3.54	5.88	2.97	2.97	0.77	3.92	3.34	0.267732	0.719503	ENSG00000235318	MTND4LP13	2	201214653	201214950	-	0	0	0	0	0	0	0	0	0			EB
ENSG00000003402	CFLAR	2	201116154	201176687	+	14.67	15.27	21.79	37.86	21.51	24.29	19.49	25.55	20.88	-0.112425	0.828895	ENSG00000226312	CFLAR-AS1	2	201140278	201157823	-	0	0.3	0.07	0.33	1.46	0.14	0.42	0.12	0	-1.43231	0.553568	EB
ENSG00000003402	CFLAR	2	201116154	201176687	+	14.67	15.27	21.79	37.86	21.51	24.29	19.49	25.55	20.88	-0.112425	0.828895	ENSG00000232133	IMPDH1P10	2	201137516	201140027	-	0	0.06	0.16	1.74	0.65	1.96	0.6	0.08	0.05	-0.541346	0.810777	EB
ENSG00000003402	CFLAR	2	201116154	201176687	+	14.67	15.27	21.79	37.86	21.51	24.29	19.49	25.55	20.88	-0.112425	0.828895	ENSG00000235579	RPL38P5	2	201162484	201162680	-	0	0	0	0	0	0	0	0	0			EB
ENSG00000003756	RBM5	3	50088919	50119021	+	86.08	72.93	79.86	93.3	30.34	75.93	81.29	48.36	32.18	0.552647	0.17527	ENSG00000281691	RBM5-AS1	3	50099603	50100988	-	2.2	1.07	1.37	3.4	0	0.38	0.49	0.1	0.2	2.96758	0.000197743	EB
ENSG00000003989	SLC7A2	8	17497088	17570573	+	4.4	5.92	5.09	5.11	4.05	5.7	3.41	4.5	5.69	0.0385914	0.919	ENSG00000279271		8	17498647	17499238	-	0	0.12	0	0	0	0	0.22	0	0	-0.563802		EB
ENSG00000004139	SARM1	17	28364356	28404049	+	3.3	2.69	3.34	0.89	2.07	1.08	2.08	1.24	1.04	0.651831	0.295874	ENSG00000109072	VTN	17	28367284	28373091	-	3.91	1.15	3.31	9.56	7.23	5.44	4.65	3.59	2.98	-0.233897	0.79806	EB
ENSG00000004139	SARM1	17	28364356	28404049	+	3.3	2.69	3.34	0.89	2.07	1.08	2.08	1.24	1.04	0.651831	0.295874	ENSG00000279532		17	28373673	28374301	-	0.53	0.11	0.13	0	0	0.47	0.21	0	0	0.433217		EB
ENSG00000004478	FKBP4	12	2794970	2805423	+	171.01	149.23	145.34	150.3	178.89	122.39	115.12	134.57	177.14	-0.0401338	0.926805	ENSG00000258092		12	2797136	2803938	-	1.47	3.02	3.07	5.35	4.11	7.08	6.83	9.36	7.96	-1.21789	0.0587396	EB
ENSG00000004487	KDM1A	1	23019443	23083689	+	190.35	199.54	201.68	166.3	150.24	132.39	133.27	154.63	166.95	0.250643	0.295505	ENSG00000266802		1	23057858	23057934	-	0	0	0	0	0	0	0	0	0			EB
ENSG00000004846	ABCB5	7	20615667	20777038	+	0	0	0.03	0	0	0	0.05	0	0.03	-1.13685		ENSG00000223866		7	20641558	20641948	-	0	0	0.23	0	0	0	0	0	0	0.592484		EB
ENSG00000004866	ST7	7	116953238	117230176	+	10.8	15.29	11.74	9.02	11.42	14.3	19.32	12.21	15.77	-0.41189	0.191974	ENSG00000213050	TPM3P1	7	116972165	116972911	-	0	0	0	0	0	0.1	0	0	0	-0.766899		EB
ENSG00000004866	ST7	7	116953238	117230176	+	10.8	15.29	11.74	9.02	11.42	14.3	19.32	12.21	15.77	-0.41189	0.191974	ENSG00000226367	ST7-AS2	7	117072072	117146480	-	0	0	0	0	0	0.16	0.07	0	0.08	-2.39119		EB
ENSG00000004866	ST7	7	116953238	117230176	+	10.8	15.29	11.74	9.02	11.42	14.3	19.32	12.21	15.77	-0.41189	0.191974	ENSG00000227532		7	117187548	117187740	-	0	0	0	0	0	0	0	0	0			EB
ENSG00000004866	ST7	7	116953238	117230176	+	10.8	15.29	11.74	9.02	11.42	14.3	19.32	12.21	15.77	-0.41189	0.191974	ENSG00000228368		7	116965846	116967472	-	0	0	0	0	0	0	0	0	0			EB
ENSG00000004866	ST7	7	116953238	117230176	+	10.8	15.29	11.74	9.02	11.42	14.3	19.32	12.21	15.77	-0.41189	0.191974	ENSG00000287829		7	117091678	117097262	-	0	0	0	0	0	0	0	0	0			EB
ENSG00000004961	HCCS	X	11111301	11123086	+	21.07	30.05	34.56	22.77	52.73	34.22	36.5	33.04	40.13	-0.668112	0.0477878	ENSG00000207151	Y_RNA	X	11116092	11116193	-	0	0	0	0	0	0	0	0	0			EB
ENSG00000005187	ACSM3	16	20610243	20797581	+	7.04	3.41	5.09	4.48	2.74	2.01	2.79	2.98	2.75	0.795089	0.0420552	ENSG00000066654	THUMPD1	16	20702816	20742084	-	28.3	24.9	34.37	23.67	19.67	30.06	26.79	25.59	28.59	-0.00625403	0.983577	EB
ENSG00000005187	ACSM3	16	20610243	20797581	+	7.04	3.41	5.09	4.48	2.74	2.01	2.79	2.98	2.75	0.795089	0.0420552	ENSG00000166743	ACSM1	16	20623235	20698890	-	0.26	0.12	0.09	0	0	0.27	0.18	0.11	0.19	-0.45536	0.824448	EB
ENSG00000005187	ACSM3	16	20610243	20797581	+	7.04	3.41	5.09	4.48	2.74	2.01	2.79	2.98	2.75	0.795089	0.0420552	ENSG00000260510		16	20743663	20766620	-	0	0	0	0	0	0.24	0	0	0	-0.688815		EB
ENSG00000005187	ACSM3	16	20610243	20797581	+	7.04	3.41	5.09	4.48	2.74	2.01	2.79	2.98	2.75	0.795089	0.0420552	ENSG00000274730		16	20618205	20620758	-	0	0	0	0	0	0	0	0	0			EB
ENSG00000005187	ACSM3	16	20610243	20797581	+	7.04	3.41	5.09	4.48	2.74	2.01	2.79	2.98	2.75	0.795089	0.0420552	ENSG00000275315		16	20616409	20616532	-	0	0	0	0	0	0	0	0	0			EB
ENSG00000005187	ACSM3	16	20610243	20797581	+	7.04	3.41	5.09	4.48	2.74	2.01	2.79	2.98	2.75	0.795089	0.0420552	ENSG00000285303		16	20720994	20722281	-	0	0	0	0	0	0	0	0	0			EB
ENSG00000005249	PRKAR2B	7	107044705	107161811	+	12.28	14.25	14.39	11.73	13.45	10.38	9.93	17.37	18.58	-0.193343	0.634773	ENSG00000243193	PRKAR2B-AS1	7	107066591	107133733	-	0	0	0	0	0	0	0	0	0			EB
ENSG00000005483	KMT2E	7	105014190	105115019	+	14.56	15.09	17.87	15.85	5.96	14.47	11.98	12.08	12.87	0.38457	0.18654	ENSG00000272918		7	105102838	105105483	-	0.8	0.28	0.32	0.51	0.04	0.23	0.13	0.23	0.14	1.54565	0.0547317	EB
ENSG00000005844	ITGAL	16	30472658	30523567	+	0.05	0.27	0.6	0.08	0.87	0.14	0.03	0.01	0.24	-0.23289	0.919	ENSG00000251706	RNU7-61P	16	30483135	30483195	-	0	0	0	0	0	0	0	0	0			EB
ENSG00000005844	ITGAL	16	30472658	30523567	+	0.05	0.27	0.6	0.08	0.87	0.14	0.03	0.01	0.24	-0.23289	0.919	ENSG00000260487		16	30480588	30481346	-	0	0	0	0	0	0.14	0	0	0	-0.741027		EB
ENSG00000005844	ITGAL	16	30472658	30523567	+	0.05	0.27	0.6	0.08	0.87	0.14	0.03	0.01	0.24	-0.23289	0.919	ENSG00000261332		16	30498766	30499554	-	0	0	0	0	0	0	0	0	0			EB
ENSG00000005844	ITGAL	16	30472658	30523567	+	0.05	0.27	0.6	0.08	0.87	0.14	0.03	0.01	0.24	-0.23289	0.919	ENSG00000261346		16	30477180	30489353	-	0	0	0	0	0	0	0	0	0			EB
ENSG00000005882	PDK2	17	50094737	50112152	+	10.4	10.82	8.71	10.08	9.92	8.95	10.17	14.95	10.95	-0.235437	0.490605	ENSG00000250282		17	50100704	50101920	-	0	0	0.41	0	0	0	0	0	0	1.2987		EB
ENSG00000005882	PDK2	17	50094737	50112152	+	10.4	10.82	8.71	10.08	9.92	8.95	10.17	14.95	10.95	-0.235437	0.490605	ENSG00000275025		17	50098460	50098899	-	0	0	0	0.21	0	0	0	0	0.58	-1.1002		EB
ENSG00000006116	CACNG3	16	24256335	24362412	+	0	0	0	0	0	0.04	0	0.05	0.15	-2.84526		ENSG00000201541		16	24333415	24333547	-	0	0	0	0	0	0	0	0	0			EB
ENSG00000006125	AP2B1	17	35578046	35726413	+	89.75	130.08	153.77	111.76	106.69	136.29	135.27	179.27	152.99	-0.330466	0.236462	ENSG00000267592		17	35596904	35597128	-	0	0	0	0	0	0	0.38	0	0	-0.570186		EB
ENSG00000006283	CACNA1G	17	50560715	50627474	+	0.52	0.48	0.45	0.45	1.32	0.54	0.49	0.61	0.83	-0.775691	0.162705	ENSG00000250976		17	50563203	50563783	-	0	0	0	0	0	0	0	0	0			EB
ENSG00000006451	RALA	7	39623565	39708120	+	54.86	66.63	60.39	60.82	49.87	65.67	70.45	75.65	67.02	-0.211658	0.295176	ENSG00000228554		7	39700341	39703296	-	0.33	0	0.43	0.23	0.31	0.2	0	0.13	0.21	0.443712	0.853104	EB
ENSG00000006607	FARP2	2	241356285	241494841	+	7.99	17.31	18.9	10.14	11.98	17.93	17.74	19.45	18.89	-0.439603	0.250554	ENSG00000288080		2	241360891	241372749	-	0	0	0	0	0	0	0	0	0			EB
ENSG00000006652	IFRD1	7	112422887	112481017	+	37.81	40.52	24.78	40.95	22.56	73.87	62.31	38.02	41.63	-0.469716	0.284376	ENSG00000180019		7	112446086	112446375	-	0.62	0	0	0	0	0	0	0	0	0.795099		EB
ENSG00000006704	GTF2IRD1	7	74453790	74602605	+	33.99	21.54	26.51	26.44	21.07	17.48	18.34	20.89	21.09	0.346076	0.234592	ENSG00000238391	RNA5SP233	7	74487428	74487540	-	0	0	0	0	0	0	0	0	0			EB
ENSG00000006740	ARHGAP44	17	12789498	12991643	+	10.26	8	10.1	9.58	6.57	5.47	6.26	7.3	8.02	0.387596	0.145867	ENSG00000263707		17	12990149	12990610	-	0	0	0	0	0	0.57	0	0	0	-1.26632		EB
ENSG00000006740	ARHGAP44	17	12789498	12991643	+	10.26	8	10.1	9.58	6.57	5.47	6.26	7.3	8.02	0.387596	0.145867	ENSG00000265503	MIR1269B	17	12917268	12917342	-	0	0	0	0	0	0	0	0	0			EB
ENSG00000006740	ARHGAP44	17	12789498	12991643	+	10.26	8	10.1	9.58	6.57	5.47	6.26	7.3	8.02	0.387596	0.145867	ENSG00000277621		17	12982613	12983002	-	0	0.41	0.47	0.25	0	0.21	0	0	0.22	1.42403		EB
ENSG00000006740	ARHGAP44	17	12789498	12991643	+	10.26	8	10.1	9.58	6.57	5.47	6.26	7.3	8.02	0.387596	0.145867	ENSG00000280168		17	12973033	12973834	-	0.2	0	0	0	0.14	0	0	0	0	0.738319		EB
ENSG00000006831	ADIPOR2	12	1688574	1788674	+	15.84	20.82	21.11	20.06	17.41	32.83	27.76	22.42	24.86	-0.454946	0.0469666	ENSG00000243663	RPS4XP14	12	1757231	1758011	-	0	0.21	0	0.3	0.14	0	0	0.12	0.12	0.728055		EB
ENSG00000006831	ADIPOR2	12	1688574	1788674	+	15.84	20.82	21.11	20.06	17.41	32.83	27.76	22.42	24.86	-0.454946	0.0469666	ENSG00000271500		12	1695830	1698044	-	0	0	0	0	0.05	0	0.03	0	0	-1.36041		EB
ENSG00000006831	ADIPOR2	12	1688574	1788674	+	15.84	20.82	21.11	20.06	17.41	32.83	27.76	22.42	24.86	-0.454946	0.0469666	ENSG00000285627		12	1741197	1747099	-	0	0.04	0	0	0	0	0	0	0	1.16051		EB
ENSG00000007001	UPP2	2	157876702	158136154	+	0	0	0	0.06	0	0	0	0	0	0.966111		ENSG00000212410	RNU6-932P	2	157985789	157985894	-	0	0	0	0	0	0	0	0	0			EB
ENSG00000007001	UPP2	2	157876702	158136154	+	0	0	0	0.06	0	0	0	0	0	0.966111		ENSG00000228937	MTA3P1	2	157961410	157962888	-	0	0.04	0	0	0	0	0	0	0	0.504084		EB
ENSG00000007038	PRSS21	16	2817180	2826304	+	0	0	1.03	0.8	0.74	0.24	0.21	0.23	0	0.541551	0.831898	ENSG00000262154	EIF1P4	16	2822659	2822993	-	0.3	0	0	0	4.76	10.28	6.35	4.52	10.81	-6.49488	6.39e-07	EB
ENSG00000007047	MARK4	19	45079288	45305284	+	42.67	33.01	42.62	68.46	28.85	20.23	16.92	40.96	40.78	0.54384	0.250068	ENSG00000007255	TRAPPC6A	19	45162928	45178237	-	40.74	29.81	42	45.27	13.32	22.83	25.41	22.16	20.21	0.827741	0.000921786	EB
ENSG00000007047	MARK4	19	45079288	45305284	+	42.67	33.01	42.62	68.46	28.85	20.23	16.92	40.96	40.78	0.54384	0.250068	ENSG00000179846	NKPD1	19	45149750	45160815	-	0.19	0.15	0.26	0.17	0.02	0.07	0.03	0.02	0.08	2.0537	0.0374796	EB
ENSG00000007047	MARK4	19	45079288	45305284	+	42.67	33.01	42.62	68.46	28.85	20.23	16.92	40.96	40.78	0.54384	0.250068	ENSG00000267044		19	45135993	45136977	-	0	0	0	0	0	0	0	0	0			EB
ENSG00000007047	MARK4	19	45079288	45305284	+	42.67	33.01	42.62	68.46	28.85	20.23	16.92	40.96	40.78	0.54384	0.250068	ENSG00000283632	EXOC3L2	19	45212370	45245407	-	0.8	0.98	1.87	0.65	1.31	1.07	1.53	1.11	1.07	-0.298079	0.6094	EB
ENSG00000007129	CEACAM21	19	41549518	41586844	+	0	0	0.11	0.1	0	0.1	0	0	0	1.20154		ENSG00000280014		19	41551568	41552274	-	0	0	0	0	0	0	0	0	0			EB
ENSG00000007168	PAFAH1B1	17	2593210	2685615	+	98.45	97.75	105.51	119.46	97.76	101.54	88.61	108.83	108.47	-0.0490754	0.85287	ENSG00000262480	SAMD11P1	17	2613284	2613944	-	0	0	0	0	0	0	0	0	0			EB
ENSG00000007168	PAFAH1B1	17	2593210	2685615	+	98.45	97.75	105.51	119.46	97.76	101.54	88.61	108.83	108.47	-0.0490754	0.85287	ENSG00000272770		17	2683305	2685088	-	0	0	0	0	0	0	0	0	0			EB
ENSG00000007174	DNAH9	17	11598470	11969748	+	0.49	0.16	0.62	0.59	0.63	0.52	0.43	0.37	0.28	-0.126449	0.911703	ENSG00000263684		17	11874727	11881670	-	0	0	0	0	0	0	0	0	0			EB
ENSG00000007545	CRAMP1	16	1612337	1677908	+	7.66	11.94	9.31	8.18	4.16	14.28	14.9	4.78	5.49	0.021572	0.977577	ENSG00000226890		16	1625628	1626160	-	0	0	0	0	0	0	0	0	0			EB
ENSG00000007933	FMO3	1	171090901	171117819	+	0	0.03	0.11	0	0	0	0.03	0	0	0.677069		ENSG00000221390	MIR1295A	1	171101728	171101806	-	0	0	0	0	0	0	0	0	0			EB
ENSG00000008083	JARID2	6	15246069	15522042	+	89.93	103.97	115.86	83.44	77.67	98.62	87.05	98.31	81.06	0.0478472	0.860975	ENSG00000201519	RNU6-645P	6	15324367	15324472	-	0	0	0	0	0	0	0	0	0			EB
ENSG00000008083	JARID2	6	15246069	15522042	+	89.93	103.97	115.86	83.44	77.67	98.62	87.05	98.31	81.06	0.0478472	0.860975	ENSG00000235488	JARID2-AS1	6	15247815	15248634	-	0.2	0.34	0	0	0.27	0	0.45	0.22	0.19	-0.817721		EB
ENSG00000008382	MPND	19	4343527	4360086	+	17.06	13.69	13.77	21.39	14.23	18.9	13.92	15.51	18.65	-0.077051	0.835162	ENSG00000267938	EIF1P6	19	4347780	4349061	-	0	0	0	0	0	0	0	0	0			EB
ENSG00000008382	MPND	19	4343527	4360086	+	17.06	13.69	13.77	21.39	14.23	18.9	13.92	15.51	18.65	-0.077051	0.835162	ENSG00000269318		19	4356637	4358448	-	0.31	0	0.04	0.46	0.15	0.41	0.35	0.52	0.05	-0.651179	0.711025	EB
ENSG00000008382	MPND	19	4343527	4360086	+	17.06	13.69	13.77	21.39	14.23	18.9	13.92	15.51	18.65	-0.077051	0.835162	ENSG00000269807		19	4347244	4354057	-	0	0	0.26	0	0	0	0.2	0	0	0.0296354		EB
ENSG00000008394	MGST1	12	16347142	16609259	+	312.67	300.84	254.44	230.69	251.89	215.43	208.17	260.42	291.62	0.0549198	0.883526	ENSG00000256238	SUPT16HP1	12	16399274	16402406	-	2.15	2.62	2.79	1.83	1.27	2.1	1.87	1.96	2.24	0.217658	0.550511	EB
ENSG00000008441	NFIX	19	12995475	13098796	+	0.3	1.2	0.83	0.44	8.34	6.18	3.23	6.67	5.17	-3.22713	2.42e-11	ENSG00000267417		19	13013662	13014511	-	0	0	0	0	0	0	0	0	0			EB
ENSG00000008441	NFIX	19	12995475	13098796	+	0.3	1.2	0.83	0.44	8.34	6.18	3.23	6.67	5.17	-3.22713	2.42e-11	ENSG00000267610		19	13069792	13071374	-	0	0	0.09	0	0	0	0	0	0	1.22139		EB
ENSG00000008952	SEC62	3	169966635	169998373	+	41.86	55.88	51.43	44.95	50.06	58.05	63.99	56.62	63.36	-0.368863	0.0478338	ENSG00000240373	SEC62-AS1	3	169978536	169985715	-	0	0.98	0.55	0.87	0.38	0	0	0	0	2.88907		EB
ENSG00000009335	UBE3C	7	157138916	157269370	+	29.07	44.02	40.18	34.28	30.02	42.61	39.33	31.73	32.99	-0.0370496	0.909979	ENSG00000224629		7	157263022	157263229	-	0	1.65	0	0	0	0.97	0.43	0	0	0.423076		EB
ENSG00000009335	UBE3C	7	157138916	157269370	+	29.07	44.02	40.18	34.28	30.02	42.61	39.33	31.73	32.99	-0.0370496	0.909979	ENSG00000236018		7	157197600	157198511	-	0	0.09	0.21	0	0	0.55	0.39	0.41	0.57	-2.48564	0.191343	EB
ENSG00000009765	IYD	6	150368892	150405969	+	0	0	0	0	0	0	0	0	0			ENSG00000220598	SSR1P1	6	150384307	150385120	-	0	0	0	0	0	0	0	0	0			EB
ENSG00000010072	SPRTN	1	231337104	231355023	+	6.53	7.86	5.39	6.62	5.17	7.64	7.36	6.42	7.04	-0.11898	0.70138	ENSG00000287450		1	231339421	231339558	-	0	0	0	0	0	0	0	0	0			EB
ENSG00000010219	DYRK4	12	4562204	4615302	+	18.75	15.84	20.51	9.11	13.1	10.76	12.26	10.86	15.67	0.249246	0.595395	ENSG00000256748		12	4601991	4603420	-	0	0	0	0	0	0	0	0.06	0	-0.793421		EB
ENSG00000010278	CD9	12	6199715	6238271	+	162.29	185.23	247.16	176.78	99.32	193.23	121.67	175.44	123.45	0.34194	0.261085	ENSG00000202318	Y_RNA	12	6234345	6234455	-	0	0	0	0	0	0	0	0	0			EB
ENSG00000010310	GIPR	19	45668221	45683722	+	1.72	0.43	1.03	1.72	0.15	0.18	1.02	0.08	0.19	1.88948	0.0472388	ENSG00000283212	MIR642B	19	45674932	45675008	-	0	0	0	0	0	0	0	0	0			EB
ENSG00000010932	FMO1	1	171248471	171285978	+	0.52	0.29	0.22	1.05	0	0.03	0.03	0.03	0.16	3.50882	0.00635896	ENSG00000206692	Y_RNA	1	171253906	171254022	-	0	0	0	0	0	0	0	0	0			EB
ENSG00000010932	FMO1	1	171248471	171285978	+	0.52	0.29	0.22	1.05	0	0.03	0.03	0.03	0.16	3.50882	0.00635896	ENSG00000230547	HMGB1P11	1	171270954	171271590	-	0	0	0	0	0	0	0	0	0.25	-1.37126		EB
ENSG00000011028	MRC2	17	62627670	62693597	+	22.62	20.44	20.3	36.3	11.89	22.79	16.37	29.23	25.5	0.149484	0.757845	ENSG00000207382	Y_RNA	17	62661621	62661725	-	0	0	0	0	0	0	0	0	0			EB
ENSG00000011028	MRC2	17	62627670	62693597	+	22.62	20.44	20.3	36.3	11.89	22.79	16.37	29.23	25.5	0.149484	0.757845	ENSG00000279713		17	62679403	62681354	-	0.68	0.39	0.34	0.25	0.17	0.41	0.29	0.49	0.13	0.406749	0.70572	EB
ENSG00000011105	TSPAN9	12	3077355	3286564	+	11.16	15.39	14.11	11.81	15.34	24.05	22.8	17.51	22.73	-0.73512	0.000386226	ENSG00000227081		12	3211663	3211917	-	209.67	119.88	128.58	169.37	91.53	44.71	52.37	82.95	82.49	1.0269	0.0109062	EB
ENSG00000011295	TTC19	17	15999784	16045015	+	43.97	45.81	55.6	38.67	32.61	56.61	53.31	39.79	42.48	-0.0585389	0.858932	ENSG00000275413		17	16023323	16023653	-	3.63	1.56	0.88	0.62	1.21	0.25	0	0.33	0	2.23172	0.195404	EB
ENSG00000011376	LARS2	3	45388561	45554726	+	20.19	27.02	24.95	17.2	21.5	26.52	30.45	27.12	32.28	-0.400212	0.112555	ENSG00000232455	LARS2-AS1	3	45483974	45509545	-	0	0.25	0	0	0.2	0.13	0	0.17	0	-0.596414		EB
ENSG00000011454	RABGAP1	9	122940833	123104866	+	17.35	17.06	18.42	16.48	3.62	11.41	9.82	8.94	10.13	0.906921	0.00454761	ENSG00000213216		9	123029373	123029753	-	0	0	0	0	0.34	0	0.19	0.28	0.48	-2.62893		EB
ENSG00000011454	RABGAP1	9	122940833	123104866	+	17.35	17.06	18.42	16.48	3.62	11.41	9.82	8.94	10.13	0.906921	0.00454761	ENSG00000222351	RNY1P15	9	122945988	122946094	-	0	0	0	0	0	0	0	0	0			EB
ENSG00000011454	RABGAP1	9	122940833	123104866	+	17.35	17.06	18.42	16.48	3.62	11.41	9.82	8.94	10.13	0.906921	0.00454761	ENSG00000225078		9	123061845	123063312	-	0	0	0	0	0	0	0	0	0			EB
ENSG00000011485	PPP5C	19	46347087	46392981	+	76.52	85.44	85.77	73.61	57.74	106.18	104.74	74.4	88.46	-0.190362	0.480914	ENSG00000268810		19	46382492	46383169	-	0	0	0	0	0	0	0	0	0			EB
ENSG00000011485	PPP5C	19	46347087	46392981	+	76.52	85.44	85.77	73.61	57.74	106.18	104.74	74.4	88.46	-0.190362	0.480914	ENSG00000269151		19	46390515	46390852	-	0	0	0	0	0	0	0	0.85	0	-0.479063		EB
ENSG00000012174	MBTPS2	X	21839617	21885423	+	4.6	7.78	11.68	6.37	6.25	5.42	6.52	8.73	11.19	-0.115748	0.83479	ENSG00000275681		X	21841794	21841961	-	0	0	0	0	0	0	0	0	0			EB
ENSG00000012232	EXTL3	8	28600469	28755599	+	31.21	49.71	61.2	41.88	35.34	73.43	124.18	79.4	65.36	-0.80294	0.0467485	ENSG00000246339	EXTL3-AS1	8	28690215	28702030	-	0.88	0.48	0.87	0.71	0.22	0.39	1.48	0.17	0.09	0.425924	0.731086	EB
ENSG00000012504	NR1H4	12	100473708	100564414	+	0	0	0	0.05	0.07	0	0	0	0	-0.0716895		ENSG00000271177		12	100525186	100525420	-	0	0	0	0	0	0	0	0	0			EB
ENSG00000012963	UBR7	14	93207241	93229215	+	17.24	24.64	23.71	16.25	21.32	30.65	40.27	30.36	31.53	-0.684787	0.00873642	ENSG00000240096		14	93223598	93224139	-	0.16	0.27	0.15	0	0	0	0.37	0	0	0.73068		EB
ENSG00000013561	RNF14	5	141958328	141990292	+	18.08	25.2	26.07	27.15	28.47	23.6	28.43	38.48	35.45	-0.468725	0.107824	ENSG00000254099		5	141970637	141982687	-	0	0	0.29	0	0	0	0	0	0	0.613134		EB
ENSG00000013573	DDX11	12	31073860	31104799	+	79.9	66.46	54.22	66.12	31.03	76.04	72.24	20.67	23	0.506908	0.379658	ENSG00000212533	SNORA75	12	31076867	31077016	-	1.36	1.17	0	0	0	0	0	0	0	1.73104		EB
ENSG00000013725	CD6	11	60971680	61020377	+	0	0.37	0	0	0	0.16	0.12	0.03	0.06	-0.62628		ENSG00000207153	RNU6-933P	11	60985061	60985167	-	0	0	0	0	0	0	0	0	0			EB
ENSG00000013810	TACC3	4	1712858	1745171	+	115.27	113.46	119.52	130.66	112.33	124.41	108.32	94.64	92.45	0.0601894	0.836238	ENSG00000168936	TMEM129	4	1715952	1721358	-	26.58	24.61	24.1	32.61	14.71	22.58	19.27	10.84	20.43	0.524812	0.0850892	EB
ENSG00000015171	ZMYND11	10	134465	254637	+	14.99	16.06	16.6	14.5	15.21	33.34	30.98	19.04	17.3	-0.660282	0.0336988	ENSG00000212331	RNA5SP297	10	154831	154943	-	0	0	0	0	0	0	0	0	0			EB
ENSG00000015171	ZMYND11	10	134465	254637	+	14.99	16.06	16.6	14.5	15.21	33.34	30.98	19.04	17.3	-0.660282	0.0336988	ENSG00000276662		10	147820	148751	-	0	0.1	0	0	0.16	0.1	0	0	0	-0.638565		EB
ENSG00000016602	CLCA4	1	86547078	86580754	+	0	0	0	0	0	0	0	0	0			ENSG00000224466	CDCA4P2	1	86552625	86553342	-	0	0	0	0	0	0	0	0	0			EB
ENSG00000017260	ATP2C1	3	130850595	131016712	+	79.73	79.59	81.13	82.73	60.21	66.56	61.72	67.69	55.37	0.268987	0.135441	ENSG00000249098		3	130918226	130919120	-	0	0	0	0	0	0	0	0	0			EB
ENSG00000017260	ATP2C1	3	130850595	131016712	+	79.73	79.59	81.13	82.73	60.21	66.56	61.72	67.69	55.37	0.268987	0.135441	ENSG00000250592		3	130899414	130929976	-	0	0	0	0	0	0	0	0	0			EB
ENSG00000017260	ATP2C1	3	130850595	131016712	+	79.73	79.59	81.13	82.73	60.21	66.56	61.72	67.69	55.37	0.268987	0.135441	ENSG00000251579		3	130927754	130928276	-	0	0	0	0	0	0	0	0	0			EB
ENSG00000017260	ATP2C1	3	130850595	131016712	+	79.73	79.59	81.13	82.73	60.21	66.56	61.72	67.69	55.37	0.268987	0.135441	ENSG00000252894	Y_RNA	3	130914340	130914452	-	0	0	0	0	0	0	0	0	0			EB
ENSG00000017260	ATP2C1	3	130850595	131016712	+	79.73	79.59	81.13	82.73	60.21	66.56	61.72	67.69	55.37	0.268987	0.135441	ENSG00000284095		3	130868004	130869357	-	0.21	0	0	0.07	0	0	0	0	0.23	0.680142		EB
ENSG00000017797	RALBP1	18	9475009	9538114	+	38.85	42.59	49.96	46.07	43.94	37.7	35.19	51.8	47.3	-0.0766654	0.819789	ENSG00000251994	RNU2-27P	18	9518119	9518260	-	1.07	0	1.38	3.82	0	9.3	1.82	3.8	2.3	-1.17622	0.590338	EB
ENSG00000018510	AGPS	2	177392746	177567024	+	39.03	39.05	37.24	36.7	30.42	50.42	51.38	38.93	41.05	-0.247816	0.263976	ENSG00000196659	TTC30B	2	177548998	177552796	-	1.92	2.4	3.27	1.4	1.55	2.19	2.2	2.9	3.03	-0.175288	0.726062	EB
ENSG00000019169	MARCO	2	118942194	118994660	+	0	0	0.04	0.16	0	0	0.03	0.05	0.04	0.151667		ENSG00000259094		2	118949306	118952983	-	0	0	0	0	0	0	0	0	0			EB
ENSG00000019995	ZRANB1	10	124942123	124988189	+	10.24	11.55	10.94	10.76	8.86	12.46	10.28	8.8	10.3	0.00274326	0.991768	ENSG00000226899		10	124945204	124946432	-	0	0	0	0	0	0	0	0	0			EB
ENSG00000020426	MNAT1	14	60734742	60969965	+	57.75	58.41	63.13	60.18	48.69	41.76	45.21	54.47	55.46	0.176404	0.495757	ENSG00000258485	SRMP2	14	60919240	60920155	-	0	0	0	0.27	0	0.08	0	0	0	1.31688		EB
ENSG00000020577	SAMD4A	14	54566117	54793315	+	14.96	7.9	10.82	9.52	9.34	25.3	32.57	9.78	7.43	-0.716395	0.228879	ENSG00000285774		14	54684753	54687931	-	0	0	0	0	0	0.05	0.06	0	0	-1.17128		EB
ENSG00000021645	NRXN3	14	78170373	79868291	+	1.99	1.2	0.94	2.85	0.72	2.62	1.05	1.34	1.01	0.298117	0.677057	ENSG00000199454	RNA5SP388	14	78177803	78177921	-	0	0	0	0	0	0	0	0	0			EB
ENSG00000021645	NRXN3	14	78170373	79868291	+	1.99	1.2	0.94	2.85	0.72	2.62	1.05	1.34	1.01	0.298117	0.677057	ENSG00000239438	RPS26P48	14	78231281	78231619	-	0	0	0	0	0	0	0	0	0			EB
ENSG00000021645	NRXN3	14	78170373	79868291	+	1.99	1.2	0.94	2.85	0.72	2.62	1.05	1.34	1.01	0.298117	0.677057	ENSG00000258478		14	78744398	78753878	-	0	0	0	0	0	0	0	0	0			EB
ENSG00000021645	NRXN3	14	78170373	79868291	+	1.99	1.2	0.94	2.85	0.72	2.62	1.05	1.34	1.01	0.298117	0.677057	ENSG00000258637		14	79661666	79791263	-	0	0	0	0	0	0	0	0	0			EB
ENSG00000021645	NRXN3	14	78170373	79868291	+	1.99	1.2	0.94	2.85	0.72	2.62	1.05	1.34	1.01	0.298117	0.677057	ENSG00000258662		14	79246668	79249023	-	0	0	0	0	0	0	0	0	0			EB
ENSG00000021645	NRXN3	14	78170373	79868291	+	1.99	1.2	0.94	2.85	0.72	2.62	1.05	1.34	1.01	0.298117	0.677057	ENSG00000258719		14	78695321	78698122	-	0	0	0	0	0	0	0	0	0			EB
ENSG00000021645	NRXN3	14	78170373	79868291	+	1.99	1.2	0.94	2.85	0.72	2.62	1.05	1.34	1.01	0.298117	0.677057	ENSG00000258723		14	78279572	78283376	-	0	0	0	0	0	0	0	0	0			EB
ENSG00000021645	NRXN3	14	78170373	79868291	+	1.99	1.2	0.94	2.85	0.72	2.62	1.05	1.34	1.01	0.298117	0.677057	ENSG00000258829		14	79072132	79074767	-	0	0	0	0	0	0	0	0	0			EB
ENSG00000021645	NRXN3	14	78170373	79868291	+	1.99	1.2	0.94	2.85	0.72	2.62	1.05	1.34	1.01	0.298117	0.677057	ENSG00000258874		14	78703615	78709934	-	0	0	0	0	0	0	0	0	0			EB
ENSG00000021645	NRXN3	14	78170373	79868291	+	1.99	1.2	0.94	2.85	0.72	2.62	1.05	1.34	1.01	0.298117	0.677057	ENSG00000259106		14	79611418	79633311	-	0	0	0	0	0	0	0.12	0	0	-0.744891		EB
ENSG00000021645	NRXN3	14	78170373	79868291	+	1.99	1.2	0.94	2.85	0.72	2.62	1.05	1.34	1.01	0.298117	0.677057	ENSG00000287118		14	79639754	79644431	-	0	0	0	0	0	0	0	0	0			EB
ENSG00000023171	GRAMD1B	11	123358428	123627774	+	4.04	3.81	3.81	5.01	4.46	2.49	3.63	4.44	5.95	-0.123081	0.80335	ENSG00000254449	SF3A3P2	11	123597946	123599452	-	0.2	0.13	0.09	0.05	0	0.45	0.16	0.32	0.25	-1.02741	0.489824	EB
ENSG00000023171	GRAMD1B	11	123358428	123627774	+	4.04	3.81	3.81	5.01	4.46	2.49	3.63	4.44	5.95	-0.123081	0.80335	ENSG00000265357	MIR4493	11	123381440	123381512	-	0	0	0	0	0	0	0	0	0			EB
ENSG00000023697	DERA	12	15911302	16037381	+	22.57	15.38	21.5	22.43	18.71	21.06	21.99	29.58	29.05	-0.334427	0.262362	ENSG00000256134	EGLN3P1	12	15971890	15972609	-	0	0	0	0.12	0	0	0	0	0	0.533732		EB
ENSG00000023839	ABCC2	10	99782640	99852594	+	1.11	2.13	1.53	0.99	1.17	0.45	0.32	0.77	1.04	0.858371	0.218794	ENSG00000227351	NANOGP6	10	99788564	99789410	-	0	0	0	0	0	0	0	0	0			EB
ENSG00000025293	PHF20	20	35771974	35950370	+	28.73	31.86	38.19	27.93	23.74	27.41	26.3	41.46	36.34	-0.0728332	0.845905	ENSG00000199676	Y_RNA	20	35853252	35853364	-	0	0	0	0	0	0	0	0	0			EB
ENSG00000025293	PHF20	20	35771974	35950370	+	28.73	31.86	38.19	27.93	23.74	27.41	26.3	41.46	36.34	-0.0728332	0.845905	ENSG00000207053	RNU6-937P	20	35928570	35928675	-	0	0	0	0	0	0	0	0	0			EB
ENSG00000025293	PHF20	20	35771974	35950370	+	28.73	31.86	38.19	27.93	23.74	27.41	26.3	41.46	36.34	-0.0728332	0.845905	ENSG00000234274	COX7BP2	20	35850674	35850915	-	0	0.42	0	0	0	0	0	0	0	0.700965		EB
ENSG00000026025	VIM	10	17228241	17237593	+	358.05	991.62	649.15	609.86	1316.26	825.77	1527.05	3133.6	1849.56	-1.51658	0.00122017	ENSG00000234961		10	17233325	17234833	-	5.84	21.77	10.62	12.97	28.76	19.72	43.09	82.87	49.8	-1.90829	0.000373394	EB
ENSG00000026508	CD44	11	35138882	35232402	+	44.9	51.2	54.31	41.12	43.61	113.55	191.12	109.45	71.25	-1.22023	0.00339682	ENSG00000255443	CD44-AS1	11	35210343	35214985	-	0.58	0.25	0.28	0.59	0.4	0.51	0.45	0	0	0.520664	0.800593	EB
ENSG00000027075	PRKCH	14	61187559	61550976	+	3.9	3.41	3.48	4.39	4.61	3.1	2.03	3.27	2.32	0.194671	0.709855	ENSG00000182107	TMEM30B	14	61277370	61281761	-	6.85	7.85	8.89	7.18	6.74	8.1	6.45	2.8	4.32	0.32523	0.489603	EB
ENSG00000027075	PRKCH	14	61187559	61550976	+	3.9	3.41	3.48	4.39	4.61	3.1	2.03	3.27	2.32	0.194671	0.709855	ENSG00000247287		14	61294909	61322838	-	0.36	0	0.1	0	0	0.09	0.05	0	0	1.99907	0.541233	EB
ENSG00000027075	PRKCH	14	61187559	61550976	+	3.9	3.41	3.48	4.39	4.61	3.1	2.03	3.27	2.32	0.194671	0.709855	ENSG00000258926		14	61535385	61545484	-	0.04	0.04	0	0.05	0	0	0	0	0	2.57415		EB
ENSG00000028116	VRK2	2	57907629	58159920	+	25	26.01	25.31	22.38	22.4	40.54	41.85	35.08	30.3	-0.552003	0.0170809	ENSG00000287875		2	58040211	58046700	-	0	0	0	0	0	0	0.06	0	0.07	-1.34443		EB
ENSG00000028203	VEZT	12	95217746	95302799	+	40.52	41.46	42.98	43.97	32.78	50.05	53.78	52.75	44.05	-0.237698	0.255597	ENSG00000257666	CBX3P5	12	95286318	95286838	-	0	0.14	0.16	0	1.15	1.02	0.51	1.32	1.58	-3.90763	0.0138434	EB
ENSG00000028528	SNX1	15	64094123	64146090	+	31.74	33.6	37.25	32.92	36.92	40.1	42.13	27.91	24.79	-0.13119	0.717778	ENSG00000201071	Y_RNA	15	64111458	64111569	-	0	0	0	0	0	0	0	0	0			EB
ENSG00000029725	RABEP1	17	5282265	5386340	+	20.6	28.45	27.17	27.74	18.36	21.4	30.2	28.11	28.49	-0.0608001	0.859738	ENSG00000263220		17	5364315	5371626	-	0	0	0	0	0	0	0	0	0			EB
ENSG00000030304	MUSK	9	110668779	110806558	+	0	0	0.01	0.01	0	0	0	0	0.15	-0.88104		ENSG00000223918		9	110727456	110727679	-	0	0	0	0	0	0	0	0	0			EB
ENSG00000031081	ARHGAP31	3	119294383	119420714	+	0.56	0.93	0.51	0.68	0.78	2.33	2.4	1.06	0.89	-1.22677	0.0112341	ENSG00000207310	RNU6-1127P	3	119341834	119341940	-	0	0	0	0	0	0	0	0	0			EB
ENSG00000031081	ARHGAP31	3	119294383	119420714	+	0.56	0.93	0.51	0.68	0.78	2.33	2.4	1.06	0.89	-1.22677	0.0112341	ENSG00000241155	ARHGAP31-AS1	3	119314293	119322760	-	2.41	1.38	1.68	1.79	0.37	0.48	0.52	1.07	0.51	1.53383	0.0486796	EB
ENSG00000033011	ALG1	16	5033702	5087379	+	16.5	21.52	16.32	12.39	25.29	29.34	29.91	24.64	26.54	-0.80116	0.000925626	ENSG00000153446	C16orf89	16	5044122	5066110	-	2.33	1.58	3.07	0.76	5.35	5.96	3.24	3.14	6.02	-1.39331	0.0209634	EB
ENSG00000033011	ALG1	16	5033702	5087379	+	16.5	21.52	16.32	12.39	25.29	29.34	29.91	24.64	26.54	-0.80116	0.000925626	ENSG00000260882		16	5078168	5078605	-	0	0	0	0	0	0	0.16	0	0	-0.72105		EB
ENSG00000033122	LRRC7	1	69567922	70151945	+	0.98	1.06	2.07	1.71	0.42	1.13	1.08	0.67	0.22	1.00646	0.161671	ENSG00000237919	LRRC7-AS1	1	70013982	70031222	-	0	0	0	0	0	0	0	0	0			EB
ENSG00000033122	LRRC7	1	69567922	70151945	+	0.98	1.06	2.07	1.71	0.42	1.13	1.08	0.67	0.22	1.00646	0.161671	ENSG00000270615	SGO1P1	1	69606855	69608301	-	0	0	0	0	0	0	0	0	0			EB
ENSG00000033122	LRRC7	1	69567922	70151945	+	0.98	1.06	2.07	1.71	0.42	1.13	1.08	0.67	0.22	1.00646	0.161671	ENSG00000287283		1	69706950	69710274	-	0	0	0	0.14	0.1	0	0	0	0	1.09533		EB
ENSG00000033170	FUT8	14	65410592	65744121	+	21.57	16.69	19.74	36.88	13.72	20.72	23.53	23.83	24.58	0.0626446	0.899514	ENSG00000180662	RPL21P8	14	65467807	65468341	-	0	0	0	0	0	0	0	0	0			EB
ENSG00000033170	FUT8	14	65410592	65744121	+	21.57	16.69	19.74	36.88	13.72	20.72	23.53	23.83	24.58	0.0626446	0.899514	ENSG00000258980	EIF1AXP2	14	65528830	65529574	-	0	0	0	0	0	0	0	0	0			EB
ENSG00000033170	FUT8	14	65410592	65744121	+	21.57	16.69	19.74	36.88	13.72	20.72	23.53	23.83	24.58	0.0626446	0.899514	ENSG00000276116	FUT8-AS1	14	65411170	65412690	-	1.37	1.36	0.84	1.17	1.46	1.4	1.87	0.89	1.15	-0.303505	0.626037	EB
ENSG00000034053	APBA2	15	28884483	29118315	+	6.8	4.83	9.03	8.12	8.75	14.86	11.04	7.81	10.85	-0.66694	0.029754	ENSG00000259277		15	28970196	28977464	-	0	0	0	0	0	0	0	0	0			EB
ENSG00000034713	GABARAPL2	16	75566375	75577881	+	55.11	60.95	67.29	70.96	66.31	61.35	59.69	69.26	70.78	-0.154025	0.53674	ENSG00000276523		16	75572185	75572685	-	0.52	0	0.34	1.08	0	0.46	0.4	0	0.33	0.879238	0.708245	EB
ENSG00000036448	MYOM2	8	2045046	2165552	+	2.64	0.35	6.14	4.87	3.51	1.1	1.65	1.75	0.71	0.829158	0.433932	ENSG00000287970		8	2130550	2134880	-	0	0	0	0	0	0	0	0	0			EB
ENSG00000036473	OTC	X	38352586	38421446	+	0	0	0	0	0	0	0	0	0			ENSG00000227988	TDGF1P1	X	38395369	38395895	-	0	0	0	0	0	0	0	0	0			EB
ENSG00000036530	CYP46A1	14	99684298	99727301	+	0.32	0.71	0.34	0.29	0.27	0.71	0.48	0.24	0.19	0.066331	0.952091	ENSG00000258672		14	99691445	99693648	-	0	0	0	0	0	0	0	0	0			EB
ENSG00000037757	MRI1	19	13764522	13774282	+	13.44	12.73	13.7	14.43	12.02	15.1	10.24	10.79	12.89	0.0508373	0.869779	ENSG00000267633		19	13772118	13774118	-	5.39	1.4	0.82	0.07	6.69	0	2.79	6.94	3.71	-1.23488	0.468655	EB
ENSG00000038295	TLL1	4	165873237	166104457	+	0.03	0	0.06	0.04	0.06	0.95	0.63	0.24	0.29	-3.75163	0.000336903	ENSG00000252959	RNA5SP170	4	166053187	166053287	-	0	0	0	0	0	0	0	0	0			EB
ENSG00000038382	TRIO	5	14143342	14532128	+	30.62	29.23	28.08	24.54	17.2	59.58	104.09	21.64	18.1	-0.714732	0.298548	ENSG00000287581		5	14356886	14359285	-	0	0.07	0.04	0	0	0.12	0.25	0.05	0	-1.57487		EB
ENSG00000038427	VCAN	5	83471618	83582303	+	123.44	189.34	192.45	156.11	123.6	198.24	156.83	186.68	192.61	-0.148479	0.610636	ENSG00000249835	VCAN-AS1	5	83531352	83581320	-	21.15	19.4	29.65	44.8	22.74	6.14	0	11.34	22.3	1.03341	0.548694	EB
ENSG00000038532	CLEC16A	16	10944564	11182186	+	4.38	7.29	6.61	4.44	5.89	9.17	10.16	7.63	8.69	-0.64286	0.0231962	ENSG00000262020		16	11066496	11071102	-	0	0	0	0	0	0	0	0	0.13	-0.753249		EB
ENSG00000038532	CLEC16A	16	10944564	11182186	+	4.38	7.29	6.61	4.44	5.89	9.17	10.16	7.63	8.69	-0.64286	0.0231962	ENSG00000287121		16	11155298	11162818	-	0	0	0	0	0	0.12	0	0	0	-0.752098		EB
ENSG00000039068	CDH1	16	68737292	68835537	+	111.44	146.72	172.74	102.62	78.21	161.99	109.26	97.93	92.15	0.216176	0.551891	ENSG00000260798		16	68814330	68823526	-	0	0	0	0	0	0.23	0	0	0	-1.33314		EB
ENSG00000039123	MTREX	5	55307989	55425579	+	70.96	60.94	77.46	72.14	47.22	62.53	67.15	56.22	58.07	0.173791	0.353883	ENSG00000271410		5	55356308	55357523	-	0	0	0	0	0	0	0	0	0			EB
ENSG00000039523	RIPOR1	16	67518418	67546788	+	16.22	19.53	17.75	18.25	14.19	37.75	42.35	23.53	19.74	-0.694397	0.0669863	ENSG00000259945		16	67542123	67542963	-	0	0	0	0	0	0	0	0	0			EB
ENSG00000039523	RIPOR1	16	67518418	67546788	+	16.22	19.53	17.75	18.25	14.19	37.75	42.35	23.53	19.74	-0.694397	0.0669863	ENSG00000260894		16	67542304	67542572	-	0	0	0	0	0	0	0	0	0			EB
ENSG00000039523	RIPOR1	16	67518418	67546788	+	16.22	19.53	17.75	18.25	14.19	37.75	42.35	23.53	19.74	-0.694397	0.0669863	ENSG00000261396		16	67538557	67540106	-	0	0	0	0	0	0.19	0.32	0	0	-1.99421		EB
ENSG00000039560	RAI14	5	34656328	34832612	+	46.51	48.36	55.59	40.8	43.52	82.54	70.47	55.81	51.27	-0.43379	0.0882387	ENSG00000250234		5	34656412	34657250	-	0	0	0	0	0.31	0	0.9	0	0	-2.67991		EB
ENSG00000040531	CTNS	17	3636459	3663103	+	8.01	9.45	8.19	8.88	13.22	16.23	14.34	13.41	14.78	-0.839195	5.3e-07	ENSG00000262903		17	3655621	3658092	-	0.09	1.09	1.33	1.4	0.13	1.77	1.76	0.11	0.18	0.195138	0.916586	EB
ENSG00000041515	MYO16	13	108596152	109208005	+	0.06	0.16	0.31	0.11	0.08	0.57	0.15	0.03	0.02	-0.20879	0.906699	ENSG00000229938	MYO16-AS2	13	109101261	109101919	-	0	0	0	0	0	0	0	0	0			EB
ENSG00000041515	MYO16	13	108596152	109208005	+	0.06	0.16	0.31	0.11	0.08	0.57	0.15	0.03	0.02	-0.20879	0.906699	ENSG00000236242	MYO16-AS1	13	109163902	109201483	-	0	0	0	0.15	0	0	0	0	0	0.549159		EB
ENSG00000042832	TG	8	132866958	133134903	+	0	0	0.36	0	0.19	0	0.02	0	0	1.31928		ENSG00000155926	SLA	8	133036728	133102912	-	0.12	0.03	0.33	0	0.28	0.26	0.55	0.23	0.54	-1.55379	0.167181	EB
ENSG00000042832	TG	8	132866958	133134903	+	0	0	0.36	0	0.19	0	0.02	0	0	1.31928		ENSG00000240237		8	133002605	133003075	-	0	0	0	0	0	0	0	0	0			EB
ENSG00000042832	TG	8	132866958	133134903	+	0	0	0.36	0	0.19	0	0.02	0	0	1.31928		ENSG00000276961	MIR7848	8	133046481	133046581	-	0	0	0	0	0	0	0	0	0			EB
ENSG00000044115	CTNNA1	5	138610967	138935034	+	270.2	279.45	328.58	284.55	185.8	293.56	384.46	291.68	262.27	-0.0558608	0.869203	ENSG00000146006	LRRTM2	5	138868921	138875368	-	0.01	0.06	0.06	0	0.92	0.38	0.27	0.01	0.08	-3.88714	0.0219878	EB
ENSG00000044115	CTNNA1	5	138610967	138935034	+	270.2	279.45	328.58	284.55	185.8	293.56	384.46	291.68	262.27	-0.0558608	0.869203	ENSG00000253404		5	138744434	138753309	-	0.14	0	0.28	0	0.6	0.38	0	0	0.28	-1.39381		EB
ENSG00000044459	CNTLN	9	17134982	17503923	+	7.27	7.72	9.49	8.9	4.26	6.91	4.31	5.75	6.39	0.49929	0.0350478	ENSG00000224488	SAMM50P1	9	17447145	17448543	-	0	0	0	0	0	0	0	0	0			EB
ENSG00000044524	EPHA3	3	89107621	89482134	+	0.05	0.3	0.57	0.03	0.33	0.22	0.09	0.7	0.31	-0.609179	0.652564	ENSG00000285780		3	89283016	89314604	-	0	0	0	0	0	0	0	0	0			EB
ENSG00000046889	PREX2	8	67952046	68237032	+	12.37	11.5	12.99	12.94	6.39	10.33	6.66	6.1	9.86	0.569332	0.0212933	ENSG00000252210	Y_RNA	8	68223318	68223402	-	0	0	0	0	0	0	0	0	0			EB
ENSG00000046889	PREX2	8	67952046	68237032	+	12.37	11.5	12.99	12.94	6.39	10.33	6.66	6.1	9.86	0.569332	0.0212933	ENSG00000255206		8	68082204	68095081	-	0	0	0	0	0	0	0	0	0			EB
ENSG00000047578	KATNIP	16	27550133	27780369	+	5.61	6.82	8.4	6.11	6.96	7.96	7.28	4.67	5.72	-0.0577401	0.890999	ENSG00000201371	Y_RNA	16	27722284	27722392	-	0	0	0	0	0	0	0	0	0			EB
ENSG00000047578	KATNIP	16	27550133	27780369	+	5.61	6.82	8.4	6.11	6.96	7.96	7.28	4.67	5.72	-0.0577401	0.890999	ENSG00000261329		16	27678940	27718806	-	0.23	0.2	0.05	0.19	0.22	0.17	0.1	0.08	0.02	0.504037	0.751284	EB
ENSG00000047644	WWC3	X	10015254	10144474	+	13.51	13.36	17.93	12.68	16.56	16.27	14.68	13.82	16.08	-0.221669	0.390562	ENSG00000225076	WWC3-AS1	X	10024842	10038654	-	0	0	0	0	0	0	0.23	0	0	-1.28318		EB
ENSG00000048052	HDAC9	7	18086949	19002416	+	3.67	7.05	5.84	2.77	7	19.82	25.56	13.78	6.52	-1.66427	0.000998723	ENSG00000221393	MIR1302-6	7	18127220	18127309	-	0	0	0	0	0	0	0	0	0			EB
ENSG00000048052	HDAC9	7	18086949	19002416	+	3.67	7.05	5.84	2.77	7	19.82	25.56	13.78	6.52	-1.66427	0.000998723	ENSG00000222164	RN7SKP266	7	18807993	18808279	-	0	0	0	0	0	0	0	0	0			EB
ENSG00000048052	HDAC9	7	18086949	19002416	+	3.67	7.05	5.84	2.77	7	19.82	25.56	13.78	6.52	-1.66427	0.000998723	ENSG00000225000		7	18429062	18430738	-	0	0	0	0	0	0	0	0	0			EB
ENSG00000048052	HDAC9	7	18086949	19002416	+	3.67	7.05	5.84	2.77	7	19.82	25.56	13.78	6.52	-1.66427	0.000998723	ENSG00000226522	HDAC9-AS1	7	18892096	18899433	-	0	0	0	0	0	0	0	0	0			EB
ENSG00000048052	HDAC9	7	18086949	19002416	+	3.67	7.05	5.84	2.77	7	19.82	25.56	13.78	6.52	-1.66427	0.000998723	ENSG00000232492	NPM1P13	7	18948898	18949762	-	0	0	0	0	0	0	0	0	0			EB
ENSG00000048342	CC2D2A	4	15469865	15601552	+	8.28	9.58	9.14	9.62	6.18	7.82	7.2	10.71	7.52	0.123845	0.695853	ENSG00000249930		4	15492729	15492972	-	0	0.15	0	0	0	0	0	0	0			EB
ENSG00000048342	CC2D2A	4	15469865	15601552	+	8.28	9.58	9.14	9.62	6.18	7.82	7.2	10.71	7.52	0.123845	0.695853	ENSG00000273133		4	15563698	15564253	-	0	0	0	0.16	0	0	0.24	0.87	0.15	-2.57148		EB
ENSG00000048471	SNX29	16	11976734	12574287	+	2.19	1.75	2.76	1.8	1.85	2.41	4.26	2.91	2.1	-0.448989	0.248902	ENSG00000175604		16	12086746	12090302	-	0	0	0	0.04	0	0	0	0	0	0.497592		EB
ENSG00000048471	SNX29	16	11976734	12574287	+	2.19	1.75	2.76	1.8	1.85	2.41	4.26	2.91	2.1	-0.448989	0.248902	ENSG00000238685		16	12297197	12297323	-	0	0	0	0	0	0	0	0	0			EB
ENSG00000048471	SNX29	16	11976734	12574287	+	2.19	1.75	2.76	1.8	1.85	2.41	4.26	2.91	2.1	-0.448989	0.248902	ENSG00000259876		16	12556353	12557694	-	0	0	0	0	0	0	0	0	0			EB
ENSG00000048471	SNX29	16	11976734	12574287	+	2.19	1.75	2.76	1.8	1.85	2.41	4.26	2.91	2.1	-0.448989	0.248902	ENSG00000260488		16	11976851	11977850	-	0	0	0	0	0	0	0	0	0			EB
ENSG00000048471	SNX29	16	11976734	12574287	+	2.19	1.75	2.76	1.8	1.85	2.41	4.26	2.91	2.1	-0.448989	0.248902	ENSG00000261293		16	12093627	12095307	-	0	0	0	0	0	0	0	0	0			EB
ENSG00000048471	SNX29	16	11976734	12574287	+	2.19	1.75	2.76	1.8	1.85	2.41	4.26	2.91	2.1	-0.448989	0.248902	ENSG00000261394		16	12366982	12372582	-	0	0	0	0	0	0	0	0	0			EB
ENSG00000048740	CELF2	10	10798397	11336675	+	8.6	13.58	13.68	10.68	12.5	17.56	15.12	20.96	16.51	-0.605949	0.016609	ENSG00000181800	CELF2-AS1	10	11316833	11319884	-	0.09	0.05	0.17	0.7	0.04	0.16	0.17	0	0	1.62124	0.348661	EB
ENSG00000048740	CELF2	10	10798397	11336675	+	8.6	13.58	13.68	10.68	12.5	17.56	15.12	20.96	16.51	-0.605949	0.016609	ENSG00000228027		10	11010164	11011119	-	0	0	0	0	0	0	0	0	0			EB
ENSG00000048740	CELF2	10	10798397	11336675	+	8.6	13.58	13.68	10.68	12.5	17.56	15.12	20.96	16.51	-0.605949	0.016609	ENSG00000229206		10	11030334	11030868	-	0	0	0	0	0	0	0	0	0			EB
ENSG00000048740	CELF2	10	10798397	11336675	+	8.6	13.58	13.68	10.68	12.5	17.56	15.12	20.96	16.51	-0.605949	0.016609	ENSG00000229240	LINC00710	10	10917866	10952234	-	0	0	0	0.08	0.13	0	0	0.09	0	-0.969907		EB
ENSG00000048740	CELF2	10	10798397	11336675	+	8.6	13.58	13.68	10.68	12.5	17.56	15.12	20.96	16.51	-0.605949	0.016609	ENSG00000230322		10	11168922	11171376	-	0	0	0	0	0	0	0	0	0			EB
ENSG00000048740	CELF2	10	10798397	11336675	+	8.6	13.58	13.68	10.68	12.5	17.56	15.12	20.96	16.51	-0.605949	0.016609	ENSG00000237986	CELF2-AS2	10	11071541	11105773	-	0	0	0	0.14	0	0	0	0	0	1.38987		EB
ENSG00000048991	R3HDM1	2	135531455	135725270	+	28.56	33.08	36.09	25.08	18.63	30.55	30.17	29.85	31.86	0.0316729	0.92485	ENSG00000201308	RNU6-512P	2	135656477	135656579	-	0	0	0	0	0	0	0	0	0			EB
ENSG00000049246	PER3	1	7784291	7845177	+	7.37	2.95	4.77	4.55	2.1	2.41	2.13	3.91	1.35	0.946336	0.0389169	ENSG00000236266		1	7810242	7827342	-	0.58	0.11	0.22	0.23	0	0.29	0.29	0.13	0.34	0.195106	0.925763	EB
ENSG00000049323	LTBP1	2	32946953	33399509	+	18.75	22.17	17.54	39.78	22.74	17.72	17.44	41.02	33.36	-0.217675	0.709364	ENSG00000212204	RNA5SP91	2	33285769	33285887	-	0	0	0	0	0	0	0	0	0			EB
ENSG00000049323	LTBP1	2	32946953	33399509	+	18.75	22.17	17.54	39.78	22.74	17.72	17.44	41.02	33.36	-0.217675	0.709364	ENSG00000223951	H2ACP2	2	33056333	33063113	-	0	0	0	0	0	0	0	0	0			EB
ENSG00000049323	LTBP1	2	32946953	33399509	+	18.75	22.17	17.54	39.78	22.74	17.72	17.44	41.02	33.36	-0.217675	0.709364	ENSG00000285577		2	33274465	33281261	-	0.24	0.07	0.08	0.21	0	0.04	0.03	0	0.38	0.578585	0.8022	EB
ENSG00000049449	RCN1	11	32091074	32105722	+	156.89	172.05	111.77	153.82	192.44	211.7	161.02	179.34	185.34	-0.425954	0.106125	ENSG00000255252		11	32097143	32105091	-	0	0.2	0	0	0	0	0	0	0			EB
ENSG00000049540	ELN	7	74027789	74069907	+	1.76	1.84	1.17	0.89	1.09	2.18	2.02	1.39	1.67	-0.331395	0.535406	ENSG00000232415	ELN-AS1	7	74059576	74062284	-	0	0	0.16	0	0	0	0	0	0	0.55668		EB
ENSG00000049618	ARID1B	6	156776020	157210779	+	27.95	27.97	29.98	23.73	21.92	30.92	30.95	25.56	24.57	-0.0634581	0.805558	ENSG00000233044		6	157107727	157119706	-	0	0	0	0	0	0	0	0	0			EB
ENSG00000049618	ARID1B	6	156776020	157210779	+	27.95	27.97	29.98	23.73	21.92	30.92	30.95	25.56	24.57	-0.0634581	0.805558	ENSG00000270487		6	156780327	156780455	-	0	0	0	0	0	0	0	1.51	0	0.00721204		EB
ENSG00000049618	ARID1B	6	156776020	157210779	+	27.95	27.97	29.98	23.73	21.92	30.92	30.95	25.56	24.57	-0.0634581	0.805558	ENSG00000271551		6	156776360	156778422	-	0.41	0.9	0.92	0.06	0	0.42	0.33	0.07	0	1.65966	0.302662	EB
ENSG00000049618	ARID1B	6	156776020	157210779	+	27.95	27.97	29.98	23.73	21.92	30.92	30.95	25.56	24.57	-0.0634581	0.805558	ENSG00000271899	MIR4466	6	156779678	156779731	-	0	0	0	0	0	0	0	0	0			EB
ENSG00000049759	NEDD4L	18	58044226	58401540	+	58.98	56.55	57.37	52.81	60.48	67.33	74.08	56.72	43.06	-0.202764	0.502327	ENSG00000267396		18	58398663	58400082	-	0	0	0	0	0	0.55	1.1	0	0	-4.1989	0.252459	EB
ENSG00000049759	NEDD4L	18	58044226	58401540	+	58.98	56.55	57.37	52.81	60.48	67.33	74.08	56.72	43.06	-0.202764	0.502327	ENSG00000267743		18	58189834	58195696	-	0	0	0	0	0	0	0	0	0			EB
ENSG00000049769	PPP1R3F	X	49269793	49301461	+	3.6	1.83	4.94	6.07	2.63	2.34	3.9	1.29	2.68	0.55567	0.337856	ENSG00000286031		X	49279677	49281440	-	0.58	0	0.64	0.49	0	0	0	0	0	4.45278	0.0813784	EB
ENSG00000050438	SLC4A8	12	51391317	51515763	+	6.72	6.09	8.94	9.48	7.55	7.25	3.28	6.65	7.9	0.142037	0.78115	ENSG00000271065	SLC4A8-AS1	12	51421956	51424611	-	0	0.24	0.27	0	0	0	0	0	0	1.30679		EB
ENSG00000050555	LAMC3	9	131009174	131094473	+	14.63	9.89	19.56	19.63	15.77	10.72	6.54	7.65	10.78	0.48756	0.309836	ENSG00000252582		9	131021168	131021306	-	0	0	0	0	0	0	0	0	0			EB
ENSG00000052126	PLEKHA5	12	19129733	19376400	+	40.6	34.77	34.8	33.22	18.55	30.88	29.63	26.32	25.16	0.368414	0.0799473	ENSG00000240993	RN7SL459P	12	19176288	19176589	-	0	0	0	0	0	0	0	0	0			EB
ENSG00000052795	FNIP2	4	158769026	158908050	+	2.49	4.99	3.93	3.47	3.13	5.18	7.22	4.28	4.71	-0.487004	0.193748	ENSG00000206703	RNU6-128P	4	158794590	158794696	-	0	0	0	0	0	0	0	0	0			EB
ENSG00000052841	TTC17	11	43358920	43494933	+	58.56	46.76	47.97	57.29	12.12	32.94	31.17	18.04	18.33	1.15115	0.00035927	ENSG00000252355	RN7SKP287	11	43435132	43435397	-	1.26	0	0	0	0	0	0	0.44	0	1.49742		EB
ENSG00000052841	TTC17	11	43358920	43494933	+	58.56	46.76	47.97	57.29	12.12	32.94	31.17	18.04	18.33	1.15115	0.00035927	ENSG00000255340		11	43378882	43385671	-	0	0	0	0	0	0	0	0	0			EB
ENSG00000053747	LAMA3	18	23689453	23956222	+	1.11	1.85	2.35	0.88	1.97	1.54	0.79	2.25	0.77	-0.0280137	0.974968	ENSG00000267301	RPL23AP77	18	23709825	23710287	-	0	0.17	0.19	0	0	0	0	0	0	1.26605		EB
ENSG00000053918	KCNQ1	11	2444684	2849105	+	2.69	1.46	2.53	3.52	0.14	0.09	0.12	0	0.05	4.96115	1.5e-09	ENSG00000269821	KCNQ1OT1	11	2608328	2699994	-	0.01	0.01	0.03	0	0.05	0.07	0.07	0.02	0.04	-1.91207	0.00696013	EB
ENSG00000054118	THRAP3	1	36224432	36305357	+	68.88	80.84	87.72	71.77	63.41	84.18	92.72	86.86	93.5	-0.219476	0.262192	ENSG00000231849	UBE2V2P4	1	36241898	36242156	-	0	0	0	0	0	0	0	0	0			EB
ENSG00000054282	SDCCAG8	1	243256034	243500091	+	36.85	24.36	56.21	39.39	14.11	6.1	5.47	23.55	13.31	1.51976	0.00500788	ENSG00000224727	FCF1P7	1	243267257	243268119	-	0.15	0	0	0	0	0	0	0	0	0.552416		EB
ENSG00000054392	HHAT	1	210328252	210676296	+	0.56	0.72	0.31	1.74	1.66	1.02	1.04	2.05	1.23	-0.868816	0.203306	ENSG00000200972	RNU5A-8P	1	210374154	210374267	-	0	0	0	0	0	0	0	0	0			EB
ENSG00000054392	HHAT	1	210328252	210676296	+	0.56	0.72	0.31	1.74	1.66	1.02	1.04	2.05	1.23	-0.868816	0.203306	ENSG00000270936	BPNT2P1	1	210462345	210463012	-	0	0	0	0	0	0	0	0	0			EB
ENSG00000054392	HHAT	1	210328252	210676296	+	0.56	0.72	0.31	1.74	1.66	1.02	1.04	2.05	1.23	-0.868816	0.203306	ENSG00000287157		1	210386657	210394112	-	0	0	0	0	0	0	0	0	0			EB
ENSG00000054392	HHAT	1	210328252	210676296	+	0.56	0.72	0.31	1.74	1.66	1.02	1.04	2.05	1.23	-0.868816	0.203306	ENSG00000287354		1	210362861	210366948	-	0	0	0	0	0.13	0	0	0	0	-2.53374		EB
ENSG00000054611	TBC1D22A	22	46762617	47175699	+	10.15	10.99	15.48	12.47	15.75	17.09	15.89	16.62	14.62	-0.49387	0.0237617	ENSG00000278881		22	47115838	47117217	-	0.05	0.14	0	0	0	0.05	0.13	0	0	0.309905		EB
ENSG00000054611	TBC1D22A	22	46762617	47175699	+	10.15	10.99	15.48	12.47	15.75	17.09	15.89	16.62	14.62	-0.49387	0.0237617	ENSG00000280080	TBC1D22A-AS1	22	46914092	46916042	-	0	0.07	0	0.16	0	0	0.06	0.09	0.04	0.410706		EB
ENSG00000054654	SYNE2	14	63761899	64226433	+	33.54	29.23	37.67	33.65	20.49	14.61	9.27	27.13	22.74	0.710021	0.0833423	ENSG00000202182	Y_RNA	14	63848261	63848362	-	0	0	0	0	0	0	0	0	0			EB
ENSG00000054654	SYNE2	14	63761899	64226433	+	33.54	29.23	37.67	33.65	20.49	14.61	9.27	27.13	22.74	0.710021	0.0833423	ENSG00000221537	MIR548H1	14	64095024	64095125	-	0	0	0	0	0	0	0	0	0			EB
ENSG00000054967	RELT	11	73376399	73397474	+	3.59	4.57	3.98	6.32	1.75	7.86	11.56	2.24	2.16	-0.216426	0.813171	ENSG00000256928		11	73395559	73396436	-	1.52	0.55	0	0	0.97	0	0.2	0.1	0.76	0.305046	0.91208	EB
ENSG00000055044	NOP58	2	202265736	202303661	+	109.11	101.17	118.84	88.35	127.69	158.7	163.48	115.34	121.02	-0.497563	0.0251661	ENSG00000286223		2	202302122	202303614	-	2.59	1.86	1.99	1.35	0.35	0.56	0.37	0.19	0.48	2.20185	0.000232088	EB
ENSG00000055070	SZRD1	1	16352575	16398145	+	48.59	59.74	64.69	57.17	63.88	87.41	92.04	61.25	66.17	-0.466567	0.0354074	ENSG00000226457	RPL22P3	1	16369150	16369530	-	0.75	0	0.18	0	0	0	0	0	0.6	0.701116		EB
ENSG00000055163	CYFIP2	5	157266079	157395595	+	45.77	35.68	45.08	44	31.97	43.96	31.83	45.6	46.97	-0.00805315	0.980491	ENSG00000172568	FNDC9	5	157341598	157345677	-	0.04	0	0	0.11	0	0.02	0	0	0	1.12996		EB
ENSG00000055163	CYFIP2	5	157266079	157395595	+	45.77	35.68	45.08	44	31.97	43.96	31.83	45.6	46.97	-0.00805315	0.980491	ENSG00000248544		5	157375741	157384950	-	0.04	0.14	0.04	0.09	0.24	0.47	0.11	0	0.15	-1.62304	0.350885	EB
ENSG00000055163	CYFIP2	5	157266079	157395595	+	45.77	35.68	45.08	44	31.97	43.96	31.83	45.6	46.97	-0.00805315	0.980491	ENSG00000251405		5	157363382	157365501	-	0	0	0.07	0	0	0.07	0.06	0.04	0	-1.03665		EB
ENSG00000055208	TAB2	6	149218641	149411613	+	37.84	37.24	42.75	41.48	29.79	46.18	38.4	43.01	39.39	-0.0783433	0.710232	ENSG00000216265	FABP12P1	6	149304107	149304428	-	0	0	0	0	0	0	0	0	0			EB
ENSG00000055208	TAB2	6	149218641	149411613	+	37.84	37.24	42.75	41.48	29.79	46.18	38.4	43.01	39.39	-0.0783433	0.710232	ENSG00000225924	TAB2-AS1	6	149243299	149257551	-	0	0	0	0	0	0	0	0	0			EB
ENSG00000055211	GINM1	6	149566294	149591748	+	25.57	19.14	27.88	29.24	19.04	21.01	21.31	23.35	25.21	0.106162	0.719931	ENSG00000281021		6	149576089	149590864	-	0.22	0	0	0.11	0.16	0	0.09	0	0	0.775335		EB
ENSG00000055813	CCDC85A	2	56183990	56386172	+	0	0	0.05	0	0.05	0.05	0	0.02	0.07	-1.71954	0.531931	ENSG00000199395	RNA5SP93	2	56235217	56235330	-	0	0	0	0	0	0	0	0	0			EB
ENSG00000056736	IL17RB	3	53846568	53865794	+	6.37	6.34	2.96	4.01	2.62	5.62	6	1.25	2.55	0.371933	0.601358	ENSG00000271976		3	53858994	53861576	-	2.24	1.34	1.76	2.27	0.98	1.44	1.58	1.61	1.28	0.365366	0.375465	EB
ENSG00000056998	GYG2	X	2828822	2882820	+	29.51	30.78	34.82	40.63	54.98	36.06	17.18	42.27	52.18	-0.389379	0.441272	ENSG00000235483	GYG2-AS1	X	2852740	2853760	-	0	0	0	0.17	2.1	2.67	1.82	0.58	0.64	-5.09547	0.00123014	EB
ENSG00000057935	MTA3	2	42494569	42756947	+	131.94	137.79	154.43	128.7	69.36	67.74	45.97	82.25	109.78	0.774574	0.0133298	ENSG00000215263		2	42532766	42533442	-	0	0	0	0	0	0	0	0	0			EB
ENSG00000057935	MTA3	2	42494569	42756947	+	131.94	137.79	154.43	128.7	69.36	67.74	45.97	82.25	109.78	0.774574	0.0133298	ENSG00000226523		2	42680088	42680279	-	0	0	0	0	0	0	0	0	0			EB
ENSG00000058063	ATP11B	3	182793503	182921629	+	8.75	8.81	12.35	10.46	6.08	9.98	8.4	12.77	10.4	-0.0128135	0.975433	ENSG00000270554		3	182843521	182844619	-	0	0	0	0	0	0	0	0	0			EB
ENSG00000058091	CDK14	7	90466424	91210590	+	9.3	12.09	15.43	8.49	9.41	11.43	11.28	19.42	14.77	-0.329363	0.396036	ENSG00000223969		7	90590619	90597353	-	3.41	1.11	0.62	0.5	0.82	0.35	0.03	1.04	1.45	0.932223	0.509055	EB
ENSG00000058091	CDK14	7	90466424	91210590	+	9.3	12.09	15.43	8.49	9.41	11.43	11.28	19.42	14.77	-0.329363	0.396036	ENSG00000286411		7	91030149	91033725	-	0	0	0	0	0	0	0	0	0			EB
ENSG00000058453	CROCC	1	16740273	16972964	+	41.01	23.9	26.23	32.27	7.33	18.15	15.83	8.19	10.27	1.29505	0.000198958	ENSG00000186715	MST1L	1	16754910	16770237	-	7.37	3.46	5.36	17.84	0.07	1.29	0.41	0.91	0.92	3.50351	3.27e-07	EB
ENSG00000058453	CROCC	1	16740273	16972964	+	41.01	23.9	26.23	32.27	7.33	18.15	15.83	8.19	10.27	1.29505	0.000198958	ENSG00000223643		1	16851257	16853129	-	0.33	0	0	0	0	0	0	0	0	1.74203		EB
ENSG00000058453	CROCC	1	16740273	16972964	+	41.01	23.9	26.23	32.27	7.33	18.15	15.83	8.19	10.27	1.29505	0.000198958	ENSG00000238142		1	16887577	16889706	-	22.71	13.67	27.15	35.21	8.58	3.99	3.11	9.63	15.37	1.48823	0.0121662	EB
ENSG00000058453	CROCC	1	16740273	16972964	+	41.01	23.9	26.23	32.27	7.33	18.15	15.83	8.19	10.27	1.29505	0.000198958	ENSG00000263811	MIR3675	1	16858949	16859021	-	0	0	0	0	0	0	0	0	0			EB
ENSG00000058453	CROCC	1	16740273	16972964	+	41.01	23.9	26.23	32.27	7.33	18.15	15.83	8.19	10.27	1.29505	0.000198958	ENSG00000272426		1	16904339	16904776	-	0	0	0.2	0	0.28	0	0	0.23	0.19	-1.2951		EB
ENSG00000058668	ATP2B4	1	203626787	203744081	+	7.91	7.1	11.07	12.23	8.88	15.78	15.54	14.43	12.93	-0.591869	0.029693	ENSG00000236035	NSA2P1	1	203656969	203657760	-	0	0	0	0.1	0.14	0	0.24	0	0.12	-1.84063		EB
ENSG00000058673	ZC3H11A	1	203795623	203854999	+	44.54	40.3	51.07	58.66	16.36	41.91	40.38	20.73	20.14	0.720851	0.0543764	ENSG00000223505	RPL35AP5	1	203835585	203835912	-	0.31	0	0	0.31	0	0	0	0	0	1.40988		EB
ENSG00000058673	ZC3H11A	1	203795623	203854999	+	44.54	40.3	51.07	58.66	16.36	41.91	40.38	20.73	20.14	0.720851	0.0543764	ENSG00000227417		1	203805621	203806263	-	0	0	0.12	0	0	0.11	0	0	0	-0.0358118		EB
ENSG00000059122	FLYWCH1	16	2911931	2951208	+	17.81	14.9	25.77	21.48	17.76	12.65	12.87	22.87	16.44	0.152172	0.735922	ENSG00000262959	RPL23AP86	16	2922662	2923202	-	0	0	0	0	0	0	0	0	0			EB
ENSG00000060069	CTDP1	18	79679803	79754503	+	13.58	17.91	19.84	15.25	19.7	24.33	27.73	17.37	20.92	-0.507004	0.0400287	ENSG00000266901		18	79702721	79703651	-	0	0	0	0	0	0	0	0	0			EB
ENSG00000060237	WNK1	12	752579	911452	+	50.08	59.37	45.45	55.52	30.85	45.66	54.69	53.72	50.69	0.0706666	0.830565	ENSG00000285704		12	865288	867139	-	0	0.06	0	0.07	0.09	0	0	0.08	0.07	-0.62693		EB
ENSG00000060339	CCAR1	10	68721012	68792377	+	126.82	109.14	111.75	113.13	71	119.48	116.13	91.13	81.92	0.175061	0.510421	ENSG00000195401	Y_RNA	10	68735720	68735823	-	0	0	0	0	0	0	0	0	0			EB
ENSG00000060558	GNA15	19	3136033	3163749	+	0.1	0.06	0.16	0.03	0.28	0.26	0.23	0	0.06	-1.13403	0.451909	ENSG00000267551	GNA15-DT	19	3141576	3155175	-	0	0	0	0	0	0	0	0	0			EB
ENSG00000061936	SFSWAP	12	131711081	131799738	+	26.45	23.84	23.33	23.58	14	27.47	25.08	22.25	17.69	0.104707	0.751629	ENSG00000255933		12	131756966	131758047	-	0.37	0	0.12	0.51	0	0.22	0.1	0	0	1.75534		EB
ENSG00000061987	MON2	12	62466817	62600476	+	17.65	10.63	12.36	18.32	6.61	9.11	7.98	7.25	7.66	0.835209	0.00109097	ENSG00000202034	RNU6-399P	12	62545582	62545679	-	0	0	0	0	0	0	0	0	0			EB
ENSG00000061987	MON2	12	62466817	62600476	+	17.65	10.63	12.36	18.32	6.61	9.11	7.98	7.25	7.66	0.835209	0.00109097	ENSG00000257568		12	62482349	62484932	-	0	0	0	0	0	0	0	0	0			EB
ENSG00000062038	CDH3	16	68636189	68727468	+	79.04	90.76	103.81	82	75.54	88.55	67.77	64.44	62.44	0.198885	0.455565	ENSG00000260577		16	68644248	68646168	-	0.55	0.43	0.58	0.52	0.33	0.4	0.27	1.32	0.65	-0.300749	0.764914	EB
ENSG00000062038	CDH3	16	68636189	68727468	+	79.04	90.76	103.81	82	75.54	88.55	67.77	64.44	62.44	0.198885	0.455565	ENSG00000260860		16	68651056	68651948	-	0	0.15	0	0	0	0	0.14	0	0.09	-0.357033		EB
ENSG00000062096	ARSF	X	3041471	3112727	+	0	0	0	0	0.05	0.07	0	0	0.07	-2.73307		ENSG00000239228	RN7SL578P	X	3058220	3058502	-	0	0	0	0	0	0	0	0	0			EB
ENSG00000063169	BICRA	19	47608196	47703277	+	9.27	10.7	9.17	9.81	6.24	14.61	13.36	9.56	7.67	-0.159774	0.693484	ENSG00000269806	BICRA-AS1	19	47615699	47626395	-	0	0	0	0	0	0	0	0	0			EB
ENSG00000063169	BICRA	19	47608196	47703277	+	9.27	10.7	9.17	9.81	6.24	14.61	13.36	9.56	7.67	-0.159774	0.693484	ENSG00000278999		19	47661657	47663895	-	0.03	0	0	0.03	0	0	0	0	0	1.28323		EB
ENSG00000063244	U2AF2	19	55654146	55674716	+	155.81	195.06	171.42	232.06	214.95	357.34	345.2	160.85	207.76	-0.541359	0.12304	ENSG00000267523		19	55661901	55674715	-	8.11	12.56	10.36	17.08	1.53	8.26	8	0.54	0.75	1.58026	0.0860664	EB
ENSG00000063245	EPN1	19	55675226	55709858	+	83.86	115.68	128.31	122.58	155.36	160.59	154.5	134.56	141.55	-0.521635	0.0184433	ENSG00000267117		19	55694118	55694558	-	0	0.18	0	0	0	0.36	0	0	0	-0.586827		EB
ENSG00000063245	EPN1	19	55675226	55709858	+	83.86	115.68	128.31	122.58	155.36	160.59	154.5	134.56	141.55	-0.521635	0.0184433	ENSG00000267689		19	55705978	55706172	-	0	0	0	0	0	0	0	0	0			EB
ENSG00000063438	AHRR	5	321714	438291	+	0.58	0.39	0.67	1.32	0	0.3	0.64	0.31	0.2	1.22759	0.154631	ENSG00000214278		5	403731	404546	-	0	0	0	0	0	0	0	0	0			EB
ENSG00000063660	GPC1	2	240435663	240468076	+	16.75	17.09	16.05	17.65	19.33	46.34	20.68	36.11	21.66	-0.853651	0.0104291	ENSG00000218416		2	240449315	240456714	-	0.05	0.07	0	0	0.36	0.19	0.07	0.2	0	-2.66672	0.23387	EB
ENSG00000063761	ADCK1	14	77800109	77935014	+	11.33	13.42	9.84	12.02	9.81	9.33	7.5	12.51	15.63	-0.0103015	0.983477	ENSG00000199440	Y_RNA	14	77821030	77821142	-	0	0	0	0	0	0	0	0	0			EB
ENSG00000063978	RNF4	4	2462220	2625320	+	34.37	57.74	64.35	46.63	35.5	57.7	64.37	53.91	48.91	-0.132839	0.718928	ENSG00000206738	Y_RNA	4	2615124	2615224	-	0	0	0	0	0	0	0	0	0			EB
ENSG00000063978	RNF4	4	2462220	2625320	+	34.37	57.74	64.35	46.63	35.5	57.7	64.37	53.91	48.91	-0.132839	0.718928	ENSG00000248155		4	2607870	2608146	-	0	2.04	1.92	2.03	0.53	0	0.63	0.46	1.16	1.44415	0.43193	EB
ENSG00000063978	RNF4	4	2462220	2625320	+	34.37	57.74	64.35	46.63	35.5	57.7	64.37	53.91	48.91	-0.132839	0.718928	ENSG00000251229		4	2505081	2506279	-	0.09	0	0.42	0.18	0.12	0.08	0	0.1	0	1.46741		EB
ENSG00000064042	LIMCH1	4	41359607	41700044	+	4.04	4.81	3.38	3.82	6.81	16.83	6.1	23.98	15.58	-1.86376	1.97e-05	ENSG00000249216		4	41688858	41692797	-	0	0	0	0	0	0.54	0.16	0.23	0.39	-2.91285		EB
ENSG00000064042	LIMCH1	4	41359607	41700044	+	4.04	4.81	3.38	3.82	6.81	16.83	6.1	23.98	15.58	-1.86376	1.97e-05	ENSG00000287762		4	41608312	41612411	-	0	0	0.03	0	0	0	0	0	0.03	-0.0832767		EB
ENSG00000064225	ST3GAL6	3	98732236	98821201	+	5.25	4.75	4.03	4.21	2.24	4.28	3.97	5.25	4.09	0.112689	0.798395	ENSG00000206712	RNU6-26P	3	98804978	98805084	-	0	0	0	0	0	0	0	0	0			EB
ENSG00000064601	CTSA	20	45890144	45898949	+	31.43	36.24	29.46	43.35	30.78	35.88	37.26	32.97	31.67	-0.0435291	0.890888	ENSG00000271984		20	45892694	45893419	-	0.94	1.46	0.87	1.73	0	0.94	0.57	0	1.44	0.953063	0.49715	EB
ENSG00000064652	SNX24	5	122843439	123029354	+	20.53	20.66	17.19	25.12	12.85	15.6	14.64	25.92	22.1	0.101172	0.818889	ENSG00000263432	RN7SL689P	5	123022487	123022783	-	0	0.61	0.34	0.73	0	0	0	0	1.58	0.314861		EB
ENSG00000064655	EYA2	20	46894624	47188844	+	1.05	0.88	1.59	0.7	1.24	1.82	2.36	1.16	1.24	-0.685087	0.181757	ENSG00000215450		20	47160838	47161700	-	0	0	0	0	0	0	0	0	0			EB
ENSG00000064655	EYA2	20	46894624	47188844	+	1.05	0.88	1.59	0.7	1.24	1.82	2.36	1.16	1.24	-0.685087	0.181757	ENSG00000236028		20	46901143	46901726	-	0	0	0	0	0	0	0	0	0			EB
ENSG00000064666	CNN2	19	1026586	1039068	+	260.77	328	384.69	256.84	415.82	605.8	837.08	385.49	321.62	-0.837287	0.0222951	ENSG00000279753		19	1038727	1039064	-	35.69	20.87	0	53.95	68.32	0	0	0	0	0.704949	0.903867	EB
ENSG00000064692	SNCAIP	5	122311354	122464219	+	2.63	4.54	4.8	4.12	0.84	2.24	5.55	3.24	2.27	0.416054	0.519882	ENSG00000249621		5	122321291	122323358	-	0	0	0	0	0	0	0	0	0			EB
ENSG00000064692	SNCAIP	5	122311354	122464219	+	2.63	4.54	4.8	4.12	0.84	2.24	5.55	3.24	2.27	0.416054	0.519882	ENSG00000249916		5	122369762	122383568	-	0	0	0	0	0	0	0.23	0.53	0.22	-3.04147		EB
ENSG00000064763	FAR2	12	29149103	29340980	+	14.25	14.24	22.28	17.13	8.68	27.34	16.54	12.59	10.51	0.0852843	0.879773	ENSG00000257176		12	29277955	29317848	-	0.19	0.03	0.07	0.22	0.07	0.03	0.07	0.04	0.06	1.08946	0.44665	EB
ENSG00000064763	FAR2	12	29149103	29340980	+	14.25	14.24	22.28	17.13	8.68	27.34	16.54	12.59	10.51	0.0852843	0.879773	ENSG00000273680		12	29332733	29333383	-	0	0.98	1.97	0.91	0.18	0.23	0.69	0.44	0.12	1.40296	0.347331	EB
ENSG00000064763	FAR2	12	29149103	29340980	+	14.25	14.24	22.28	17.13	8.68	27.34	16.54	12.59	10.51	0.0852843	0.879773	ENSG00000274315		12	29331434	29331936	-	0.52	0.45	0.34	0.71	0.24	0.61	0	0.39	0.66	0.329434	0.863754	EB
ENSG00000064763	FAR2	12	29149103	29340980	+	14.25	14.24	22.28	17.13	8.68	27.34	16.54	12.59	10.51	0.0852843	0.879773	ENSG00000275278		12	29156448	29156991	-	0.32	0	0	0	0	0	0	0	0	1.34254		EB
ENSG00000064763	FAR2	12	29149103	29340980	+	14.25	14.24	22.28	17.13	8.68	27.34	16.54	12.59	10.51	0.0852843	0.879773	ENSG00000275476		12	29277397	29277882	-	0	0.31	0.35	0	0	0.16	0.14	0	0	1.07403		EB
ENSG00000064999	ANKS1A	6	34889255	35091406	+	11.24	14.38	15.71	12.83	9.69	15.22	15.91	11.49	13.33	-0.0505844	0.870263	ENSG00000273870		6	35070871	35071049	-	0	0	0	2.71	0	0	0	0	0	2.22483		EB
ENSG00000064999	ANKS1A	6	34889255	35091406	+	11.24	14.38	15.71	12.83	9.69	15.22	15.91	11.49	13.33	-0.0505844	0.870263	ENSG00000286550		6	35041116	35058015	-	0.08	0.42	0	0	0	0	0	0.09	0	2.3822		EB
ENSG00000065029	ZNF76	6	35258909	35295985	+	21.77	13.56	17.55	28.47	8.49	17.57	17.87	6.76	9.59	0.667393	0.141595	ENSG00000217004		6	35279177	35279819	-	0	0	0	0	0	0	0	0	0			EB
ENSG00000065135	GNAI3	1	109548615	109600195	+	17.82	20.47	26.35	20.4	25.38	26.67	28.72	29.79	28.05	-0.492914	0.00799061	ENSG00000206832	RNU6V	1	109591534	109591640	-	0	0	0	0	0	0	0	0	0			EB
ENSG00000065150	IPO5	13	97953658	98024296	+	202.1	236.02	239.65	174.93	187.98	243.76	254.21	303.81	324.58	-0.396914	0.112566	ENSG00000232217	FTLP8	13	97986950	97987216	-	0	0	0	0	0	0	0	0	0			EB
ENSG00000065320	NTN1	17	9021510	9244000	+	3.02	2.69	3.95	6.94	4.7	5.63	4.43	6.06	4.57	-0.404291	0.336787	ENSG00000262966		17	9171068	9179118	-	0	0	0	0.03	0	0	0.01	0	0	0.696323		EB
ENSG00000065325	GLP2R	17	9822206	9892099	+	0	0	0	0	0	0	0	0	0			ENSG00000265593	NPM1P45	17	9852748	9853306	-	0	0	0	0.16	0	0	0	0	0	0.552262		EB
ENSG00000065491	TBC1D22B	6	37257772	37332970	+	13.32	13.01	13.52	14.57	8.45	9.54	9.96	12.43	13.54	0.23567	0.360914	ENSG00000275550		6	37295584	37295742	-	0	0	0	1.19	0	0.76	0.67	0	0	-0.175938		EB
ENSG00000065491	TBC1D22B	6	37257772	37332970	+	13.32	13.01	13.52	14.57	8.45	9.54	9.96	12.43	13.54	0.23567	0.360914	ENSG00000286672		6	37301210	37305176	-	0.11	0.03	0	0	0.1	0	0	0.04	0	0.184119		EB
ENSG00000065526	SPEN	1	15836095	15940456	+	25.13	21.48	19.52	25.01	12.2	16.65	19.18	13.28	15.89	0.467882	0.0367979	ENSG00000270620		1	15917698	15917908	-	0	0	0	0	0	0	0	0	0			EB
ENSG00000065548	ZC3H15	2	186486253	186509361	+	68.92	77.38	80.61	63.04	70.53	92.34	100.65	74.27	87.18	-0.327882	0.10187	ENSG00000224323	DPRXP1	2	186488624	186489083	-	0	0	0	0	0	0	0	0	0			EB
ENSG00000065559	MAP2K4	17	12020829	12143830	+	17.35	23.62	21.94	20.73	19.4	36.08	27.7	23.32	24.82	-0.418659	0.0804759	ENSG00000252707	RNU11-2P	17	12036496	12036637	-	0	0	0	0	0	0	0	0	0			EB
ENSG00000065613	SLK	10	103967140	104029233	+	10.45	14.09	14.85	16.39	9.83	18.02	16.88	15.37	14.91	-0.197587	0.489009	ENSG00000266754	RN7SL524P	10	103974515	103974814	-	0.37	0.3	1.06	0	0.46	0	0	0	0	2.07916		EB
ENSG00000065665	SEC61A2	10	12129637	12169961	+	14.6	11.67	10.9	17.95	9.89	13.44	11.17	9.6	14.42	0.139301	0.708928	ENSG00000265653	MIR548AK	10	12130760	12130816	-	0	0	0	0	0	0	0	0	0			EB
ENSG00000065802	ASB1	2	238426742	238452250	+	19.5	20.5	21.96	24.26	27.23	30.98	25.62	20.01	22.43	-0.337737	0.192301	ENSG00000229915		2	238427077	238427729	-	0	0.17	0	0	0	0.17	0.15	0	0	-0.562355		EB
ENSG00000065882	TBC1D1	4	37891084	38139175	+	112.07	111.67	130.93	116.56	121.05	88.44	69.37	122.84	109.23	0.0816197	0.848478	ENSG00000249649	MRPS33P2	4	38006784	38007105	-	0	0	0	0	0	0	0	0	0			EB
ENSG00000065882	TBC1D1	4	37891084	38139175	+	112.07	111.67	130.93	116.56	121.05	88.44	69.37	122.84	109.23	0.0816197	0.848478	ENSG00000251332	PSME2P4	4	37995494	37996203	-	0	0.2	0	0	0.16	0.31	0.09	0.4	0.22	-2.20714		EB
ENSG00000065911	MTHFD2	2	74186172	74217565	+	222.24	237.44	233.89	195.39	140.62	219.99	179.48	264.35	278.54	-0.0516426	0.893378	ENSG00000279070		2	74196698	74198560	-	0.16	0	0.15	0	0.06	0.15	0	0.09	0.12	-0.17349	0.951259	EB
ENSG00000066027	PPP2R5A	1	212285410	212361853	+	19.71	22.25	28.02	30.89	22.66	24.88	19.86	24.43	30.1	-0.0614503	0.862366	ENSG00000225338	RPL23AP18	1	212309051	212309518	-	0.57	0.33	0	0.44	0	0.17	0.15	0.43	0.36	0.47564		EB
ENSG00000066027	PPP2R5A	1	212285410	212361853	+	19.71	22.25	28.02	30.89	22.66	24.88	19.86	24.43	30.1	-0.0614503	0.862366	ENSG00000234915		1	212299495	212331713	-	0	0	0	0	0	0	0	0	0			EB
ENSG00000066032	CTNNA2	2	79185231	80648861	+	3.25	1.56	2.21	2.84	0.82	1.12	1.04	0.51	0.56	1.50243	0.000375373	ENSG00000162951	LRRTM1	2	80288351	80304752	-	0.42	5.98	4.8	0.75	0.94	1.34	0.96	0.04	0.1	2.01408	0.0860467	EB
ENSG00000066032	CTNNA2	2	79185231	80648861	+	3.25	1.56	2.21	2.84	0.82	1.12	1.04	0.51	0.56	1.50243	0.000375373	ENSG00000223427	RBM7P1	2	80162428	80163135	-	0.24	0	0.46	0.57	0	0.94	1.02	0.65	0.22	-0.939205	0.591994	EB
ENSG00000066032	CTNNA2	2	79185231	80648861	+	3.25	1.56	2.21	2.84	0.82	1.12	1.04	0.51	0.56	1.50243	0.000375373	ENSG00000224731		2	80028012	80030551	-	0	0	0	0	0	0	0	0	0			EB
ENSG00000066032	CTNNA2	2	79185231	80648861	+	3.25	1.56	2.21	2.84	0.82	1.12	1.04	0.51	0.56	1.50243	0.000375373	ENSG00000229385	CTNNA2-AS1	2	79492704	79513900	-	0	0.03	0.04	0	0	0.05	0	0	0.04	-0.112351		EB
ENSG00000066032	CTNNA2	2	79185231	80648861	+	3.25	1.56	2.21	2.84	0.82	1.12	1.04	0.51	0.56	1.50243	0.000375373	ENSG00000230237	GNA13P1	2	79573764	79575593	-	0.14	0	0	0	0	0	0	0	0	0.548046		EB
ENSG00000066032	CTNNA2	2	79185231	80648861	+	3.25	1.56	2.21	2.84	0.82	1.12	1.04	0.51	0.56	1.50243	0.000375373	ENSG00000237031		2	80572681	80618777	-	0	0	0	0	0	0	0	0	0			EB
ENSG00000066032	CTNNA2	2	79185231	80648861	+	3.25	1.56	2.21	2.84	0.82	1.12	1.04	0.51	0.56	1.50243	0.000375373	ENSG00000252031	RNU6-561P	2	79636862	79636963	-	0	0	0	0	0	0	0	0	0			EB
ENSG00000066032	CTNNA2	2	79185231	80648861	+	3.25	1.56	2.21	2.84	0.82	1.12	1.04	0.51	0.56	1.50243	0.000375373	ENSG00000266436	MIR4264	2	79649294	79649359	-	0	0	0	0	0	0	0	0	0			EB
ENSG00000066032	CTNNA2	2	79185231	80648861	+	3.25	1.56	2.21	2.84	0.82	1.12	1.04	0.51	0.56	1.50243	0.000375373	ENSG00000276917	MIR8080	2	79866495	79866583	-	0	0	0	0	0	0	0	0	0			EB
ENSG00000066032	CTNNA2	2	79185231	80648861	+	3.25	1.56	2.21	2.84	0.82	1.12	1.04	0.51	0.56	1.50243	0.000375373	ENSG00000277171		2	79547151	79548128	-	0	0	0	0	0	0	0	0	0			EB
ENSG00000066032	CTNNA2	2	79185231	80648861	+	3.25	1.56	2.21	2.84	0.82	1.12	1.04	0.51	0.56	1.50243	0.000375373	ENSG00000286227		2	79269905	79292878	-	0	0	0	0	0	0	0	0	0			EB
ENSG00000066405	CLDN18	3	137998735	138033655	+	2.53	0.15	0.46	11.13	0.47	0.66	1.57	0.28	0.72	2.16923	0.139091	ENSG00000272609		3	138004649	138005122	-	0	0	0	0	0	0	0	0	0			EB
ENSG00000066855	MTFR1	8	65644734	65771261	+	24.59	25.1	28.41	31.23	13.64	17.61	17.37	26.31	28.32	0.307826	0.365905	ENSG00000272155		8	65714334	65714778	-	0	0	0	0	0	0	0	0	0			EB
ENSG00000067141	NEO1	15	73051710	73305205	+	21.06	28.83	24.94	28.05	30.65	33.61	22.79	29.69	27.4	-0.274127	0.320317	ENSG00000259440	NPM1P43	15	73161779	73162928	-	0	0	0	0	0.14	0.09	0.08	0	0	-1.85218		EB
ENSG00000067141	NEO1	15	73051710	73305205	+	21.06	28.83	24.94	28.05	30.65	33.61	22.79	29.69	27.4	-0.274127	0.320317	ENSG00000259528		15	73255334	73256109	-	0	0	0.16	0	0	0	0	0	0	0.556854		EB
ENSG00000067141	NEO1	15	73051710	73305205	+	21.06	28.83	24.94	28.05	30.65	33.61	22.79	29.69	27.4	-0.274127	0.320317	ENSG00000259691	FKBP1AP2	15	73143236	73143518	-	0	0	0	0	0	0	0	0	0			EB
ENSG00000067533	RRP15	1	218285293	218337983	+	21.63	30.79	23.12	17.86	32.29	37.07	30.49	29.03	32.47	-0.569556	0.030049	ENSG00000229016		1	218301262	218301972	-	0	0	0	0	0	0	0	0	0			EB
ENSG00000067596	DHX8	17	43483865	43610338	+	18.12	22.12	21.43	21.15	26.75	26.01	30.73	28.05	26.5	-0.523317	0.00332974	ENSG00000175832	ETV4	17	43527844	43579620	-	53	92.93	93.15	60.99	119.49	141.96	99.37	66.62	70.22	-0.524572	0.207368	EB
ENSG00000067596	DHX8	17	43483865	43610338	+	18.12	22.12	21.43	21.15	26.75	26.01	30.73	28.05	26.5	-0.523317	0.00332974	ENSG00000278109	Metazoa_SRP	17	43607436	43607723	-	0	0	0	0	0	0	0	0	0			EB
ENSG00000067606	PRKCZ	1	2050411	2185395	+	27.61	25.79	30.42	37.79	23.79	17.91	15.78	28.29	26.59	0.3188	0.386002	ENSG00000182873	PRKCZ-AS1	1	2181794	2184389	-	2.87	3.33	2.41	3.05	1.39	2.01	4.09	1.06	0.84	0.531505	0.466202	EB
ENSG00000067606	PRKCZ	1	2050411	2185395	+	27.61	25.79	30.42	37.79	23.79	17.91	15.78	28.29	26.59	0.3188	0.386002	ENSG00000271806		1	2141084	2145279	-	0.02	0.09	0	0.09	0	0.03	0.07	0.02	0	0.874372	0.728829	EB
ENSG00000067704	IARS2	1	220094132	220148041	+	54.49	66.22	63.87	59.66	40.99	51.3	46.29	62.49	67.69	0.0864723	0.776478	ENSG00000207590	MIR215	1	220117853	220117962	-	0	0	0	0	0	0	0	0	0			EB
ENSG00000067704	IARS2	1	220094132	220148041	+	54.49	66.22	63.87	59.66	40.99	51.3	46.29	62.49	67.69	0.0864723	0.776478	ENSG00000207624	MIR194-1	1	220118157	220118241	-	0	0	0	0	0	0	0	0	0			EB
ENSG00000067704	IARS2	1	220094132	220148041	+	54.49	66.22	63.87	59.66	40.99	51.3	46.29	62.49	67.69	0.0864723	0.776478	ENSG00000232134	RPS15AP12	1	220143964	220144351	-	0.62	0	0	0	0	0	0.38	0.31	0.87	-0.816412		EB
ENSG00000067715	SYT1	12	78863993	79452008	+	9.15	15.26	15.52	13.71	6.88	8.4	14.68	9.47	8.32	0.388578	0.283034	ENSG00000257191		12	78960258	79045644	-	0	0.1	0	0	0	0	0	0	0	0.534078		EB
ENSG00000067798	NAV3	12	77324641	78213010	+	0.94	1.15	2.03	0.51	0.86	19.62	30.84	2.36	1.46	-3.30077	0.0107796	ENSG00000257220	PRXL2AP1	12	78130337	78131004	-	0	0	0	0	0	0	0	0	0			EB
ENSG00000067798	NAV3	12	77324641	78213010	+	0.94	1.15	2.03	0.51	0.86	19.62	30.84	2.36	1.46	-3.30077	0.0107796	ENSG00000258225		12	78052181	78091737	-	0	0	0	0	0	0	0	0	0			EB
ENSG00000068305	MEF2A	15	99565417	99716466	+	7.56	9.26	11.72	10.29	6.33	12.98	10.35	8.26	8.35	-0.0255911	0.949255	ENSG00000201724	Y_RNA	15	99681786	99681877	-	0	0	0	0	0	0	0	0	0			EB
ENSG00000068489	PRR11	17	59155732	59206709	+	23.67	44.7	45.09	33.66	35.92	26.56	24.87	44.24	44.73	-0.0594143	0.911414	ENSG00000265415		17	59202677	59203829	-	1.68	10.11	1.9	0.26	7.67	5.03	6.94	23.47	14.86	-1.81921	0.0758503	EB
ENSG00000068489	PRR11	17	59155732	59206709	+	23.67	44.7	45.09	33.66	35.92	26.56	24.87	44.24	44.73	-0.0594143	0.911414	ENSG00000266537	SPDYE22P	17	59174983	59181787	-	0	0	0	0	0	0	0	0	0			EB
ENSG00000068650	ATP11A	13	112690038	112887168	+	22.71	20.58	21.57	20.16	8.43	18.09	12.79	11	12.33	0.680017	0.00342704	ENSG00000232684	ATP11A-AS1	13	112745449	112754693	-	0	0	0	0	0	0.03	0	0	0	-0.802706		EB
ENSG00000068724	TTC7A	2	46916157	47076137	+	5.03	7.91	7.93	7.81	6.36	11.4	14.31	10.47	9.98	-0.641754	0.0312404	ENSG00000233845		2	47035279	47040524	-	0	0	0	0	0	0	0	0	0			EB
ENSG00000068724	TTC7A	2	46916157	47076137	+	5.03	7.91	7.93	7.81	6.36	11.4	14.31	10.47	9.98	-0.641754	0.0312404	ENSG00000272814		2	46956615	46956888	-	0	0	0	0	0	0	0	0	0			EB
ENSG00000068781	STON1-GTF2A1L	2	48529925	48776517	+	0.97	6.13	2.59	1	17.72	0.59	0.47	23.08	11.3	-2.12835	0.102932	ENSG00000138039	LHCGR	2	48686774	48755730	-	0.18	0.73	0.2	0	0.4	0.25	0.03	1.48	0.62	-1.06778	0.50349	EB
ENSG00000068781	STON1-GTF2A1L	2	48529925	48776517	+	0.97	6.13	2.59	1	17.72	0.59	0.47	23.08	11.3	-2.12835	0.102932	ENSG00000239995	TPT1P11	2	48632856	48633353	-	0	0	0	0	0	0	0	0	0			EB
ENSG00000068781	STON1-GTF2A1L	2	48529925	48776517	+	0.97	6.13	2.59	1	17.72	0.59	0.47	23.08	11.3	-2.12835	0.102932	ENSG00000279956		2	48632291	48755724	-	0	0.04	0	0.04	0	0	0	0	0.05	0.62497		EB
ENSG00000069020	MAST4	5	66596361	67169595	+	2.32	1.26	1.45	2.16	1.24	2.4	4.66	2.07	1.61	-0.501255	0.363136	ENSG00000229666	MAST4-AS1	5	67001383	67003953	-	1.45	1.07	0.4	0.64	0.87	0.19	0.33	0.48	0.9	0.605903	0.613104	EB
ENSG00000069206	ADAM7	8	24440930	24526970	+	0	0	0	0	0	0	0	0	0			ENSG00000253643		8	24490312	24514856	-	0	0	0	0	0	0	0	0	0			EB
ENSG00000069849	ATP1B3	3	141876124	141926549	+	342.68	271.72	285.11	242.36	257.36	171.19	187.78	386.59	359.12	-0.0416982	0.940564	ENSG00000200389	RNU6-509P	3	141902924	141903030	-	0	0	0	0	0	0	0	0	0			EB
ENSG00000069849	ATP1B3	3	141876124	141926549	+	342.68	271.72	285.11	242.36	257.36	171.19	187.78	386.59	359.12	-0.0416982	0.940564	ENSG00000244124	ATP1B3-AS1	3	141918252	141919021	-	1.27	0.44	0.49	2.08	0.34	0.22	0.19	0.28	0.23	2.01031	0.196144	EB
ENSG00000069943	PIGB	15	55318960	55355648	+	7.67	6.82	6.36	8.41	4.48	3.18	2.76	8.23	5.69	0.48141	0.339334	ENSG00000274765		15	55343141	55343575	-	0	0	0	0	0	0	0.16	0.23	0	-1.2797		EB
ENSG00000069943	PIGB	15	55318960	55355648	+	7.67	6.82	6.36	8.41	4.48	3.18	2.76	8.23	5.69	0.48141	0.339334	ENSG00000277548		15	55346347	55346752	-	0.46	0.2	0	0.23	0	0.2	0	0	0	1.7668		EB
ENSG00000069956	MAPK6	15	51952106	52067375	+	42.4	51.74	59.86	47.42	47.8	70.5	71.83	70.47	62.62	-0.45764	0.0155528	ENSG00000259438	MAPK6-DT	15	52010999	52019095	-	0.28	0.39	0.44	0	0.13	0.17	0.22	0.11	0.09	0.869551	0.640004	EB
ENSG00000069956	MAPK6	15	51952106	52067375	+	42.4	51.74	59.86	47.42	47.8	70.5	71.83	70.47	62.62	-0.45764	0.0155528	ENSG00000274528		15	52017167	52018032	-	0.82	0.47	0.62	0.56	0.39	0.5	0.22	0.85	0.71	0.138227	0.912736	EB
ENSG00000070269	TMEM260	14	56488354	56650606	+	10.58	10.5	11.89	10	4.13	8.13	10.05	6.44	5.75	0.552093	0.07235	ENSG00000258428		14	56633244	56648658	-	0.47	0	0	0	0	0	0	0	0	1.40783		EB
ENSG00000070501	POLB	8	42338454	42371808	+	41.46	40.7	37.29	43.43	30.86	35.86	36.66	44.12	45.65	-0.0214079	0.945863	ENSG00000240395	RPL5P23	8	42341767	42342634	-	1.55	2.23	1.24	0.84	0.13	0.58	0.19	1.39	0.71	1.21172	0.197053	EB
ENSG00000070601	FRMPD1	9	37650954	37746904	+	0.16	0.1	0.34	0.06	0.06	0.07	0.18	0.2	0.1	0.115049	0.936559	ENSG00000201287	RN7SKP171	9	37661747	37662049	-	0	0	0	0	0	0	0	0	0			EB
ENSG00000070831	CDC42	1	22025511	22101360	+	148.78	188.31	188.16	181.99	286.54	286.69	252.37	316.27	299.64	-0.816503	4.46e-06	ENSG00000271428	MPHOSPH6P1	1	22068340	22068827	-	0	0	0	0	0.25	0	0	0	0	-0.733254		EB
ENSG00000070831	CDC42	1	22025511	22101360	+	148.78	188.31	188.16	181.99	286.54	286.69	252.37	316.27	299.64	-0.816503	4.46e-06	ENSG00000285752	CDC42-AS1	1	22028317	22052927	-	2.34	1.83	1.72	1.62	0.2	0.73	0.55	0.53	0.25	1.93967	1.58e-05	EB
ENSG00000071051	NCK2	2	105744912	105894274	+	29.56	49.28	41.12	40.03	44.13	55.55	51.88	39.76	43.03	-0.332817	0.217042	ENSG00000235522		2	105846534	105857177	-	1.01	1.33	1.78	1.37	0.95	0.48	1.31	0.94	1.71	0.317668	0.767435	EB
ENSG00000071205	ARHGAP10	4	147732063	148072776	+	9.57	12.55	13.38	8.78	12.93	15.76	22.57	24.1	20.72	-0.892581	0.00129364	ENSG00000252951	RNA5SP165	4	147745303	147745417	-	0	0	0	0	0	0	0	0	0			EB
ENSG00000071205	ARHGAP10	4	147732063	148072776	+	9.57	12.55	13.38	8.78	12.93	15.76	22.57	24.1	20.72	-0.892581	0.00129364	ENSG00000270387		4	147916529	147917386	-	0.09	0	0	0	0	0	0	0	0	0.524004		EB
ENSG00000071246	VASH1	14	76761468	76783015	+	2.11	1.32	2.12	1.2	1.2	1.66	1.32	2.03	1.92	-0.045376	0.930257	ENSG00000259081		14	76774284	76781518	-	0.25	0	0	0	0	0	0.31	0.07	0	-0.571014		EB
ENSG00000071539	TRIP13	5	892884	919357	+	35.65	36.39	37.8	29.34	26.98	44.67	46.49	33.32	34.66	-0.187764	0.494863	ENSG00000287600		5	904319	912587	-	0.05	0.24	0.07	0.08	0	0.02	0.1	0	0	1.94754	0.325302	EB
ENSG00000071909	MYO3B	2	170178145	170655171	+	0.14	0.19	0.39	0.91	0.41	0.59	0.37	0.8	0.3	-0.396394	0.676581	ENSG00000214821	HMGB1P4	2	170601662	170602228	-	0.15	0	0	0	0	0	0.12	0	0	-0.0260207		EB
ENSG00000071909	MYO3B	2	170178145	170655171	+	0.14	0.19	0.39	0.91	0.41	0.59	0.37	0.8	0.3	-0.396394	0.676581	ENSG00000231898	MYO3B-AS1	2	170332085	170408564	-	0	0	0	0	0	0	0	0	0			EB
ENSG00000072134	EPN2	17	19215615	19336715	+	19.43	23.35	27.33	17.87	9.74	22.89	23.59	12.68	16.3	0.286089	0.469187	ENSG00000235397	EPN2-AS1	17	19296596	19306261	-	0	0	0	0	0	0	0	0	0.06	-0.787842		EB
ENSG00000072210	ALDH3A2	17	19648136	19685760	+	105.6	167.74	126.81	113.17	99.36	175.5	117.72	208.81	210.37	-0.424659	0.239071	ENSG00000264932		17	19649373	19649935	-	0.76	0.26	0.29	0.62	0	0.67	0.12	0.17	0.14	1.02013	0.576701	EB
ENSG00000072210	ALDH3A2	17	19648136	19685760	+	105.6	167.74	126.81	113.17	99.36	175.5	117.72	208.81	210.37	-0.424659	0.239071	ENSG00000275982	Y_RNA	17	19649494	19649587	-	0	0	0	0	0	0	0	0	0			EB
ENSG00000072415	MPP5	14	67240713	67336061	+	10.85	13.36	14.81	12.88	8.56	17.1	14.93	15.7	14.65	-0.217563	0.430778	ENSG00000286319		14	67283749	67294073	-	0	0.06	0	0.04	0.05	0	0	0	0	1.17379		EB
ENSG00000072518	MARK2	11	63838928	63911020	+	21.11	26.12	24.98	20.57	20.11	34.12	32.46	18.71	20.79	-0.213777	0.534044	ENSG00000202089	RNU6-1306P	11	63882587	63882685	-	0	0	0	0	0	0	0	0	0			EB
ENSG00000072657	TRHDE	12	72087266	72670758	+	1.01	1.35	1.56	0.8	1.02	0.61	0.88	0.52	0.99	0.425277	0.39435	ENSG00000236333	TRHDE-AS1	12	72249964	72276954	-	1.82	1.47	2.25	1.18	0.18	0.31	0.5	0.1	0.5	2.30404	5.7e-06	EB
ENSG00000072657	TRHDE	12	72087266	72670758	+	1.01	1.35	1.56	0.8	1.02	0.61	0.88	0.52	0.99	0.425277	0.39435	ENSG00000257287	H3P35	12	72431722	72432075	-	0	0	0	0	0	0	0	0	0			EB
ENSG00000072694	FCGR2B	1	161663147	161678654	+	0	0	0.04	0.02	0	0	0	0	0	1.11078		ENSG00000234211		1	161671978	161674824	-	0	0	0	0	0	0	0	0	0			EB
ENSG00000072736	NFATC3	16	68084751	68229259	+	5.33	9.41	10.04	8.2	8.14	10.76	9.2	14.75	13.32	-0.546505	0.0911385	ENSG00000201850	Y_RNA	16	68089449	68089543	-	0	0	0	0	0	0	0	0	0			EB
ENSG00000072736	NFATC3	16	68084751	68229259	+	5.33	9.41	10.04	8.2	8.14	10.76	9.2	14.75	13.32	-0.546505	0.0911385	ENSG00000260891		16	68212401	68221671	-	0	0	0	0	0	0	0	0	0			EB
ENSG00000072736	NFATC3	16	68084751	68229259	+	5.33	9.41	10.04	8.2	8.14	10.76	9.2	14.75	13.32	-0.546505	0.0911385	ENSG00000262160		16	68225969	68229145	-	8.73	3.54	6.77	9.66	6.71	2.21	1.74	3.74	3.56	0.842049	0.174793	EB
ENSG00000072736	NFATC3	16	68084751	68229259	+	5.33	9.41	10.04	8.2	8.14	10.76	9.2	14.75	13.32	-0.546505	0.0911385	ENSG00000279621		16	68199841	68200981	-	0.07	0	0	0	0.1	0	0.05	0	0	-0.624967		EB
ENSG00000072778	ACADVL	17	7217125	7225266	+	270.13	242.23	233.57	383.68	59.41	273.06	337.13	68.62	62.86	0.757268	0.288345	ENSG00000199053	MIR324	17	7223297	7223379	-	0	0	0	0	0	0	0	0	0			EB
ENSG00000072858	SIDT1	3	113532555	113629575	+	0.37	0.26	0.28	0.18	0	0	0	0	0	4.45035	0.0300141	ENSG00000239453	SIDT1-AS1	3	113588748	113590189	-	0.58	0	0.19	0	0	0	0	0	0	2.35597		EB
ENSG00000073008	PVR	19	44643798	44666162	+	11.99	15.44	15.06	21.05	22.17	40.93	35.4	21.03	24.18	-0.948588	0.0015383	ENSG00000283673	MIR4531	19	44653686	44653732	-	0	0	0	0	0	0	0	0	0			EB
ENSG00000073169	SELENOO	22	50200979	50217616	+	12.5	8.01	12.89	12.32	5.89	12.26	14.62	5.12	5.42	0.310464	0.573574	ENSG00000272836		22	50205585	50206062	-	0.37	0.32	0.72	1.14	0	1.46	1.27	0.21	0	0.00391019	0.998486	EB
ENSG00000073169	SELENOO	22	50200979	50217616	+	12.5	8.01	12.89	12.32	5.89	12.26	14.62	5.12	5.42	0.310464	0.573574	ENSG00000273137		22	50208461	50209542	-	2.06	0.71	1.56	1.2	0	2.55	1.83	0	0	0.592133	0.780657	EB
ENSG00000073282	TP63	3	189631389	189897276	+	0.02	0.09	0.06	0	0.14	0	0.11	0.02	0.05	-0.691662	0.750093	ENSG00000227971		3	189645327	189645466	-	0	0	0	0	0	0	0	0	0			EB
ENSG00000073711	PPP2R3A	3	135965728	136147894	+	4.01	7.76	8.68	6.44	4.96	6.4	5.07	7.66	10.59	-0.146155	0.770604	ENSG00000273455		3	136087475	136087913	-	0	0	0	0	0	0	0	0	0			EB
ENSG00000073803	MAP3K13	3	185282941	185489094	+	9.47	13.01	14.65	9.66	17.74	14.94	12.95	16.15	18.97	-0.5834	0.0519702	ENSG00000229638	RPL4P4	3	185417495	185418778	-	34.34	32.21	36.23	32.98	25.03	37.25	32.13	37.99	33.69	-0.0642331	0.79317	EB
ENSG00000073910	FRY	13	31846713	32299125	+	4.25	6.98	5.39	6.69	3.93	1.89	1.18	3.93	5.62	0.697123	0.244314	ENSG00000237637	FRY-AS1	13	32025314	32031639	-	0	0	0.07	0.21	0	0	0	0	0	2.27497		EB
ENSG00000073910	FRY	13	31846713	32299125	+	4.25	6.98	5.39	6.69	3.93	1.89	1.18	3.93	5.62	0.697123	0.244314	ENSG00000279314		13	31960325	31961946	-	0.55	0.28	0.18	0.28	0.26	0	0.04	0.27	0.09	1.22631	0.395388	EB
ENSG00000073969	NSF	17	46590669	46757464	+	12.2	15.97	17.24	16.41	11.65	17.92	20.11	25.61	24.8	-0.465718	0.129564	ENSG00000213326	RPS7P11	17	46721582	46722167	-	0.68	0.78	0.85	0.97	0.79	0.04	0.21	2.67	0.82	-0.20521	0.910837	EB
ENSG00000074047	GLI2	2	120735623	120992653	+	8.81	9.9	9.4	6.53	6.31	7.36	6.54	6.6	7.59	0.231385	0.372861	ENSG00000271709		2	120866378	120867403	-	0	0	0	0	0	0	0	0.13	0	-0.763626		EB
ENSG00000074276	CDHR2	5	176542511	176595974	+	0.05	0.13	0.09	0.15	0.2	0	0.04	0	0	1.9315	0.413268	ENSG00000243959	RN7SL684P	5	176547433	176547726	-	0	0.31	0	0	0	0	0	0	0	0.645381		EB
ENSG00000074621	SLC24A1	15	65611366	65660995	+	4.81	8.37	12.45	4.65	7.15	4.15	5.67	11.05	8.73	-0.0829201	0.907164	ENSG00000275638		15	65655620	65656085	-	0.84	0	0	0.38	0	0	0	0	0	2.96799		EB
ENSG00000074657	ZNF532	18	58862600	58986480	+	80.33	98.16	110.9	69.66	47.63	129.64	156.5	68.31	80.24	-0.180204	0.735672	ENSG00000251870	RNU2-69P	18	58926197	58926296	-	0	0	0	0	0	2.45	0	3.15	0	2.3663		EB
ENSG00000074696	HACD3	15	65530418	65578349	+	120.05	95.85	115.73	115.72	88.46	109.99	104.98	127.64	131.03	-0.105439	0.676992	ENSG00000207449	RNU6-19P	15	65553081	65553187	-	0	0	0	0	0	0	0	0	0			EB
ENSG00000074803	SLC12A1	15	48178438	48304078	+	0.21	0.32	0.3	0	0.24	0.23	0.05	0.2	0.2	0.102122	0.944675	ENSG00000259235		15	48187121	48191691	-	0	0	0.03	0	0	0	0	0	0.04	-0.239046		EB
ENSG00000074803	SLC12A1	15	48178438	48304078	+	0.21	0.32	0.3	0	0.24	0.23	0.05	0.2	0.2	0.102122	0.944675	ENSG00000259385		15	48192191	48201684	-	0	0	0.54	0	0	0	0.06	0	0.23	0.920415		EB
ENSG00000075292	ZNF638	2	71276561	71435069	+	103.46	70.89	72.22	88.36	67.86	51.83	48.78	57.53	56.05	0.453221	0.137486	ENSG00000200779	RNU6-105P	2	71379755	71379858	-	0	0	0	0	0	0	0	0	0			EB
ENSG00000075391	RASAL2	1	178094104	178484147	+	8.16	9.33	10.39	8.07	5.9	12.34	11.48	7.14	6.83	-0.0462318	0.91695	ENSG00000270575		1	178194342	178194709	-	0	0	0	0	0	0	0	0	0			EB
ENSG00000075413	MARK3	14	103385377	103503831	+	47.67	44.45	51.07	52.71	33.4	53.37	55.65	42.08	40.48	0.0279267	0.926652	ENSG00000244691	RPL10AP1	14	103412119	103412761	-	0.13	0	0	0.13	0	0.74	0.71	0.8	0.79	-3.28087	0.0826788	EB
ENSG00000075420	FNDC3B	3	172039578	172401669	+	9.37	11.5	12.16	19.01	10.21	29.3	32.08	18.06	12.87	-0.735362	0.106251	ENSG00000237483	RPS27AP8	3	172225428	172225872	-	0	0	0	0	0	0	0	0	0			EB
ENSG00000075420	FNDC3B	3	172039578	172401669	+	9.37	11.5	12.16	19.01	10.21	29.3	32.08	18.06	12.87	-0.735362	0.106251	ENSG00000279862		3	172301654	172303052	-	0	0	0	0	0	0	0.04	0.13	0	-1.97758		EB
ENSG00000075461	CACNG4	17	66964707	67033398	+	4.64	6.94	12.21	1.43	12.37	18.35	0.87	18.65	12.49	-1.10771	0.36375	ENSG00000264491		17	67019934	67021743	-	0.39	0	0.19	0	0	0.51	0	0	0	0.367494		EB
ENSG00000075461	CACNG4	17	66964707	67033398	+	4.64	6.94	12.21	1.43	12.37	18.35	0.87	18.65	12.49	-1.10771	0.36375	ENSG00000265664		17	67032409	67033290	-	0	0	0	0	0	0	0	1.43	0	-1.89125		EB
ENSG00000075673	ATP12A	13	24680408	24712472	+	1.08	0.93	1.09	1.22	1.29	4.96	0.55	0.72	0.65	-0.663528	0.456656	ENSG00000207474	RNY1P7	13	24703556	24703665	-	0	0	0	0	0	0	0	0	0			EB
ENSG00000075673	ATP12A	13	24680408	24712472	+	1.08	0.93	1.09	1.22	1.29	4.96	0.55	0.72	0.65	-0.663528	0.456656	ENSG00000225404	RPL26P34	13	24704338	24704788	-	0	0	0	0	0	0	0	0	0			EB
ENSG00000075785	RAB7A	3	128693669	128825942	+	120.46	148.48	150.83	174.87	115.84	179.53	207.41	162.8	174.08	-0.269316	0.273034	ENSG00000207130		3	128714571	128714705	-	0	0	0	0	0	0	0	0	0			EB
ENSG00000075785	RAB7A	3	128693669	128825942	+	120.46	148.48	150.83	174.87	115.84	179.53	207.41	162.8	174.08	-0.269316	0.273034	ENSG00000239483	RPS15AP16	3	128798841	128799201	-	0.27	0	0	0	0	0	0	0	0	0.604848		EB
ENSG00000075785	RAB7A	3	128693669	128825942	+	120.46	148.48	150.83	174.87	115.84	179.53	207.41	162.8	174.08	-0.269316	0.273034	ENSG00000239503	MARK2P8	3	128748538	128749489	-	0	0	0	0	0	0	0	0	0			EB
ENSG00000075785	RAB7A	3	128693669	128825942	+	120.46	148.48	150.83	174.87	115.84	179.53	207.41	162.8	174.08	-0.269316	0.273034	ENSG00000242992	FTH1P4	3	128764466	128765018	-	0	0.27	0	0.16	0	0.28	0	0.36	0.74	-1.39952		EB
ENSG00000075884	ARHGAP15	2	143091362	143768352	+	0	0.08	0.04	0.22	0.36	0	0	0.31	0.4	-1.69931		ENSG00000224288	MTCYBP11	2	143093056	143094164	-	0	0	0	0	0	0	0	0	0			EB
ENSG00000075884	ARHGAP15	2	143091362	143768352	+	0	0.08	0.04	0.22	0.36	0	0	0.31	0.4	-1.69931		ENSG00000224852	MTND5P24	2	143094789	143096555	-	0	0	0	0	0	0	0	0	0			EB
ENSG00000075884	ARHGAP15	2	143091362	143768352	+	0	0.08	0.04	0.22	0.36	0	0	0.31	0.4	-1.69931		ENSG00000225476	MTCO3P5	2	143098898	143099933	-	0	0	0	0	0	0	0	0	0			EB
ENSG00000075884	ARHGAP15	2	143091362	143768352	+	0	0.08	0.04	0.22	0.36	0	0	0.31	0.4	-1.69931		ENSG00000227557	MTND3P9	2	143098484	143098829	-	0	0	0	0	0	0	0	0	0			EB
ENSG00000075884	ARHGAP15	2	143091362	143768352	+	0	0.08	0.04	0.22	0.36	0	0	0.31	0.4	-1.69931		ENSG00000228655		2	143295421	143598002	-	0	0	0	0	0	0	0	0	0			EB
ENSG00000075884	ARHGAP15	2	143091362	143768352	+	0	0.08	0.04	0.22	0.36	0	0	0.31	0.4	-1.69931		ENSG00000231758	ARHGAP15-AS1	2	143629133	143656179	-	0	0	0	0	0	0	0	0	0			EB
ENSG00000075884	ARHGAP15	2	143091362	143768352	+	0	0.08	0.04	0.22	0.36	0	0	0.31	0.4	-1.69931		ENSG00000231766	MTCO2P5	2	143100930	143101355	-	0	0	0	0	0	0	0	0	0			EB
ENSG00000075884	ARHGAP15	2	143091362	143768352	+	0	0.08	0.04	0.22	0.36	0	0	0.31	0.4	-1.69931		ENSG00000232772	MTND4P22	2	143096839	143098007	-	0	0	0	0	0	0	0	0	0			EB
ENSG00000075884	ARHGAP15	2	143091362	143768352	+	0	0.08	0.04	0.22	0.36	0	0	0.31	0.4	-1.69931		ENSG00000236300	MTND4LP12	2	143098123	143098417	-	0	0	0	0	0	0	0	0	0			EB
ENSG00000075884	ARHGAP15	2	143091362	143768352	+	0	0.08	0.04	0.22	0.36	0	0	0.31	0.4	-1.69931		ENSG00000257277		2	143674315	143741294	-	0	0	0	0	0.04	0.03	0	0	0	-0.865709		EB
ENSG00000075884	ARHGAP15	2	143091362	143768352	+	0	0.08	0.04	0.22	0.36	0	0	0.31	0.4	-1.69931		ENSG00000257284		2	143162078	143172172	-	0	0	0	0	0	0	0	0	0			EB
ENSG00000075884	ARHGAP15	2	143091362	143768352	+	0	0.08	0.04	0.22	0.36	0	0	0.31	0.4	-1.69931		ENSG00000284167	MTATP6P5	2	143099936	143100612	-	0	0	0	0	0	0	0	0	0			EB
ENSG00000075914	EXOSC7	3	44975241	45036066	+	102.01	74.99	86.06	93.44	82.26	71.53	73.76	98.07	90.43	-0.0095668	0.979446	ENSG00000252410	RNU5B-3P	3	45034474	45034588	-	0	0	0	0	0	0	0	0	0			EB
ENSG00000075975	MKRN2	3	12557057	12586208	+	18.8	15.13	20.13	23.42	11.64	19.99	17.32	13.68	16.36	0.199002	0.481429	ENSG00000274514	Metazoa_SRP	3	12576961	12577237	-	0	0	0.38	0	0	0	0	0	0	0.660207		EB
ENSG00000076242	MLH1	3	36993350	37050846	+	42.65	41.3	37.66	44.3	34.36	38.47	38.38	52.8	47.53	-0.127723	0.655102	ENSG00000224858	RPL29P11	3	37016523	37017014	-	0.74	0	1.27	1.03	0.44	0	0	0.47	0.28	1.52522	0.464936	EB
ENSG00000076604	TRAF4	17	28744005	28750956	+	115.52	98.06	95.01	139.65	74.16	264.03	233.6	111.2	118.45	-0.582474	0.210453	ENSG00000265474		17	28745569	28747652	-	3.24	2.03	1.81	4.77	0	9.03	3.89	0.3	0	0.114336	0.958918	EB
ENSG00000076604	TRAF4	17	28744005	28750956	+	115.52	98.06	95.01	139.65	74.16	264.03	233.6	111.2	118.45	-0.582474	0.210453	ENSG00000265840		17	28749731	28750079	-	0	0	0	0	0	0	0	0	0			EB
ENSG00000076928	ARHGEF1	19	41883173	41930150	+	35.34	29.53	33.75	47.7	18.91	24.73	37.8	16.99	18.11	0.551577	0.136981	ENSG00000268041	ERFL	19	41907704	41928449	-	0.51	0	0.18	0.34	0	0.03	0.03	0	0.07	3.08695	0.0921018	EB
ENSG00000076984	MAP2K7	19	7903843	7914478	+	15.85	18.89	20.99	18.21	16.41	33.15	22.19	14.67	15.84	-0.236114	0.539738	ENSG00000268149		19	7912648	7913518	-	0	0	0	0	1.18	0.92	1.31	0.69	0	-4.56462	0.0375226	EB
ENSG00000077044	DGKD	2	233354494	233472104	+	13.21	9.32	11.91	20.52	4.3	10.69	8.7	4.91	5.08	0.944928	0.0181948	ENSG00000201013	Y_RNA	2	233379843	233379955	-	0	0	0	0	0	0	0	0	0			EB
ENSG00000077092	RARB	3	25174332	25597932	+	1.7	1.26	1.01	3.31	2.11	1.84	1.53	5.56	2.73	-0.705799	0.295932	ENSG00000201962	RNA5SP126	3	25352284	25352392	-	0	0	0	0	0	0	0	0	0			EB
ENSG00000077092	RARB	3	25174332	25597932	+	1.7	1.26	1.01	3.31	2.11	1.84	1.53	5.56	2.73	-0.705799	0.295932	ENSG00000229421	H3P10	3	25441164	25441502	-	0	0	0	0	0	0	0	0	0			EB
ENSG00000077092	RARB	3	25174332	25597932	+	1.7	1.26	1.01	3.31	2.11	1.84	1.53	5.56	2.73	-0.705799	0.295932	ENSG00000272166		3	25555543	25555606	-	0	0	0	0	0	0	0	0	0			EB
ENSG00000077157	PPP1R12B	1	202348699	202592706	+	2.97	2.54	3.15	4.78	0.97	1.99	3.56	4.55	1.78	0.30098	0.637549	ENSG00000229120	CYCSP4	1	202369526	202370145	-	0	0	0	0	0	0	0	0	0			EB
ENSG00000077157	PPP1R12B	1	202348699	202592706	+	2.97	2.54	3.15	4.78	0.97	1.99	3.56	4.55	1.78	0.30098	0.637549	ENSG00000236439		1	202471864	202472117	-	3.03	0	0	3.39	0	33.68	23.05	54.73	31.88	-4.20787	0.0431504	EB
ENSG00000077157	PPP1R12B	1	202348699	202592706	+	2.97	2.54	3.15	4.78	0.97	1.99	3.56	4.55	1.78	0.30098	0.637549	ENSG00000253042	SNORA70	1	202527310	202527427	-	0	0	0	0	0	0	0	0	0			EB
ENSG00000077157	PPP1R12B	1	202348699	202592706	+	2.97	2.54	3.15	4.78	0.97	1.99	3.56	4.55	1.78	0.30098	0.637549	ENSG00000272262	RNU6-89P	1	202410108	202410207	-	0	0	0	0	0	0	0	0	0			EB
ENSG00000077498	TYR	11	89177875	89295759	+	0	0	0	0	0	0	0	0	0			ENSG00000197692	CBX3P7	11	89293745	89294246	-	0	0	0	0	0	0	0	0	0			EB
ENSG00000077800	FKBP6	7	73328161	73358637	+	0.17	0.24	0.22	0.43	0	0.05	0.15	0.06	0.11	1.69119	0.22294	ENSG00000206709	RNU6-1080P	7	73339094	73339200	-	0	0	0	0	0	0	0	0	0			EB
ENSG00000078018	MAP2	2	209424047	209734118	+	6.41	2.58	3.88	1	5.7	3.37	1.18	7.24	4.17	-0.44347	0.619795	ENSG00000222317	RNA5SP118	2	209721913	209722021	-	0	0	0	0	0	0	0	0	0			EB
ENSG00000078124	ACER3	11	76860859	77026797	+	6.52	4.75	5.96	5.96	5.37	8.41	8.71	6.52	7.84	-0.441326	0.0598034	ENSG00000254988		11	76955417	76978619	-	0	0	0	0	0	0	0	0	0			EB
ENSG00000078140	UBE2K	4	39698109	39782792	+	96.86	102.3	106.6	106.73	88.77	110.59	108.16	105.29	105.87	-0.10938	0.425921	ENSG00000180610	ZBTB12BP	4	39770081	39771371	-	0.48	0.06	0.13	0.14	0	0.06	0.16	0	0	1.95067	0.387601	EB
ENSG00000078140	UBE2K	4	39698109	39782792	+	96.86	102.3	106.6	106.73	88.77	110.59	108.16	105.29	105.87	-0.10938	0.425921	ENSG00000249019		4	39713842	39714451	-	0	0	0	0	0	0	0	0	0			EB
ENSG00000078140	UBE2K	4	39698109	39782792	+	96.86	102.3	106.6	106.73	88.77	110.59	108.16	105.29	105.87	-0.10938	0.425921	ENSG00000252975	Y_RNA	4	39710085	39710176	-	0	0	0	0	0	0	0	0	0			EB
ENSG00000078177	N4BP2	4	40056850	40158252	+	9.34	12.55	12.06	8.64	8.98	15.56	16.58	14.04	12.59	-0.436907	0.0986403	ENSG00000248977		4	40142198	40142365	-	0	0	0	0	0	0	0	0	0			EB
ENSG00000078237	TIGAR	12	4307763	4360028	+	14.69	15.44	14.7	17.05	15.12	17.11	10.85	30.15	18.32	-0.345227	0.412433	ENSG00000213970		12	4323724	4324811	-	0	0.35	0	0	0	0.36	0	0	0.1	-0.22547		EB
ENSG00000078269	SYNJ2	6	157981863	158099176	+	7.97	9.45	10.63	6.69	9.9	17.67	26.63	12.74	13.24	-0.972286	0.00483288	ENSG00000285642		6	158000109	158000749	-	0	0	0	0	0	0	0	0	0			EB
ENSG00000078295	ADCY2	5	7396138	7830081	+	42.53	37.65	72.07	41	19.38	30.09	24.41	27.88	28.46	0.789795	0.00286952	ENSG00000250761		5	7707802	7749766	-	0	0	0	0	0	0	0	0	0			EB
ENSG00000078304	PPP2R5C	14	101761798	101927989	+	75.22	76.02	89.86	79.12	71.28	70.57	61.55	80.21	73.6	0.0534077	0.847286	ENSG00000256705		14	101833435	101839531	-	0.14	0	0	0	0.2	0	0.22	0	0	-1.0796		EB
ENSG00000078304	PPP2R5C	14	101761798	101927989	+	75.22	76.02	89.86	79.12	71.28	70.57	61.55	80.21	73.6	0.0534077	0.847286	ENSG00000259088		14	101796555	101810321	-	3.02	1.56	1.56	0.83	0.28	0.17	0.46	0.68	1.13	1.59004	0.153571	EB
ENSG00000078304	PPP2R5C	14	101761798	101927989	+	75.22	76.02	89.86	79.12	71.28	70.57	61.55	80.21	73.6	0.0534077	0.847286	ENSG00000259161	NPM1P20	14	101843394	101844122	-	0	0	0	0	0	0	0	0.13	0	-0.765438		EB
ENSG00000078328	RBFOX1	16	5239802	7713340	+	1.51	1.5	1.24	0.92	1.04	0.65	0.16	0.77	0.51	0.965853	0.196707	ENSG00000212189	RNU6-328P	16	7004007	7004112	-	0	0	0	0	0	0	0	0	0			EB
ENSG00000078328	RBFOX1	16	5239802	7713340	+	1.51	1.5	1.24	0.92	1.04	0.65	0.16	0.77	0.51	0.965853	0.196707	ENSG00000240419		16	7126293	7126639	-	0	0	0	0	0	0	0	0	0			EB
ENSG00000078328	RBFOX1	16	5239802	7713340	+	1.51	1.5	1.24	0.92	1.04	0.65	0.16	0.77	0.51	0.965853	0.196707	ENSG00000260338	LINC01570	16	5596856	5616373	-	0	0	0	0	0	0	0	0	0			EB
ENSG00000078328	RBFOX1	16	5239802	7713340	+	1.51	1.5	1.24	0.92	1.04	0.65	0.16	0.77	0.51	0.965853	0.196707	ENSG00000260817		16	5260686	5261043	-	0	0	0	0	0	0	0	0	0			EB
ENSG00000078328	RBFOX1	16	5239802	7713340	+	1.51	1.5	1.24	0.92	1.04	0.65	0.16	0.77	0.51	0.965853	0.196707	ENSG00000261198		16	7614230	7614992	-	0	0	0	0	0	0	0	0	0			EB
ENSG00000078328	RBFOX1	16	5239802	7713340	+	1.51	1.5	1.24	0.92	1.04	0.65	0.16	0.77	0.51	0.965853	0.196707	ENSG00000267182	SNRPCP20	16	5289200	5289409	-	0	0	0	0	0	0	0	0	0			EB
ENSG00000078328	RBFOX1	16	5239802	7713340	+	1.51	1.5	1.24	0.92	1.04	0.65	0.16	0.77	0.51	0.965853	0.196707	ENSG00000270440		16	5838131	5838661	-	0	0	0	0	0	0	0	0	0			EB
ENSG00000078328	RBFOX1	16	5239802	7713340	+	1.51	1.5	1.24	0.92	1.04	0.65	0.16	0.77	0.51	0.965853	0.196707	ENSG00000287340		16	7301605	7304638	-	0	0.06	0	0	0	0	0	0	0	0.51088		EB
ENSG00000078403	MLLT10	10	21524646	21743630	+	32.18	37.65	34.16	28.26	18.76	36.68	33.45	22.53	27.7	0.163409	0.613856	ENSG00000201390	RNU6-1141P	10	21661635	21661741	-	0	0	0	0	0	0	0	0	0			EB
ENSG00000078403	MLLT10	10	21524646	21743630	+	32.18	37.65	34.16	28.26	18.76	36.68	33.45	22.53	27.7	0.163409	0.613856	ENSG00000207347	RNU6-306P	10	21564471	21564577	-	0	0	0	0	0	0	0	0	0			EB
ENSG00000078403	MLLT10	10	21524646	21743630	+	32.18	37.65	34.16	28.26	18.76	36.68	33.45	22.53	27.7	0.163409	0.613856	ENSG00000223984	HNRNPRP1	10	21624592	21626286	-	0.09	0.13	0.04	0.1	0.07	0.17	0.04	0.13	0.21	-0.390504	0.835177	EB
ENSG00000078687	TNRC6C	17	77959240	78108835	+	3.96	4.91	4.96	5.56	1.92	3.84	3.05	2.88	3.17	0.615588	0.00791459	ENSG00000267463	UBE2V2P2	17	78066258	78066761	-	0	0	0	0	0	0	0	0	0			EB
ENSG00000078747	ITCH	20	34363241	34540748	+	16.87	20.35	23.05	23.02	12.97	24.49	22.76	19.72	19.73	-0.0281721	0.932226	ENSG00000181741	FDX1P1	20	34475924	34476474	-	0.17	0	0.2	0	0.33	0	0	0	0	0.103008		EB
ENSG00000078747	ITCH	20	34363241	34540748	+	16.87	20.35	23.05	23.02	12.97	24.49	22.76	19.72	19.73	-0.0281721	0.932226	ENSG00000201498	Y_RNA	20	34384165	34384265	-	0	0	0	0	0	0	0	0	0			EB
ENSG00000078747	ITCH	20	34363241	34540748	+	16.87	20.35	23.05	23.02	12.97	24.49	22.76	19.72	19.73	-0.0281721	0.932226	ENSG00000206582	Y_RNA	20	34526510	34526606	-	0	0	0	0	0	0	0	0	0			EB
ENSG00000078747	ITCH	20	34363241	34540748	+	16.87	20.35	23.05	23.02	12.97	24.49	22.76	19.72	19.73	-0.0281721	0.932226	ENSG00000234933	CDC42P1	20	34402149	34402696	-	0.16	0	0	0	0	0	0	0	0	0.554		EB
ENSG00000078747	ITCH	20	34363241	34540748	+	16.87	20.35	23.05	23.02	12.97	24.49	22.76	19.72	19.73	-0.0281721	0.932226	ENSG00000236388	ITCH-AS1	20	34441592	34442025	-	0	0	0	0	0	0	0	0	0			EB
ENSG00000078814	MYH7B	20	34955810	35002437	+	0.79	0.39	0.39	0.51	0.19	0.61	0.11	0.04	0.14	1.18736	0.214858	ENSG00000283441	MIR499B	20	34990400	34990472	-	0	0	0	0	0	0	0	0	0			EB
ENSG00000078900	TP73	1	3652516	3736201	+	2.61	0.79	1.49	2.39	0.59	0.13	0.21	0.54	0.36	2.25835	0.000466002	ENSG00000227589	TP73-AS3	1	3658938	3668772	-	0	0	0	0.11	0	0	0	0	0	0.530962		EB
ENSG00000078900	TP73	1	3652516	3736201	+	2.61	0.79	1.49	2.39	0.59	0.13	0.21	0.54	0.36	2.25835	0.000466002	ENSG00000235131	TP73-AS2	1	3712200	3714298	-	0	0	0	0	0	0	0	0	0			EB
ENSG00000079101	CLUL1	18	596988	650334	+	3.22	1.13	1.11	0.99	0.21	0.14	0	0.91	0.32	2.46641	0.0282812	ENSG00000288533		18	623743	626492	-	0.21	0.21	0.15	0.59	0.04	0.04	0.07	0	0	3.16422	0.019509	EB
ENSG00000079215	SLC1A3	5	36596588	36688334	+	10.08	13.56	5.99	15.49	9.77	10.41	11.81	10.36	6.6	0.102373	0.856374	ENSG00000274441		5	36636019	36649347	-	0	0	0	0	0	0.2	0	0	0	-0.707752		EB
ENSG00000079246	XRCC5	2	216107464	216206303	+	350.73	363.47	416.34	365.91	373.15	446.51	460.84	468.21	509.05	-0.372755	0.00880437	ENSG00000232970	POLHP1	2	216156342	216156811	-	0	0	0	0	0	0	0	0	0			EB
ENSG00000079246	XRCC5	2	216107464	216206303	+	350.73	363.47	416.34	365.91	373.15	446.51	460.84	468.21	509.05	-0.372755	0.00880437	ENSG00000236478		2	216174896	216176032	-	0.07	0	0	0	0	0	0	0	0	0.512141		EB
ENSG00000079335	CDC14A	1	100345001	100520277	+	3.68	4.23	4.46	3.97	1.96	6.32	6.89	4.1	3.8	-0.251878	0.604862	ENSG00000228086		1	100462399	100485997	-	0	0.35	0	0	0	0	0	0	0	1.73702		EB
ENSG00000079335	CDC14A	1	100345001	100520277	+	3.68	4.23	4.46	3.97	1.96	6.32	6.89	4.1	3.8	-0.251878	0.604862	ENSG00000234332	BCAS2P2	1	100393033	100394026	-	0.12	0.95	0.47	0.38	0.5	1	1.27	1.15	0.72	-1.01034	0.344734	EB
ENSG00000079459	FDFT1	8	11795573	11839304	+	224.19	319.63	246.75	348.68	234.16	314.35	343.93	368.7	421.03	-0.333764	0.247245	ENSG00000255046		8	11797928	11802568	-	1.04	0.25	0.48	0.49	0	0	0.09	0.26	0	2.93569	0.103557	EB
ENSG00000079616	KIF22	16	29790719	29805384	+	98.06	96.21	113.61	109.03	76.15	102.3	106.46	73.45	79.54	0.150002	0.538616	ENSG00000275857		16	29804430	29804990	-	14.81	10.93	6.8	11.52	3.78	7.93	7.1	0.86	2.05	1.25834	0.0801546	EB
ENSG00000079689	SCGN	6	25652201	25701783	+	0	0	0	0	0	0	0	0	0			ENSG00000217408	PRELID1P2	6	25678769	25679164	-	0	0	0	0	0	0	0	0	0			EB
ENSG00000079691	CARMIL1	6	25279078	25620530	+	12.34	16.89	15.64	13.22	8.47	9.28	12.8	11.47	11.61	0.336572	0.176515	ENSG00000207286	Y_RNA	6	25287432	25287533	-	0	0	0	0	0	0	0	0	0			EB
ENSG00000079805	DNM2	19	10718055	10833488	+	54.56	66.93	64.02	60.27	53.25	77.5	79.15	57.21	57.01	-0.17379	0.481931	ENSG00000207752	MIR199A1	19	10817426	10817496	-	0	0	0	0	0	0	0	0	0			EB
ENSG00000079841	RIMS1	6	71886703	72403143	+	0.49	0.6	0.25	0.42	0.23	0.67	0.55	0.26	0.24	0.0965098	0.911463	ENSG00000218732		6	72316599	72317436	-	0	0	0	0	0	0	0	0.11	0	-0.773216		EB
ENSG00000080200	CRYBG3	3	97822011	97944984	+	4.02	4.36	3.92	3.79	1.56	2.34	2.11	2.22	1.82	0.902707	1.47e-06	ENSG00000279658		3	97836986	97874691	-	0	0	0	0	0	0	0	0	0			EB
ENSG00000080224	EPHA6	3	96814581	97752460	+	0.5	0.36	0.72	2.6	0.64	0.59	0.39	0.42	0.99	0.696976	0.485895	ENSG00000251172		3	97481177	97481506	-	0	0	0	0	0	0	0	0	0			EB
ENSG00000080371	RAB21	12	71754863	71800286	+	20.44	23.84	27.89	22.98	34.3	43.12	38.74	37.26	32.23	-0.747695	1.75e-05	ENSG00000257410		12	71793855	71799627	-	0	0	0	0	0	0	0	0	0			EB
ENSG00000080493	SLC4A4	4	71062667	71572087	+	1.33	0.6	0.36	1.26	0.54	0.53	0.52	0.64	0.83	0.435277	0.506642	ENSG00000249170		4	71300258	71301235	-	0	0	0	0	0	0	0	0	0			EB
ENSG00000080493	SLC4A4	4	71062667	71572087	+	1.33	0.6	0.36	1.26	0.54	0.53	0.52	0.64	0.83	0.435277	0.506642	ENSG00000270098	LDHAL6EP	4	71434405	71437924	-	0	0	0	0	0	0	0.05	0	0	-0.786453		EB
ENSG00000080503	SMARCA2	9	1980290	2193624	+	12.13	24.41	15.66	22.16	14.38	12.7	4.13	14.79	18.12	0.421504	0.480914	ENSG00000222973	RNU2-25P	9	2162763	2162953	-	0	0	0.73	0	0	0	0	0.72	0	0.232463		EB
ENSG00000080503	SMARCA2	9	1980290	2193624	+	12.13	24.41	15.66	22.16	14.38	12.7	4.13	14.79	18.12	0.421504	0.480914	ENSG00000236199		9	2041900	2046023	-	0	0.37	0	0.07	0.52	0	0	0	0	0.0609223		EB
ENSG00000080561	MID2	X	107825755	107931637	+	0.62	1.19	1.78	2.21	1.36	3.27	1.89	1.5	2.4	-0.620553	0.241815	ENSG00000207363	Y_RNA	X	107901145	107901246	-	0	0	0	0	0	0	0	0	0			EB
ENSG00000080603	SRCAP	16	30698209	30741409	+	6.44	13.11	11.17	11.12	9.04	21.25	24.44	11.97	13.17	-0.693445	0.0862641	ENSG00000222287	RNU6-1043P	16	30701337	30701435	-	0	0	0	0	0	0	0	0	0			EB
ENSG00000080986	NDC80	18	2571557	2616635	+	40.54	47.88	47.53	59.3	33.51	29.18	32.38	36.11	39.72	0.402486	0.102563	ENSG00000235422	KATNBL1P3	18	2593674	2594913	-	0	0	0	0	0	0	0.07	0	0	-0.777174		EB
ENSG00000081026	MAGI3	1	113390515	113685923	+	6.29	3.5	3.97	5.09	2.74	5.44	3.1	3.93	3.97	0.211707	0.603002	ENSG00000238256	MTND5P20	1	113576757	113576899	-	0	0	0	0	0	0	0	0	0			EB
ENSG00000081154	PCNP	3	101574180	101594465	+	163.93	164.45	184.73	191.4	96.83	135.32	129.5	161.55	150.98	0.289337	0.167734	ENSG00000242299		3	101576489	101576947	-	30.35	23.49	27.55	29.77	26.11	57.12	57.78	80.81	73.01	-1.16618	0.000610987	EB
ENSG00000081181	ARG2	14	67619920	67651708	+	32.3	29.4	23.91	29.32	22.66	22.69	31.2	36.49	28.81	-0.0788404	0.833729	ENSG00000286861		14	67627299	67639675	-	0	0.02	0.07	0.07	0	0	0	0	0.05	1.83407		EB
ENSG00000081237	PTPRC	1	198638457	198757476	+	0	0.03	0	0	0	0	0.03	0	0.02	-0.300131		ENSG00000236278	PEBP1P3	1	198679139	198680033	-	0	0	0	0	0	0	0	0	0			EB
ENSG00000081237	PTPRC	1	198638457	198757476	+	0	0.03	0	0	0	0	0.03	0	0.02	-0.300131		ENSG00000261573		1	198657553	198667061	-	0	0	0	0	0	0	0	0	0			EB
ENSG00000081842	PCDHA6	5	140827958	141012347	+	0.46	0.23	1.11	0.76	0.49	1.34	0.76	0.56	2.74	-0.969666	0.221822	ENSG00000278901		5	140878073	140882642	-	2.22	1.26	0	0.24	0	0.48	1.02	0.6	0.43	0.811511	0.660316	EB
ENSG00000081842	PCDHA6	5	140827958	141012347	+	0.46	0.23	1.11	0.76	0.49	1.34	0.76	0.56	2.74	-0.969666	0.221822	ENSG00000278907		5	140849105	140849696	-	0.02	0	0	0	0	0.06	0.78	0	0	-2.71779		EB
ENSG00000081842	PCDHA6	5	140827958	141012347	+	0.46	0.23	1.11	0.76	0.49	1.34	0.76	0.56	2.74	-0.969666	0.221822	ENSG00000278915		5	140875346	140875922	-	0.88	1.17	0.4	1.51	1.22	3.08	2.06	1.47	2.28	-1.13253	0.136925	EB
ENSG00000081842	PCDHA6	5	140827958	141012347	+	0.46	0.23	1.11	0.76	0.49	1.34	0.76	0.56	2.74	-0.969666	0.221822	ENSG00000278946		5	140867513	140867959	-	1.94	1.54	0	3.02	0.24	0.61	0	1.01	1.51	1.3059	0.44274	EB
ENSG00000081842	PCDHA6	5	140827958	141012347	+	0.46	0.23	1.11	0.76	0.49	1.34	0.76	0.56	2.74	-0.969666	0.221822	ENSG00000279028		5	140966212	140966490	-	0	0.33	0.38	0	0.51	0.32	1.39	0	0	-1.40538		EB
ENSG00000081853	PCDHGA2	5	141338760	141512975	+	0.05	0.12	0.4	0.29	0.17	0.1	0.2	0.08	0.1	0.56419	0.611064	ENSG00000279855		5	141427295	141427752	-	0.55	0.39	0.4	0	0	0.09	0.01	0.27	0.41	1.02733		EB
ENSG00000081853	PCDHGA2	5	141338760	141512975	+	0.05	0.12	0.4	0.29	0.17	0.1	0.2	0.08	0.1	0.56419	0.611064	ENSG00000280026		5	141350109	141350662	-	0	0	0	0.06	0.11	0	0	0	0.23	-1.97582		EB
ENSG00000081913	PHLPP1	18	62715541	62980433	+	19.64	21.24	23.18	18.86	13.29	23.23	20.7	19.58	18.23	0.0347527	0.903859	ENSG00000206746	RNU6-142P	18	62731226	62731332	-	0	0	0	0	0	0	0	0	0			EB
ENSG00000082068	WDR70	5	37379285	37753435	+	28.39	32.2	21.53	33.89	26.66	19.64	24.86	36.81	36.13	-0.095422	0.839739	ENSG00000206743	RNU6-484P	5	37700331	37700437	-	0	0	0	0	0	0	0	0	0			EB
ENSG00000082068	WDR70	5	37379285	37753435	+	28.39	32.2	21.53	33.89	26.66	19.64	24.86	36.81	36.13	-0.095422	0.839739	ENSG00000222743	RNU6-1190P	5	37619985	37620088	-	0	0	0	0	0	0	0	0	0			EB
ENSG00000082068	WDR70	5	37379285	37753435	+	28.39	32.2	21.53	33.89	26.66	19.64	24.86	36.81	36.13	-0.095422	0.839739	ENSG00000248216	KCTD9P5	5	37505688	37506857	-	0	0	0.06	0	0	0	0	0	0	0.511142		EB
ENSG00000082146	STRADB	2	201387858	201480846	+	45.87	39.05	39.07	42.7	43.42	25.87	18.39	43.19	52.95	0.0604075	0.921188	ENSG00000213090	SCYL2P1	2	201410544	201413308	-	0	0.07	0	0	0.04	0.1	0.16	0.2	0.06	-2.61895	0.172079	EB
ENSG00000082293	COL19A1	6	69866556	70212468	+	0.01	0.01	0.02	0.51	0.01	0	0.01	0.02	0.03	3.00812		ENSG00000216365	RPL37P15	6	70098390	70098676	-	0	0	0	0	0	0	0	0	0			EB
ENSG00000082458	DLG3	X	70444835	70505490	+	35.66	60.64	76.38	38.41	46	40.8	43.98	54.84	99.27	-0.219379	0.687607	ENSG00000231651	DLG3-AS1	X	70452958	70455994	-	0.24	0	0.92	0.24	0	0.41	0.18	0.26	1.1	-0.281894	0.917939	EB
ENSG00000082641	NFE2L1	17	48048329	48061545	+	89.56	137.29	132.89	110.08	95	135.26	153.55	161.67	160.17	-0.359625	0.175158	ENSG00000266341		17	48060383	48060669	-	0	0	0	0	7.99	9.13	8.61	7.47	9.2	-6.09283	7.59e-06	EB
ENSG00000082805	ERC1	12	990509	1495933	+	6.41	16.68	10.31	7.15	9.82	8.86	7.66	15.8	15.61	-0.292485	0.595395	ENSG00000249028		12	1380060	1391502	-	0	0	0	0	0	0	0	0	0			EB
ENSG00000082805	ERC1	12	990509	1495933	+	6.41	16.68	10.31	7.15	9.82	8.86	7.66	15.8	15.61	-0.292485	0.595395	ENSG00000275811	HTR1DP1	12	1151810	1153059	-	0	0	0	0	0	0	0	0	0			EB
ENSG00000082996	RNF13	3	149812770	149962139	+	16.27	16.15	19.43	20.15	15.19	14.72	20.77	24	19.76	-0.175013	0.578099	ENSG00000239351	NPM1P29	3	149938997	149939799	-	0	0.09	0	0	0	0	0	0	0.1	-0.0496366		EB
ENSG00000082996	RNF13	3	149812770	149962139	+	16.27	16.15	19.43	20.15	15.19	14.72	20.77	24	19.76	-0.175013	0.578099	ENSG00000252172	RNU6-720P	3	149917342	149917449	-	0	0	0	0	0	0	0	0	0			EB
ENSG00000083307	GRHL2	8	101492439	101669726	+	9.16	7.37	7.97	6.41	3.06	7.86	5.76	2.08	2.1	0.807748	0.119326	ENSG00000253153		8	101562008	101562488	-	0	0	0	0	0	0	0	0	0			EB
ENSG00000083307	GRHL2	8	101492439	101669726	+	9.16	7.37	7.97	6.41	3.06	7.86	5.76	2.08	2.1	0.807748	0.119326	ENSG00000253991		8	101528723	101529569	-	0	0.14	0	0	0	0	0.12	0	0	-0.0215845		EB
ENSG00000083312	TNPO1	5	72816312	72916733	+	63.27	81.58	85.56	81.39	66.69	111.71	135.89	90.52	90.79	-0.438289	0.0940834	ENSG00000242602	RPL35AP13	5	72878868	72879185	-	0	0	0	0	0	0	0	0.34	0	-0.670246		EB
ENSG00000083535	PIBF1	13	72782133	73016461	+	8.12	7.18	9.9	15.76	6.58	7.93	9.9	9.12	9.83	0.13094	0.769727	ENSG00000199381	RNU6-79P	13	72881108	72881214	-	0	0	0	0	0	0	0	0	0			EB
ENSG00000083642	PDS5B	13	32586452	32778019	+	17.8	20.3	17.48	15.04	11.72	18.64	17.56	14.34	13.94	0.120889	0.669859	ENSG00000207325	RNY1P4	13	32763438	32763552	-	0	0	4.04	0	0	0	0	0	0	1.75076		EB
ENSG00000083828	ZNF586	19	57769655	57819939	+	7.12	8.56	8.77	7.43	7.15	9.15	11.02	8.73	8.61	-0.262769	0.283034	ENSG00000178935	ZNF552	19	57803841	57814913	-	8.35	6.29	5.73	6.94	8.61	14.83	7.71	7.33	7.53	-0.52192	0.150977	EB
ENSG00000083838	ZNF446	19	58474017	58481230	+	1.74	2.98	3.82	3.12	2.4	4.15	4.7	4.69	3.66	-0.524224	0.175846	ENSG00000269106		19	58475355	58475763	-	1.19	0.05	0.42	0.99	0.16	0.43	0.85	0.61	0.05	0.478221	0.832059	EB
ENSG00000083845	RPS5	19	58386400	58394806	+	1151.7	1299.64	1293.21	1311.05	1511.64	1267.42	1350.04	1247.18	1472.47	-0.23225	0.331124	ENSG00000266640	MIR4754	19	58386770	58386858	-	0	0	0	0	0	0	0	0	0			EB
ENSG00000084072	PPIE	1	39692182	39763914	+	33.8	30.78	39.8	40.54	36.81	33.03	29.54	23.55	29.23	0.133548	0.706036	ENSG00000252413	RNU7-121P	1	39723566	39723627	-	0	0	0	0	0	0	0	0	0			EB
ENSG00000084073	ZMPSTE24	1	40258041	40294180	+	19.22	32.79	27.8	25.28	37.96	50.9	46.72	38.52	44.79	-0.836456	0.000120191	ENSG00000231296		1	40262672	40262984	-	0.65	0	0	0	0	0	0	0	0	1.41932		EB
ENSG00000084093	REST	4	56907876	56966808	+	19.03	27.71	34.77	27.16	13.78	34.07	23.73	25.31	27.72	0.0387704	0.931393	ENSG00000269949		4	56960927	56961373	-	0	1.39	0.78	0	1.1	0.53	0.92	2.94	0.76	-1.28241	0.432397	EB
ENSG00000084234	APLP2	11	130068147	130144811	+	293.9	349.51	356.97	483.24	272.47	469.35	387.81	443.63	441.91	-0.211901	0.459922	ENSG00000244451	RPL34P21	11	130082495	130082781	-	0	0	0	0	0	0	0.27	0	0	-0.647227		EB
ENSG00000084234	APLP2	11	130068147	130144811	+	293.9	349.51	356.97	483.24	272.47	469.35	387.81	443.63	441.91	-0.211901	0.459922	ENSG00000274197	U4	11	130114251	130114335	-	0	0	0	0	0	0	0	0	0			EB
ENSG00000084444	FAM234B	12	13044381	13142521	+	6.75	7.71	8.49	9.12	4.98	4.78	5.41	8.2	7.6	0.266403	0.426889	ENSG00000111305	GSG1	12	13083532	13103683	-	0.06	0.16	0.37	0.13	0.18	0.46	0.46	0.09	0.07	-0.64394	0.681435	EB
ENSG00000084623	EIF3I	1	32221077	32245397	+	292.41	241.44	276.91	304.75	355.78	284.73	297.97	366.66	373.8	-0.382853	0.126172	ENSG00000220785	MTMR9LP	1	32231658	32241620	-	6.96	5.57	5.11	6.07	2.11	2.27	1.95	2.16	2.67	1.32473	1.74e-06	EB
ENSG00000084676	NCOA1	2	24491254	24770702	+	3.57	6.47	5.61	4.75	3.49	6.96	5.06	6.1	6.6	-0.234635	0.515518	ENSG00000202430	RNA5SP88	2	24564630	24564738	-	0	0	0	0	0	0	0	0	0			EB
ENSG00000084693	AGBL5	2	27042364	27070622	+	29.66	34.89	38.65	37.07	26.89	37.26	33.27	32.47	41.22	-0.0636767	0.801824	ENSG00000231636	AGBL5-AS1	2	27049683	27050264	-	0.23	0	0.22	0.47	0	0	0	0	0	2.35561		EB
ENSG00000084693	AGBL5	2	27042364	27070622	+	29.66	34.89	38.65	37.07	26.89	37.26	33.27	32.47	41.22	-0.0636767	0.801824	ENSG00000272056		2	27053618	27054276	-	0.14	0.87	1.11	1.52	0.6	0.69	0.23	0.17	0.28	1.24662	0.338761	EB
ENSG00000084693	AGBL5	2	27042364	27070622	+	29.66	34.89	38.65	37.07	26.89	37.26	33.27	32.47	41.22	-0.0636767	0.801824	ENSG00000272148		2	27062428	27062907	-	0.18	0.63	0.53	0.76	0	0.16	0.28	0.42	0.17	1.23316	0.490631	EB
ENSG00000084710	EFR3B	2	25042076	25159135	+	3.07	2.6	2.36	2.45	1.13	1.92	2.92	2.22	2.11	0.261088	0.497494	ENSG00000229593	SUCLA2P3	2	25079901	25081689	-	0	0	0	0.11	0.32	0.41	0.27	0.53	0.72	-4.14025	0.00841341	EB
ENSG00000084733	RAB10	2	26034084	26137454	+	86.35	98.13	97.53	109.53	71.32	135.12	135.43	97.35	94.84	-0.213698	0.454996	ENSG00000235440	RPS2P15	2	26101317	26102136	-	0	0	0.09	0.1	0	0	0	0	0	1.26558		EB
ENSG00000084764	MAPRE3	2	26970637	27027219	+	2.03	3.56	3.54	5.67	6.01	2.46	2.35	2.8	3.62	-0.0401657	0.961142	ENSG00000205500	MAPRE3-AS1	2	26984776	27014612	-	0.08	0	0.04	0	0	0	0	0	0	0.78915		EB
ENSG00000085117	CD82	11	44564427	44620358	+	5.46	3.57	5.24	2.98	2.64	3.57	3.76	3.21	3.4	0.272865	0.524171	ENSG00000254693		11	44604508	44605337	-	0	0	0	0	0	0	0	0	0			EB
ENSG00000085117	CD82	11	44564427	44620358	+	5.46	3.57	5.24	2.98	2.64	3.57	3.76	3.21	3.4	0.272865	0.524171	ENSG00000255092		11	44606170	44608101	-	0	0	0	0	0	0	0	0	0			EB
ENSG00000085274	MYNN	3	169773396	169789716	+	10.3	11.43	11.49	11.71	7.14	12	11.67	8.91	12.5	0.0124539	0.970089	ENSG00000269984		3	169777192	169780334	-	0.8	0.59	0.6	0.4	0.34	0.27	0.32	0.16	0.07	1.27558	0.0630061	EB
ENSG00000085514	PILRA	7	100367530	100400096	+	12.74	1.39	1.74	12.74	0	0.34	0.79	0.31	0.33	4.22072	6.27e-06	ENSG00000287631		7	100388809	100398366	-	0.62	0.21	0.95	1.26	0	0	0	0	0	5.03392	0.00583247	EB
ENSG00000085788	DDHD2	8	38225218	38275558	+	22.03	22.1	19.77	24.35	9.07	17.94	16.74	15.91	20.13	0.385142	0.17011	ENSG00000147535	PLPP5	8	38263130	38269243	-	43.79	36.76	31.91	49.78	23.53	32.68	28.1	21.62	21.54	0.573265	0.0365256	EB
ENSG00000085871	MGST2	4	139665768	139740745	+	52.62	22.35	28.92	91.86	62.2	35.46	23.98	31.44	25.9	0.303013	0.689993	ENSG00000178458	H3P16	4	139698144	139698554	-	0	0	0	0	1.14	0	0.66	1.13	0.82	-4.45674	0.0486832	EB
ENSG00000085871	MGST2	4	139665768	139740745	+	52.62	22.35	28.92	91.86	62.2	35.46	23.98	31.44	25.9	0.303013	0.689993	ENSG00000201533	RN7SKP237	4	139685127	139685427	-	0	0	0	0	0	0	0	0	0			EB
ENSG00000086015	MAST2	1	45786987	46036122	+	18.65	23.55	21.45	25.33	15.03	26.66	24.96	19.59	16.72	0.0198174	0.958349	ENSG00000232467	TMA16P2	1	45846994	45847594	-	0	0	0	0	0	0	0	0.09	0	-0.752098		EB
ENSG00000086102	NFX1	9	33290512	33371157	+	18.95	17.79	18.47	15.39	20.46	31.06	31.56	19.37	18.6	-0.550142	0.0482751	ENSG00000200544	Y_RNA	9	33352788	33352874	-	0	0	0	0	0	0	0	0	0			EB
ENSG00000086200	IPO11	5	62403972	62628582	+	26.11	27.63	34.37	26.37	32.24	25.37	27.2	33.16	37.91	-0.239249	0.418619	ENSG00000240436	RPL35AP14	5	62575951	62576271	-	0	0	0	0	0	0	0	0	0			EB
ENSG00000086200	IPO11	5	62403972	62628582	+	26.11	27.63	34.37	26.37	32.24	25.37	27.2	33.16	37.91	-0.239249	0.418619	ENSG00000241991		5	62561859	62562216	-	0	0	0	0	0	0	0	0	0			EB
ENSG00000086200	IPO11	5	62403972	62628582	+	26.11	27.63	34.37	26.37	32.24	25.37	27.2	33.16	37.91	-0.239249	0.418619	ENSG00000268942	CKS1BP3	5	62512246	62512482	-	29.96	27.06	23.02	23.39	7.2	24.89	38.75	29.55	23.2	-0.0156628	0.983172	EB
ENSG00000086717	PPEF1	X	18675909	18827921	+	0.63	0.09	1.25	0.23	0.15	0.08	0.17	0.3	0.17	1.53978	0.181061	ENSG00000237221	PPEF1-AS1	X	18688643	18691604	-	0	0	0	0	0	0	0	0	0			EB
ENSG00000087095	NLK	17	28041737	28196381	+	19.1	25.07	22.84	25.01	19.27	24.14	29.92	20.42	20.14	-0.0866544	0.783322	ENSG00000240873	RPS29P22	17	28116239	28116406	-	0	0.87	0	0	0	0	0	0	0	0.903492		EB
ENSG00000087245	MMP2	16	55389700	55506691	+	30.16	37.96	40.54	42.4	80.59	140.43	53.5	118.56	95.75	-1.46931	1.27e-06	ENSG00000260135	MMP2-AS1	16	55426797	55462297	-	0	0	0	0	0	0	0	0	0			EB
ENSG00000087245	MMP2	16	55389700	55506691	+	30.16	37.96	40.54	42.4	80.59	140.43	53.5	118.56	95.75	-1.46931	1.27e-06	ENSG00000274508		16	55425574	55426130	-	0	0	0	0	0	0	0	0	0			EB
ENSG00000087258	GNAO1	16	56191390	56357444	+	7.9	11.74	12.06	7.13	5.12	2.37	1.79	5.61	5.46	1.12331	0.0231914	ENSG00000261439	GNAO1-AS1	16	56192614	56194518	-	0	0	0	0.04	0	0	0	0	0	0.498285		EB
ENSG00000087258	GNAO1	16	56191390	56357444	+	7.9	11.74	12.06	7.13	5.12	2.37	1.79	5.61	5.46	1.12331	0.0231914	ENSG00000272372		16	56351886	56353524	-	0.14	0.12	0.04	0	0.07	0.04	0	0	0.09	0.869383		EB
ENSG00000087258	GNAO1	16	56191390	56357444	+	7.9	11.74	12.06	7.13	5.12	2.37	1.79	5.61	5.46	1.12331	0.0231914	ENSG00000287866		16	56282886	56299351	-	0	0	0	0	0	0	0	0	0			EB
ENSG00000087274	ADD1	4	2843844	2930076	+	61.36	87.53	92.64	82.44	90.08	104.82	105.48	85.91	88.49	-0.337742	0.130103	ENSG00000287099		4	2859983	2862673	-	0.12	0.1	0.12	0	0.5	0	0.19	0	0	-0.844999		EB
ENSG00000087338	GMCL1	2	69829660	69881384	+	16.3	19.52	21.07	18.16	10.06	12.57	10.82	14.09	14.2	0.50288	0.00991022	ENSG00000270723	RPL23AP92	2	69873565	69873819	-	0	0	0	0.46	0	0	0	0	0	0.683844		EB
ENSG00000087338	GMCL1	2	69829660	69881384	+	16.3	19.52	21.07	18.16	10.06	12.57	10.82	14.09	14.2	0.50288	0.00991022	ENSG00000275381		2	69844509	69844933	-	0	0	0	0	0	0	0	0	0			EB
ENSG00000087448	KLHL42	12	27780048	27803040	+	8.87	12.41	10.94	9.21	8.08	26.02	27.77	9.57	9.1	-0.708145	0.175318	ENSG00000256512		12	27798641	27800708	-	5.09	0	0	0	0	3.29	0	0	0.04	1.01521		EB
ENSG00000087460	GNAS	20	58839718	58911192	+	850.83	831.49	862.58	919.04	933.25	861.15	723.42	915.02	820.94	-0.0892684	0.75559	ENSG00000225806		20	58863528	58888809	-	1.23	0.58	1.34	3.48	0	0.26	0.19	1.01	0.33	2.19249	0.0650439	EB
ENSG00000087460	GNAS	20	58839718	58911192	+	850.83	831.49	862.58	919.04	933.25	861.15	723.42	915.02	820.94	-0.0892684	0.75559	ENSG00000270951		20	58876592	58876981	-	0	0	0	0	0	0	0	0	0			EB
ENSG00000087470	DNM1L	12	32679200	32745650	+	48.73	51.35	57.63	54.01	35.45	45.37	51.43	54.84	54.95	0.0311137	0.911102	ENSG00000201563	Y_RNA	12	32705403	32705506	-	0	0	0	0	0	0	0	0	0			EB
ENSG00000087470	DNM1L	12	32679200	32745650	+	48.73	51.35	57.63	54.01	35.45	45.37	51.43	54.84	54.95	0.0311137	0.911102	ENSG00000257511		12	32726383	32727387	-	10.48	10.41	10.21	8.85	21.5	17.2	16.46	27.91	25.41	-1.228	1.48e-05	EB
ENSG00000087470	DNM1L	12	32679200	32745650	+	48.73	51.35	57.63	54.01	35.45	45.37	51.43	54.84	54.95	0.0311137	0.911102	ENSG00000257643		12	32692504	32692848	-	0	0	0	0	0	0	0	0	0			EB
ENSG00000087470	DNM1L	12	32679200	32745650	+	48.73	51.35	57.63	54.01	35.45	45.37	51.43	54.84	54.95	0.0311137	0.911102	ENSG00000274105		12	32728169	32729024	-	0.28	0	0.54	0.76	0.13	0.08	0.37	0	0.09	1.38375	0.47923	EB
ENSG00000087470	DNM1L	12	32679200	32745650	+	48.73	51.35	57.63	54.01	35.45	45.37	51.43	54.84	54.95	0.0311137	0.911102	ENSG00000275854		12	32736930	32737660	-	1.11	2.8	2.15	2.06	1.36	1.5	1.71	1.19	1	0.477607	0.501713	EB
ENSG00000087470	DNM1L	12	32679200	32745650	+	48.73	51.35	57.63	54.01	35.45	45.37	51.43	54.84	54.95	0.0311137	0.911102	ENSG00000276148		12	32725248	32725660	-	0.67	0.58	0	0.46	0	0.58	0.69	0.5	0.21	0.0268505	0.990788	EB
ENSG00000087495	PHACTR3	20	59577509	59847711	+	0.33	0.14	0	0.14	0.12	0	0.04	0.18	0	1.13785	0.619795	ENSG00000238194	PHACTR3-AS1	20	59624904	59628295	-	0	0	0	0	0	0	0	0	0			EB
ENSG00000087589	CASS4	20	56412112	56460387	+	0	0.05	0	0.03	0	0.03	0	0	0	1.29748		ENSG00000228601	RPL39P	20	56459428	56459583	-	0	0	0	0	0	0	0	0	0			EB
ENSG00000087884	AAMDC	11	77821109	77918432	+	45.53	31.7	43.27	42.21	37.29	21.1	33.26	32.7	29.4	0.281789	0.469963	ENSG00000241782		11	77868722	77869195	-	0	0	0	0	0	0	0	0	0			EB
ENSG00000087884	AAMDC	11	77821109	77918432	+	45.53	31.7	43.27	42.21	37.29	21.1	33.26	32.7	29.4	0.281789	0.469963	ENSG00000254459		11	77829654	77872262	-	0	0.25	0	0	0.62	0.13	0.12	0	0.43	-2.02479		EB
ENSG00000087884	AAMDC	11	77821109	77918432	+	45.53	31.7	43.27	42.21	37.29	21.1	33.26	32.7	29.4	0.281789	0.469963	ENSG00000255115		11	77914990	77915275	-	0	0	0	0	0	0	0	0	0			EB
ENSG00000087884	AAMDC	11	77821109	77918432	+	45.53	31.7	43.27	42.21	37.29	21.1	33.26	32.7	29.4	0.281789	0.469963	ENSG00000255449		11	77866412	77870091	-	0.11	0.39	0.22	0.37	0	0.23	0.4	0.14	0.47	0.124843	0.953399	EB
ENSG00000088256	GNA11	19	3094362	3123999	+	8.68	14.58	16.91	13.46	14.78	25.32	28.93	15.73	18.17	-0.714574	0.0290587	ENSG00000267139		19	3118665	3119304	-	0	0.5	0	0	0	0	0.23	0	0	0.652141		EB
ENSG00000088256	GNA11	19	3094362	3123999	+	8.68	14.58	16.91	13.46	14.78	25.32	28.93	15.73	18.17	-0.714574	0.0290587	ENSG00000267688		19	3121116	3122128	-	0	0	0	0	0	0	0	0	0			EB
ENSG00000088367	EPB41L1	20	36091504	36232799	+	18.65	18	22.07	17.03	24.34	25.66	37.72	22.87	23.44	-0.607095	0.0183062	ENSG00000232406		20	36147334	36155760	-	0	0.16	0.03	0	0	0	0	0	0	2.03627		EB
ENSG00000088538	DOCK3	3	50674927	51384198	+	6.17	4.87	4.54	4.8	1.68	2.46	1.01	2.1	2.16	1.34517	1.51e-05	ENSG00000213587		3	50719482	50719951	-	0	0	0	0	0	0	0	0	0			EB
ENSG00000088538	DOCK3	3	50674927	51384198	+	6.17	4.87	4.54	4.8	1.68	2.46	1.01	2.1	2.16	1.34517	1.51e-05	ENSG00000228337	PPIAP69	3	50685551	50685791	-	0	0	0	0	0	0	0	0	0			EB
ENSG00000088538	DOCK3	3	50674927	51384198	+	6.17	4.87	4.54	4.8	1.68	2.46	1.01	2.1	2.16	1.34517	1.51e-05	ENSG00000235278	ZNF652P1	3	50786674	50788285	-	0	0	0	0	0	0	0	0	0			EB
ENSG00000088538	DOCK3	3	50674927	51384198	+	6.17	4.87	4.54	4.8	1.68	2.46	1.01	2.1	2.16	1.34517	1.51e-05	ENSG00000240959	ST13P14	3	50876712	50877657	-	0	0	0	0	0	0	0	0	0			EB
ENSG00000088756	ARHGAP28	18	6729716	6915716	+	6.22	8.64	5.05	34.49	12.56	8.64	5.61	6.41	5.72	0.655515	0.407321	ENSG00000263797		18	6873399	6875024	-	0	0	0	0	0	0	0.15	0	0	-0.743756		EB
ENSG00000088756	ARHGAP28	18	6729716	6915716	+	6.22	8.64	5.05	34.49	12.56	8.64	5.61	6.41	5.72	0.655515	0.407321	ENSG00000287834		18	6784614	6796503	-	0.05	0	0.1	0	0	0	0	0	0	1.81421		EB
ENSG00000088812	ATRN	20	3471018	3651118	+	7.72	9.38	12.19	9.54	6.36	11.07	10.12	10.96	12.21	-0.157376	0.614487	ENSG00000230568	SF3A3P1	20	3489529	3491005	-	0.15	0.13	0.15	0.26	0.95	0.31	0.54	0.75	0.95	-2.12271	0.011172	EB
ENSG00000088970	KIZ	20	21125983	21246622	+	28.13	29.85	32.41	20.59	23.93	9.28	7.06	15.18	15.21	0.824854	0.103386	ENSG00000199509	RNA5SP477	20	21138956	21139074	-	0	0	0	0	0	1.43	0	0	0	0.28068		EB
ENSG00000088970	KIZ	20	21125983	21246622	+	28.13	29.85	32.41	20.59	23.93	9.28	7.06	15.18	15.21	0.824854	0.103386	ENSG00000214535	RPS15AP1	20	21166206	21166596	-	4.82	2.26	1.93	2.79	6.39	8.36	10.96	4.26	4.97	-1.37187	0.0245951	EB
ENSG00000088970	KIZ	20	21125983	21246622	+	28.13	29.85	32.41	20.59	23.93	9.28	7.06	15.18	15.21	0.824854	0.103386	ENSG00000228604		20	21148741	21162890	-	0	0	0.2	0	0	0.3	0.18	0	0	-0.848362		EB
ENSG00000088970	KIZ	20	21125983	21246622	+	28.13	29.85	32.41	20.59	23.93	9.28	7.06	15.18	15.21	0.824854	0.103386	ENSG00000232712	KIZ-AS1	20	21154023	21218289	-	0.03	0.03	0.01	0	0	0.06	0.01	0	0	0.271276		EB
ENSG00000088986	DYNLL1	12	120469850	120498493	+	521.13	534.16	491.76	406.54	700.52	607.42	598.24	551.12	547.59	-0.413979	0.11271	ENSG00000248008	NRAV	12	120488079	120495946	-	4.81	7.21	6.47	5.89	5.38	4.82	7.44	4.22	5.89	0.026577	0.956053	EB
ENSG00000089022	MAPKAPK5	12	111842228	111902222	+	52.42	45.34	54.83	42.24	29.19	51.18	50.94	35.39	44.08	0.119686	0.698202	ENSG00000244060	RPS2P41	12	111879338	111880249	-	0	0.12	0	0	0	0	0	0	0	0.546051		EB
ENSG00000089101	CFAP61	20	20052514	20360703	+	0	0.13	0	0	0	0.03	0.17	0	0.15	-1.02674		ENSG00000225417		20	20214299	20215262	-	0	0	0	0	0	0	0	0	0			EB
ENSG00000089101	CFAP61	20	20052514	20360703	+	0	0.13	0	0	0	0.03	0.17	0	0.15	-1.02674		ENSG00000229500	RPL17P1	20	20253303	20253838	-	0	0	0	0	0	0	0	0	0			EB
ENSG00000089101	CFAP61	20	20052514	20360703	+	0	0.13	0	0	0	0.03	0.17	0	0.15	-1.02674		ENSG00000241054		20	20094401	20095684	-	0	0	0	0	0	0	0	0	0			EB
ENSG00000089101	CFAP61	20	20052514	20360703	+	0	0.13	0	0	0	0.03	0.17	0	0.15	-1.02674		ENSG00000243810	CFAP61-AS1	20	20258407	20267809	-	0	0	0	0	0	0	0.12	0	0	-0.747509		EB
ENSG00000089169	RPH3A	12	112570380	112898881	+	0.34	0.26	0.08	0.22	0.27	0.62	0.43	0.53	0.82	-1.37273	0.0879223	ENSG00000283507	MIR1302-1	12	112695034	112695176	-	0	0	0	0	0	0	0	0	0			EB
ENSG00000089248	ERP29	12	112013348	112023449	+	237.26	221.4	204.84	236.41	183.41	150.04	136.91	193.54	206.42	0.25848	0.382098	ENSG00000274227		12	112018804	112019430	-	0.73	1.5	0.34	0.26	0.45	0.77	0.73	0.61	0	0.46406	0.777884	EB
ENSG00000089280	FUS	16	31180138	31191605	+	441.68	577.34	570.09	437.29	569.24	809.41	884.52	352.7	388.33	-0.346752	0.438535	ENSG00000260304		16	31182511	31183285	-	4.31	3.87	3.21	1.73	5.36	4.52	5.89	3.34	5.47	-0.683586	0.239308	EB
ENSG00000089289	IGBP1	X	70133447	70166324	+	42.34	41.01	62.16	45.44	61.82	33.36	36.22	51.45	78.15	-0.257965	0.593315	ENSG00000203588	IGBP1-AS1	X	70163842	70165206	-	0.63	0.27	0.15	0.49	0	0	0	0	0	3.63049		EB
ENSG00000089289	IGBP1	X	70133447	70166324	+	42.34	41.01	62.16	45.44	61.82	33.36	36.22	51.45	78.15	-0.257965	0.593315	ENSG00000220925	IGBP1-AS2	X	70148582	70149654	-	0	0	0	0	0	0.3	0.13	0	0	-1.69175		EB
ENSG00000089351	GRAMD1A	19	34994784	35026471	+	88.05	68.91	92.11	88.98	40.88	63.94	68.03	57.1	56.24	0.468608	0.020624	ENSG00000269303	GRAMD1A-AS1	19	34998233	35000170	-	0	0.52	0	0	0	0.13	0.12	0	0	1.01914		EB
ENSG00000089351	GRAMD1A	19	34994784	35026471	+	88.05	68.91	92.11	88.98	40.88	63.94	68.03	57.1	56.24	0.468608	0.020624	ENSG00000271032		19	35014961	35025335	-	2.8	2.69	3.02	1.69	0.68	1.88	1.08	0.19	0.16	1.54451	0.103	EB
ENSG00000089818	NECAP1	12	8076939	8097881	+	18.34	23.71	21.81	32.45	13.55	22.56	26.99	18.5	20.27	0.147749	0.698331	ENSG00000279865		12	8080381	8082163	-	0.25	0.54	0.69	0.13	0.12	0.31	0.17	0.25	0.62	0.365323	0.770308	EB
ENSG00000089902	RCOR1	14	102592649	102730561	+	11.85	13	16.43	15.74	6.42	13.13	16.04	10.45	12.58	0.194771	0.594372	ENSG00000230988	RPL23AP11	14	102662240	102662708	-	0	0	0	0	0	0	0	0	0			EB
ENSG00000090266	NDUFB2	7	140690777	140722790	+	167.22	141.32	138.26	190.05	196.97	164.78	146.66	165.56	180.75	-0.217765	0.485109	ENSG00000240889	NDUFB2-AS1	7	140695336	140697077	-	0.33	0.65	0.32	0.05	0.44	0.66	0.26	0.37	0.49	-0.496434	0.665139	EB
ENSG00000090273	NUDC	1	26900238	26946871	+	114.61	145.1	140.79	126.51	178.38	157.07	159.09	136.81	146.93	-0.357864	0.146	ENSG00000131910	NR0B2	1	26911489	26913975	-	0	0	0	0	0	0.12	0	0	0.06	-1.80324		EB
ENSG00000090376	IRAK3	12	66189195	66254622	+	0.89	0.59	0.66	0.7	0.29	0.96	0.35	0.66	0.24	0.449895	0.491683	ENSG00000225422	RBMS1P1	12	66234079	66235234	-	0.59	0.72	0.67	0.56	0.38	1.18	0.87	1.18	0.7	-0.519919	0.499783	EB
ENSG00000090382	LYZ	12	69348381	69354234	+	0.05	0.26	0.36	0.24	0.2	0	0.04	0.35	0	0.824073	0.714812	ENSG00000257764		12	69353493	69354225	-	0	0	0	0.05	0	0	0	0	0			EB
ENSG00000090565	RAB11FIP3	16	425649	523011	+	30.66	21.89	19.83	19.98	19.9	35.09	30.53	16.32	19.05	-0.151366	0.74456	ENSG00000201034	Y_RNA	16	439297	439397	-	0	0	0	0	0	0	0	0	0			EB
ENSG00000090581	GNPTG	16	1351931	1365737	+	20.99	18.46	19.36	25.64	11.31	23.51	20.15	16.94	16.04	0.174529	0.596717	ENSG00000260425		16	1358900	1361405	-	0	0.28	0	0	0	0	0	0	0	1.24917		EB
ENSG00000090661	CERS4	19	8206736	8262421	+	49.41	50.94	51.82	76.54	57.69	73.22	25.16	54.97	48.53	0.0281261	0.962038	ENSG00000271717		19	8222153	8239648	-	0.28	0	0	0	0	0	0	0	0	0.611087		EB
ENSG00000090889	KIF4A	X	70290104	70420886	+	19.17	24.71	34.45	22.74	30.93	23.28	26.31	26.18	39.57	-0.332694	0.349579	ENSG00000231053	TRAPPC2LP1	X	70361486	70362374	-	0	0	0	0	0	0	0	0	0			EB
ENSG00000090905	TNRC6A	16	24610209	24827632	+	46.78	50.62	56.17	64.56	23.47	46.06	41.82	32.92	31.03	0.548042	0.0246747	ENSG00000224310	LINC01567	16	24661422	24671062	-	0	0	0	0	0	0	0	0	0			EB
ENSG00000090905	TNRC6A	16	24610209	24827632	+	46.78	50.62	56.17	64.56	23.47	46.06	41.82	32.92	31.03	0.548042	0.0246747	ENSG00000261669		16	24803451	24819739	-	0.59	0.5	0.28	0.6	0	0	0.11	0	0	3.50931	0.0850404	EB
ENSG00000090989	EXOC1	4	55853648	55905086	+	17.61	16.17	19.1	21.38	8.77	12.59	15.07	15.29	17.68	0.326058	0.245085	ENSG00000286599		4	55889743	55903177	-	0.55	0.49	0.57	1.01	0.04	0.21	0.24	0.13	0.17	1.92179	0.00299979	EB
ENSG00000091009	RBM27	5	146203605	146289223	+	16.13	21.38	20.71	18.84	13.37	19.52	16.37	26.01	20.01	-0.0792057	0.8235	ENSG00000238374	RNU7-180P	5	146245191	146245253	-	0	0	0	0	0	0	0	0	0			EB
ENSG00000091073	DTX2	7	76461676	76505995	+	24.44	21.02	20.37	26.06	18.5	22.16	14.13	24.61	17.71	0.139349	0.699031	ENSG00000233980	FDPSP2	7	76470162	76471058	-	0	0.24	0	0	0	0	0.07	0	0.09	0.57779		EB
ENSG00000091073	DTX2	7	76461676	76505995	+	24.44	21.02	20.37	26.06	18.5	22.16	14.13	24.61	17.71	0.139349	0.699031	ENSG00000250614		7	76474587	76478856	-	0	0	0	0.1	0	0	0	0	0			EB
ENSG00000091157	WDR7	18	56651343	57029811	+	5.26	6.18	5.33	5.8	3.97	9.09	8.01	6.09	6.12	-0.319339	0.298268	ENSG00000206865	Y_RNA	18	56753226	56753326	-	0	0	0	0	0	0	0	0	0			EB
ENSG00000091157	WDR7	18	56651343	57029811	+	5.26	6.18	5.33	5.8	3.97	9.09	8.01	6.09	6.12	-0.319339	0.298268	ENSG00000267146		18	56872668	56873970	-	0.29	0	0	0	0	0	0	0	0	1.3369		EB
ENSG00000091409	ITGA6	2	172427354	172506459	+	45.45	59.21	52.74	62.33	26.23	59.68	105.45	54.68	54.31	-0.207158	0.688771	ENSG00000226963		2	172427774	172428603	-	0	0	0.16	0.16	0	0	0.14	0	0	0.714614		EB
ENSG00000091409	ITGA6	2	172427354	172506459	+	45.45	59.21	52.74	62.33	26.23	59.68	105.45	54.68	54.31	-0.207158	0.688771	ENSG00000232788	ITGA6-AS1	2	172464262	172466022	-	0	0.39	0	0.34	0	0.1	0.46	0.13	0	0.163636		EB
ENSG00000091428	RAPGEF4	2	172735274	173052893	+	1.32	1.34	0.92	1.71	1.04	0.69	0.48	1.43	2.22	0.129522	0.888069	ENSG00000232292	ALDH7A1P2	2	172893763	172894383	-	0	0	0	0	0	0	0	0	0			EB
ENSG00000091656	ZFHX4	8	76681239	76867281	+	0.68	0.49	0.37	0.31	0.84	0.2	0.34	0.78	0.58	-0.370231	0.635865	ENSG00000276673		8	76733302	76733476	-	0	0	0	0	0	0	0	0	0			EB
ENSG00000091664	SLC17A6	11	22338381	22379503	+	0.1	0.08	0.08	0.02	0.03	0.02	0.03	0.05	0	1.3041	0.450186	ENSG00000254540		11	22361213	22362294	-	0	0	0	0	0	0	0	0	0			EB
ENSG00000091831	ESR1	6	151656691	152129619	+	0.1	0.29	0.04	0.14	0.02	0.12	0.04	0	0.17	1.10882	0.495999	ENSG00000233823		6	151813276	151814179	-	0	0	0	0	0	0	0	0	0			EB
ENSG00000091831	ESR1	6	151656691	152129619	+	0.1	0.29	0.04	0.14	0.02	0.12	0.04	0	0.17	1.10882	0.495999	ENSG00000287914		6	152091712	152094009	-	0	0	0	0	0	0	0	0	0			EB
ENSG00000092108	SCFD1	14	30622291	30737694	+	66.66	56.74	54.55	66.74	36.62	49.88	51.44	54.29	49.64	0.24517	0.24959	ENSG00000258648	UBE2CP1	14	30683045	30683598	-	0	0	0.15	0	0.21	0	0	0	0	-0.0240271		EB
ENSG00000092470	WDR76	15	43826980	43868412	+	9.05	16.43	12.7	6.12	6.78	11.33	8.78	11.32	11.11	0.0784211	0.885315	ENSG00000200391	Y_RNA	15	43863893	43864005	-	0	0	0	0	0	0	0	0	0			EB
ENSG00000092531	SNAP23	15	42491233	42545356	+	53.7	61.65	56.11	57.4	53.57	78.94	51.4	67.34	65.66	-0.243452	0.273336	ENSG00000261684		15	42497394	42532840	-	0	0.12	0.13	0.35	0	0.08	0.06	0.08	0.14	0.904516	0.578545	EB
ENSG00000092847	AGO1	1	35869808	35930532	+	13.86	18.25	21.97	11.37	12.66	20.25	22.08	15.92	18.5	-0.221952	0.527396	ENSG00000271164	CFAP97P1	1	35873270	35873752	-	0	0	0	0	0	0	0	0	0			EB
ENSG00000092847	AGO1	1	35869808	35930532	+	13.86	18.25	21.97	11.37	12.66	20.25	22.08	15.92	18.5	-0.221952	0.527396	ENSG00000271914		1	35929720	35930115	-	0	0	0	0	0	0	0	0	0			EB
ENSG00000092847	AGO1	1	35869808	35930532	+	13.86	18.25	21.97	11.37	12.66	20.25	22.08	15.92	18.5	-0.221952	0.527396	ENSG00000286899		1	35908980	35910872	-	0.04	0	0	0	0	0	0	0	0	0.499423		EB
ENSG00000092931	MFSD11	17	76735865	76781449	+	12.06	9.8	11.75	11.43	11.85	16.37	17.04	9.39	9.66	-0.292103	0.405512	ENSG00000283805	MIR636	17	76736450	76736548	-	0	0	0	0	0	0	0	0	0			EB
ENSG00000095002	MSH2	2	47403067	47663146	+	129.52	120.99	124.89	113.75	81.44	110.87	120.4	99.2	91.1	0.185981	0.367488	ENSG00000184261	KCNK12	2	47509290	47570985	-	3.94	2.65	5.18	9.51	7.38	1.79	1.5	1.55	1.86	0.712333	0.39404	EB
ENSG00000095015	MAP3K1	5	56815549	56896152	+	5.16	5.64	6.49	5.83	4.4	9.65	8.41	5.8	5.5	-0.310753	0.336228	ENSG00000237705		5	56842016	56862164	-	0.44	0.51	0.29	0.3	0	0	0	0	0	3.71515		EB
ENSG00000095209	TMEM38B	9	105694541	105776629	+	5.21	6.81	7.91	13.01	5.85	9.51	9.92	11.75	9.72	-0.283454	0.5199	ENSG00000228366		9	105710290	105710781	-	0.18	0	0	0	0.25	0.16	0.27	0	0.34	-2.07764		EB
ENSG00000095319	NUP188	9	128947699	129007096	+	41.05	48.87	39.05	41.44	37.88	58.71	65.6	54.42	53.93	-0.433642	0.0416133	ENSG00000267834		9	129004502	129004998	-	0.35	0.3	0.34	0	0.04	0.45	0.14	0	0	0.929644		EB
ENSG00000095539	SEMA4G	10	100969518	100985871	+	7.73	7.15	6.37	9.41	2.38	4.91	2.38	6.82	3.98	0.822898	0.052727	ENSG00000236662		10	100980507	100985614	-	0.71	0.56	0.72	0	0	0.54	0.3	0	0	1.55537		EB
ENSG00000096872	IFT74	9	26947039	27066134	+	11.36	9.42	9.86	12.22	5.94	6	7.37	11.7	15.48	0.109406	0.846973	ENSG00000184434	LRRC19	9	26993136	27005672	-	0.02	0	0.29	0	0.03	0.09	0	0	0.02	1.29488	0.665109	EB
ENSG00000096872	IFT74	9	26947039	27066134	+	11.36	9.42	9.86	12.22	5.94	6	7.37	11.7	15.48	0.109406	0.846973	ENSG00000234676	IFT74-AS1	9	26955780	26956295	-	0.46	0	0.44	0	0	0	0	0	0	2.33723		EB
ENSG00000096968	JAK2	9	4984390	5129948	+	3.13	2.04	2.78	3.32	2.05	3.33	3.89	3.24	2.52	-0.187792	0.615171	ENSG00000182347	PDSS1P1	9	5084999	5086112	-	0	0	0	0	0	0	0	0	0			EB
ENSG00000097007	ABL1	9	130713016	130887675	+	30.09	38.13	41.15	33.94	30.2	44.81	52.02	37.82	43.52	-0.313373	0.172246	ENSG00000224797		9	130724786	130725050	-	0	0	0	0	0	0	0	0	0			EB
ENSG00000099139	PCSK5	9	75890644	76362975	+	4.55	5.64	6.04	3.26	5.55	4	5.1	3.24	2.37	0.138389	0.810435	ENSG00000231137	RBM22P5	9	76286494	76288081	-	0	0	0	0	0	0	0	0	0			EB
ENSG00000099308	MAST3	19	18097793	18151692	+	2.69	2.35	2.63	2.78	0.54	2.11	1.88	1.84	1.8	0.599917	0.147556	ENSG00000269145	MAST3-AS1	19	18144522	18151691	-	0	0.32	0	0.67	0.25	0.51	0.88	0.19	0.93	-1.37376	0.477301	EB
ENSG00000099331	MYO9B	19	17075777	17214537	+	25.59	22.69	21.35	30.68	26.11	31.95	37.42	27.5	23.94	-0.329833	0.228365	ENSG00000268056		19	17152588	17168051	-	0	0	0	0	0	0	0	0	0			EB
ENSG00000099331	MYO9B	19	17075777	17214537	+	25.59	22.69	21.35	30.68	26.11	31.95	37.42	27.5	23.94	-0.329833	0.228365	ENSG00000269066		19	17095418	17099307	-	0.14	0	0	0	0	0	0	0	0	0.545159		EB
ENSG00000099331	MYO9B	19	17075777	17214537	+	25.59	22.69	21.35	30.68	26.11	31.95	37.42	27.5	23.94	-0.329833	0.228365	ENSG00000269480		19	17207138	17208010	-	0	0	0	0	0	0	0	0	0			EB
ENSG00000099331	MYO9B	19	17075777	17214537	+	25.59	22.69	21.35	30.68	26.11	31.95	37.42	27.5	23.94	-0.329833	0.228365	ENSG00000269836		19	17177511	17178476	-	0	0	0	0	0	0	0	0	0			EB
ENSG00000099338	CATSPERG	19	38335775	38370943	+	2.28	0.31	0.91	1.48	0.18	0.48	0.26	0.23	0.5	1.83411	0.031237	ENSG00000266963		19	38361795	38362484	-	0.01	0.16	0	0	0	0	0.05	0	0	0.568715		EB
ENSG00000099622	CIRBP	19	1259384	1274880	+	241.58	236.4	204.17	222.21	141.84	210.26	173.54	154.27	172.58	0.314639	0.0996393	ENSG00000267493	CIRBP-AS1	19	1267471	1270260	-	2.35	0.72	0.43	1.03	0.64	1.79	2.23	0	0.39	0.1016	0.952	EB
ENSG00000099715	PCDH11Y	Y	5000226	5742224	+	0	0.01	0.01	0	0.06	0.1	0.01	0.05	0.05	-2.93259	0.0699959	ENSG00000231341	VDAC1P6	Y	5207215	5208069	-	0.94	2.91	2.56	2.7	1.1	0.6	1.22	1.24	0.88	1.07113	0.107508	EB
ENSG00000099715	PCDH11Y	Y	5000226	5742224	+	0	0.01	0.01	0	0.06	0.1	0.01	0.05	0.05	-2.93259	0.0699959	ENSG00000235001	EIF4A1P2	Y	5337745	5338964	-	1.14	1.17	1.66	0.89	0.91	1.75	2.12	3.26	2.48	-0.878775	0.111702	EB
ENSG00000099715	PCDH11Y	Y	5000226	5742224	+	0	0.01	0.01	0	0.06	0.1	0.01	0.05	0.05	-2.93259	0.0699959	ENSG00000278585	SNX3P1Y	Y	5634480	5634655	-	0	0	0	0	0	0	0	0	0			EB
ENSG00000099725	PRKY	Y	7273972	7381548	+	0.01	0.13	0	0.42	0	0.38	0	0	0.02	2.32658	0.3991	ENSG00000252633	RN7SKP282	Y	7324297	7324595	-	0	0	0	0	0	0	0	0	0			EB
ENSG00000099785	MARCHF2	19	8413270	8439017	+	20.99	16.67	21.27	27.49	20.68	12.97	14.4	30.43	29.3	-0.111146	0.846973	ENSG00000268931		19	8423355	8427827	-	0.17	0	0	0	0	0	0	0	0	0.560505		EB
ENSG00000099810	MTAP	9	21802636	21937651	+	36.57	44.55	37.41	27.77	29.53	60.57	68.31	32.94	40.72	-0.423862	0.266414	ENSG00000229298	TUBB8P1	9	21811621	21812347	-	1.01	1.25	0.97	0.57	0	0.4	0.35	0.13	0.11	2.10681	0.0615172	EB
ENSG00000099810	MTAP	9	21802636	21937651	+	36.57	44.55	37.41	27.77	29.53	60.57	68.31	32.94	40.72	-0.423862	0.266414	ENSG00000265194		9	21858910	21861926	-	1.81	0.94	0.82	1.08	0.21	0.67	0.94	0.12	0.15	1.40755	0.0819717	EB
ENSG00000099822	HCN2	19	589881	617159	+	2.12	2.8	2.99	2.19	2.37	1.52	1.2	2.02	2.15	0.334913	0.457221	ENSG00000267036		19	590430	591300	-	0	0	0.09	0	0	0	0	0	0	0.523264		EB
ENSG00000099917	MED15	22	20495913	20587632	+	28.06	36.33	35.35	26.61	26.34	44.6	58.7	34.87	28.17	-0.376768	0.292349	ENSG00000236003		22	20522070	20523870	-	0	0	0	0	0	0	0	0	0			EB
ENSG00000099940	SNAP29	22	20859007	20891214	+	18.72	18.58	14.52	17.1	15.2	14.88	15.47	17.92	18.38	-0.0257337	0.940479	ENSG00000272600		22	20889206	20891214	-	0	0	0	0	0	0	0	0	0			EB
ENSG00000099954	CECR2	22	17359949	17558151	+	18.36	25.3	31.97	24.01	20.16	27.1	27.15	25.82	27.11	-0.134681	0.62331	ENSG00000228045	DNAJA1P6	22	17518676	17519029	-	0	0	0	0	0	0	0	0	0			EB
ENSG00000099954	CECR2	22	17359949	17558151	+	18.36	25.3	31.97	24.01	20.16	27.1	27.15	25.82	27.11	-0.134681	0.62331	ENSG00000232305	CLCP1	22	17424388	17424775	-	0	0	0	0	0	0	0	0	0			EB
ENSG00000099957	P2RX6	22	21009808	21028830	+	0.2	0	0.47	0.04	0	0.09	0.08	0.14	0.08	0.883632	0.68675	ENSG00000284130		22	21011384	21014217	-	0	0	0	0	0	0.05	0	0	0			EB
ENSG00000100003	SEC14L2	22	30396941	30425303	+	3.2	2.62	1.86	2.51	3.13	4.67	7.83	1.48	1.68	-0.649435	0.354145	ENSG00000272689		22	30421206	30421536	-	0	0.52	0.58	0	0	0	0	0	0	2.25889		EB
ENSG00000100036	SLC35E4	22	30635781	30669016	+	2.91	3.35	4.18	2.8	2.8	2.53	2.76	2.64	2.45	0.220838	0.52123	ENSG00000167065	DUSP18	22	30652051	30667887	-	1.35	1.6	1.71	1.99	0.94	1.86	2.65	1.84	1.37	-0.162771	0.768342	EB
ENSG00000100036	SLC35E4	22	30635781	30669016	+	2.91	3.35	4.18	2.8	2.8	2.53	2.76	2.64	2.45	0.220838	0.52123	ENSG00000250318		22	30653877	30654814	-	1.06	0.94	0.4	1.5	0.95	0.43	0.27	0.47	0.13	1.00495	0.40168	EB
ENSG00000100077	GRK3	22	25564675	25729294	+	8.78	9.62	8.66	7.45	6.3	5.94	5.63	8.47	11.45	0.090776	0.840427	ENSG00000222585	RNA5SP494	22	25715041	25715169	-	0	0	0	0	0	0	0	0	0			EB
ENSG00000100077	GRK3	22	25564675	25729294	+	8.78	9.62	8.66	7.45	6.3	5.94	5.63	8.47	11.45	0.090776	0.840427	ENSG00000237387		22	25580241	25581382	-	0	0	0	0	0	0	0	0	0			EB
ENSG00000100095	SEZ6L	22	26169462	26383597	+	1.45	0.72	0.74	1.97	0.85	0.93	1.51	0.3	0.46	0.493892	0.533861	ENSG00000224192	SEZ6L-AS1	22	26241331	26254092	-	0	0	0	0	0	0	0	0	0			EB
ENSG00000100142	POLR2F	22	37952607	38041915	+	124.66	121.75	107.79	117.26	109.86	96.4	118.07	91.74	105.84	0.0670144	0.830747	ENSG00000100146	SOX10	22	37970686	37987422	-	2.24	2.27	1.93	2.41	1.13	1.87	1.9	2.15	1.48	0.276072	0.454441	EB
ENSG00000100142	POLR2F	22	37952607	38041915	+	124.66	121.75	107.79	117.26	109.86	96.4	118.07	91.74	105.84	0.0670144	0.830747	ENSG00000222044		22	38032165	38034228	-	0	0	0	0.08	0	0	0	0	0	0.514919		EB
ENSG00000100150	DEPDC5	22	31753867	31908033	+	12.81	9.87	9.11	11.94	5.37	6.7	7.31	8.72	6.52	0.562743	0.0285836	ENSG00000227813		22	31890344	31891434	-	0	0	0	0	0	0	0	0	0			EB
ENSG00000100150	DEPDC5	22	31753867	31908033	+	12.81	9.87	9.11	11.94	5.37	6.7	7.31	8.72	6.52	0.562743	0.0285836	ENSG00000236132		22	31816379	31817491	-	0	0.16	0	0	0	0	0	0	0.18	-0.0094981		EB
ENSG00000100151	PICK1	22	38056311	38075701	+	20.24	20.75	22.37	21.32	25.74	26.84	23.89	17.53	21.9	-0.241516	0.385847	ENSG00000233739		22	38057180	38073940	-	0	0	0	0	0	0	0	0.36	0	-0.713869		EB
ENSG00000100167	SEPTIN3	22	41969475	41998221	+	16.1	14.26	18.2	12.68	8.06	7.73	7.02	10.22	15.76	0.546962	0.133252	ENSG00000224883		22	41981304	41982217	-	0	0	0	0	0	0	0.13	0	0.17	-1.29814		EB
ENSG00000100181	TPTEP1	22	16601887	16698742	+	0.1	0.33	0.26	0.11	0.25	1.2	0.2	0.28	0.16	-1.14927	0.333795	ENSG00000189295	ANKRD62P1-PARP4P3	22	16654066	16675540	-	0	0	0	0	0	0	0	0	0			EB
ENSG00000100181	TPTEP1	22	16601887	16698742	+	0.1	0.33	0.26	0.11	0.25	1.2	0.2	0.28	0.16	-1.14927	0.333795	ENSG00000249263	PARP4P3	22	16653892	16659628	-	0	0	0	0	0	0	0	0	0			EB
ENSG00000100181	TPTEP1	22	16601887	16698742	+	0.1	0.33	0.26	0.11	0.25	1.2	0.2	0.28	0.16	-1.14927	0.333795	ENSG00000249288	SLC25A15P5	22	16645695	16646581	-	0	0	0	0	0	0	0	0	0			EB
ENSG00000100181	TPTEP1	22	16601887	16698742	+	0.1	0.33	0.26	0.11	0.25	1.2	0.2	0.28	0.16	-1.14927	0.333795	ENSG00000259271	ANKRD62P1	22	16671090	16679493	-	0	0	0	0	0	0	0	0	0			EB
ENSG00000100181	TPTEP1	22	16601887	16698742	+	0.1	0.33	0.26	0.11	0.25	1.2	0.2	0.28	0.16	-1.14927	0.333795	ENSG00000273244		22	16676016	16694648	-	0	0	0	0	0	0	0	0	0			EB
ENSG00000100211	CBY1	22	38656636	38673854	+	29.48	32.95	37.2	34.64	31.35	19.65	30.78	27.98	34.15	0.102087	0.796661	ENSG00000230912		22	38666508	38668750	-	0.68	0.39	0	0.93	0.61	0	0.34	0	0	1.27693	0.649465	EB
ENSG00000100226	GTPBP1	22	38705742	38738299	+	34.96	43.85	53.88	45.53	27.34	41.05	48.46	30.8	33.62	0.199228	0.504926	ENSG00000229598	PRDX3P1	22	38722743	38723505	-	0.21	0.64	0.82	1.52	0.15	0.09	0.17	0	0	3.14873	0.0351509	EB
ENSG00000100226	GTPBP1	22	38705742	38738299	+	34.96	43.85	53.88	45.53	27.34	41.05	48.46	30.8	33.62	0.199228	0.504926	ENSG00000273096		22	38736610	38736792	-	0	0	0	0.85	0	0	0.52	0	0	0.260003		EB
ENSG00000100284	TOM1	22	35299275	35347992	+	13.71	14.69	16.17	15.43	20.94	17.04	23.01	16.36	16.58	-0.440738	0.098458	ENSG00000274280	MIR6069	22	35336721	35336799	-	0	0	0	0	0	0	0	0	0			EB
ENSG00000100285	NEFH	22	29480218	29491390	+	2.82	7.05	7.88	2.19	4.68	3.1	2.11	2.97	2.49	0.558635	0.375141	ENSG00000282816		22	29480220	29481113	-	0	0	0	0	0	0	0	0	0			EB
ENSG00000100312	ACR	22	50738196	50745339	+	0	0	0.21	0.57	0	0	0	0	0	3.40826		ENSG00000254499		22	50740593	50743520	-	0	0	0	0.9	0	0	0.27	0	0	0.864601		EB
ENSG00000100330	MTMR3	22	29883169	30030868	+	15.16	11.1	11.45	20.28	7.11	11.36	13.15	12.26	11.18	0.306294	0.383692	ENSG00000207455	RNU6-331P	22	29899587	29899693	-	0	0	0	0	0	0	0	0	0			EB
ENSG00000100330	MTMR3	22	29883169	30030868	+	15.16	11.1	11.45	20.28	7.11	11.36	13.15	12.26	11.18	0.306294	0.383692	ENSG00000279159		22	29978950	30028236	-	0.19	0.09	0.13	0.27	0.03	0.06	0.08	0.05	0.04	1.5798	0.000472358	EB
ENSG00000100354	TNRC6B	22	40044817	40335808	+	5.63	8.12	9.41	7.34	7.47	9.15	11	7.88	8.18	-0.301666	0.262262	ENSG00000228599	RPL7P52	22	40106325	40107066	-	0	0	0.11	0	0	0.39	0.17	0.13	0.22	-2.58105		EB
ENSG00000100359	SGSM3	22	40370591	40410289	+	58.17	59.75	48	75.93	20.79	69.06	50.99	27.8	28.85	0.546005	0.22389	ENSG00000229999	SGSM3-AS1	22	40372664	40388290	-	0	0	0	0	0	0	0	0	0			EB
ENSG00000100379	KCTD17	22	37051736	37063390	+	17.66	19.7	20.97	16.07	19.38	26.68	27.3	18.11	18.14	-0.337449	0.228266	ENSG00000201078	RN7SKP214	22	37055033	37055347	-	0	0	0	0	0	0	0	0	0			EB
ENSG00000100395	L3MBTL2	22	41205282	41231271	+	12.58	17.54	16.93	12.07	20.16	22.58	23.66	16.88	20.8	-0.599477	0.0133476	ENSG00000235513	L3MBTL2-AS1	22	41207592	41228500	-	0.34	0.59	0.31	0.4	0.48	0.2	0.62	0.75	0.56	-0.457428	0.66308	EB
ENSG00000100412	ACO2	22	41447830	41529273	+	47.61	47.31	48.96	59.27	49.17	57.05	53.57	56.59	55.5	-0.202421	0.262362	ENSG00000100410	PHF5A	22	41459717	41468692	-	91.28	75.13	59.81	67.9	87.15	118.33	113.07	72.38	83.87	-0.462054	0.118122	EB
ENSG00000100473	COCH	14	30874514	30895065	+	39.88	26.6	17.87	21.74	20.77	23.26	12.17	15.43	18.78	0.45401	0.30463	ENSG00000258525		14	30876179	30889808	-	7.32	3.46	1.52	4.46	2.36	1.06	0.43	1.64	0.3	1.76535	0.0348916	EB
ENSG00000100478	AP4S1	14	31025106	31130996	+	6.72	8.28	5.54	4.46	7.08	9.19	10.23	8.25	8.89	-0.571347	0.0591425	ENSG00000258640	RPL21P5	14	31111569	31112239	-	0	0	0	0	0	0	0	0	0			EB
ENSG00000100711	ZFYVE21	14	103715730	103733668	+	43.37	49.2	50.36	47.45	24.17	39.62	46.99	34.32	36.16	0.299865	0.218062	ENSG00000253096	Y_RNA	14	103725728	103725825	-	0	0	0	0	0	0	0	0	0			EB
ENSG00000100714	MTHFD1	14	64388031	64463457	+	152.31	152.52	146.16	134.57	143.08	135.02	142.62	139.95	149.67	-0.0645225	0.798178	ENSG00000258824		14	64422935	64448557	-	3.9	3.26	2.85	2.45	2.74	3.75	3.94	2.64	2.92	-0.15926	0.81056	EB
ENSG00000100714	MTHFD1	14	64388031	64463457	+	152.31	152.52	146.16	134.57	143.08	135.02	142.62	139.95	149.67	-0.0645225	0.798178	ENSG00000272909		14	64440369	64442238	-	0.58	1.36	1.11	0.07	1.04	1.04	1.23	0.2	0.71	-0.181731	0.88969	EB
ENSG00000100731	PCNX1	14	70907405	71115382	+	25.17	15.72	16.56	19.63	11.27	10.74	10.44	15.07	13.12	0.565913	0.0510755	ENSG00000258571	PTTG4P	14	71085482	71085833	-	0.83	0	0	0	0	0.24	0.21	0	0	0.872787		EB
ENSG00000100731	PCNX1	14	70907405	71115382	+	25.17	15.72	16.56	19.63	11.27	10.74	10.44	15.07	13.12	0.565913	0.0510755	ENSG00000258930		14	71031686	71031970	-	0	0	0	0	0	0	0	0	0			EB
ENSG00000100731	PCNX1	14	70907405	71115382	+	25.17	15.72	16.56	19.63	11.27	10.74	10.44	15.07	13.12	0.565913	0.0510755	ENSG00000258966	GTF3AP2	14	71044375	71044640	-	0	0	0	0	0	0	0	0	0			EB
ENSG00000100731	PCNX1	14	70907405	71115382	+	25.17	15.72	16.56	19.63	11.27	10.74	10.44	15.07	13.12	0.565913	0.0510755	ENSG00000287643		14	70945640	70959029	-	0.03	0	0.08	0.02	0	0.03	0.01	0	0	1.64849		EB
ENSG00000100739	BDKRB1	14	96256210	96268967	+	0.14	0.06	0.07	0	0	0.45	0.11	0.08	0.15	-1.34397	0.537579	ENSG00000258793		14	96259411	96268624	-	0	0	0	0	0	0	0	0	0			EB
ENSG00000100767	PAPLN	14	73237497	73274640	+	13.52	8.2	8.07	13.22	1.29	3.61	2.85	1.46	1.66	2.22657	1.66e-09	ENSG00000252839	RNU6-419P	14	73246818	73246880	-	0	0	0	0	0	0	0	0	0			EB
ENSG00000100767	PAPLN	14	73237497	73274640	+	13.52	8.2	8.07	13.22	1.29	3.61	2.85	1.46	1.66	2.22657	1.66e-09	ENSG00000258376		14	73242651	73245979	-	1.01	0.96	1.91	1.77	1.71	1.5	1.46	0.64	1.71	-0.115513	0.866639	EB
ENSG00000100767	PAPLN	14	73237497	73274640	+	13.52	8.2	8.07	13.22	1.29	3.61	2.85	1.46	1.66	2.22657	1.66e-09	ENSG00000258944		14	73272182	73274081	-	0.65	1.59	1.25	2.73	0	0.4	0.53	0.19	0	2.65455	0.0159742	EB
ENSG00000100852	ARHGAP5	14	32076114	32159728	+	22.98	22.46	22.59	30.78	21.29	32.7	29.74	23.78	25.47	-0.20194	0.421237	ENSG00000285608		14	32149176	32158008	-	6.78	6.08	8.21	9.36	3.72	4.72	4.24	6.54	4.34	0.5884	0.0369825	EB
ENSG00000100890	PRORP	14	35121846	35277622	+	27.24	38.09	35.03	36.11	38.96	27.16	38.2	41.49	44.67	-0.274826	0.389997	ENSG00000241052	RPL23AP70	14	35144021	35144480	-	0.78	0	0	0	0	0	0	0	0	2.39238		EB
ENSG00000100890	PRORP	14	35121846	35277622	+	27.24	38.09	35.03	36.11	38.96	27.16	38.2	41.49	44.67	-0.274826	0.389997	ENSG00000256243	RPL7AP3	14	35235180	35235651	-	0	0	0	0	0	0	0	0	0			EB
ENSG00000100890	PRORP	14	35121846	35277622	+	27.24	38.09	35.03	36.11	38.96	27.16	38.2	41.49	44.67	-0.274826	0.389997	ENSG00000259090	SEPTIN7P1	14	35157904	35159099	-	0	0	0	0	0	0	0	0	0			EB
ENSG00000100890	PRORP	14	35121846	35277622	+	27.24	38.09	35.03	36.11	38.96	27.16	38.2	41.49	44.67	-0.274826	0.389997	ENSG00000282625	MRPL57P8	14	35219023	35219283	-	0	0	0	0	0	0	0	0	0			EB
ENSG00000100994	PYGB	20	25248085	25298012	+	21.2	22.07	26.71	24.9	58.28	62.16	45.17	35.56	51.62	-1.20756	9.12e-07	ENSG00000274507		20	25251008	25251304	-	0	0	0	0	0	0	0	0	0			EB
ENSG00000100994	PYGB	20	25248085	25298012	+	21.2	22.07	26.71	24.9	58.28	62.16	45.17	35.56	51.62	-1.20756	9.12e-07	ENSG00000276952		20	25284915	25285588	-	0	0.32	0.35	0.88	0.34	0.22	0.38	0	0	0.893086	0.700901	EB
ENSG00000101000	PROCR	20	35172072	35216240	+	18.54	15.95	15.47	34.16	19.71	13.05	11.44	41.42	44.12	-0.410578	0.556179	ENSG00000278367		20	35174355	35174919	-	0	0.2	0.4	0.41	0	0	0.16	0	0	2.67653		EB
ENSG00000101076	HNF4A	20	44355700	44434596	+	1.88	0.91	1.49	7.2	4.85	8.82	7.4	3.19	4.12	-1.08394	0.133029	ENSG00000229005	HNF4A-AS1	20	44372746	44395706	-	0	0	0	0	0	0	0	0	0			EB
ENSG00000101076	HNF4A	20	44355700	44434596	+	1.88	0.91	1.49	7.2	4.85	8.82	7.4	3.19	4.12	-1.08394	0.133029	ENSG00000233376		20	44389624	44391537	-	0	0	0	0	0	0	0	0	0			EB
ENSG00000101146	RAE1	20	57351223	57379211	+	40.53	37.37	42.7	40.35	39.83	55.66	58.39	44.83	44.93	-0.374401	0.0427435	ENSG00000228995	MTND1P9	20	57357426	57358369	-	0	0.07	0	0	0	0	0	0	0	0.519525		EB
ENSG00000101146	RAE1	20	57351223	57379211	+	40.53	37.37	42.7	40.35	39.83	55.66	58.39	44.83	44.93	-0.374401	0.0427435	ENSG00000256222	MTRNR2L3	20	57358447	57359498	-	0	0	0	0	0	0	0	0	0.07	-0.783379		EB
ENSG00000101187	SLCO4A1	20	62642503	62685785	+	7.62	5.2	6.02	3.65	1.66	1.37	1.97	1.7	0.38	1.88778	0.00025789	ENSG00000232803	SLCO4A1-AS1	20	62663019	62666724	-	0.19	0.29	0.06	0.57	0	0.05	0	0	0	3.54745	0.101125	EB
ENSG00000101187	SLCO4A1	20	62642503	62685785	+	7.62	5.2	6.02	3.65	1.66	1.37	1.97	1.7	0.38	1.88778	0.00025789	ENSG00000276317		20	62651272	62652186	-	0.41	0.23	0.26	0	0.19	0	0.11	0	0	1.92872		EB
ENSG00000101187	SLCO4A1	20	62642503	62685785	+	7.62	5.2	6.02	3.65	1.66	1.37	1.97	1.7	0.38	1.88778	0.00025789	ENSG00000277496		20	62648961	62650767	-	0.12	0.42	0.24	0.08	0.06	0.04	0.2	0.19	0.04	0.941927	0.527396	EB
ENSG00000101188	NTSR1	20	62708836	62762771	+	0.12	0.53	0.38	0.05	0.04	0.3	0.48	0.18	0.22	0.0762411	0.9591	ENSG00000223669		20	62732566	62735347	-	0	0	0	0.11	0	0	0	0	0.11	-0.04492		EB
ENSG00000101230	ISM1	20	13221274	13300651	+	0.92	0.81	0.36	1.79	0.37	1	0.59	0.42	0.45	0.690108	0.33832	ENSG00000225956		20	13244064	13245369	-	0	0	0	0	0	0	0	0	0			EB
ENSG00000101230	ISM1	20	13221274	13300651	+	0.92	0.81	0.36	1.79	0.37	1	0.59	0.42	0.45	0.690108	0.33832	ENSG00000226263	ISM1-AS1	20	13237801	13239674	-	0	0.22	0	0	0	0	0.1	0	0.12	0.0751149		EB
ENSG00000101294	HM13	20	31514410	31577923	+	57.24	63.22	59.95	69.26	116.47	118.18	124.44	85.48	91.42	-0.891681	7.48e-05	ENSG00000230613	HM13-AS1	20	31567707	31573263	-	1.08	0	1.04	0	0.99	0	0.43	0.68	0.21	0.139739	0.96048	EB
ENSG00000101413	RPRD1B	20	38033725	38127780	+	7.52	13.75	13.26	11.78	8.7	16.27	20.46	10.65	13.12	-0.347862	0.380862	ENSG00000264767	RN7SL237P	20	38098414	38098700	-	0	0	0	0	0	0	0	0	0			EB
ENSG00000101413	RPRD1B	20	38033725	38127780	+	7.52	13.75	13.26	11.78	8.7	16.27	20.46	10.65	13.12	-0.347862	0.380862	ENSG00000277550		20	38103524	38104961	-	0	0	0.05	0	0	0	0	0.06	0	-0.0722338		EB
ENSG00000101440	ASIP	20	34194569	34269344	+	0.14	0	0	0.39	0	0	0	0	0	2.31599		ENSG00000214185	XPOTP1	20	34213495	34215892	-	0.37	0.41	0.41	0.15	0.36	1.15	1.09	0.74	1.24	-1.50635	0.0113949	EB
ENSG00000101440	ASIP	20	34194569	34269344	+	0.14	0	0	0.39	0	0	0	0	0	2.31599		ENSG00000236456		20	34245953	34246537	-	1.3	2.12	3.1	1.19	7.99	11.02	10	6.64	6.04	-2.22113	6.22e-07	EB
ENSG00000101452	DHX35	20	38962299	39039723	+	9.21	10.66	6.64	7.52	7.22	14.16	12.65	7.04	11.07	-0.371972	0.321667	ENSG00000223864	NPM1P19	20	38977711	38978422	-	0.36	0.46	0.58	0.63	0	0	0.09	0	0	3.84065	0.0378844	EB
ENSG00000101463	SYNDIG1	20	24469629	24666616	+	2.33	1.07	1.43	2.25	0.56	1.79	0.8	1.84	1.65	0.340244	0.615335	ENSG00000228539		20	24491472	24502345	-	0	0	0	0	0	0.09	0	0.11	0	-1.36832		EB
ENSG00000101542	CDH20	18	61333430	61555779	+	0.32	0.7	0.03	0.17	0	0.19	0.11	0.03	0.19	1.5054	0.322464	ENSG00000243256	RPL30P14	18	61404858	61405205	-	0	0	0	0.29	0.38	0	0	0	0	0.0340188		EB
ENSG00000101745	ANKRD12	18	9136228	9285985	+	5.28	6.12	6.75	9.05	1.79	5.37	6.21	5.14	5.09	0.448596	0.300748	ENSG00000200883	Y_RNA	18	9249649	9249746	-	0	0	0	0	0	0	0	0	0			EB
ENSG00000101752	MIB1	18	21704957	21870953	+	13.74	14.47	18.74	17.42	7.96	15.85	21.1	17.32	17.73	-0.0776888	0.857755	ENSG00000243303		18	21854640	21854987	-	0	0	0	0	0	0	0	0	0			EB
ENSG00000101752	MIB1	18	21704957	21870953	+	13.74	14.47	18.74	17.42	7.96	15.85	21.1	17.32	17.73	-0.0776888	0.857755	ENSG00000252677		18	21711950	21712119	-	0	0	0	0	0	0	0	0	0.73	-0.405172		EB
ENSG00000101752	MIB1	18	21704957	21870953	+	13.74	14.47	18.74	17.42	7.96	15.85	21.1	17.32	17.73	-0.0776888	0.857755	ENSG00000265142	MIR133A1HG	18	21825487	21831539	-	0.27	0	0	0	0	0	0	0.13	0.06	1.18247		EB
ENSG00000101752	MIB1	18	21704957	21870953	+	13.74	14.47	18.74	17.42	7.96	15.85	21.1	17.32	17.73	-0.0776888	0.857755	ENSG00000283927	MIR133A1	18	21825698	21825785	-	0	0	0	0	0	0	0	0	0			EB
ENSG00000101752	MIB1	18	21704957	21870953	+	13.74	14.47	18.74	17.42	7.96	15.85	21.1	17.32	17.73	-0.0776888	0.857755	ENSG00000284453	MIR1-2	18	21829004	21829088	-	0	0	0	0	0	0	0	0	0			EB
ENSG00000101773	RBBP8	18	22798261	23026488	+	26.83	30.91	22.71	20.82	25.7	32.37	32.71	37.29	30.84	-0.420951	0.0862641	ENSG00000265939	UBE2CP2	18	22900486	22900995	-	0	0	0.17	0.35	0	0.15	0.13	0	0	0.756551		EB
ENSG00000101773	RBBP8	18	22798261	23026488	+	26.83	30.91	22.71	20.82	25.7	32.37	32.71	37.29	30.84	-0.420951	0.0862641	ENSG00000273232		18	22882825	22883357	-	0	0.14	0	0	0	0.14	0	0	0	-0.0205615		EB
ENSG00000101811	CSTF2	X	100820359	100841520	+	24.46	27.35	29.15	21.08	34.25	32.31	31.59	23.98	42.29	-0.475787	0.0972673	ENSG00000202231		X	100822620	100822752	-	0	0	0	0	0	0	0	0	0			EB
ENSG00000101868	POLA1	X	24693873	24996986	+	16.67	16.39	22.66	12.82	25.09	16.52	16.11	15.7	25.67	-0.336149	0.408592	ENSG00000232472	EEF1B2P3	X	24788392	24789069	-	13.01	13.3	12.74	14.38	47	28.57	24.24	19.69	25.01	-1.24962	0.00124255	EB
ENSG00000101901	ALG13	X	111665811	111760649	+	43.49	55.5	52.14	44.8	32.83	44.3	35.04	29.38	37.39	0.353634	0.108907	ENSG00000201420	RNA5SP512	X	111669829	111669948	-	0	0	0	0	0	0	0	0	0			EB
ENSG00000101901	ALG13	X	111665811	111760649	+	43.49	55.5	52.14	44.8	32.83	44.3	35.04	29.38	37.39	0.353634	0.108907	ENSG00000229487	ALG13-AS1	X	111706649	111711101	-	2.18	0	0	0	0	0	0	0	0	2.20081		EB
ENSG00000101966	XIAP	X	123859724	123913976	+	13.14	15.4	20.21	18.77	17.7	12.83	18.51	16.08	19.34	-0.121196	0.738715	ENSG00000237025	PARD6BP1	X	123878590	123879296	-	0	0	0	0.12	0.32	0	0	0	0	-0.65684		EB
ENSG00000101966	XIAP	X	123859724	123913976	+	13.14	15.4	20.21	18.77	17.7	12.83	18.51	16.08	19.34	-0.121196	0.738715	ENSG00000237331	XIAP-AS1	X	123872626	123873932	-	0	0	0	0	0	0	0	0	0			EB
ENSG00000101972	STAG2	X	123960212	124422664	+	40.03	51.86	69.9	48.39	54.39	64.72	63.73	47.55	73.05	-0.315478	0.261823	ENSG00000226532		X	124326175	124326258	-	0	0	0	0	0	0	0	0	0			EB
ENSG00000101972	STAG2	X	123960212	124422664	+	40.03	51.86	69.9	48.39	54.39	64.72	63.73	47.55	73.05	-0.315478	0.261823	ENSG00000234564	HSPA8P20	X	124204499	124205806	-	0	0	0	0	0	0	0	0	0			EB
ENSG00000101972	STAG2	X	123960212	124422664	+	40.03	51.86	69.9	48.39	54.39	64.72	63.73	47.55	73.05	-0.315478	0.261823	ENSG00000237426	ZIK1P1	X	124173001	124174459	-	0	0	0	0	0	0	0	0	0			EB
ENSG00000102103	PQBP1	X	48890197	48903143	+	59.09	74.82	75.03	63.25	118.2	69.99	78.27	56.57	92.89	-0.423192	0.280317	ENSG00000126768	TIMM17B	X	48893447	48898143	-	62.24	61.51	74	72.94	92.78	58.87	64.02	59.19	97.9	-0.264906	0.487148	EB
ENSG00000102144	PGK1	X	77910739	78129295	+	363.11	625.95	1664.64	503.56	566.32	398.96	448.02	471.84	745.83	0.446601	0.465206	ENSG00000226784	PGAM4	X	77967949	77969638	-	0.57	0.41	0.74	0.4	0.08	0.13	2.02	0.29	0.37	-0.212082	0.896149	EB
ENSG00000102174	PHEX	X	22032325	22494713	+	0.28	0.16	0.6	0.13	0.31	0.15	0.2	0.37	0.24	0.0700585	0.952791	ENSG00000224204	PHEX-AS1	X	22162733	22172983	-	0.04	0	0.15	0.08	0	0	0.06	0.05	0	1.40527		EB
ENSG00000102174	PHEX	X	22032325	22494713	+	0.28	0.16	0.6	0.13	0.31	0.15	0.2	0.37	0.24	0.0700585	0.952791	ENSG00000233067	PTCHD1-AS	X	22191895	22235358	-	0	0.13	0	0.16	0	0	0.04	0	0	2.2108		EB
ENSG00000102290	PCDH11X	X	91779261	92623230	+	2.82	2.41	5.7	8.17	0.58	2.13	1.67	2.43	1.7	1.39923	0.00690763	ENSG00000229132	EIF4A1P10	X	92113246	92114461	-	14.91	15.2	15.32	14.94	20.17	21.31	20.79	24.21	29.09	-0.714774	0.000575995	EB
ENSG00000102290	PCDH11X	X	91779261	92623230	+	2.82	2.41	5.7	8.17	0.58	2.13	1.67	2.43	1.7	1.39923	0.00690763	ENSG00000230543	SNX3P1X	X	92515323	92515497	-	0	0	0	0	0	0	0	0	0			EB
ENSG00000102290	PCDH11X	X	91779261	92623230	+	2.82	2.41	5.7	8.17	0.58	2.13	1.67	2.43	1.7	1.39923	0.00690763	ENSG00000234702	VDAC1P3	X	91982655	91983505	-	0	0	0.09	0	0	0	0	0	0	0.524413		EB
ENSG00000102309	PIN4	X	72181353	72302926	+	61.85	51.53	86.38	63.12	73.33	43.74	43.45	42.49	63.02	0.169083	0.720359	ENSG00000186871	ERCC6L	X	72204657	72239027	-	11.99	13.78	19.85	10.63	16.81	13.78	14.08	14.86	23.8	-0.361169	0.336788	EB
ENSG00000102309	PIN4	X	72181353	72302926	+	61.85	51.53	86.38	63.12	73.33	43.74	43.45	42.49	63.02	0.169083	0.720359	ENSG00000198034	RPS4X	X	72255679	72277248	-	1133.48	1314.66	1593.74	1378.95	1799.09	1075.17	1297.37	1625.76	2073.21	-0.341974	0.343489	EB
ENSG00000102309	PIN4	X	72181353	72302926	+	61.85	51.53	86.38	63.12	73.33	43.74	43.45	42.49	63.02	0.169083	0.720359	ENSG00000238926	Y_RNA	X	72284945	72285045	-	0	0	0	0	0	0	0	0	0			EB
ENSG00000102317	RBM3	X	48574449	48581162	+	161.31	202.42	249.43	154.45	483.29	439.51	455.69	316.13	309.13	-1.18521	3.45e-05	ENSG00000228343		X	48579774	48581157	-	0	0	0	0	0.44	1.18	0.78	0	0.36	-4.13231	0.0857987	EB
ENSG00000102349	KLF8	X	56232356	56291531	+	8.21	7.5	11.16	16.4	10.1	19.69	11.92	7.97	6.95	-0.16494	0.777	ENSG00000234135	RPL23AP83	X	56242937	56243409	-	0	0	0	0	0	0	0.14	0	0	-0.729925		EB
ENSG00000102401	ARMCX3	X	101622797	101627843	+	13.38	19.26	30.05	22.53	23.09	18.42	25.9	15.32	22.33	-0.105902	0.825111	ENSG00000228275	ARMCX3-AS1	X	101622983	101624164	-	0	0	0	0	0	0	0	0	0			EB
ENSG00000102524	TNFSF13B	13	108251240	108308484	+	0.44	0.41	0.13	0.23	0.04	0.05	0.13	0.19	0.03	2.04707	0.156272	ENSG00000223177	RNA5SP39	13	108301212	108301331	-	0	0	0	0	0	0	0	0	0			EB
ENSG00000102531	FNDC3A	13	48975912	49209779	+	14.04	15.05	15.97	17.66	5.78	18.32	14.95	14.47	11.93	0.185084	0.665139	ENSG00000223724	RAD17P2	13	49044079	49046794	-	0	0	0.04	0.04	0	0.03	0	0	0	0.659746		EB
ENSG00000102531	FNDC3A	13	48975912	49209779	+	14.04	15.05	15.97	17.66	5.78	18.32	14.95	14.47	11.93	0.185084	0.665139	ENSG00000235957	COX7CP1	13	49187479	49187670	-	15.55	22.52	16.59	23.02	23.4	68.13	64.03	110.74	82.21	-1.91606	3.29e-05	EB
ENSG00000102580	DNAJC3	13	95677139	95794988	+	7.94	12.66	13.23	11.2	12.49	12.96	11.62	17.74	12.73	-0.373423	0.211312	ENSG00000227714	MTND6P18	13	95693983	95694495	-	0	0	0	0	0	0	0	0	0			EB
ENSG00000102606	ARHGEF7	13	111114559	111305737	+	20.41	27.33	29.96	30.77	19.65	30.11	26.42	28.84	26.24	-0.051697	0.861375	ENSG00000227352	ARHGEF7-AS1	13	111144305	111144733	-	0	0	0	0	0	0	0	0	0			EB
ENSG00000102606	ARHGEF7	13	111114559	111305737	+	20.41	27.33	29.96	30.77	19.65	30.11	26.42	28.84	26.24	-0.051697	0.861375	ENSG00000274614		13	111182111	111182692	-	0	0	0.28	0	0	0	0	0	0	1.26792		EB
ENSG00000102606	ARHGEF7	13	111114559	111305737	+	20.41	27.33	29.96	30.77	19.65	30.11	26.42	28.84	26.24	-0.051697	0.861375	ENSG00000285856		13	111148196	111153171	-	0.23	0	0.11	0	0.17	0	0	0	0.06	0.903804		EB
ENSG00000102683	SGCG	13	23180979	23325162	+	0.05	0.44	0.64	0.34	0.13	0.65	0.08	0.67	0.42	-0.166217	0.915711	ENSG00000252952	RNU6-58P	13	23217432	23217534	-	0	0	0	0	0	0	0	0	0			EB
ENSG00000102780	DGKH	13	42040036	42256578	+	2.91	1.56	1.71	2.34	1.67	1.2	1.64	1.26	1.37	0.478368	0.214425	ENSG00000231530		13	42043727	42044247	-	0.27	0.23	0.26	0	0	0	0.2	0.58	0.49	-0.508997		EB
ENSG00000102780	DGKH	13	42040036	42256578	+	2.91	1.56	1.71	2.34	1.67	1.2	1.64	1.26	1.37	0.478368	0.214425	ENSG00000237263	MAPK6P3	13	42068932	42071093	-	0.07	0.12	0	0.11	0	0.03	0.03	0	0	2.24021		EB
ENSG00000102780	DGKH	13	42040036	42256578	+	2.91	1.56	1.71	2.34	1.67	1.2	1.64	1.26	1.37	0.478368	0.214425	ENSG00000270809	CHCHD2P11	13	42181465	42181921	-	0	0	0	0	0.54	0	0	0	0	-1.34148		EB
ENSG00000102858	MGRN1	16	4616493	4690974	+	27.74	37.75	41.2	29.5	26.29	48.5	55.26	35.16	35.47	-0.327096	0.3107	ENSG00000261442		16	4634329	4640623	-	0.19	0	0.05	0	0	0	0.04	0	0.05	1.4736		EB
ENSG00000102858	MGRN1	16	4616493	4690974	+	27.74	37.75	41.2	29.5	26.29	48.5	55.26	35.16	35.47	-0.327096	0.3107	ENSG00000263955	RN7SL850P	16	4633591	4633881	-	0	0	0	0	0	0	0	0	0			EB
ENSG00000102879	CORO1A	16	30182827	30189076	+	4.14	4.21	4.96	3.65	5	4.21	5.31	6.66	2.71	-0.279247	0.55821	ENSG00000261416	CORO1A-AS1	16	30183505	30184957	-	0	0.66	0.65	0	0.23	0.15	0	0	0	1.94172		EB
ENSG00000102890	ELMO3	16	67199111	67204029	+	3.56	4.52	6.3	5.59	3.33	3.99	4.13	3.84	2.85	0.351343	0.286429	ENSG00000207948	MIR328	16	67202321	67202395	-	0	0	0	0	0	0	0	0	0			EB
ENSG00000102893	PHKB	16	47461123	47701523	+	26.33	28.94	35.38	26.59	24.57	23.93	21.86	36.9	30.37	-0.018719	0.963448	ENSG00000259866		16	47561307	47562480	-	0	0	0	0	0	0	0	0	0			EB
ENSG00000102893	PHKB	16	47461123	47701523	+	26.33	28.94	35.38	26.59	24.57	23.93	21.86	36.9	30.37	-0.018719	0.963448	ENSG00000259918	NDUFA5P11	16	47598654	47598996	-	1.71	0.97	0.77	0.66	2.7	3.05	6.35	4.71	1.77	-1.95819	0.0221261	EB
ENSG00000102893	PHKB	16	47461123	47701523	+	26.33	28.94	35.38	26.59	24.57	23.93	21.86	36.9	30.37	-0.018719	0.963448	ENSG00000261336	EIF4BP5	16	47565090	47566884	-	0	0	0	0.04	0	0	0.04	0	0	-0.0775629		EB
ENSG00000102898	NUTF2	16	67846923	67872567	+	219.53	214.69	216.27	192.73	229.93	233.84	216.49	248.85	231.13	-0.245346	0.209245	ENSG00000262141		16	67855955	67856111	-	0	0	0	0	0	0	0	0	0			EB
ENSG00000102908	NFAT5	16	69565094	69704666	+	4.75	4.97	5.05	5.45	2.96	6.83	8.77	3.82	3.83	-0.133317	0.797232	ENSG00000223109	MIR1538	16	69565808	69565868	-	0	0	0	0	0	0	0	0	0			EB
ENSG00000102910	LONP2	16	48244300	48363122	+	19.84	16.83	20.29	23.42	17.29	17.96	19.91	21.12	21.43	-0.0652311	0.813025	ENSG00000240793	UBA52P8	16	48334471	48334854	-	0.49	0	0	0	0.33	0	0.18	0.27	0.23	-0.84312		EB
ENSG00000102910	LONP2	16	48244300	48363122	+	19.84	16.83	20.29	23.42	17.29	17.96	19.91	21.12	21.43	-0.0652311	0.813025	ENSG00000280067		16	48343755	48346058	-	0.45	0.14	0.15	0.33	0.14	0.15	0.23	0	0.13	0.930084	0.450392	EB
ENSG00000102931	ARL2BP	16	57245259	57253635	+	14.59	15.97	16.69	18.27	21.91	22.23	23.74	36.14	30.04	-0.814239	0.000910805	ENSG00000276663		16	57245832	57246396	-	0	0	0.15	0.15	0	0.13	0.12	0.34	0	-0.784604		EB
ENSG00000102974	CTCF	16	67562467	67639177	+	33.79	44.89	47.08	32.47	51.62	56.04	53.34	39.89	45.17	-0.42575	0.107958	ENSG00000237718		16	67614381	67616146	-	0.34	0	0.11	0	0	0	0	0	0	3.29497		EB
ENSG00000103018	CYB5B	16	69424619	69466264	+	91.08	126.74	108.8	92.67	129.62	125.52	160.86	160.21	148.1	-0.571677	0.00938574	ENSG00000261527		16	69443240	69444290	-	0	0	0	0	0	0	0	0.26	0	-1.37946		EB
ENSG00000103047	TANGO6	16	68843531	69085182	+	9.07	8.14	7.99	6.36	10.05	10.39	9.58	16.25	13.28	-0.694446	0.0150479	ENSG00000199979	Y_RNA	16	68885576	68885677	-	0	0	0	0	0	0	0	0	0			EB
ENSG00000103047	TANGO6	16	68843531	69085182	+	9.07	8.14	7.99	6.36	10.05	10.39	9.58	16.25	13.28	-0.694446	0.0150479	ENSG00000202497	RNU6-898P	16	69007052	69007155	-	0	0	0	0	0	0	0	0	0			EB
ENSG00000103047	TANGO6	16	68843531	69085182	+	9.07	8.14	7.99	6.36	10.05	10.39	9.58	16.25	13.28	-0.694446	0.0150479	ENSG00000260999		16	68927547	68948261	-	0	0	2.13	0	0	0	0	0	2.33	0.0843995		EB
ENSG00000103047	TANGO6	16	68843531	69085182	+	9.07	8.14	7.99	6.36	10.05	10.39	9.58	16.25	13.28	-0.694446	0.0150479	ENSG00000271129		16	69025860	69026643	-	0	0	0	0	0	0	0	0	0			EB
ENSG00000103047	TANGO6	16	68843531	69085182	+	9.07	8.14	7.99	6.36	10.05	10.39	9.58	16.25	13.28	-0.694446	0.0150479	ENSG00000275504	U7	16	68926894	68926957	-	0	0	0	0	0	0	0	0	0			EB
ENSG00000103064	SLC7A6	16	68264516	68301823	+	8.56	13.28	11.19	14.02	9.17	25.55	21.02	12.57	13.86	-0.560333	0.14602	ENSG00000252026	RNU6-1262P	16	68284223	68284318	-	0	0	0	0	0	0	0	0	0			EB
ENSG00000103064	SLC7A6	16	68264516	68301823	+	8.56	13.28	11.19	14.02	9.17	25.55	21.02	12.57	13.86	-0.560333	0.14602	ENSG00000279649		16	68290087	68292790	-	0.39	0.31	0.28	0.58	0.15	0.34	0.47	0.08	0.07	0.688242	0.501258	EB
ENSG00000103066	PLA2G15	16	68245304	68261058	+	5.97	6.64	7.76	9.55	6.99	8.04	11.03	9.37	9.99	-0.384525	0.172968	ENSG00000260441		16	68256162	68260443	-	0	0	0	0	0	0	0	0	0			EB
ENSG00000103150	MLYCD	16	83899115	83951445	+	3.59	5.61	7.13	4.6	4	8.24	11.04	5.9	6.82	-0.552967	0.166998	ENSG00000260932		16	83929796	83931223	-	0.24	0	0	0	0	0	0	0.69	0	-0.241874		EB
ENSG00000103175	WFDC1	16	84294846	84329844	+	0	0.15	0.64	0.12	0.42	0.02	0	0.21	0.3	0.103082	0.968854	ENSG00000260530		16	84295498	84296985	-	0	0	0	0	0	0	0	0	0			EB
ENSG00000103222	ABCC1	16	15949138	16143257	+	35.2	37.92	39.67	37.26	22.71	27.84	26.07	27.88	27.12	0.410152	0.000841124	ENSG00000241067	RPL17P40	16	16094192	16095209	-	0	0	0	0	0	0	0	0	0			EB
ENSG00000103226	NOMO3	16	16232506	16300806	+	23.69	12.68	44.25	40.63	33.19	46.05	45.5	49.85	54.85	-0.705312	0.0995423	ENSG00000262848		16	16290135	16292242	-	1.05	1.16	0.73	1.85	0.62	0.93	0.35	0.17	0.14	1.34005	0.233118	EB
ENSG00000103226	NOMO3	16	16232506	16300806	+	23.69	12.68	44.25	40.63	33.19	46.05	45.5	49.85	54.85	-0.705312	0.0995423	ENSG00000263029		16	16260866	16261235	-	0	0	0	0	0	0	0	0	0.24	-0.697544		EB
ENSG00000103275	UBE2I	16	1308880	1327018	+	182.9	182.43	168.68	178.86	241.31	305.95	309.94	224.9	230.55	-0.65845	0.000500189	ENSG00000261505		16	1317891	1322845	-	1.51	1.28	1.89	2.36	0.46	0.56	0.74	0.1	0.38	1.83489	0.000465695	EB
ENSG00000103319	EEF2K	16	22206278	22288738	+	7.9	9.22	12.4	8.08	4.62	3.71	6.09	7.19	8.45	0.537279	0.145494	ENSG00000261113		16	22286708	22288738	-	0.92	0	0	0	0	0	0	0	0	2.93801		EB
ENSG00000103326	CAPN15	16	527712	554636	+	30.73	26.5	23.27	24.9	22.89	34.5	35.48	18.07	22.63	-0.110792	0.788714	ENSG00000261691		16	547185	553847	-	0	0	0	0	0	0	0	0	0			EB
ENSG00000103351	CLUAP1	16	3500976	3539048	+	15.83	17.17	16.57	11.7	12.91	7.89	11.57	17.95	18.24	0.0529448	0.924476	ENSG00000278942		16	3533429	3534258	-	0	0	0.06	0	0.27	0	0.38	0	0	-2.37763		EB
ENSG00000103423	DNAJA3	16	4425805	4456775	+	33.17	37.4	38.65	36.47	26.78	49.62	48.95	31.01	36.25	-0.169641	0.575639	ENSG00000275515		16	4433202	4433387	-	0	0	0	0	0	0	0	0	0			EB
ENSG00000103479	RBL2	16	53433977	53491648	+	15.03	14.41	14.87	12.84	2.79	7.64	6.36	5.21	5.53	1.29523	8.04e-07	ENSG00000252569	RNU6-1153P	16	53443228	53443332	-	0	0	0	0	0	0	0	0	0			EB
ENSG00000103479	RBL2	16	53433977	53491648	+	15.03	14.41	14.87	12.84	2.79	7.64	6.36	5.21	5.53	1.29523	8.04e-07	ENSG00000279344		16	53478957	53481550	-	0.13	0.09	0	0.1	0.09	0.03	0.17	0.04	0	0.442267	0.847696	EB
ENSG00000103479	RBL2	16	53433977	53491648	+	15.03	14.41	14.87	12.84	2.79	7.64	6.36	5.21	5.53	1.29523	8.04e-07	ENSG00000279722		16	53487607	53489943	-	0.5	0.24	0.46	0.61	0.23	0.09	0.48	0.04	0.12	1.10589	0.288471	EB
ENSG00000103495	MAZ	16	29806106	29811164	+	194.8	218.56	228.44	202.31	259.84	295	292.36	198.62	223.77	-0.375037	0.116014	ENSG00000259952		16	29806496	29807732	-	0	5.12	0	0.1	0	28.98	22.24	0	0.08	-2.95377	0.494511	EB
ENSG00000103512	NOMO1	16	14833721	14896157	+	66.09	51.02	65.85	81.34	59.66	59.64	67.04	75.89	69.29	-0.112869	0.708393	ENSG00000270734		16	14862380	14862749	-	0	0	0	0	0	0	0	0	0.24	-0.697544		EB
ENSG00000103528	SYT17	16	19167971	19268332	+	4.74	3.58	4.54	5.86	6.03	5.43	4.97	4.07	3.86	-0.174483	0.682515	ENSG00000286790		16	19180748	19184060	-	0	0	0	0	0	0	0	0	0			EB
ENSG00000103534	TMC5	16	19410496	19499113	+	2	1.5	5.27	0.91	2.4	1.21	0.96	0.88	0.94	0.770315	0.308625	ENSG00000260592		16	19476916	19487899	-	0	0	0.41	0.27	0	0	0.21	0	0	1.47275		EB
ENSG00000103534	TMC5	16	19410496	19499113	+	2	1.5	5.27	0.91	2.4	1.21	0.96	0.88	0.94	0.770315	0.308625	ENSG00000260681		16	19410729	19411662	-	0	0	0	0	0	0	0	0	0			EB
ENSG00000103544	VPS35L	16	19555240	19706793	+	34.11	28.63	38.52	32.73	18.26	34	33.7	38.34	36.06	-0.0246109	0.949476	ENSG00000276571		16	19694035	19694428	-	0.95	1.02	2.76	0.98	1.29	1.02	0.71	0.79	0.44	0.649256	0.598486	EB
ENSG00000103549	RNF40	16	30761745	30776307	+	39.59	38.52	31.63	27.6	44.67	55.65	69.04	31.97	32.04	-0.540416	0.154857	ENSG00000280211		16	30773532	30776033	-	0.73	0.36	0.6	0.53	0.43	1.21	1.18	0.3	0.3	-0.396214	0.662185	EB
ENSG00000103653	CSK	15	74782080	74803197	+	32.78	28.38	25.71	28.3	38.6	50.32	45.43	33.71	33.32	-0.583024	0.0160591	ENSG00000264386	MIR4513	15	74788672	74788757	-	0	0	0	0	0	0	0	0	0			EB
ENSG00000103671	TRIP4	15	64387748	64455303	+	13.93	19.84	17.03	18.1	15.04	16.18	19.3	26.7	21.07	-0.290823	0.3555	ENSG00000206781	Y_RNA	15	64445130	64445243	-	0	0	0	0	0	0	0	0	0			EB
ENSG00000103769	RAB11A	15	65726054	65891989	+	261.79	232.44	239.23	298.92	259.03	209.33	199.34	276.36	255.97	-0.0103446	0.978628	ENSG00000249271	HNRNPA1P44	15	65816302	65817481	-	0	0	0	0	0.13	0	0.07	0.21	0.35	-3.35465		EB
ENSG00000103769	RAB11A	15	65726054	65891989	+	261.79	232.44	239.23	298.92	259.03	209.33	199.34	276.36	255.97	-0.0103446	0.978628	ENSG00000259924		15	65771176	65772139	-	0.25	0.22	0.08	0.09	0	0.17	0.29	0.11	0.09	0.130673	0.956857	EB
ENSG00000103769	RAB11A	15	65726054	65891989	+	261.79	232.44	239.23	298.92	259.03	209.33	199.34	276.36	255.97	-0.0103446	0.978628	ENSG00000261544		15	65766460	65767398	-	0	0	0	0	0	0	0	0	0			EB
ENSG00000103888	CEMIP	15	80779343	80951776	+	1.48	1.62	2.28	0.26	1	1.1	0.74	0.15	0.29	1.0173	0.29901	ENSG00000208003	MIR549A	15	80841978	80842073	-	0	0	0	0	0	0	0	0	0			EB
ENSG00000103888	CEMIP	15	80779343	80951776	+	1.48	1.62	2.28	0.26	1	1.1	0.74	0.15	0.29	1.0173	0.29901	ENSG00000259546		15	80896190	80948867	-	0	0	0	0	0	0	0	0	0			EB
ENSG00000103888	CEMIP	15	80779343	80951776	+	1.48	1.62	2.28	0.26	1	1.1	0.74	0.15	0.29	1.0173	0.29901	ENSG00000259649		15	80896191	80909777	-	0	0	0	0	0	0	0	0	0			EB
ENSG00000104112	SCG3	15	51681492	51721026	+	22.63	26.28	33.7	15.11	31.01	31.42	28.18	26.62	26.63	-0.35023	0.319031	ENSG00000259241		15	51693216	51695765	-	0.09	0	0	0	0	0	0	0	0	0.524178		EB
ENSG00000104112	SCG3	15	51681492	51721026	+	22.63	26.28	33.7	15.11	31.01	31.42	28.18	26.62	26.63	-0.35023	0.319031	ENSG00000259296		15	51707995	51715220	-	0	0	0	0	0	0	0	0	0			EB
ENSG00000104205	SGK3	8	66712734	66862022	+	1.78	4.09	4.12	4.31	2.46	3.55	2.48	4.6	4.34	-0.0652853	0.91208	ENSG00000213005	PTTG3P	8	66767400	66768005	-	0.28	0.12	0.13	0	0	0.25	0	0	0.13	0.664983		EB
ENSG00000104213	PDGFRL	8	17576433	17644071	+	3.1	0.69	4.19	3.77	3.35	2.6	2.62	6.76	4.66	-0.567294	0.443822	ENSG00000277466		8	17596312	17596378	-	0	0	0	0	0	0	0	0	0			EB
ENSG00000104213	PDGFRL	8	17576433	17644071	+	3.1	0.69	4.19	3.77	3.35	2.6	2.62	6.76	4.66	-0.567294	0.443822	ENSG00000287303		8	17604667	17610269	-	0.04	0	0	0	0	0	0	0	0	0.50076		EB
ENSG00000104218	CSPP1	8	67062417	67196778	+	7.2	12.14	10.56	5.48	7.2	16.59	17.47	7.24	8.91	-0.457616	0.364077	ENSG00000250869		8	67133554	67135911	-	0	0	0	0	0	0	0.07	0	0	-1.33309		EB
ENSG00000104237	RP1	8	54509422	54871720	+	0	0	0	0.1	0	0.06	0	0.05	0.14	-2.19045		ENSG00000226098	SEC11B	8	54522799	54523297	-	0.71	0.3	0.34	0	0.76	2.79	2.44	6.16	5.53	-3.45237	0.00056984	EB
ENSG00000104290	FZD3	8	28494205	28574267	+	6.8	10.41	8.68	4.75	6.8	8.8	8.17	7.83	15.38	-0.385673	0.380842	ENSG00000265251	MIR4288	8	28505116	28505182	-	0	0	0	0	0	0	0	0	0			EB
ENSG00000104324	CPQ	8	96645242	97149654	+	2.22	2.91	2.04	2.56	5.38	3.7	3.5	5.16	5.04	-1.00314	0.00409123	ENSG00000272249		8	97132835	97133379	-	0	0	0	0	0	0	0	0.18	0	-0.74392		EB
ENSG00000104341	LAPTM4B	8	97775057	97853013	+	240.3	281.23	353.65	492.72	532.55	584.03	540.73	343.24	399.08	-0.607072	0.0827881	ENSG00000270682		8	97788210	97788357	-	0	0	0	0	0	0	0	0	0			EB
ENSG00000104381	GDAP1	8	74320613	74518007	+	16.47	19.61	14.94	11.28	12.05	15.05	22.28	9.8	11.29	0.05057	0.924275	ENSG00000253596		8	74347757	74350050	-	0.14	0.25	0.83	0	0.2	0	0	0.16	0	2.22083		EB
ENSG00000104388	RAB2A	8	60516936	60623644	+	100.4	88.35	97.27	106.38	76.9	65.46	63.8	90.45	91.11	0.22835	0.426681	ENSG00000255321		8	60551957	60553036	-	0	0	0	0	0	0	0	0	0			EB
ENSG00000104450	SPAG1	8	100157906	100259278	+	2.11	2.21	1.32	3.62	5	6.57	5.77	4.68	3.07	-1.22149	0.00338545	ENSG00000253299	UFM1P3	8	100165226	100165478	-	0	0	0	0	0	0	0	0	0			EB
ENSG00000104499	GML	8	142834247	142916506	+	0	0	0	0	0	0	0	0	0			ENSG00000160882	CYP11B1	8	142872356	142879846	-	0	0	0	0	0	0	0	0	0			EB
ENSG00000104611	SH2D4A	8	19313693	19396218	+	4.12	3.65	4.19	2.05	8.36	5.7	2.71	9.82	8.12	-1.10523	0.0282812	ENSG00000279858		8	19375128	19375622	-	0.18	0	0	0	0	0	0	0	0	0.563684		EB
ENSG00000104626	ERI1	8	9002147	9116746	+	9.67	12.12	13.94	12.84	14.12	23.61	21.84	16.03	15.39	-0.681229	0.00355294	ENSG00000239078	RNU7-55P	8	9072455	9072516	-	0	0	0	0	0	0	0	0	0			EB
ENSG00000104635	SLC39A14	8	22367278	22434129	+	48.45	68.3	49.12	50.27	56.54	75.75	73.57	71.17	65.75	-0.438382	0.0383688	ENSG00000241026		8	22389865	22390655	-	0	0	0	0	0	0	0	0.21	0.17	-1.34745		EB
ENSG00000104643	MTMR9	8	11284816	11328146	+	9.56	14.97	14.69	12.72	10.21	15.01	15.53	17.51	13.63	-0.243979	0.391515	ENSG00000246477		8	11315859	11325429	-	0.21	0.14	0.18	0.34	0.07	0.08	0.24	0.03	0.03	1.18944	0.228436	EB
ENSG00000104660	LEPROTL1	8	30095408	30177208	+	64.87	58.3	63.61	65.53	60.84	72.76	65.53	68.23	71.86	-0.206858	0.190764	ENSG00000177669	MBOAT4	8	30131671	30144665	-	0.05	0.04	0.09	0.14	0	0	0.04	0.05	0.09	0.982188		EB
ENSG00000104660	LEPROTL1	8	30095408	30177208	+	64.87	58.3	63.61	65.53	60.84	72.76	65.53	68.23	71.86	-0.206858	0.190764	ENSG00000241511	RPS15AP24	8	30117384	30117779	-	0.48	0.9	0.75	0.33	0.96	0.96	2.18	1.82	3.85	-1.91957	0.0721764	EB
ENSG00000104660	LEPROTL1	8	30095408	30177208	+	64.87	58.3	63.61	65.53	60.84	72.76	65.53	68.23	71.86	-0.206858	0.190764	ENSG00000271869	DCTN6-DT	8	30155830	30156232	-	2.31	0.79	1.34	2.61	0.31	0.79	0.36	0.77	1.5	1.14094	0.312577	EB
ENSG00000104671	DCTN6	8	30156319	30183639	+	28.88	28.62	27.02	43.18	22.54	37.19	34.15	29.33	29.24	-0.0286718	0.940725	ENSG00000253708		8	30176554	30180888	-	0	0	0.5	0	0	0.34	0	0	0	0.670718		EB
ENSG00000104691	UBXN8	8	30729131	30767006	+	9.68	9.2	10.05	8.45	14.82	21.28	17.28	11.07	11.52	-0.803159	0.00686196	ENSG00000271081	HIKESHIP3	8	30754236	30754539	-	0	0	0	0	0	0	0	0	0			EB
ENSG00000104723	TUSC3	8	15417215	15766649	+	78.95	68.13	77.81	82.08	56.52	72.92	83.62	77.64	70.67	-0.0113407	0.965663	ENSG00000248423		8	15688914	15689562	-	0	0	0	0	0	0	0	0	0			EB
ENSG00000104765	BNIP3L	8	26383054	26505636	+	29.93	43.75	76.64	43.29	32.29	32.19	37.49	35.19	35.8	0.365332	0.316248	ENSG00000251203	DNAJB6P2	8	26433029	26434065	-	0	0	0	0	0	0	0	0	0			EB
ENSG00000104805	NUCB1	19	48900312	48923372	+	86.12	67.89	70.58	114.74	84.74	87.45	99.63	123.65	110.86	-0.358234	0.237284	ENSG00000235191	NUCB1-AS1	19	48910930	48918891	-	0	0	0	0.86	0	0	0	0	0	2.36867		EB
ENSG00000104866	PPP1R37	19	45091396	45148077	+	10.92	15.52	16.57	14.34	12.02	22.86	18.97	10.78	11.06	-0.171811	0.69396	ENSG00000267044		19	45135993	45136977	-	0	0	0	0	0	0	0	0	0			EB
ENSG00000104880	ARHGEF18	19	7348937	7472485	+	9.53	13.11	16.55	12.68	11.67	17.62	16.84	16.45	15.14	-0.362046	0.135441	ENSG00000267852	ARHGEF18-AS1	19	7390522	7395039	-	0	0	0	0	0	0	0	0	0			EB
ENSG00000104885	DOT1L	19	2163933	2232578	+	23.36	22.91	21.52	23.19	13.5	42.07	47.78	11.67	11.15	-0.218669	0.768544	ENSG00000267122		19	2212029	2215565	-	0.08	0.1	0.22	0.17	0	0.24	0.21	0.03	0.03	0.264726	0.887391	EB
ENSG00000104960	PTOV1	19	49850735	49860744	+	138.6	128.82	114.5	150.57	125.75	189.67	174.75	116.03	112.19	-0.204627	0.526364	ENSG00000268047		19	49852887	49854967	-	1.95	1	0.57	1	0	2.32	0.73	0.21	0	0.689783	0.72341	EB
ENSG00000104960	PTOV1	19	49850735	49860744	+	138.6	128.82	114.5	150.57	125.75	189.67	174.75	116.03	112.19	-0.204627	0.526364	ENSG00000269352	PTOV1-AS2	19	49856970	49859289	-	12.26	11.37	9.05	11.09	1.98	24.91	23.69	1.49	1.41	-0.00754437	0.99569	EB
ENSG00000105058	FAM32A	19	16185380	16192046	+	79.69	86.06	96.35	69.14	102.24	99.07	112.22	96.83	103.54	-0.421341	0.042293	ENSG00000267033		19	16186276	16189458	-	0.45	0.21	0	0.15	0	0	0	0	0	2.87934		EB
ENSG00000105176	URI1	19	29923644	30016612	+	47.32	44.16	47.34	37.35	39.64	46.74	47.52	48.32	50.4	-0.178519	0.384849	ENSG00000242100	RPL9P32	19	29956369	29956988	-	0	0	0.13	0.15	0.38	0.43	0.13	0.56	0.27	-2.57795	0.211841	EB
ENSG00000105323	HNRNPUL1	19	41262496	41307787	+	175.26	196.02	204.99	187.79	131.84	197.14	194.94	157.32	158.9	0.0894729	0.682623	ENSG00000239868	RN7SL34P	19	41286424	41286693	-	0	0	0	0	0	0	0	0.43	0	-0.631297		EB
ENSG00000105325	FZR1	19	3506311	3538334	+	17.9	23.65	24.83	29.14	17.31	39.8	29.57	23.33	25.83	-0.272524	0.422131	ENSG00000252408		19	3521248	3521320	-	0	0	0	0	0	0	0	0	0			EB
ENSG00000105339	DENND3	8	141117278	141195808	+	4.01	5.01	6.4	5.31	1.92	5.3	11.56	3.45	2.58	-0.0193712	0.981872	ENSG00000253210		8	141124717	141130064	-	5.1	4.01	1.53	4.32	1.19	0.94	1	1.71	1.76	1.40765	0.0145124	EB
ENSG00000105357	MYH14	19	50188186	50310542	+	7.29	9.83	9.77	4.17	5.04	3.69	1.21	6.46	7.64	0.576987	0.393163	ENSG00000267815		19	50310022	50310539	-	0	0	0	0.67	1.23	0	0.23	1.78	0.13	-2.43969	0.328748	EB
ENSG00000105364	MRPL4	19	10251901	10260055	+	80.09	79.28	85.2	92.01	88.29	92.64	84.32	79.66	86.24	-0.143896	0.500244	ENSG00000267105		19	10259109	10260045	-	0.41	0	0.38	0.93	1.15	1.19	1.25	0	0.9	-1.5288	0.405527	EB
ENSG00000105618	PRPF31	19	54115410	54131719	+	54.5	70.47	61.48	48.86	72.94	88.43	78.94	68.05	69.63	-0.46452	0.0373495	ENSG00000237017		19	54119511	54125343	-	0.7	0.3	0.59	0.57	0.5	0.77	0.57	0.31	0.22	0.0762359	0.928337	EB
ENSG00000105643	ARRDC2	19	18001132	18014102	+	7.08	5.76	11.08	6.77	1.88	2.43	2.85	2.44	2.86	1.51348	5.91e-08	ENSG00000279172		19	18009440	18009881	-	0	0	0	0	0	0.2	0	0	0	-0.722153		EB
ENSG00000105668	UPK1A	19	35666516	35678483	+	1.89	3.53	13.22	2.69	1.19	0.4	0.3	0.74	0.48	2.97843	7.19e-05	ENSG00000226510	UPK1A-AS1	19	35667948	35673291	-	1.08	1.95	5.58	2.09	0.51	0.09	0.08	0.7	0.7	2.55333	0.00681568	EB
ENSG00000105699	LSR	19	35248330	35267964	+	79.36	109.23	107.66	104.89	116.17	220.19	187.69	102.37	105.12	-0.636569	0.0592065	ENSG00000271366		19	35251440	35253639	-	0.41	0.47	0.26	0.42	0	0.6	0.53	0.15	0.26	0.203625	0.916146	EB
ENSG00000105700	KXD1	19	18557762	18569387	+	104.94	116.59	123.9	122.69	105.16	113.37	121.77	128.29	124.88	-0.125205	0.50365	ENSG00000268030		19	18557775	18561560	-	3.33	3.93	4.11	3.42	0.85	2.72	1.96	0.2	0.15	1.5791	0.0727991	EB
ENSG00000105700	KXD1	19	18557762	18569387	+	104.94	116.59	123.9	122.69	105.16	113.37	121.77	128.29	124.88	-0.125205	0.50365	ENSG00000268983		19	18568506	18569375	-	2.48	1.41	2.41	1.14	3.63	3.66	3.18	7.89	2.45	-1.25608	0.0826263	EB
ENSG00000105738	SIPA1L3	19	37907208	38208369	+	15.4	17.82	22.57	8.44	12.27	15.85	13.59	13.52	12.37	0.143394	0.753283	ENSG00000268764		19	38108500	38109533	-	0	0	0	0	0	0	0.23	0	0	-0.676409		EB
ENSG00000105750	ZNF85	19	20923222	20950697	+	12	12.34	15.36	11.99	10.38	14.12	26.36	13.25	11.05	-0.312924	0.465815	ENSG00000279404		19	20926777	20928714	-	0	0	0	0	0	0	0	0	0			EB
ENSG00000105792	CFAP69	7	90245174	90311063	+	2.13	2	1.46	2.57	0.75	1.84	3.73	1.23	0.7	0.21724	0.80512	ENSG00000234459		7	90266034	90270216	-	0	0	0	0	0	0	0	0	0			EB
ENSG00000105793	GTPBP10	7	90335223	90391453	+	16.39	12.87	15.97	19.62	15.98	19.09	19.58	21.14	21.26	-0.36485	0.109004	ENSG00000280440		7	90345873	90346218	-	0	0	0	0	0	0	0	0	0			EB
ENSG00000105856	HBP1	7	107168961	107202522	+	31.77	30.7	35.85	37.76	43.45	28.02	33.27	41.7	39.03	-0.246789	0.455355	ENSG00000272072		7	107192559	107193300	-	0.33	0.47	0.11	0.34	0	0	0.43	0	0.11	1.35904	0.553571	EB
ENSG00000105926	MPP6	7	24573268	24694193	+	30.85	30.25	25.14	22.2	30.49	47.93	51.15	26.43	33.64	-0.571443	0.0669601	ENSG00000271096	SUMO2P14	7	24589115	24589407	-	0	0	0	0	0	0	0	0	0			EB
ENSG00000105926	MPP6	7	24573268	24694193	+	30.85	30.25	25.14	22.2	30.49	47.93	51.15	26.43	33.64	-0.571443	0.0669601	ENSG00000271330		7	24674309	24674612	-	0	0	0	0	0	0	0.25	0	0.31	-1.2202		EB
ENSG00000105948	TTC26	7	139133744	139191986	+	2.2	4.05	4.17	3.23	5.66	5.4	6.26	4.87	4.88	-0.777284	0.00951348	ENSG00000239254		7	139172516	139174266	-	0	0.04	0	0.04	0	0	0.03	0	0	0.628574		EB
ENSG00000105974	CAV1	7	116524994	116561179	+	41.32	130.15	125.61	39.52	171	245.75	313.48	222.32	159.86	-1.5042	0.00130852	ENSG00000235427		7	116542718	116551969	-	0	0.21	0.24	0	0	0	0	0	0	1.28957		EB
ENSG00000105982	RNF32	7	156640281	156677130	+	1.83	1.52	3.46	1.82	1.31	1.27	0.96	1.37	1.11	0.727418	0.15114	ENSG00000224903	RNF32-AS1	7	156654185	156659582	-	0.4	0.32	0.11	0.09	0.05	0.2	0.05	0.07	0.02	1.83512	0.121601	EB
ENSG00000106034	CPED1	7	120988697	121297442	+	0.36	0.3	0.26	0.1	0.35	0.07	0.15	0.74	0.32	-0.428926	0.735806	ENSG00000207090	RNU6-517P	7	121194948	121195057	-	0	0	0	0	0	0	0	0	0			EB
ENSG00000106034	CPED1	7	120988697	121297442	+	0.36	0.3	0.26	0.1	0.35	0.07	0.15	0.74	0.32	-0.428926	0.735806	ENSG00000212628	RNA5SP241	7	121083700	121083813	-	0	0	0	0	0	0	0	0	0			EB
ENSG00000106069	CHN2	7	29146569	29514328	+	1.42	2.53	4	2.21	0.93	3.28	2.77	1.29	0.95	0.367117	0.622526	ENSG00000235669	CHN2-AS1	7	29199540	29208970	-	0	0	0	0	0	0	0	0	0.1	-0.770638		EB
ENSG00000106069	CHN2	7	29146569	29514328	+	1.42	2.53	4	2.21	0.93	3.28	2.77	1.29	0.95	0.367117	0.622526	ENSG00000285081		7	29191582	29194109	-	0	0	0	0	0	0	0	0	0			EB
ENSG00000106086	PLEKHA8	7	30027404	30130483	+	13.4	17.77	20.11	18.77	14.55	19.05	17.29	21.53	23.07	-0.226032	0.384702	ENSG00000231519		7	30069658	30075115	-	0.17	0	0.65	0.52	0.46	0	0.64	0.76	0.48	-0.637224	0.76485	EB
ENSG00000106086	PLEKHA8	7	30027404	30130483	+	13.4	17.77	20.11	18.77	14.55	19.05	17.29	21.53	23.07	-0.226032	0.384702	ENSG00000283618		7	30115845	30115994	-	0	0	0	0	0	0	0	0	0			EB
ENSG00000106125	MINDY4	7	30771417	30892387	+	1.29	1.78	1.12	0.74	0.66	2.38	2.83	1.36	1.67	-0.60001	0.318755	ENSG00000229263		7	30796691	30803410	-	0	0	0	0	0	0	0	0	0			EB
ENSG00000106443	PHF14	7	10973336	11169623	+	36.47	36.32	37.26	27.46	28.96	26.82	28.03	24.76	24.73	0.256032	0.335118	ENSG00000230370	RPL23AP52	7	11006399	11006876	-	0	0	0	0	0	0	0	0	0			EB
ENSG00000106479	ZNF862	7	149838375	149867479	+	3.13	0.62	2.6	3.29	0.18	1.08	1.23	0.69	1.57	1.29457	0.082059	ENSG00000273419		7	149858400	149862492	-	0	0.04	0	0	0.03	0	0	0	0	1.10041		EB
ENSG00000106484	MEST	7	130486171	130506465	+	62.69	71.48	95.62	56.03	130.78	193.81	182.83	156.21	174.14	-1.32836	4.04e-11	ENSG00000270823		7	130495794	130498427	-	0.28	0.33	0.3	0.23	0.89	1.18	1.18	0.86	0.88	-1.9077	1.41e-05	EB
ENSG00000106536	POU6F2	7	38977909	39493095	+	1.82	1.18	1.12	2.28	0.51	0.97	0.67	1.19	1.34	0.68418	0.172277	ENSG00000206947	SNORA20B	7	39329003	39329134	-	0	0	0	0	0	0	0	0	0			EB
ENSG00000106536	POU6F2	7	38977909	39493095	+	1.82	1.18	1.12	2.28	0.51	0.97	0.67	1.19	1.34	0.68418	0.172277	ENSG00000224122	POU6F2-AS1	7	39404590	39406579	-	0	0	0	0	0	0	0	0	0			EB
ENSG00000106536	POU6F2	7	38977909	39493095	+	1.82	1.18	1.12	2.28	0.51	0.97	0.67	1.19	1.34	0.68418	0.172277	ENSG00000233854	POU6F2-AS2	7	38980370	39013551	-	0.46	0.47	0.8	0.89	0.33	0.08	0.11	0.22	0.45	1.36755	0.126336	EB
ENSG00000106546	AHR	7	16916359	17346152	+	5.45	5.31	3.26	6.62	2.02	4.94	3.29	3.14	4.29	0.467604	0.239674	ENSG00000232841	BRWD1P3	7	17033089	17033478	-	0	0	0	0	0	0	0	0	0			EB
ENSG00000106546	AHR	7	16916359	17346152	+	5.45	5.31	3.26	6.62	2.02	4.94	3.29	3.14	4.29	0.467604	0.239674	ENSG00000237773		7	16970320	17299368	-	0.34	0.18	0.1	0	1.05	0.22	0.2	0.28	0.13	-1.64065	0.397351	EB
ENSG00000106610	STAG3L4	7	67302621	67362950	+	13.7	8.35	13.1	18.14	5.38	6.49	11.87	16.58	21.78	0.0120248	0.987443	ENSG00000228019		7	67307605	67308356	-	0	0	0.24	0	0	0.21	0	0	0	0.0204606		EB
ENSG00000106689	LHX2	9	124001670	124033301	+	0	0.16	0	0	0	0.05	0.14	0.04	0.06	-0.504561		ENSG00000234921		9	124031624	124032524	-	0	0.13	0	0	0	0	0	0	0	0.549018		EB
ENSG00000106689	LHX2	9	124001670	124033301	+	0	0.16	0	0	0	0.05	0.14	0.04	0.06	-0.504561		ENSG00000236668		9	124006277	124009396	-	0	0	0	0	0	0	0	0	0			EB
ENSG00000106723	SPIN1	9	88388430	88478694	+	56.02	63.75	73.41	53.26	45.2	85.86	79.34	59.24	70.32	-0.230246	0.401942	ENSG00000227638	HNRNPA1P14	9	88410529	88411463	-	0.42	0.07	0.16	0.26	0	0	0.07	0	0.1	2.59722		EB
ENSG00000106723	SPIN1	9	88388430	88478694	+	56.02	63.75	73.41	53.26	45.2	85.86	79.34	59.24	70.32	-0.230246	0.401942	ENSG00000275017		9	88391362	88391832	-	0	0.49	0.55	0	0	0	0.29	0	0	1.67953		EB
ENSG00000106799	TGFBR1	9	99104038	99154192	+	12.16	18.45	20.77	18.81	14.86	34.4	35.05	22.61	24.08	-0.66415	0.039418	ENSG00000252942	RNA5SP290	9	99145840	99145966	-	0	0	0	0	0	0	0	0	0			EB
ENSG00000106976	DNM1	9	128191655	128255248	+	85.72	56.62	28.05	40.14	13	19.7	28.14	7.66	5.05	1.75968	0.00262965	ENSG00000207581	MIR199B	9	128244721	128244830	-	0	0	0	0	0	0	0	0	0			EB
ENSG00000106976	DNM1	9	128191655	128255248	+	85.72	56.62	28.05	40.14	13	19.7	28.14	7.66	5.05	1.75968	0.00262965	ENSG00000264823	MIR3154	9	128244947	128245030	-	0	0	0	0	0	0	0	0	0			EB
ENSG00000107036	RIC1	9	5629025	5776557	+	12.48	11.69	11.2	13.79	8.43	11.46	12.86	14.17	11.16	-0.0136627	0.966158	ENSG00000225408		9	5719021	5720244	-	0	0	0	0	0	0	0	0	0.15	-0.743591		EB
ENSG00000107077	KDM4C	9	6720863	7175648	+	17.06	17.7	25.89	15.13	3.86	9.01	7.78	10.15	10.85	1.1006	0.000849326	ENSG00000231108	PRELID3BP11	9	6734598	6735076	-	0	0	0	0	0	0	0	0	0			EB
ENSG00000107077	KDM4C	9	6720863	7175648	+	17.06	17.7	25.89	15.13	3.86	9.01	7.78	10.15	10.85	1.1006	0.000849326	ENSG00000256968	SNRPEP2	9	6748703	6748981	-	0	0	0	0	5.81	8.55	3.3	6.45	6.5	-6.56876	1.06e-06	EB
ENSG00000107099	DOCK8	9	214854	465259	+	1.47	1.08	1.34	5.8	2.39	2.24	0.87	3.16	2.02	0.0581188	0.954772	ENSG00000235880		9	267966	273002	-	0	0	0	0	0	0	0	0	0			EB
ENSG00000107104	KANK1	9	470291	746106	+	18.88	18.78	11.15	21.31	14.09	21.42	10.73	20.57	18.61	-0.0525757	0.91861	ENSG00000227914		9	673478	685555	-	0	0	0	0	0	0	0	0	0			EB
ENSG00000107185	RGP1	9	35749287	35758585	+	9.05	10.23	12.61	10.41	7.1	11.72	14.86	11.8	10.89	-0.185325	0.545144	ENSG00000215183	MSMP	9	35752990	35756613	-	0	1.46	0.83	0.26	0.46	1.72	1.36	0.78	0.1	-0.508472	0.776117	EB
ENSG00000107185	RGP1	9	35749287	35758585	+	9.05	10.23	12.61	10.41	7.1	11.72	14.86	11.8	10.89	-0.185325	0.545144	ENSG00000228843		9	35756712	35757940	-	0	0	0	0	0	0	0	0	0			EB
ENSG00000107242	PIP5K1B	9	68705240	69009176	+	1.45	1.51	2.56	2.45	1.5	4.02	2	2.68	2.78	-0.471753	0.287263	ENSG00000207000	RNU6-820P	9	68935873	68935979	-	0	0	0	0	0	0	0	0	0			EB
ENSG00000107242	PIP5K1B	9	68705240	69009176	+	1.45	1.51	2.56	2.45	1.5	4.02	2	2.68	2.78	-0.471753	0.287263	ENSG00000236733		9	68822403	68843275	-	0	0	0	0	0	0	0	0	0			EB
ENSG00000107242	PIP5K1B	9	68705240	69009176	+	1.45	1.51	2.56	2.45	1.5	4.02	2	2.68	2.78	-0.471753	0.287263	ENSG00000236998		9	68788307	68789670	-	0.12	0	0.12	0	0	0.11	0	0	0	1.09391		EB
ENSG00000107295	SH3GL2	9	17579066	17797124	+	5.7	4.2	3	2.5	1.44	3.58	2.12	1.56	1.31	0.868468	0.0780292	ENSG00000228810	PABPC1P11	9	17589161	17591318	-	0	0	0.04	0	0	0	0	0	0	0.497279		EB
ENSG00000107485	GATA3	10	8045378	8075198	+	0.44	0.85	0.94	3.16	2.65	7.42	4.95	2.13	1.92	-1.59113	0.0257873	ENSG00000197308	GATA3-AS1	10	8050450	8053484	-	0	0	0	0.19	0	0.34	0.17	0	0	-1.29257		EB
ENSG00000107518	ATRNL1	10	115093365	115948999	+	8.02	6.88	7.42	4.93	5.17	4.21	3.45	5.82	5.89	0.364732	0.350798	ENSG00000270965	NTAN1P1	10	115819842	115820487	-	0	0	0	0	0	0	0	0	0			EB
ENSG00000107518	ATRNL1	10	115093365	115948999	+	8.02	6.88	7.42	4.93	5.17	4.21	3.45	5.82	5.89	0.364732	0.350798	ENSG00000285582		10	115123482	115218819	-	0.07	0.03	0.02	0	0	0.01	0.01	0	0	2.53839		EB
ENSG00000107551	RASSF4	10	44959407	44995891	+	5.81	7.28	7.7	5.88	4.78	3.47	2.02	4.86	7.46	0.44819	0.386978	ENSG00000165507	DEPP1	10	44970981	44978809	-	1.01	0.36	0.74	1.07	0.2	0.35	0.64	0.45	1.21	0.381121	0.68526	EB
ENSG00000107625	DDX50	10	68901286	68946847	+	43.92	40.8	47.77	40.23	38.33	43.31	39.97	50.54	49.02	-0.13719	0.543566	ENSG00000206855	RNU6-571P	10	68911653	68911759	-	0	0	0	0	0	0	0	0	0			EB
ENSG00000107719	PALD1	10	70478767	70568450	+	11.41	15.35	14.45	11.66	13.01	18.89	17.76	12.8	15.2	-0.329349	0.172386	ENSG00000230661	YY1P1	10	70485336	70486325	-	0	0	0	0	0	0	0	0	0			EB
ENSG00000107731	UNC5B	10	71212570	71302864	+	10.13	10.83	11.67	8.25	5.77	7.65	7.64	8.23	8.38	0.343359	0.113566	ENSG00000237512	UNC5B-AS1	10	71217224	71218228	-	1.15	1.94	2.23	3.08	3.71	2.74	0.86	2.54	1.42	-0.207872	0.833844	EB
ENSG00000107736	CDH23	10	71396920	71815947	+	1.19	0.91	0.73	0.8	0.61	0.87	0.68	0.6	1.27	0.0659611	0.928457	ENSG00000107738	VSIR	10	71747556	71773520	-	0.11	0.52	0.2	0.02	0.35	0.86	1.11	0.29	0.1	-1.56273	0.249435	EB
ENSG00000107736	CDH23	10	71396920	71815947	+	1.19	0.91	0.73	0.8	0.61	0.87	0.68	0.6	1.27	0.0659611	0.928457	ENSG00000214688	C10orf105	10	71711701	71737824	-	0.25	0.16	0.24	0	0.09	0.08	0.09	0.2	0.22	0.179685	0.905854	EB
ENSG00000107736	CDH23	10	71396920	71815947	+	1.19	0.91	0.73	0.8	0.61	0.87	0.68	0.6	1.27	0.0659611	0.928457	ENSG00000223817	CDH23-AS1	10	71508153	71511873	-	0	0	0	0	0	0	0	0	0			EB
ENSG00000107771	CCSER2	10	84328586	84518521	+	7.34	7.3	9.65	11.74	10.86	14.96	17.49	13.79	10.14	-0.681907	0.0157734	ENSG00000225928	CACYBPP1	10	84454679	84456056	-	0	0	0	0	0	0	0	0	0			EB
ENSG00000107771	CCSER2	10	84328586	84518521	+	7.34	7.3	9.65	11.74	10.86	14.96	17.49	13.79	10.14	-0.681907	0.0157734	ENSG00000233189	RPL12P29	10	84389170	84389626	-	0	0	0	0	0	0	0	0	0			EB
ENSG00000107779	BMPR1A	10	86756601	86932825	+	58.54	57.95	64.84	51.69	30.67	77.77	72.16	73.77	70.41	-0.234132	0.51473	ENSG00000270874	RPAP2P1	10	86854696	86856236	-	0	0	0	0.14	0	0	0.05	0	0.13	-0.319294		EB
ENSG00000107854	TNKS2	10	91798426	91865475	+	22.65	29.36	31.75	31.32	15.28	33.74	35.34	28.6	29.32	-0.0685605	0.862366	ENSG00000180581	SRP9P1	10	91807179	91807439	-	32.6	66.33	101.37	29.79	39.65	122.84	139.16	77.59	84.94	-0.776562	0.17424	EB
ENSG00000107882	SUFU	10	102503972	102633535	+	3.07	2.69	3.4	5.14	2.81	3.76	3.17	4.09	4.75	-0.157828	0.701282	ENSG00000228657	RPL23AP58	10	102572757	102573225	-	0	0	0	0	0	0	0.14	0.44	0.18	-2.24916		EB
ENSG00000107902	LHPP	10	124461823	124617888	+	14.69	12.03	14.52	15.92	6.71	11.84	8.4	10.87	12.98	0.397624	0.169222	ENSG00000229455	RPS10P18	10	124489823	124490578	-	0.35	0	0	0.18	0	0	0	0	0	1.95668		EB
ENSG00000107938	EDRF1	10	125719515	125764143	+	22.28	23.41	21.17	18.49	8.73	19.47	21.57	8.83	11.27	0.530748	0.184449	ENSG00000236991	EDRF1-AS1	10	125725634	125752110	-	2.17	1.09	1.34	2.84	0	0.97	1.6	0	0.26	1.58228	0.226567	EB
ENSG00000107954	NEURL1	10	103493979	103592552	+	1.44	0.75	1.26	3.08	0.56	2.53	2.76	6.19	1.82	-0.846797	0.294626	ENSG00000287419		10	103573157	103583687	-	0	0	0	0.27	0	0.04	0.03	0.05	0	1.44612		EB
ENSG00000108021	TASOR2	10	5684838	5763740	+	11.47	21.22	21.55	16.14	12.08	30.26	26.82	14.45	15.37	-0.253696	0.593537	ENSG00000226647		10	5712174	5744067	-	0	0.29	0	0	0.23	0.45	0.07	0.1	0.08	-1.50549	0.562955	EB
ENSG00000108061	SHOC2	10	110919593	111013666	+	13.41	16.75	15.58	16.86	12.93	20.19	16.17	19.35	20.46	-0.28068	0.202324	ENSG00000234118	RPL13AP6	10	110936622	110937233	-	0	0	0.4	0	0.19	0.17	0	0.16	0.56	-1.13761		EB
ENSG00000108100	CCNY	10	35247025	35572669	+	46.66	49.86	55.9	42.01	54.19	64.03	76.49	61.92	61.2	-0.488988	0.00864332	ENSG00000200097	RNU6-1167P	10	35250959	35251052	-	0	0	0	55.67	0	0	0	0	0	4.45496		EB
ENSG00000108100	CCNY	10	35247025	35572669	+	46.66	49.86	55.9	42.01	54.19	64.03	76.49	61.92	61.2	-0.488988	0.00864332	ENSG00000271335	CCNY-AS1	10	35314552	35336401	-	1.32	2.39	3.04	1.71	1.36	0.69	0.28	1.55	1.3	0.901395	0.25589	EB
ENSG00000108100	CCNY	10	35247025	35572669	+	46.66	49.86	55.9	42.01	54.19	64.03	76.49	61.92	61.2	-0.488988	0.00864332	ENSG00000287945		10	35443411	35444569	-	0	0	0	0	0.11	0	0	0	0.08	-1.39582		EB
ENSG00000108231	LGI1	10	93757840	93806272	+	0.28	0.39	0.82	0.7	0.85	0.64	0.98	0.56	0.79	-0.54174	0.502874	ENSG00000280485		10	93772681	93788605	-	0	0	0	0	0	0	0	0	0			EB
ENSG00000108370	RGS9	17	65100812	65227703	+	10.74	9.98	11.93	15.83	12.36	10.59	8.46	17.02	12.4	-0.119507	0.796661	ENSG00000265883		17	65185319	65185482	-	0	0	0	0	0	0	0	0	0			EB
ENSG00000108424	KPNB1	17	47649476	47685505	+	260.51	358.13	364.76	271.15	332.65	509.32	528.44	359.81	383.96	-0.526657	0.0304141	ENSG00000264558		17	47682417	47682683	-	0	0	0	0	0	0	0	0	0			EB
ENSG00000108439	PNPO	17	47941506	47949308	+	8.4	8.01	11.35	7.62	4.55	3.68	4.23	7.05	3.4	0.836011	0.0156593	ENSG00000264019		17	47946802	47948275	-	7.38	0.01	2.44	2.04	0.7	0.68	0	3.09	0	1.65556	0.416961	EB
ENSG00000108557	RAI1	17	17681458	17811453	+	0.83	0.99	0.88	3.36	1.55	3.5	2.4	1.52	1.44	-0.555497	0.409766	ENSG00000226746	SMCR5	17	17776686	17779529	-	0	0	0.05	0	0	0	0	0	0	1.21085		EB
ENSG00000108557	RAI1	17	17681458	17811453	+	0.83	0.99	0.88	3.36	1.55	3.5	2.4	1.52	1.44	-0.555497	0.409766	ENSG00000237328	RAI1-AS1	17	17759154	17770821	-	0	0	0	0	0	0	0	0	0			EB
ENSG00000108671	PSMD11	17	32444379	32483319	+	119.6	153.52	152.84	119.17	186.04	197.93	201.17	145.43	162.33	-0.499914	0.0349221	ENSG00000202100	Y_RNA	17	32463374	32463482	-	0	0	0	0	0	0	0	0	0			EB
ENSG00000108797	CNTNAP1	17	42682531	42699993	+	3.96	3.78	3.51	5.43	0.23	0.71	1.31	2.2	1.9	1.63737	0.00547737	ENSG00000267765		17	42683187	42699466	-	0.24	0.9	0.22	0	0.09	0	0	0	0	3.30589	0.216271	EB
ENSG00000108924	HLF	17	55264960	55325187	+	0	0.25	0.42	0	0.02	0.13	0.23	0.17	0.05	0.57565	0.795434	ENSG00000263096		17	55271504	55273653	-	0	0	0	0	0	0	0	0	0			EB
ENSG00000108963	DPH1	17	2030137	2043898	+	11.06	11.93	14.72	15.42	16.82	20.21	20.49	11.92	15.99	-0.471325	0.0979302	ENSG00000262533		17	2042900	2043425	-	10.2	2.31	4.02	4.49	6.15	1.03	0	1.81	1.01	1.21731	0.363202	EB
ENSG00000108963	DPH1	17	2030137	2043898	+	11.06	11.93	14.72	15.42	16.82	20.21	20.49	11.92	15.99	-0.471325	0.0979302	ENSG00000287553		17	2040953	2041932	-	0.3	0.25	0	0	0.5	1.04	0.36	0.51	0.18	-1.83305	0.213912	EB
ENSG00000108984	MAP2K6	17	69414697	69553865	+	16.54	12.96	18.67	17.54	10.23	6.52	3.96	16.03	14.53	0.560724	0.304538	ENSG00000267653		17	69477139	69501755	-	0	0	0	0	0	0	0.11	0	0	-0.74981		EB
ENSG00000109111	SUPT6H	17	28662198	28702679	+	23.53	33.45	32.4	26.88	36.48	41.25	47.8	32.48	34.22	-0.509764	0.0337202	ENSG00000265205		17	28670054	28672804	-	0.53	0.3	0	0	0.73	0.92	0.94	0	0	-1.40301	0.586407	EB
ENSG00000109180	OCIAD1	4	48805212	48861817	+	202.44	184.83	178.18	166.99	134.71	152.14	141.76	146.58	137.66	0.259286	0.166598	ENSG00000248256	OCIAD1-AS1	4	48852008	48860203	-	3.85	2.4	2.44	0	0	3.22	6.15	0	1.25	0.00431148	0.998468	EB
ENSG00000109182	CWH43	4	48986275	49062081	+	0.03	0	0	0	0	0	0	0	0	0.352129		ENSG00000225455	TPI1P4	4	49016682	49017154	-	0	0	0	0	0	0	0	0	0			EB
ENSG00000109184	DCUN1D4	4	51843000	51916837	+	13.26	13.8	14.87	14.93	7.94	14.84	17.54	11.64	12.04	0.0633174	0.863612	ENSG00000250473	DUTP7	4	51865050	51865535	-	0	0	0	0	0	0	0	0	0			EB
ENSG00000109265	CRACD	4	56049098	56330609	+	6.69	5.68	6.81	14.26	4.16	10.47	9.18	9.63	6.09	-0.00462493	0.994123	ENSG00000250324	MRPL22P1	4	56320719	56321334	-	0	0	0	0	0	0	0	0	0			EB
ENSG00000109265	CRACD	4	56049098	56330609	+	6.69	5.68	6.81	14.26	4.16	10.47	9.18	9.63	6.09	-0.00462493	0.994123	ENSG00000252489	RNU6-197P	4	56288485	56288584	-	0	0	0	0	0	0	0	0	0			EB
ENSG00000109265	CRACD	4	56049098	56330609	+	6.69	5.68	6.81	14.26	4.16	10.47	9.18	9.63	6.09	-0.00462493	0.994123	ENSG00000286093		4	56291601	56299873	-	0	0	0	0	0	0	0	0	0			EB
ENSG00000109458	GAB1	4	143336762	143474568	+	8.55	8.28	11.77	13.62	5.65	9	7.94	10.04	10.68	0.186633	0.597068	ENSG00000228981		4	143349275	143350117	-	0.1	0.25	0	0.4	0.29	0.65	0.36	1.3	1.18	-2.15737	0.0822556	EB
ENSG00000109458	GAB1	4	143336762	143474568	+	8.55	8.28	11.77	13.62	5.65	9	7.94	10.04	10.68	0.186633	0.597068	ENSG00000286771		4	143351515	143355794	-	0	0	0	0	0.08	0	0	0	0	-0.791247		EB
ENSG00000109466	KLHL2	4	165207561	165323156	+	11.4	12.16	13.34	13.71	5.82	15.59	14.5	9.58	9.64	0.117257	0.788481	ENSG00000229894	GK3P	4	165277812	165279679	-	0	0.05	0.12	0	0	0.06	0.08	0.1	0.11	-0.694113	0.788618	EB
ENSG00000109472	CPE	4	165361194	165498547	+	20.03	19.8	20.09	39.67	11.97	15.52	14.28	19.14	17.33	0.569581	0.101498	ENSG00000251596	HADHAP1	4	165404067	165406350	-	0.06	0.08	0.03	0.03	0	0.09	0	0.05	0.04	0.665384		EB
ENSG00000109654	TRIM2	4	153152163	153339319	+	13.47	12.71	17.13	10.56	7.89	8.47	8.1	13.23	12.8	0.313401	0.367565	ENSG00000201786	Y_RNA	4	153266909	153267010	-	0	0	0	0	0	0	0	0	0			EB
ENSG00000109654	TRIM2	4	153152163	153339319	+	13.47	12.71	17.13	10.56	7.89	8.47	8.1	13.23	12.8	0.313401	0.367565	ENSG00000213406	ANXA2P1	4	153307792	153308717	-	0.09	0.07	0.08	0.37	1.05	0.53	0.71	2.34	1.43	-3.19103	0.00196507	EB
ENSG00000109654	TRIM2	4	153152163	153339319	+	13.47	12.71	17.13	10.56	7.89	8.47	8.1	13.23	12.8	0.313401	0.367565	ENSG00000252030	RNU6-1196P	4	153265662	153265755	-	0	0	0	0	0	0	0	0	0			EB
ENSG00000109674	NEIL3	4	177309874	177362936	+	6.23	8.69	6.37	6.51	1.2	6.25	3.81	5.82	5.47	0.558653	0.28607	ENSG00000249084		4	177343004	177357032	-	0.21	0.18	0	0	0	0.1	0	0.12	0.31	-0.129988		EB
ENSG00000109689	STIM2	4	26857601	27025381	+	9.18	10.17	11.89	13.69	4.73	10.96	10.63	5.43	6.75	0.458476	0.221841	ENSG00000240005	STIM2-AS1	4	26859806	26860632	-	0.36	1.31	1.1	0.37	0.47	0.3	0	0	0	2.70195	0.219094	EB
ENSG00000109689	STIM2	4	26857601	27025381	+	9.18	10.17	11.89	13.69	4.73	10.96	10.63	5.43	6.75	0.458476	0.221841	ENSG00000248340	PIMREGP4	4	26873561	26874349	-	0	0	0	0	0	0	0	0	0			EB
ENSG00000109743	BST1	4	15703065	15738313	+	2.78	2.5	5.38	0.96	8.37	2.79	2.7	3.38	6	-0.838371	0.260342	ENSG00000214846		4	15730962	15731627	-	0	0.21	0.24	0	0.17	0.11	0.19	0	0.24	-0.441406		EB
ENSG00000109756	RAPGEF2	4	159103013	159360174	+	18.17	16.44	20.62	21.68	9.95	28.62	42.63	14.9	14.35	-0.27587	0.642994	ENSG00000264105	MIR3688-1	4	159128802	159128894	-	0	0	0	0	0	0	0	0	0			EB
ENSG00000109794	FAM149A	4	186104419	186172667	+	5.36	6.79	4.79	2.86	3.54	2.29	3.51	2.73	2.88	0.622991	0.164192	ENSG00000251008	ORAOV1P1	4	186170863	186171257	-	0.24	0	0.46	1.22	0	0	0.18	0	0	2.77833		EB
ENSG00000109832	DDX25	11	125903348	125943702	+	22.67	9.06	17.24	19.23	7.23	6.4	7.92	7.34	8.66	1.07654	0.00166724	ENSG00000254790		11	125940496	125941193	-	0	0	0	0	0	0	0	0	0			EB
ENSG00000109906	ZBTB16	11	114059041	114256765	+	0.16	0.22	0.2	1.54	0.35	0.23	0.17	0.07	0.17	1.32374	0.221564	ENSG00000286463		11	114159791	114161166	-	0	0	0	0	0	0	0	0	0			EB
ENSG00000109911	ELP4	11	31509755	31790324	+	30.01	19.99	24.29	28.44	11.64	9.05	8.79	26.96	20.93	0.628977	0.213168	ENSG00000228061		11	31618124	31767953	-	0	0.12	0.08	0	0	0.03	0	0	0	1.64723		EB
ENSG00000110075	PPP6R3	11	68460731	68615334	+	42.64	59.85	66.27	49.64	32.67	79.31	72.67	49.25	48.45	-0.131426	0.755445	ENSG00000254856	NDUFA3P2	11	68488609	68488840	-	0.53	0	0	0	0	0	0	0	0	0.716224		EB
ENSG00000110079	MS4A4A	11	60185657	60318080	+	0	0	0	0	0	0	0	0	0			ENSG00000214787	MS4A4E	11	60200270	60243137	-	0.03	0.03	0.07	0.06	0	0.19	0.05	0	0	-0.469752		EB
ENSG00000110079	MS4A4A	11	60185657	60318080	+	0	0	0	0	0	0	0	0	0			ENSG00000275344	MIR6503	11	60209071	60209156	-	0	0	0	0	0	0	0	0	0			EB
ENSG00000110080	ST3GAL4	11	126355640	126440344	+	7.7	6.87	7.14	9.65	5.98	10.58	11.73	7.41	5.88	-0.18152	0.675345	ENSG00000278215		11	126376773	126376893	-	0	0	0	0	0	0	0	0	0			EB
ENSG00000110274	CEP164	11	117314557	117413266	+	11.36	9.79	9.21	8.71	3.31	10.91	11.48	4.88	5.39	0.372936	0.466543	ENSG00000250699		11	117316362	117328038	-	0	0.16	0	0.19	0	0	0	0.2	0	0.693824		EB
ENSG00000110274	CEP164	11	117314557	117413266	+	11.36	9.79	9.21	8.71	3.31	10.91	11.48	4.88	5.39	0.372936	0.466543	ENSG00000271412	PRR13P3	11	117336256	117336631	-	0	0	0	0.52	0	0	0	0	0	1.38623		EB
ENSG00000110395	CBL	11	119206298	119313926	+	11.06	14.79	14.76	11.89	7.14	13.51	15.68	13.3	12.82	-0.0145847	0.971171	ENSG00000222249	RNU6-262P	11	119289562	119289677	-	0	0	0	0	0	0	0	0	0			EB
ENSG00000110395	CBL	11	119206298	119313926	+	11.06	14.79	14.76	11.89	7.14	13.51	15.68	13.3	12.82	-0.0145847	0.971171	ENSG00000284148	MIR6756	11	119312950	119313012	-	0	0	0	0	0	0	0	0	0			EB
ENSG00000110514	MADD	11	47269161	47330031	+	19.6	16.99	16.23	22.71	7.75	9.33	15.25	8.31	9.72	0.811054	0.00468747	ENSG00000256746	MADD-AS1	11	47270657	47272110	-	0	0	0	0	0	0.19	0	0	0	-0.753668		EB
ENSG00000110675	ELMOD1	11	107591091	107666779	+	0.3	0.26	0.33	0.31	0.07	0.33	0.04	0.19	0.1	0.971685	0.335973	ENSG00000254758		11	107642887	107643871	-	0	0	0	0	0	0.11	0	0.14	0	-1.35503		EB
ENSG00000110675	ELMOD1	11	107591091	107666779	+	0.3	0.26	0.33	0.31	0.07	0.33	0.04	0.19	0.1	0.971685	0.335973	ENSG00000255483		11	107600379	107600868	-	0	0	0	0	0	0	0	0	0			EB
ENSG00000110801	PSMD9	12	121888732	121918297	+	30.53	34.46	31.77	45.81	50.91	61.89	41	48.61	53.51	-0.62736	0.0122579	ENSG00000283389	Metazoa_SRP	12	121897583	121897826	-	0	0	0.4	0	0	0	0	0	0	0.698146		EB
ENSG00000110841	PPFIBP1	12	27523431	27695564	+	10.1	12.34	14.66	15.39	7.67	15.69	18.53	11.95	14.57	-0.148203	0.707132	ENSG00000248100		12	27547050	27552773	-	0	0	0	0	0	0	0	0	0			EB
ENSG00000110841	PPFIBP1	12	27523431	27695564	+	10.1	12.34	14.66	15.39	7.67	15.69	18.53	11.95	14.57	-0.148203	0.707132	ENSG00000256056		12	27592461	27594039	-	0	0	0	0	0.12	0	0	0	0	-0.778119		EB
ENSG00000110841	PPFIBP1	12	27523431	27695564	+	10.1	12.34	14.66	15.39	7.67	15.69	18.53	11.95	14.57	-0.148203	0.707132	ENSG00000256557		12	27608733	27609046	-	0	0	0	0	0	0	0	0	0			EB
ENSG00000110844	PRPF40B	12	49568218	49644666	+	30.3	20.81	22.74	27.69	7.01	10.22	16.06	12.62	9.9	1.09777	0.000155189	ENSG00000135436	FAM186B	12	49582885	49605639	-	0.32	0.38	0.17	0.31	0.25	0.26	0.33	0.12	0.28	0.176756	0.862404	EB
ENSG00000110844	PRPF40B	12	49568218	49644666	+	30.3	20.81	22.74	27.69	7.01	10.22	16.06	12.62	9.9	1.09777	0.000155189	ENSG00000257964		12	49576840	49577505	-	0	0	0.14	0	0	0	0	0	0.14	-0.0264655		EB
ENSG00000110917	MLEC	12	120687149	120701859	+	98.45	148.73	168.74	128.97	124.42	105.86	96.98	161.09	144.81	-0.0119369	0.979222	ENSG00000256364		12	120697124	120699541	-	0	0	0	0	0	0	0	0	0			EB
ENSG00000111058	ACSS3	12	80936414	81261210	+	18.02	13.07	11.96	23.52	8.63	14.39	7.21	14.71	12.77	0.438155	0.287598	ENSG00000258026		12	81094371	81125863	-	0	0	0	0	0	0	0	0	0			EB
ENSG00000111145	ELK3	12	96194375	96269824	+	10.25	15.87	13.04	14.43	10.59	22.27	40.12	22.6	14.93	-0.804063	0.064963	ENSG00000258177		12	96222797	96223973	-	0.57	0	0	0.22	0	0.39	0.81	0.26	0.23	-1.0002	0.709364	EB
ENSG00000111145	ELK3	12	96194375	96269824	+	10.25	15.87	13.04	14.43	10.59	22.27	40.12	22.6	14.93	-0.804063	0.064963	ENSG00000287454		12	96229563	96235650	-	0	0	0	0.03	0.08	0	0.03	0	0	-1.4614		EB
ENSG00000111186	WNT5B	12	1529891	1647212	+	0.94	2.39	0.95	0.45	2.73	17.66	1.71	1.43	1.6	-2.12221	0.0251128	ENSG00000171823	FBXL14	12	1565993	1594581	-	2.17	5.51	5.52	3.48	4.2	10.17	8.13	4.03	4.18	-0.650256	0.20816	EB
ENSG00000111203	ITFG2	12	2812622	2859791	+	15.06	19.47	13.95	14.29	13.94	27.79	25.66	8.34	12.89	-0.261551	0.636852	ENSG00000053702	NRIP2	12	2825348	2835544	-	0.95	1.3	1.27	0.49	0.27	1.29	0.77	0.38	0.62	0.508764	0.491683	EB
ENSG00000111203	ITFG2	12	2812622	2859791	+	15.06	19.47	13.95	14.29	13.94	27.79	25.66	8.34	12.89	-0.261551	0.636852	ENSG00000283297	TEX52	12	2849046	2857039	-	0.21	0	0.07	0.07	0	0	0.05	0.08	0	1.4717		EB
ENSG00000111218	PRMT8	12	3381349	3593973	+	0.85	0.39	1.22	0.53	0.27	0.25	0.32	0.15	0.21	1.50992	0.0250188	ENSG00000256691		12	3462718	3463586	-	0	0	0	0	0	0	0	0.18	0	-0.741379		EB
ENSG00000111218	PRMT8	12	3381349	3593973	+	0.85	0.39	1.22	0.53	0.27	0.25	0.32	0.15	0.21	1.50992	0.0250188	ENSG00000287243	THCAT155	12	3483714	3492819	-	0.03	0.03	0.29	0.03	0.02	0.04	0.06	0	0.02	1.56173	0.353733	EB
ENSG00000111269	CREBL2	12	12611827	12645108	+	13.58	17.89	17.93	14.58	13.15	11.1	13.03	21.93	18.99	-0.0744288	0.868771	ENSG00000271215	RPL21P136	12	12614359	12615907	-	0	0	0	0	0	0	0	0	0			EB
ENSG00000111445	RFC5	12	118013588	118033130	+	30.77	34.58	25.52	22.42	21.26	37.08	40.07	17.99	22.77	-0.0588024	0.910707	ENSG00000277873		12	118024817	118025518	-	0.13	0.11	0.13	0.13	0	0	0.23	0	0	1.13949		EB
ENSG00000111452	ADGRD1	12	130953907	131141469	+	0.23	0.48	0.59	0.24	0.29	0.44	0.09	0	0.24	0.734636	0.600968	ENSG00000256151	ADGRD1-AS1	12	130990138	130993976	-	0	0	0	0	0	0	0	0	0			EB
ENSG00000111452	ADGRD1	12	130953907	131141469	+	0.23	0.48	0.59	0.24	0.29	0.44	0.09	0	0.24	0.734636	0.600968	ENSG00000256810		12	131029110	131035487	-	0	0	0	0	0	0	0	0	0			EB
ENSG00000111452	ADGRD1	12	130953907	131141469	+	0.23	0.48	0.59	0.24	0.29	0.44	0.09	0	0.24	0.734636	0.600968	ENSG00000279128		12	131022769	131024741	-	0	0	0	0	0	0	0	0	0			EB
ENSG00000111452	ADGRD1	12	130953907	131141469	+	0.23	0.48	0.59	0.24	0.29	0.44	0.09	0	0.24	0.734636	0.600968	ENSG00000279581		12	130980667	130981367	-	0	0	0	0.24	0	0	0	0	0	1.3233		EB
ENSG00000111452	ADGRD1	12	130953907	131141469	+	0.23	0.48	0.59	0.24	0.29	0.44	0.09	0	0.24	0.734636	0.600968	ENSG00000279940		12	130956384	130958031	-	0	0	0	0	0	0	0	0	0			EB
ENSG00000111452	ADGRD1	12	130953907	131141469	+	0.23	0.48	0.59	0.24	0.29	0.44	0.09	0	0.24	0.734636	0.600968	ENSG00000279993		12	131025561	131028060	-	0	0	0	0	0	0	0	0	0			EB
ENSG00000111452	ADGRD1	12	130953907	131141469	+	0.23	0.48	0.59	0.24	0.29	0.44	0.09	0	0.24	0.734636	0.600968	ENSG00000280002		12	130988312	130990028	-	0	0	0	0	0	0.04	0	0	0	-0.797937		EB
ENSG00000111481	COPZ1	12	54301202	54351846	+	89.27	104.23	114.76	121.49	97.14	85.55	97.6	127.72	127.23	-0.105599	0.748897	ENSG00000207381	RNU6-950P	12	54317781	54317887	-	0	0	0	0	0	0	0	0	0			EB
ENSG00000111490	TBC1D30	12	64759484	64881033	+	1.15	1.32	1.19	1.68	1.9	0.5	0.6	0.72	1.36	0.283083	0.712824	ENSG00000243020	RPL7P39	12	64867956	64868699	-	0	0	0	0	0	0	0	0	0			EB
ENSG00000111490	TBC1D30	12	64759484	64881033	+	1.15	1.32	1.19	1.68	1.9	0.5	0.6	0.72	1.36	0.283083	0.712824	ENSG00000286682		12	64820179	64825955	-	0	0.09	0	0	0	0	0	0	0	1.17695		EB
ENSG00000111540	RAB5B	12	55973913	55996683	+	35.56	45.57	53.07	47.91	33.46	46.27	51.27	44.65	39.34	-0.0184951	0.953126	ENSG00000237493		12	55980432	55981035	-	6.44	8.6	8.59	8.76	5.32	4.97	9.71	10.87	10.81	-0.146159	0.797026	EB
ENSG00000111596	CNOT2	12	70243002	70354993	+	57.18	52.67	65.58	56.13	38.11	57.48	59.25	48.84	42.77	0.135395	0.582559	ENSG00000279530		12	70321542	70324274	-	0.24	0.15	0.05	0.12	0	0.03	0.13	0.07	0.03	1.33668	0.383405	EB
ENSG00000111605	CPSF6	12	69239569	69274358	+	79.94	83.97	88.59	60.42	77.97	119.16	100.07	77.5	81.07	-0.315881	0.230601	ENSG00000283476	MIR1279	12	69273157	69273218	-	0	0	0	0	0	0	0	0	0			EB
ENSG00000111640	GAPDH	12	6534512	6538374	+	2524.87	4198.79	5142.25	4156.31	4939.75	4441.32	4322.63	4330.93	4042.12	-0.264575	0.431089	ENSG00000269968		12	6537794	6538370	-	28.06	57.13	51.83	61.87	185.69	54.87	56.85	32.21	35.21	-0.751611	0.33121	EB
ENSG00000111666	CHPT1	12	101696947	101744140	+	19.97	23.31	18.63	15.31	31.66	25.55	33.63	34.8	27.02	-0.769755	0.00397348	ENSG00000139351	SYCP3	12	101728648	101739472	-	0.83	1.43	0.41	0.19	0	0.4	0.03	0.05	0.56	1.82377	0.27527	EB
ENSG00000111678	C12orf57	12	6942978	6946003	+	111.63	96.88	77.51	122.57	87.18	89.46	90.34	109.03	109.71	-0.028011	0.941034	ENSG00000272173		12	6943508	6944604	-	1.33	0.74	0.89	1.49	1.12	0.61	0.8	1.82	1.64	-0.201417	0.822727	EB
ENSG00000111729	CLEC4A	12	8123617	8138607	+	0.14	0.08	0.18	1.17	0.13	0.24	0.07	0	0	2.26242	0.292933	ENSG00000235602	POU5F1P3	12	8133772	8134849	-	5.45	6.35	6.12	5.26	1.46	3.32	2.93	6.54	7.1	0.360478	0.576609	EB
ENSG00000111780		12	120438198	120460006	+	0.13	0	0	0	0	0	4.4	2.6	0	-5.04464	0.277269	ENSG00000170855	TRIAP1	12	120443964	120446384	-	99.36	73.41	75.45	90.52	100.48	82.13	57.56	123.52	121.23	-0.306214	0.453945	EB
ENSG00000111780		12	120438198	120460006	+	0.13	0	0	0	0	0	4.4	2.6	0	-5.04464	0.277269	ENSG00000219355	RPL31P52	12	120450437	120450803	-	0	0	0	0.54	0	0	0	0	0	1.39004		EB
ENSG00000111783	RFX4	12	106583004	106762803	+	0.02	0.04	0	0	0	0.16	0.07	0	0.18	-2.01324		ENSG00000257711		12	106678583	106684707	-	0.8	0.46	0.03	0.14	0.56	0.12	0.31	0.02	0.13	0.64264	0.730548	EB
ENSG00000111783	RFX4	12	106583004	106762803	+	0.02	0.04	0	0	0	0.16	0.07	0	0.18	-2.01324		ENSG00000257918		12	106714924	106733066	-	0.2	0.59	0.1	0.1	0.14	0.27	0.09	0	0	1.28674	0.566926	EB
ENSG00000111785	RIC8B	12	106774621	106889316	+	9.46	12.33	12.67	10.64	8	15.89	13.47	9.06	9.74	-0.0849031	0.826263	ENSG00000287957		12	106867177	106871505	-	0.05	0.04	0.05	0.1	0.03	0.06	0.06	0	0	0.826365	0.684365	EB
ENSG00000111788		12	9277235	9313241	+	7.91	8.39	5.48	8.12	0.86	7.31	6.45	1.46	2.19	0.985027	0.163394	ENSG00000212440	SNORA75	12	9286673	9286822	-	0	0	0	1.39	0	0	0	0	0	1.0256		EB
ENSG00000111817	DSE	6	116254173	116444861	+	21.17	26.83	24.51	22.34	17.8	38.54	34.46	31.59	25.89	-0.40595	0.143507	ENSG00000189241	TSPYL1	6	116267760	116279930	-	24.02	26.29	26.42	22.08	22.34	34.12	30.66	36.8	33.83	-0.444909	0.021855	EB
ENSG00000111817	DSE	6	116254173	116444861	+	21.17	26.83	24.51	22.34	17.8	38.54	34.46	31.59	25.89	-0.40595	0.143507	ENSG00000233558		6	116258493	116259115	-	3.7	2.36	3.34	2.16	1.07	1.19	3.19	2.2	1.8	0.502773	0.480914	EB
ENSG00000111846	GCNT2	6	10492223	10629368	+	23.76	27.78	51.27	41.54	16.62	27.04	13.22	27.11	27.16	0.594279	0.132516	ENSG00000217181		6	10574749	10575227	-	0.93	0	0.36	0	0.25	0	0	0	0	2.57747		EB
ENSG00000111846	GCNT2	6	10492223	10629368	+	23.76	27.78	51.27	41.54	16.62	27.04	13.22	27.11	27.16	0.594279	0.132516	ENSG00000237685		6	10511036	10514546	-	0.09	0	0.2	0	0.07	0	0	0	0	2.23723		EB
ENSG00000111911	HINT3	6	125956770	125980244	+	9.82	10.91	11.6	12.27	8	8.85	6.91	12.41	10.92	0.140536	0.689534	ENSG00000251920	RNA5SP216	6	125979812	125979934	-	2.04	1.98	0	0	0	0	0	0	0	2.15504		EB
ENSG00000111912	NCOA7	6	125781161	125932034	+	3.8	3.82	4.84	4.28	1.44	2.39	1.96	2.6	3.58	0.70825	0.0236284	ENSG00000232131	NCOA7-AS1	6	125797856	125818858	-	0	0	0	0	0	0	0	0	0			EB
ENSG00000111962	UST	6	148747030	149076990	+	16.37	12.87	17.69	16.67	10.93	11.91	11.77	14.36	16.31	0.180197	0.517666	ENSG00000227660	UST-AS1	6	148955628	148964684	-	0	0	0	0.12	0	0	0.09	0	0	-0.0428164		EB
ENSG00000111962	UST	6	148747030	149076990	+	16.37	12.87	17.69	16.67	10.93	11.91	11.77	14.36	16.31	0.180197	0.517666	ENSG00000236591	UST-AS2	6	149027700	149032573	-	0	0	0	0	0	0	0	0	0			EB
ENSG00000112062	MAPK14	6	36027677	36111236	+	16.81	23.93	28.52	21.95	17.88	24.48	24.17	26.53	31.02	-0.221689	0.449845	ENSG00000237719		6	36091991	36092646	-	0.13	0.43	0	0	0.18	0	0.1	0.14	0	0.74188		EB
ENSG00000112078	KCTD20	6	36442767	36491143	+	14	23.56	19.88	14.86	15.55	21.78	27.24	32.06	25.81	-0.530219	0.0995117	ENSG00000240733	RN7SL502P	6	36450912	36451201	-	0	0	0	0	0	0	0	0	0			EB
ENSG00000112186	CAP2	6	17393505	17557790	+	12.77	12.37	11.05	13.98	10.58	15.69	14.37	23.15	17.2	-0.460172	0.125159	ENSG00000184612	RPL7P26	6	17530899	17531652	-	0	0	0	0.11	0.15	0	0	0.37	0.25	-2.32256		EB
ENSG00000112242	E2F3	6	20401879	20493714	+	19.31	19.6	20.37	20.25	14.86	25.93	24.61	14.75	18.05	-0.0734241	0.833424	ENSG00000222431	RNU6-141P	6	20452369	20452473	-	0	0	0	10.44	0	0	0	0	0	2.63974		EB
ENSG00000112242	E2F3	6	20401879	20493714	+	19.31	19.6	20.37	20.25	14.86	25.93	24.61	14.75	18.05	-0.0734241	0.833424	ENSG00000240869	RN7SL128P	6	20421583	20421887	-	0.34	0	0	0	0	0	0.25	1.24	0.31	-1.81069		EB
ENSG00000112245	PTP4A1	6	63521746	63583588	+	70.09	67.96	69.72	71.79	67.41	111.09	90.88	99.99	94.04	-0.49808	0.00173575	ENSG00000213312	RPL7AP34	6	63548708	63549508	-	0	0	0	0.1	0	0	0.08	0	0	-0.049502		EB
ENSG00000112245	PTP4A1	6	63521746	63583588	+	70.09	67.96	69.72	71.79	67.41	111.09	90.88	99.99	94.04	-0.49808	0.00173575	ENSG00000266680		6	63571005	63572408	-	1.24	1.34	0.78	1.16	0.54	1.08	0.39	1.21	0.9	0.381888	0.607728	EB
ENSG00000112297	CRYBG1	6	106360717	106572017	+	3.27	3.31	3.14	4.88	1.44	1.8	2.04	0.9	1.33	1.17788	0.000268932	ENSG00000282408		6	106451496	106457248	-	0	0	0	0	0	0	0	0	0			EB
ENSG00000112304	ACOT13	6	24667035	24705065	+	47.25	66.09	62.36	71.64	51.96	38.92	29.66	58.99	54.14	0.283696	0.478711	ENSG00000272345		6	24700907	24701793	-	2	0.84	1.31	0.57	2.23	0.67	0.81	1.25	1.56	-0.272332	0.797026	EB
ENSG00000112319	EYA4	6	133240514	133532128	+	0.01	0.18	0.08	0.17	0.19	0.22	0.08	0.03	0.01	0.0334725	0.986687	ENSG00000223542		6	133435077	133439464	-	0	0	0.26	0	0	0	0	0	0	1.26167		EB
ENSG00000112319	EYA4	6	133240514	133532128	+	0.01	0.18	0.08	0.17	0.19	0.22	0.08	0.03	0.01	0.0334725	0.986687	ENSG00000234567		6	133452857	133456605	-	0	0	0	0	0	0	0	0	0			EB
ENSG00000112319	EYA4	6	133240514	133532128	+	0.01	0.18	0.08	0.17	0.19	0.22	0.08	0.03	0.01	0.0334725	0.986687	ENSG00000238059	HSPE1P21	6	133510386	133510693	-	0	0	0	0	0	0	0	0	0			EB
ENSG00000112320	SOBP	6	107490106	107661306	+	1.14	1.82	1.28	1.06	1.79	0.85	1.29	1.13	1.86	-0.165798	0.793873	ENSG00000234206		6	107509803	107511721	-	0	0.5	0.85	0	0	0.25	0	0.64	0	0.818114		EB
ENSG00000112357	PEX7	6	136822564	136913934	+	7.83	8.42	12.26	14.97	7.11	6.59	6.84	8.02	8.95	0.423386	0.231999	ENSG00000201807		6	136855698	136855831	-	0	0	0	0	0	0	0	0	0			EB
ENSG00000112357	PEX7	6	136822564	136913934	+	7.83	8.42	12.26	14.97	7.11	6.59	6.84	8.02	8.95	0.423386	0.231999	ENSG00000213109		6	136900233	136901529	-	0.1	0	0.1	0	0	0	0	0	0	1.65879		EB
ENSG00000112379	ARFGEF3	6	138161939	138344663	+	6.7	7.48	8.32	5.5	4.4	3.79	3.37	5.35	5.49	0.533572	0.0752407	ENSG00000254440	PBOV1	6	138215986	138218491	-	0.2	0	0	0	0	0	0	0	0	3.12536		EB
ENSG00000112394	SLC16A10	6	111087503	111231194	+	7.88	10.9	11.35	13.41	10.38	7.79	6.1	12.2	14.11	-0.0122897	0.982641	ENSG00000200926	RNU6-960P	6	111091213	111091332	-	0	0	0	0	0	0	0	0	0			EB
ENSG00000112419	PHACTR2	6	143536845	143831185	+	14.49	18.23	21.22	21.89	23	62.85	42.25	19.34	18.78	-0.891927	0.0497155	ENSG00000235740	PHACTR2-AS1	6	143554325	143562031	-	0	0	0.12	0	0.09	0	0	0	0	0.818474		EB
ENSG00000112486	CCR6	6	167111807	167139696	+	0	0	0	0	0	0	0	0	0.04	-1.23652		ENSG00000284825		6	167114957	167121527	-	0	0	0	0	0	0	0	0	0			EB
ENSG00000112486	CCR6	6	167111807	167139696	+	0	0	0	0	0	0	0	0	0.04	-1.23652		ENSG00000284914		6	167126223	167131572	-	0	0	0	0	0	0	0	0	0			EB
ENSG00000112530	PACRG	6	162727132	163315492	+	0.57	0.07	0.43	1.38	0	0	0.11	0.06	0.51	1.94225	0.299199	ENSG00000217557		6	162957258	162957548	-	0	0	0	0	0	0	0	0	0			EB
ENSG00000112530	PACRG	6	162727132	163315492	+	0.57	0.07	0.43	1.38	0	0	0.11	0.06	0.51	1.94225	0.299199	ENSG00000225437	PACRG-AS2	6	163042557	163054161	-	0	0	0	0	0	0	0	0	0			EB
ENSG00000112530	PACRG	6	162727132	163315492	+	0.57	0.07	0.43	1.38	0	0	0.11	0.06	0.51	1.94225	0.299199	ENSG00000225683	PACRG-AS3	6	163163830	163192038	-	0	0	0	0	0	0	0	0	0			EB
ENSG00000112530	PACRG	6	162727132	163315492	+	0.57	0.07	0.43	1.38	0	0	0.11	0.06	0.51	1.94225	0.299199	ENSG00000285553		6	163115691	163137775	-	0	0	0	0	0	0	0	0	0			EB
ENSG00000112530	PACRG	6	162727132	163315492	+	0.57	0.07	0.43	1.38	0	0	0.11	0.06	0.51	1.94225	0.299199	ENSG00000285610		6	162969050	162975007	-	0	0	0	0	0	0	0	0	0			EB
ENSG00000112584	FAM120B	6	170290703	170407067	+	9.33	5.74	8.02	8.44	4.52	8.27	9.39	9.23	8.39	-0.101014	0.805558	ENSG00000271234		6	170297876	170298375	-	0.18	0	1.02	0	0	0	0	0	0	3.06619		EB
ENSG00000112659	CUL9	6	43182184	43224587	+	16.74	5.8	12.81	11.97	2.2	4.08	3.2	2.39	2.55	1.94261	3.47e-08	ENSG00000245261		6	43213801	43223860	-	0.74	0.32	0.05	0.24	0.13	0	0	0.11	0	3.26724	0.0984652	EB
ENSG00000112701	SENP6	6	75601509	75718281	+	65.45	62.39	67.78	47.48	25.59	69.2	62.03	46.58	42	0.233469	0.559058	ENSG00000200091	RN7SKP163	6	75654970	75655299	-	0	0.26	0	0	0	0	0	0	0	0.620827		EB
ENSG00000112701	SENP6	6	75601509	75718281	+	65.45	62.39	67.78	47.48	25.59	69.2	62.03	46.58	42	0.233469	0.559058	ENSG00000217488		6	75610958	75611945	-	0	0	0	0	0	0	0	0	0.09	-0.755685		EB
ENSG00000112715	VEGFA	6	43770184	43786487	+	57.48	41	52.04	138.18	14.28	38.02	30.57	15.62	18.07	1.54792	0.00103343	ENSG00000272114		6	43770429	43770616	-	7.67	16.96	10.26	53.12	4.41	1.19	2.8	1.51	1.92	3.08831	0.000558012	EB
ENSG00000112851	ERBIN	5	65926556	66082546	+	22.6	21.05	16.62	21.9	7.36	17.2	12.81	9.95	11.4	0.728928	0.0094969	ENSG00000252904		5	65961183	65961319	-	0	0	0	0	0	0	0	0	0			EB
ENSG00000112893	MAN2A1	5	109689927	109869625	+	38.51	37.2	41.08	35.65	20.86	29.34	32.11	38.39	33.48	0.212467	0.401119	ENSG00000202512	RN7SKP230	5	109699500	109699834	-	0	0.28	0	1.02	0.79	0.25	0.22	0	0	0.0827766		EB
ENSG00000112893	MAN2A1	5	109689927	109869625	+	38.51	37.2	41.08	35.65	20.86	29.34	32.11	38.39	33.48	0.212467	0.401119	ENSG00000249068		5	109840128	109840692	-	0	0	0.15	0	0	0	0	0	0	0.551348		EB
ENSG00000112936	C7	5	40909497	40984643	+	0	0.31	0.49	0.01	0.2	0.41	0.09	0.13	0.68	-0.645598	0.748896	ENSG00000248120		5	40967505	40967763	-	0	0	0	0	0	0	0	0	0			EB
ENSG00000112936	C7	5	40909497	40984643	+	0	0.31	0.49	0.01	0.2	0.41	0.09	0.13	0.68	-0.645598	0.748896	ENSG00000253098	RNU7-161P	5	40911067	40911128	-	0	0	0	0	0	0	0	0	0			EB
ENSG00000112964	GHR	5	42423439	42721878	+	0.25	0.21	0.18	0.68	0.22	1.09	0.76	0.52	0.24	-0.873474	0.298972	ENSG00000248873	SERBP1P6	5	42465400	42468868	-	2.23	1.63	1.35	1.34	15.97	10.61	8.53	10.68	11.77	-2.94823	2.71e-15	EB
ENSG00000112964	GHR	5	42423439	42721878	+	0.25	0.21	0.18	0.68	0.22	1.09	0.76	0.52	0.24	-0.873474	0.298972	ENSG00000250860		5	42466893	42468300	-	0	0	0	0	0	0	0	0	0			EB
ENSG00000112992	NNT	5	43602692	43707405	+	14.49	18.72	11.67	12.67	7.19	9.51	13.19	16.87	14.2	0.15388	0.740411	ENSG00000224993	RPL29P12	5	43666766	43667232	-	0	0.55	0	0.22	0.7	0	0	0.64	0.83	-1.52267	0.581495	EB
ENSG00000113263	ITK	5	157142933	157255185	+	0.11	0.18	0.02	0.22	0.31	0.95	0.99	0.23	0.18	-2.07559	0.0271643	ENSG00000170613	FAM71B	5	157161846	157166264	-	0	0	0	0	0	0	0	0	0			EB
ENSG00000113263	ITK	5	157142933	157255185	+	0.11	0.18	0.02	0.22	0.31	0.95	0.99	0.23	0.18	-2.07559	0.0271643	ENSG00000253980		5	157199242	157224380	-	0	0	0	0	0	0	0	0	0			EB
ENSG00000113296	THBS4	5	79991311	80083287	+	18.11	17.82	10.05	10.39	4.34	6.21	6	4.71	6.1	1.27814	2.78e-05	ENSG00000249778	TRMT112P2	5	80033171	80033302	-	0	0	0	0	0	0	0	0	0			EB
ENSG00000113300	CNOT6	5	180494379	180578358	+	14.33	19.72	19.21	18.35	12.07	23.69	23.05	18.68	19.8	-0.207487	0.472493	ENSG00000250749		5	180534184	180534642	-	0	0	0	0	0	0	0	0	0			EB
ENSG00000113312	TTC1	5	160009113	160065543	+	58.66	67.75	63.18	64.49	88.89	77.57	69.87	75.82	85.63	-0.438972	0.0519606	ENSG00000223908		5	160023740	160024045	-	0.34	0	0.66	0	0	0	0	0	0.31	1.36934		EB
ENSG00000113318	MSH3	5	80654652	80876815	+	13.57	12.91	13.58	14.15	7.87	12.72	13	16.35	13.88	-0.00405076	0.990813	ENSG00000244630		5	80855507	80855843	-	0.59	0	0	0	0	0	0	0	0	1.40475		EB
ENSG00000113318	MSH3	5	80654652	80876815	+	13.57	12.91	13.58	14.15	7.87	12.72	13	16.35	13.88	-0.00405076	0.990813	ENSG00000248967		5	80746339	80746819	-	0	0	0	0	0	0	0	0	0			EB
ENSG00000113319	RASGRF2	5	80960363	81230162	+	17.36	26.23	30.62	16.09	29.63	16.71	12.19	30.92	22.07	-0.120098	0.847543	ENSG00000249772		5	81113385	81114852	-	0	1.5	2.55	0.34	0	0	0	0	0	5.11326	0.0308205	EB
ENSG00000113319	RASGRF2	5	80960363	81230162	+	17.36	26.23	30.62	16.09	29.63	16.71	12.19	30.92	22.07	-0.120098	0.847543	ENSG00000251001		5	80997183	80998047	-	0	0	0	0	0	0.14	0	0	0.15	-1.33847		EB
ENSG00000113396	SLC27A6	5	128538013	129033642	+	2.85	4.79	3.81	2.08	3.41	3.78	4.21	4.88	3.88	-0.35006	0.393355	ENSG00000288697		5	128932070	128932175	-	0	0	0	0	0	0	0	0	0			EB
ENSG00000113441	LNPEP	5	96935394	97037513	+	1.19	1.49	1.75	1.45	2.04	1.51	1.27	2.63	1.87	-0.460545	0.223992	ENSG00000200884	Y_RNA	5	96962656	96962757	-	0	0	0	0	0	0	0	0	0			EB
ENSG00000113615	SEC24A	5	134648785	134727909	+	19.24	24.98	30.24	30.91	12.11	24.1	29.3	23.4	19.98	0.18485	0.630035	ENSG00000201298	RNU6-1164P	5	134701172	134701278	-	0	0	0	0	0	0	0	0	0			EB
ENSG00000113716	HMGXB3	5	150000046	150053142	+	15.28	12.15	22.41	21.66	8.99	23.12	24.58	9.64	11.58	0.112191	0.853616	ENSG00000241907	RPS20P4	5	150021567	150021921	-	0	0	0	0	0	0.23	0.2	0	0	-1.24933		EB
ENSG00000113716	HMGXB3	5	150000046	150053142	+	15.28	12.15	22.41	21.66	8.99	23.12	24.58	9.64	11.58	0.112191	0.853616	ENSG00000248696		5	150014785	150015154	-	0	0	0	0	0	0	0	0	0			EB
ENSG00000114026	OGG1	3	9749944	9788219	+	16.69	20.11	21.53	19.57	21.34	19.28	25.42	19.86	16.29	-0.181273	0.56373	ENSG00000134072	CAMK1	3	9757347	9769992	-	7.71	10.81	6.81	10.43	11.45	9.8	8.13	16	12.45	-0.479497	0.218967	EB
ENSG00000114346	ECT2	3	172750682	172821474	+	45.36	53.43	67.88	62.12	35.73	48.97	39.36	46.87	47.51	0.285765	0.179202	ENSG00000200355	SNORA72	3	172771277	172771405	-	0	0	0	0	0	0	0	0	0			EB
ENSG00000114346	ECT2	3	172750682	172821474	+	45.36	53.43	67.88	62.12	35.73	48.97	39.36	46.87	47.51	0.285765	0.179202	ENSG00000201458	RNU4-4P	3	172796429	172796558	-	0	0	0	0	0	0	0	0	0			EB
ENSG00000114374	USP9Y	Y	12537650	12860839	+	0.03	0.01	0.01	0	0.14	0.08	0.07	0.1	0.13	-3.75577	0.00220474	ENSG00000228411	CDY4P	Y	12801973	12803830	-	0	0	0	0	0	0	0	0	0			EB
ENSG00000114374	USP9Y	Y	12537650	12860839	+	0.03	0.01	0.01	0	0.14	0.08	0.07	0.1	0.13	-3.75577	0.00220474	ENSG00000233774	MED14P1	Y	12618983	12634402	-	0	0	0	0	0	0	0	0	0			EB
ENSG00000114374	USP9Y	Y	12537650	12860839	+	0.03	0.01	0.01	0	0.14	0.08	0.07	0.1	0.13	-3.75577	0.00220474	ENSG00000286009		Y	12661309	12663478	-	0	0	0	0	0	0	0	0	0			EB
ENSG00000114416	FXR1	3	180868141	180982753	+	238	239.79	280.43	295.45	177.5	180.01	167.78	261.38	231.4	0.263974	0.33309	ENSG00000213157	RPL32P10	3	180887677	180888075	-	0	0	0	0	0	0.2	0	0	0	-0.70882		EB
ENSG00000114455	HHLA2	3	108296490	108378285	+	0.03	0	0	0	0	0	0.04	0	0	-0.256928		ENSG00000243188	HNRNPA1P17	3	108325520	108326814	-	0	0	0	0	0	0	0	0	0			EB
ENSG00000114491	UMPS	3	124730433	124749273	+	42.53	54.35	49.8	43.29	84.5	80	82.86	64.6	69.81	-0.79734	0.000296276	ENSG00000242199		3	124733418	124733754	-	0.59	0	0.57	0	0	0	0	0	0	2.36664		EB
ENSG00000114670	NEK11	3	131026850	131350465	+	0.57	1.15	1.2	1.34	1.84	0.58	2.32	1.1	1.43	-0.560414	0.433111	ENSG00000201550	RNU6-726P	3	131092821	131092927	-	0	0	0	0	0	0	0	0	0			EB
ENSG00000114670	NEK11	3	131026850	131350465	+	0.57	1.15	1.2	1.34	1.84	0.58	2.32	1.1	1.43	-0.560414	0.433111	ENSG00000250129		3	131053317	131072339	-	0	0	0	0	0	0	0	0	0			EB
ENSG00000114812	VIPR1	3	42489299	42537573	+	5.22	1.58	4.12	3.41	2.54	2.81	2.73	1.96	2.06	0.457913	0.378076	ENSG00000232354	VIPR1-AS1	3	42506465	42533258	-	0.12	0.05	0.12	0.66	0	0.07	0.39	0.58	0.35	-0.400914	0.85407	EB
ENSG00000114948	ADAM23	2	206443532	206621127	+	17.75	10.79	12.85	12.08	7.9	11.33	16.42	10.72	11.38	0.122688	0.769322	ENSG00000228577		2	206606497	206609812	-	0.62	0	0.2	0.85	0	0	0.31	0	0	2.24404		EB
ENSG00000115020	PIKFYVE	2	208266255	208358746	+	8.68	8.79	10.21	12.49	3.34	9.88	7.86	7.98	8.04	0.358716	0.333328	ENSG00000228380	MYL6BP1	2	208269343	208269957	-	0	0	0	0	0	0	0	0	0			EB
ENSG00000115041	KCNIP3	2	95297327	95386077	+	1.35	1	0.54	0.59	0.57	0.29	0.17	0.46	0.4	1.20797	0.103412	ENSG00000235129	FABP7P2	2	95368507	95368885	-	0	0	0	0	0	0	0	0	0			EB
ENSG00000115042	FAHD2A	2	95402708	95416616	+	31.87	25.04	31.07	33.13	26.75	30.94	37.56	28.95	35.72	-0.182081	0.466965	ENSG00000248821		2	95413456	95414296	-	0	0	0.84	0	0	0.65	0	0	0	0.16645		EB
ENSG00000115183	TANC1	2	158968640	159232659	+	4.8	4.66	4.32	5.41	1.95	4.14	3.28	5.1	4.54	0.252624	0.506333	ENSG00000202029	RNU6-580P	2	159027036	159027142	-	0	0	0	0	0	0	0	0	0			EB
ENSG00000115183	TANC1	2	158968640	159232659	+	4.8	4.66	4.32	5.41	1.95	4.14	3.28	5.1	4.54	0.252624	0.506333	ENSG00000226878	GSTM3P2	2	159056005	159056859	-	0	0	0	0	0	0	0	0	0			EB
ENSG00000115233	PSMD14	2	161308425	161411717	+	121.17	106.64	111.32	106.31	141.32	118.99	129.57	127.38	129.84	-0.329813	0.145354	ENSG00000232320	MXRA7P1	2	161340816	161341326	-	0.21	0.19	0.38	1.83	0.35	1.05	1.77	1	1.19	-0.889587	0.545102	EB
ENSG00000115266	APC2	19	1446302	1473244	+	0.75	0.38	0.11	0.27	0.74	0.03	0.12	0.17	0.15	0.550432	0.721533	ENSG00000267317		19	1457670	1458580	-	4.9	2.75	3.75	5.37	0.86	0.14	0.27	2.92	2.36	1.57917	0.0920815	EB
ENSG00000115286	NDUFS7	19	1383527	1395589	+	73.62	60.2	70.05	76.95	66.49	73.67	71.71	62.79	71.41	-0.0843815	0.733216	ENSG00000280486		19	1385473	1389665	-	0.26	0.29	0.13	0.12	0.05	0.29	0.12	0	0.06	0.940229	0.512968	EB
ENSG00000115306	SPTBN1	2	54456317	54671446	+	46.03	49.33	51.44	50.92	40.92	57.51	48.01	43.09	44.08	-0.0180314	0.9386	ENSG00000228108	SPTBN1-AS1	2	54516048	54540697	-	0	0	0	0	0	0	0	0	0			EB
ENSG00000115306	SPTBN1	2	54456317	54671446	+	46.03	49.33	51.44	50.92	40.92	57.51	48.01	43.09	44.08	-0.0180314	0.9386	ENSG00000234943		2	54545368	54546677	-	0	0	0	0	0	0	0	0	0			EB
ENSG00000115364	MRPL19	2	75646783	75690851	+	37.55	66.07	51.46	49.64	40.26	45.1	40.37	62.11	65.43	-0.085452	0.840221	ENSG00000226247	SUPT4H1P1	2	75651288	75651627	-	0	0	0	0	0	0	0	0	0			EB
ENSG00000115423	DNAH6	2	84516455	84819589	+	1.05	0.27	0.03	0.22	0.03	0.14	0.01	0.02	0.01	3.4659	0.00514062	ENSG00000235847	LDHAP7	2	84777259	84778223	-	0	0.28	0.49	0	0	0	0.07	0.37	0.09	0.755185	0.810049	EB
ENSG00000115459	ELMOD3	2	85354394	85391752	+	7.64	7.26	8.83	11.38	4.39	5.56	5.56	5.66	6.05	0.586828	0.0203885	ENSG00000271014		2	85360798	85360925	-	0	0	0	0	0	0	0	0	0			EB
ENSG00000115459	ELMOD3	2	85354394	85391752	+	7.64	7.26	8.83	11.38	4.39	5.56	5.56	5.66	6.05	0.586828	0.0203885	ENSG00000273196		2	85387074	85387146	-	0	0	0	0	0	0	0	0	0			EB
ENSG00000115504	EHBP1	2	62673851	63046487	+	17.14	19.24	18.2	19.99	17.29	15.49	17.85	22.9	19.66	-0.106451	0.72341	ENSG00000226605		2	62826064	62858438	-	0	0	0	0	0	0	0	0	0			EB
ENSG00000115504	EHBP1	2	62673851	63046487	+	17.14	19.24	18.2	19.99	17.29	15.49	17.85	22.9	19.66	-0.106451	0.72341	ENSG00000252436	Y_RNA	2	62726636	62726740	-	0	0	0	0	0	0	0	0	0			EB
ENSG00000115504	EHBP1	2	62673851	63046487	+	17.14	19.24	18.2	19.99	17.29	15.49	17.85	22.9	19.66	-0.106451	0.72341	ENSG00000286524		2	62817764	62819706	-	0	0	0	0	0	0	0	0	0			EB
ENSG00000115523	GNLY	2	85685175	85698852	+	0	0.14	0	0.29	0	0	0.08	0.17	0.14	0.451369		ENSG00000203363	GPR160P1	2	85686053	85687047	-	0	0	0	0	0	0	0	0	0			EB
ENSG00000115593	SMYD1	2	88067825	88113384	+	0	0.04	0.14	0	0	0	0.07	0.1	0.16	-0.467582	0.881475	ENSG00000265003	MIR4780	2	88082519	88082599	-	0	0	0	0	0	0	0	0	0			EB
ENSG00000115718	PROC	2	127418427	127429242	+	0.28	1.25	0.92	1.49	0.75	0.71	0.33	0.84	0.8	0.417042	0.676629	ENSG00000264075	MIR4783	2	127423537	127423618	-	0	0	0	0	0	0	0	0	0			EB
ENSG00000115760	BIRC6	2	32357028	32618899	+	28.58	27.35	22.9	20.74	22.04	19.26	20.46	23.89	20.63	0.120935	0.709183	ENSG00000230046	BIRC6-AS1	2	32377631	32379599	-	0	0	0	0	0	0	0	0	0			EB
ENSG00000115760	BIRC6	2	32357028	32618899	+	28.58	27.35	22.9	20.74	22.04	19.26	20.46	23.89	20.63	0.120935	0.709183	ENSG00000279897	BIRC6-AS2	2	32557273	32574818	-	0	0	0	0.1	0	0	0	0	0	0.361053		EB
ENSG00000115762	PLEKHB2	2	131104847	131353709	+	35.23	45.45	48.59	48.83	37.55	50.07	55.29	54.89	52.79	-0.269719	0.201652	ENSG00000224425	SSBP3P2	2	131352214	131353239	-	0	0	0.39	0	0.03	0.17	0	0	0	0.958456		EB
ENSG00000115762	PLEKHB2	2	131104847	131353709	+	35.23	45.45	48.59	48.83	37.55	50.07	55.29	54.89	52.79	-0.269719	0.201652	ENSG00000225448		2	131181153	131181369	-	0	0	0	0	0	0	0	0	0			EB
ENSG00000115762	PLEKHB2	2	131104847	131353709	+	35.23	45.45	48.59	48.83	37.55	50.07	55.29	54.89	52.79	-0.269719	0.201652	ENSG00000227817	ARHGAP42P1	2	131328176	131330857	-	0	0	0	0.04	0	0	0	0	0	0.497573		EB
ENSG00000115762	PLEKHB2	2	131104847	131353709	+	35.23	45.45	48.59	48.83	37.55	50.07	55.29	54.89	52.79	-0.269719	0.201652	ENSG00000230450	NEK2P4	2	131177618	131178946	-	0	0	0.06	0.12	0	0	0	0.08	0	1.2659		EB
ENSG00000115762	PLEKHB2	2	131104847	131353709	+	35.23	45.45	48.59	48.83	37.55	50.07	55.29	54.89	52.79	-0.269719	0.201652	ENSG00000236516	KLF2P4	2	131299220	131300444	-	0.13	0.44	0.19	0.06	0.1	0.53	0.06	0	0.1	0.307118	0.890517	EB
ENSG00000115762	PLEKHB2	2	131104847	131353709	+	35.23	45.45	48.59	48.83	37.55	50.07	55.29	54.89	52.79	-0.269719	0.201652	ENSG00000236956	NF1P8	2	131189834	131198007	-	0	0	0	0	0	0	0	0	0			EB
ENSG00000115762	PLEKHB2	2	131104847	131353709	+	35.23	45.45	48.59	48.83	37.55	50.07	55.29	54.89	52.79	-0.269719	0.201652	ENSG00000248796	MED15P8	2	131201142	131202941	-	0	0	0	0	0	0	0	0	0			EB
ENSG00000115762	PLEKHB2	2	131104847	131353709	+	35.23	45.45	48.59	48.83	37.55	50.07	55.29	54.89	52.79	-0.269719	0.201652	ENSG00000285819		2	131191641	131209211	-	0	0	0	0	0	0	0	0	0			EB
ENSG00000115841	RMDN2	2	37923187	38067142	+	1.01	1.56	1.61	1.51	1.31	2.76	1.17	1.33	2.4	-0.419322	0.483809	ENSG00000235848	RMDN2-AS1	2	37949911	38067041	-	0.42	0	0.4	0	0	0	0	0	0.27	1.65055		EB
ENSG00000115896	PLCL1	2	197804593	198572581	+	0.06	0.06	0.03	0.1	0.14	0.13	0.15	0.17	0.23	-1.48465	0.0543264	ENSG00000236653	LINC01923	2	198299276	198375490	-	0	0	0	0	0	0	0	0	0			EB
ENSG00000115896	PLCL1	2	197804593	198572581	+	0.06	0.06	0.03	0.1	0.14	0.13	0.15	0.17	0.23	-1.48465	0.0543264	ENSG00000237035		2	198187802	198191521	-	0	0	0	0	0	0	0	0	0			EB
ENSG00000115896	PLCL1	2	197804593	198572581	+	0.06	0.06	0.03	0.1	0.14	0.13	0.15	0.17	0.23	-1.48465	0.0543264	ENSG00000286020		2	197817423	197836326	-	0	0	0	0	0	0	0	0	0			EB
ENSG00000115919	KYNU	2	142877657	143055833	+	0.76	0.41	0.18	0.59	0.17	0.51	0.34	0.79	0.38	0.056663	0.961994	ENSG00000270390	SFXN4P1	2	142947300	142948086	-	0	0	0	0	0	0	0	0	0			EB
ENSG00000116017	ARID3A	19	925781	975939	+	24.54	32.16	32.79	39	39.93	57.7	43.07	58.83	48.74	-0.72873	0.000742332	ENSG00000267159		19	928259	928817	-	0.31	0.79	0	0	0	0	0	0	0	2.28046		EB
ENSG00000116035	VAX2	2	70900576	70965373	+	0	0	0	0	0	0.06	0.05	0	0	-1.48573		ENSG00000226186	ELOCP21	2	70955899	70956234	-	0	0	0	0	0	0	0	0	0			EB
ENSG00000116035	VAX2	2	70900576	70965373	+	0	0	0	0	0	0.06	0.05	0	0	-1.48573		ENSG00000239322	ATP6V1B1-AS1	2	70941817	70948610	-	0	0	0.15	0.23	0	0	0	0	0	2.72856		EB
ENSG00000116039	ATP6V1B1	2	70935900	70965431	+	0	0	0	0	0	0.04	0.07	0	0	-1.18677		ENSG00000226186	ELOCP21	2	70955899	70956234	-	0	0	0	0	0	0	0	0	0			EB
ENSG00000116039	ATP6V1B1	2	70935900	70965431	+	0	0	0	0	0	0.04	0.07	0	0	-1.18677		ENSG00000239322	ATP6V1B1-AS1	2	70941817	70948610	-	0	0	0.15	0.23	0	0	0	0	0	2.72856		EB
ENSG00000116062	MSH6	2	47695530	47810063	+	85.86	93.17	107.92	76.04	86.47	79.72	70.66	80.44	92.25	0.0341175	0.919769	ENSG00000224058		2	47731402	47732035	-	0	0	0.21	0	0.18	0	0.2	0.3	0.25	-1.68378		EB
ENSG00000116062	MSH6	2	47695530	47810063	+	85.86	93.17	107.92	76.04	86.47	79.72	70.66	80.44	92.25	0.0341175	0.919769	ENSG00000235369	RPL36AP15	2	47797826	47798091	-	0	0	0	0	0	0	0	0	0			EB
ENSG00000116117	PARD3B	2	204545475	205620162	+	1.44	1.81	2.02	1.59	2.11	2.61	1.05	5.08	3.22	-0.818946	0.108535	ENSG00000223890		2	205253304	205253503	-	0	0	0	0	0	0	0	0	0			EB
ENSG00000116117	PARD3B	2	204545475	205620162	+	1.44	1.81	2.02	1.59	2.11	2.61	1.05	5.08	3.22	-0.818946	0.108535	ENSG00000287524		2	204668863	204678698	-	0	0	0	0	0	0	0	0	0			EB
ENSG00000116138	DNAJC16	1	15526813	15592379	+	5.7	8.37	6.67	6.27	3.78	9.06	7.7	7.65	7.19	-0.148993	0.698331	ENSG00000116771	AGMAT	1	15571699	15585051	-	2.79	2.64	2.39	1.71	3.17	3.95	2.2	2.4	2.43	-0.346769	0.406216	EB
ENSG00000116138	DNAJC16	1	15526813	15592379	+	5.7	8.37	6.67	6.27	3.78	9.06	7.7	7.65	7.19	-0.148993	0.698331	ENSG00000272510		1	15565611	15565956	-	0	0.24	0	0.29	0	0.3	0	0	0	0.740607		EB
ENSG00000116141	MARK1	1	220528136	220664461	+	10.38	9.02	10.5	8.47	4.13	12.56	16.23	9.39	10.6	-0.213637	0.671723	ENSG00000243872	RN7SL464P	1	220571739	220572035	-	0	0	0	0	0	0	0	0	0			EB
ENSG00000116171	SCP2	1	52927276	53051698	+	67.91	59.46	63.97	85.3	42.67	46.02	53.41	68.66	62.56	0.238767	0.424959	ENSG00000236360	RRAS2P1	1	52993201	52993702	-	4.89	5.56	5.88	4.93	9.62	9.3	15.76	20.32	17.87	-1.54738	4.91e-05	EB
ENSG00000116171	SCP2	1	52927276	53051698	+	67.91	59.46	63.97	85.3	42.67	46.02	53.41	68.66	62.56	0.238767	0.424959	ENSG00000237279	H3P2	1	52943536	52943930	-	0	0	0	0	0	0	0	0	0			EB
ENSG00000116183	PAPPA2	1	176463171	176845601	+	0.73	1.14	1.18	0.26	0.65	0.25	1.03	1.12	0.46	0.123787	0.899514	ENSG00000237514	PTP4A1P7	1	176616273	176616786	-	0.17	0	0.16	0.52	0	0	0.13	0.19	0	1.50794		EB
ENSG00000116183	PAPPA2	1	176463171	176845601	+	0.73	1.14	1.18	0.26	0.65	0.25	1.03	1.12	0.46	0.123787	0.899514	ENSG00000286754		1	176829128	176831841	-	0	0	0	0	0	0	0	0	0			EB
ENSG00000116191	RALGPS2	1	178725147	178921841	+	14.15	15.84	21.3	19.94	9.69	20.95	22.91	16.43	18.51	-0.0778969	0.850294	ENSG00000116194	ANGPTL1	1	178849535	178871077	-	0.08	0	0.31	0	0.06	0.15	0.37	0.05	0	-0.859889	0.733419	EB
ENSG00000116191	RALGPS2	1	178725147	178921841	+	14.15	15.84	21.3	19.94	9.69	20.95	22.91	16.43	18.51	-0.0778969	0.850294	ENSG00000201791	SNORA63	1	178753654	178753772	-	0	0	0	0	0	0	0	0	0			EB
ENSG00000116191	RALGPS2	1	178725147	178921841	+	14.15	15.84	21.3	19.94	9.69	20.95	22.91	16.43	18.51	-0.0778969	0.850294	ENSG00000228196	PTPN2P1	1	178746683	178747754	-	0.22	0.13	0.36	0.08	0	0.14	0.25	0.28	0.23	0.0904717	0.964307	EB
ENSG00000116199	FAM20B	1	179025804	179076567	+	13.13	12.5	14.61	19.45	15.7	20.11	11.78	17.52	17.73	-0.256792	0.417192	ENSG00000232750		1	179035309	179035652	-	0	0	0	0	0	0	0	0	0			EB
ENSG00000116205	TCEANC2	1	54053584	54112519	+	4.2	3.89	4.96	4.35	3.44	3.34	5.02	6.65	7.95	-0.375644	0.36057	ENSG00000279049		1	54099968	54100224	-	0	0.91	0	0	0	0	0	0	0.24	0.7777		EB
ENSG00000116266	STXBP3	1	108746674	108809523	+	25.21	20.52	26.99	30.08	17.94	24.99	24.24	25.55	22.67	0.0553526	0.845935	ENSG00000228076		1	108766841	108767584	-	0	0	0	0	0	0	0	0	0			EB
ENSG00000116288	PARK7	1	7954291	7985505	+	451.25	434.19	462.85	493.86	494.02	426.55	422.63	472.14	470.6	-0.104166	0.694555	ENSG00000200344	Y_RNA	1	7982881	7982983	-	0	0	0	0	0	0	0	0	0			EB
ENSG00000116337	AMPD2	1	109616104	109632051	+	21.51	20.85	24.8	22.12	13.26	23.94	38.77	14.84	14.41	-0.00400592	0.994492	ENSG00000228703		1	109628417	109630305	-	1.28	0.31	0.69	0	0	0	0.56	0.47	0.4	1.03734	0.623372	EB
ENSG00000116473	RAP1A	1	111542218	111716691	+	32.28	38.37	37.08	41.43	43.53	51.4	56.58	66.01	53.73	-0.642169	0.00065921	ENSG00000201028	RNU6-151P	1	111650431	111650537	-	0	0	0	0	0	0	0	0	0			EB
ENSG00000116473	RAP1A	1	111542218	111716691	+	32.28	38.37	37.08	41.43	43.53	51.4	56.58	66.01	53.73	-0.642169	0.00065921	ENSG00000215867	KRT18P57	1	111648291	111649544	-	0	0	0	0	0	0	0	0	0			EB
ENSG00000116473	RAP1A	1	111542218	111716691	+	32.28	38.37	37.08	41.43	43.53	51.4	56.58	66.01	53.73	-0.642169	0.00065921	ENSG00000231346	LINC01160	1	111599655	111608723	-	0.12	0.56	0.41	0.24	0.52	0.7	1.39	0.73	0	-1.14806	0.433616	EB
ENSG00000116489	CAPZA1	1	112619805	112671616	+	82.47	73.22	77.99	84.67	62.63	95.34	98.85	83.34	80.59	-0.173338	0.407318	ENSG00000235299	MRPL53P1	1	112625906	112626224	-	0	0	0	0	0	0	0	0	0			EB
ENSG00000116489	CAPZA1	1	112619805	112671616	+	82.47	73.22	77.99	84.67	62.63	95.34	98.85	83.34	80.59	-0.173338	0.407318	ENSG00000252750	RNU7-70P	1	112634719	112634784	-	0	0	0	0	0	0	0	0	0			EB
ENSG00000116652	DLEU2L	1	63547082	63550636	+	0.08	0.1	0.16	0.16	0	0.06	0.19	0	0.04	1.03843	0.510605	ENSG00000274199		1	63549489	63549608	-	0	0	0	0	0	0	0	0	0			EB
ENSG00000116652	DLEU2L	1	63547082	63550636	+	0.08	0.1	0.16	0.16	0	0.06	0.19	0	0.04	1.03843	0.510605	ENSG00000275823		1	63549294	63549366	-	0	0	0	0	0	0	0	0	0			EB
ENSG00000116652	DLEU2L	1	63547082	63550636	+	0.08	0.1	0.16	0.16	0	0.06	0.19	0	0.04	1.03843	0.510605	ENSG00000276884		1	63548977	63549112	-	0	0	0	1.75	0	0	0	0	0	1.18449		EB
ENSG00000116652	DLEU2L	1	63547082	63550636	+	0.08	0.1	0.16	0.16	0	0.06	0.19	0	0.04	1.03843	0.510605	ENSG00000277565		1	63549227	63549284	-	0	0	0	0	0	0	0	0	0			EB
ENSG00000116652	DLEU2L	1	63547082	63550636	+	0.08	0.1	0.16	0.16	0	0.06	0.19	0	0.04	1.03843	0.510605	ENSG00000277689		1	63549374	63549463	-	0	0	0	0	0	0	0	0	0			EB
ENSG00000116652	DLEU2L	1	63547082	63550636	+	0.08	0.1	0.16	0.16	0	0.06	0.19	0	0.04	1.03843	0.510605	ENSG00000278287		1	63549133	63549216	-	0	0	0	0	0	0	0	0	0			EB
ENSG00000116668	SWT1	1	185157080	185291781	+	3.57	4.36	5.09	5.77	2.76	2.72	3.28	4.33	5	0.272381	0.482472	ENSG00000206640	Y_RNA	1	185257911	185258015	-	0	0	0	0	0	0	0	0	0			EB
ENSG00000116668	SWT1	1	185157080	185291781	+	3.57	4.36	5.09	5.77	2.76	2.72	3.28	4.33	5	0.272381	0.482472	ENSG00000213051	RPL5P5	1	185226808	185227700	-	0	0	0	0	0	0	0	0.21	0	-1.39072		EB
ENSG00000116668	SWT1	1	185157080	185291781	+	3.57	4.36	5.09	5.77	2.76	2.72	3.28	4.33	5	0.272381	0.482472	ENSG00000231084	RPL22P24	1	185171335	185171710	-	1.77	1.31	1.47	1.3	1.37	0.43	1.14	1.39	1.87	0.145498	0.91208	EB
ENSG00000116668	SWT1	1	185157080	185291781	+	3.57	4.36	5.09	5.77	2.76	2.72	3.28	4.33	5	0.272381	0.482472	ENSG00000233583		1	185262286	185264356	-	0	0	0	0	0.09	0	0	0	0	-0.786728		EB
ENSG00000116675	DNAJC6	1	65248219	65415871	+	2	3.13	4.2	2.94	1.56	7.21	5.79	5.42	4.69	-0.760132	0.109494	ENSG00000229294		1	65279456	65306521	-	0	0	0	0	0	0	0	0.19	0	-0.738093		EB
ENSG00000116675	DNAJC6	1	65248219	65415871	+	2	3.13	4.2	2.94	1.56	7.21	5.79	5.42	4.69	-0.760132	0.109494	ENSG00000234144	COX6CP13	1	65298755	65298980	-	0	0	0	0	0	0	0	0	0.46	-0.571974		EB
ENSG00000116678	LEPR	1	65420652	65641559	+	3.1	3.84	4.12	5.7	1.47	1.85	1.71	5.76	3.31	0.475225	0.429854	ENSG00000224570		1	65576129	65578380	-	0.08	0.04	0	0	0	0	0.03	0	0.04	0.691799		EB
ENSG00000116690	PRG4	1	186296279	186314567	+	0.03	0.12	0.03	0.06	0.04	0.11	0.09	0.07	0.03	-0.276079	0.864097	ENSG00000202025	RNU6-1240P	1	186311825	186311928	-	0	0	0	0	0	0	0	0	0			EB
ENSG00000116691	MIIP	1	12019466	12032045	+	48.74	40.25	36.09	53.14	36.16	52.51	41.89	34.87	41.37	0.0127154	0.972583	ENSG00000202461	Y_RNA	1	12024012	12024124	-	0	0	0	9.68	0	0	1.44	0	0	2.07072		EB
ENSG00000116698	SMG7	1	183472216	183598246	+	26.57	30.22	31.6	27.8	22.87	31.96	39.51	23.19	25.27	-0.0724898	0.832286	ENSG00000116701	NCF2	1	183555562	183590876	-	0.14	0.3	0.16	0.07	0.68	0.87	2.84	0.28	0.27	-2.65967	0.00772147	EB
ENSG00000116754	SRSF11	1	70205682	70253052	+	175.96	184.32	189.86	178.57	79.52	174.29	158.49	70.45	84.43	0.600696	0.105229	ENSG00000228988		1	70218589	70221023	-	0	0	0	0	0	0	0	0	0			EB
ENSG00000116774	OLFML3	1	113979391	114035572	+	181.44	194.6	249.14	135.67	116.73	267.35	223.32	359.37	324.99	-0.523611	0.199847	ENSG00000270780		1	114001433	114002235	-	0	0.39	0	0	0.21	0	0	0.69	0.14	-1.13515		EB
ENSG00000116783	TNNI3K	1	74235387	74544428	+	0.86	0.61	0.5	0.4	0.54	0	0	0	0	2.82821	0.185667	ENSG00000162621	LRRC53	1	74469376	74512611	-	0	0	0	0	0	0	0.01	0	0	-0.811009		EB
ENSG00000116783	TNNI3K	1	74235387	74544428	+	0.86	0.61	0.5	0.4	0.54	0	0	0	0	2.82821	0.185667	ENSG00000237324		1	74341579	74378802	-	0	0	0	0	0	0	0	0	0			EB
ENSG00000116833	NR5A2	1	200027614	200177420	+	2.43	2.31	1.33	2.04	3.51	4.63	1.88	4.38	3.87	-0.948506	0.0185374	ENSG00000229220		1	200147531	200148279	-	0	0.09	0	0	0	0	0	0	0	0.531352		EB
ENSG00000116977	LGALS8	1	236518000	236552981	+	14.28	17.12	18.88	10.45	13.41	20.03	23.05	16.48	10.33	-0.233018	0.597654	ENSG00000223776	LGALS8-AS1	1	236523052	236524508	-	0.42	0.38	0.61	0.61	0.09	0.27	0.14	0.21	0.24	1.29563	0.161481	EB
ENSG00000116977	LGALS8	1	236518000	236552981	+	14.28	17.12	18.88	10.45	13.41	20.03	23.05	16.48	10.33	-0.233018	0.597654	ENSG00000230325		1	236540094	236550280	-	0.76	1.01	0.99	0.52	0	0.26	0.27	0	0	2.61833	0.116724	EB
ENSG00000116977	LGALS8	1	236518000	236552981	+	14.28	17.12	18.88	10.45	13.41	20.03	23.05	16.48	10.33	-0.233018	0.597654	ENSG00000273058		1	236536162	236536704	-	0	0.14	0	0.16	0.22	0.42	0.98	0.18	0	-2.36538	0.339163	EB
ENSG00000117054	ACADM	1	75724431	75787575	+	63.96	55.8	52.1	71.5	35.81	55.04	42.26	68.56	76.67	0.0403303	0.928793	ENSG00000181227	DLSTP1	1	75743423	75744776	-	0	0	0.19	0.09	0.21	0.58	0.16	0.59	0.58	-2.78006	0.0353162	EB
ENSG00000117114	ADGRL2	1	81306147	81992436	+	52.72	48.03	48.45	69.73	39.49	73.85	48.84	74.62	67.44	-0.240509	0.464235	ENSG00000234683		1	81596157	81596506	-	0	0	0	0	0	0	0	0	0			EB
ENSG00000117114	ADGRL2	1	81306147	81992436	+	52.72	48.03	48.45	69.73	39.49	73.85	48.84	74.62	67.44	-0.240509	0.464235	ENSG00000234953		1	81513880	81557702	-	0	0	0	0	0	0	0	0	0			EB
ENSG00000117114	ADGRL2	1	81306147	81992436	+	52.72	48.03	48.45	69.73	39.49	73.85	48.84	74.62	67.44	-0.240509	0.464235	ENSG00000236676		1	81585941	81625713	-	0	0	0	0	0	0	0	0	0			EB
ENSG00000117114	ADGRL2	1	81306147	81992436	+	52.72	48.03	48.45	69.73	39.49	73.85	48.84	74.62	67.44	-0.240509	0.464235	ENSG00000242598	MED28P8	1	81557121	81557832	-	0	0	0	0	0	0	0	0	0			EB
ENSG00000117154	IGSF21	1	18107798	18378483	+	9.39	7.08	5.12	4.36	8.67	2.98	2.61	3.88	4.37	0.38718	0.579323	ENSG00000230035	IGSF21-AS1	1	18166929	18179346	-	0	0	0	0	0	0	0	0	0			EB
ENSG00000117400	MPL	1	43337818	43354466	+	0.37	0.28	0.31	0.17	0.09	0.06	0.25	0.21	0.15	0.829831	0.413772	ENSG00000287113		1	43348288	43348844	-	0.15	0.53	1.04	0.31	0	0	0	0	0	4.04316		EB
ENSG00000117472	TSPAN1	1	46175073	46185962	+	0.17	0	0.3	0.73	0	0.13	0.26	0	0	1.77136	0.494557	ENSG00000250719	P3R3URF	1	46175486	46176488	-	0	0	0	0	0	0	0	0	0			EB
ENSG00000117620	SLC35A3	1	99969351	100035634	+	14.05	13.8	17.19	26.28	10.56	17.82	13	12.94	10.82	0.352722	0.307851	ENSG00000202259	RNU6-1318P	1	100000637	100000739	-	0	0	0	0	0	0	0	0	0			EB
ENSG00000117640	MTFR1L	1	25818640	25832942	+	18.67	14.01	18.23	26.51	17.42	15.4	19.84	17.94	19.67	-0.0124723	0.977541	ENSG00000272478		1	25831913	25832134	-	0.89	0	0.06	4.75	0	1.05	0	5.63	2.36	-0.3875	0.902709	EB
ENSG00000117643	MAN1C1	1	25616791	25786206	+	14.29	4.69	16.33	12.2	15.5	15.19	1.67	9.1	11.91	0.0215047	0.983172	ENSG00000233478		1	25644544	25659111	-	0.03	0	0	0.2	0	0.06	0	0.08	0.03	0.696127		EB
ENSG00000117682	DHDDS	1	26432282	26471306	+	20.61	19.2	22.78	25.28	21.66	32.16	32.09	26.71	34.07	-0.512777	0.0078417	ENSG00000223583		1	26454653	26455187	-	0.54	0.14	0.16	0.5	0.45	0.73	0.12	0.43	0.85	-0.787067	0.642768	EB
ENSG00000117682	DHDDS	1	26432282	26471306	+	20.61	19.2	22.78	25.28	21.66	32.16	32.09	26.71	34.07	-0.512777	0.0078417	ENSG00000225891	DHDDS-AS1	1	26462756	26468014	-	0.16	0	0.16	0.21	0	0.12	0.21	0.1	0	0.391564		EB
ENSG00000117707	PROX1	1	213983181	214041510	+	0.46	1.08	0.59	0.19	0.12	0.33	0.23	0.43	0.32	0.890476	0.22343	ENSG00000272167		1	214028891	214030901	-	0	0	0	0	0	0	0	0	0			EB
ENSG00000117707	PROX1	1	213983181	214041510	+	0.46	1.08	0.59	0.19	0.12	0.33	0.23	0.43	0.32	0.890476	0.22343	ENSG00000274895		1	213983793	213986419	-	0.06	0.02	0.08	0	0	0	0	0	0	2.79126		EB
ENSG00000117724	CENPF	1	214603195	214664571	+	118.2	114.47	115.25	115.36	77.41	55.22	61.41	91.65	95.43	0.490159	0.101676	ENSG00000224584	UBE2V1P13	1	214612960	214613398	-	0	0	0	0	0	0	0	0	0			EB
ENSG00000117724	CENPF	1	214603195	214664571	+	118.2	114.47	115.25	115.36	77.41	55.22	61.41	91.65	95.43	0.490159	0.101676	ENSG00000250536	ABHD17AP3	1	214605470	214608840	-	0	0	0	0	0	0.22	0	0	0.36	-3.31463		EB
ENSG00000117834	SLC5A9	1	48222685	48248644	+	10.79	2.47	9.26	33.71	1.98	2.66	1.21	0.44	1.18	3.11565	1.47e-05	ENSG00000272491		1	48227888	48229561	-	0.9	0.39	1.22	5.1	0.26	0.16	0.16	0	0.1	3.6609	0.000306919	EB
ENSG00000117859	OSBPL9	1	51577179	51798427	+	73.98	81.88	84.34	75.4	58.13	57.49	64.14	94.77	87.13	0.0225359	0.954154	ENSG00000212624		1	51724775	51724896	-	0	0	0	0	0	0	0	0	0			EB
ENSG00000117859	OSBPL9	1	51577179	51798427	+	73.98	81.88	84.34	75.4	58.13	57.49	64.14	94.77	87.13	0.0225359	0.954154	ENSG00000236973	GAPDHP51	1	51707138	51708137	-	0	0.07	0.08	0.16	0	0	0	0	0	2.23309		EB
ENSG00000117983	MUC5B	11	1223066	1262172	+	0.46	0.02	0.04	0	0.02	0.17	0.01	0.01	0.19	0.478775	0.835454	ENSG00000255177	MUC5B-AS1	11	1242261	1249676	-	0	0	0	0	0	0	0	0	0			EB
ENSG00000118004	COLEC11	2	3594832	3644644	+	0.55	0	1.15	0.69	0.4	0.2	0.9	0	0.34	0.551707	0.767567	ENSG00000188765	TMSB4XP2	2	3617548	3617757	-	2.94	0	2.06	0.76	137.91	52.02	2.94	71.78	74.98	-5.77813	2.23e-08	EB
ENSG00000118004	COLEC11	2	3594832	3644644	+	0.55	0	1.15	0.69	0.4	0.2	0.9	0	0.34	0.551707	0.767567	ENSG00000237370		2	3603397	3604242	-	0	0	0	0	0	0	0	0	0			EB
ENSG00000118246	FASTKD2	2	206765357	206796189	+	27.75	33.81	29.97	26.64	32.52	41.1	42.39	40.36	39.76	-0.506521	0.0019255	ENSG00000283469	MIR3130-1	2	206783234	206783308	-	0	0	0	0	0	0	0	0	0			EB
ENSG00000118257	NRP2	2	205681990	205798133	+	18.13	23.46	14.49	11.7	31.76	35.47	49.86	47.54	36.1	-1.3366	5.3e-06	ENSG00000225216		2	205756469	205764006	-	0.37	0.25	0	1	0	0.26	0.15	0.65	0.28	0.432323	0.870124	EB
ENSG00000118308	IRAG2	12	25004342	25108334	+	0.38	0.08	0.1	0.81	0.44	0	0.37	0.29	0.45	-0.129155	0.950752	ENSG00000258449		12	25096868	25100980	-	0	0	0	0	0	0	0	0	0			EB
ENSG00000118308	IRAG2	12	25004342	25108334	+	0.38	0.08	0.1	0.81	0.44	0	0.37	0.29	0.45	-0.129155	0.950752	ENSG00000258546	CENPUP2	12	25092715	25093900	-	0	0	0	0	0	0	0	0	0			EB
ENSG00000118308	IRAG2	12	25004342	25108334	+	0.38	0.08	0.1	0.81	0.44	0	0.37	0.29	0.45	-0.129155	0.950752	ENSG00000276842		12	25103124	25103869	-	0	0	0.11	0	0	0.19	0	0	0	-0.632212		EB
ENSG00000118363	SPCS2	11	74949247	74979033	+	114.64	125.36	125.39	124.54	149.87	168.89	160.02	169.46	169.55	-0.520413	7.73e-05	ENSG00000200152	RNU6-216P	11	74968189	74968292	-	12.12	0	0	0	0	0	0	0	2.3	2.24183		EB
ENSG00000118473	SGIP1	1	66533267	66751139	+	0.91	0.42	0.78	1.15	0.42	0.61	0.12	0.41	0.58	0.855979	0.317237	ENSG00000248458		1	66665864	66677027	-	0	0	0	0	0	0.06	0	0	0	-0.786849		EB
ENSG00000118492	ADGB	6	146598967	146815462	+	0	0	0	1	0	0	0	0.04	0	3.50469	0.364147	ENSG00000228283	KATNBL1P6	6	146802359	146803824	-	0.19	0.16	0.28	0.19	0	0.47	0.53	1.31	0.39	-1.54585	0.241325	EB
ENSG00000118492	ADGB	6	146598967	146815462	+	0	0	0	1	0	0	0	0.04	0	3.50469	0.364147	ENSG00000273719		6	146638844	146639261	-	0	0	0	0	0	0	0.17	0	0	-0.715138		EB
ENSG00000118507	AKAP7	6	131135467	131283535	+	42.44	20.01	33.64	26.91	8.42	12.91	8.04	13.25	11.52	1.41444	3.75e-06	ENSG00000218857		6	131184325	131185486	-	0	0	0	0.27	0	0.3	0	0.24	0.07	-0.90262		EB
ENSG00000118513	MYB	6	135181308	135219173	+	3.88	4.4	3.17	2.75	0.53	1.07	1.47	0.89	1.54	1.59689	1.73e-05	ENSG00000236703	MYB-AS1	6	135195083	135195995	-	0	0	0	0.62	0	0	0	0	0	1.94732		EB
ENSG00000118596	SLC16A7	12	59596029	59789855	+	0.66	0.45	0.95	0.72	0.89	0.78	1.27	0.7	0.7	-0.445713	0.322358	ENSG00000257146		12	59719698	59719944	-	0	0	0	0	0	0	0	0	0			EB
ENSG00000118620	ZNF430	19	21020634	21060050	+	5.76	6.09	7.28	6.97	5.07	7.99	7.54	7.22	5.69	-0.138059	0.616085	ENSG00000271598		19	21025915	21026041	-	0	0	0	0	0	0	0	0	0			EB
ENSG00000118640	VAMP8	2	85561562	85582031	+	76.13	66.12	77.24	140.54	146.57	174.42	110.3	81.25	81.24	-0.517868	0.261453	ENSG00000276281	RN7SL126P	2	85567662	85567960	-	0	0	0	0	0	0	0	0	0			EB
ENSG00000118689	FOXO3	6	108559835	108684774	+	7.4	9.69	11.53	8.86	6.65	8.33	12.16	9.42	8.59	-0.0476957	0.900406	ENSG00000228976	SUMO2P8	6	108618000	108618285	-	0	0	0	0	0	0	0.27	0	0	-0.646366		EB
ENSG00000118690	ARMC2	6	108848416	108974476	+	3.54	3.82	2.85	3.19	2.96	2.47	3.05	4.4	4.47	-0.147984	0.790222	ENSG00000218872		6	108856400	108856737	-	0	0	0	0	0	0	0	0	0			EB
ENSG00000118690	ARMC2	6	108848416	108974476	+	3.54	3.82	2.85	3.19	2.96	2.47	3.05	4.4	4.47	-0.147984	0.790222	ENSG00000228834	ATP5MFP2	6	108907615	108907873	-	6.05	2.63	2.93	4.06	0.56	0.36	0	0	0.76	3.52604	0.00685291	EB
ENSG00000118690	ARMC2	6	108848416	108974476	+	3.54	3.82	2.85	3.19	2.96	2.47	3.05	4.4	4.47	-0.147984	0.790222	ENSG00000230290	ARMC2-AS1	6	108922976	108924103	-	0	0	0	0	0	0	0	0	0			EB
ENSG00000118855	MFSD1	3	158732198	158829719	+	5.6	10.46	8.34	8.45	13.37	15.72	15.14	15.13	27.27	-1.17502	0.000259423	ENSG00000272247		3	158801257	158801935	-	0.24	0	0.12	0	0.17	0.11	0	0	0	0.718292		EB
ENSG00000118946	PCDH17	13	57631744	57729311	+	0.14	0.35	0.59	0.66	0.31	0.55	0.37	0.24	0.3	0.160594	0.84921	ENSG00000278722		13	57632759	57633575	-	0	0	0	0	0	0	0.13	0	0	-0.758351		EB
ENSG00000119283	TRIM67	1	231162058	231221565	+	0	0	0	0	0.01	0.03	0.03	0	0.03	-3.54882		ENSG00000235710	TRIM67-AS1	1	231184098	231187627	-	0	0	0	0	0	0	0	0	0			EB
ENSG00000119408	NEK6	9	124257606	124353307	+	13.62	18.27	15.32	12.31	24.87	24.56	17.41	30.74	26.48	-0.845218	0.00242105	ENSG00000235204		9	124259250	124261156	-	0.34	0	0	0.34	0.44	0	0	0	0	0.841641		EB
ENSG00000119509	INVS	9	100099243	100302175	+	4.66	3.76	6.75	5.3	2.3	2.69	2.93	4.28	4.84	0.481116	0.21235	ENSG00000238172	RPS2P35	9	100116755	100117651	-	0	0	0	0	0	0.4	0.07	0.1	0.26	-3.46861		EB
ENSG00000119509	INVS	9	100099243	100302175	+	4.66	3.76	6.75	5.3	2.3	2.69	2.93	4.28	4.84	0.481116	0.21235	ENSG00000270995		9	100120435	100120900	-	0	0	0.19	0	0	0	0	0	0	0.570127		EB
ENSG00000119599	DCAF4	14	72926377	72959703	+	14.24	15.54	18.93	12.34	18.56	21.02	27.85	13.16	13.14	-0.40499	0.299845	ENSG00000176043		14	72929612	72929930	-	0.63	0.82	0	0	0.42	0.27	0	0.34	0	0.846678		EB
ENSG00000119650	IFT43	14	75902136	76084585	+	22.4	14.9	16.07	19.13	21.1	14.85	18.46	15.43	20.07	-0.100391	0.81879	ENSG00000119699	TGFB3	14	75958097	75983011	-	1.08	2.41	1.19	1.83	4.97	3.02	2.22	2.13	2.86	-1.04596	0.0605099	EB
ENSG00000119661	DNAL1	14	73644875	73703732	+	7.67	5.78	7.99	8.7	7.01	7.56	8.48	12.14	13.39	-0.463878	0.168712	ENSG00000251907	RNU6-240P	14	73659564	73659660	-	0	0	0	0	0	0	0	0	0			EB
ENSG00000119661	DNAL1	14	73644875	73703732	+	7.67	5.78	7.99	8.7	7.01	7.56	8.48	12.14	13.39	-0.463878	0.168712	ENSG00000258660		14	73698103	73700351	-	0	0	0	0.32	0	0.61	0.76	0.42	0.76	-2.63533	0.200798	EB
ENSG00000119673	ACOT2	14	73567620	73575658	+	11.16	9.19	11.74	5.82	10.04	8.73	7.3	9.83	12.18	-0.127206	0.795434	ENSG00000258524	NT5CP1	14	73571159	73571667	-	0.17	0.15	0	0	0	0	0	0	0	1.26648		EB
ENSG00000119685	TTLL5	14	75633625	75955079	+	15.56	15.68	21.15	14.05	13.24	15.74	16.05	15.31	17.12	-0.00447937	0.98816	ENSG00000133935	ERG28	14	75649791	75660876	-	33.15	29.64	27.76	43.13	37.78	34.65	34.4	37.76	37.86	-0.237147	0.409979	EB
ENSG00000119685	TTLL5	14	75633625	75955079	+	15.56	15.68	21.15	14.05	13.24	15.74	16.05	15.31	17.12	-0.00447937	0.98816	ENSG00000242488		14	75838157	75839114	-	0	0	0	0	0	0	0	0	0			EB
ENSG00000119685	TTLL5	14	75633625	75955079	+	15.56	15.68	21.15	14.05	13.24	15.74	16.05	15.31	17.12	-0.00447937	0.98816	ENSG00000259103		14	75814502	75847698	-	0	0	0	0	0	0	0	0	0			EB
ENSG00000119686	FLVCR2	14	75578620	75663214	+	2.93	5.17	6.52	4.71	9.33	7.55	9.01	2.54	4.14	-0.564123	0.346517	ENSG00000133935	ERG28	14	75649791	75660876	-	33.15	29.64	27.76	43.13	37.78	34.65	34.4	37.76	37.86	-0.237147	0.409979	EB
ENSG00000119686	FLVCR2	14	75578620	75663214	+	2.93	5.17	6.52	4.71	9.33	7.55	9.01	2.54	4.14	-0.564123	0.346517	ENSG00000242951		14	75595805	75596206	-	0	0	0.37	0	0.01	0.21	0	0.27	0.45	-0.754888		EB
ENSG00000119703	ZC2HC1C	14	75064109	75119502	+	1.52	1.28	1.11	0.68	0.73	1.36	1.63	1.84	0.96	-0.274264	0.665642	ENSG00000258978	HIF1AP1	14	75116426	75116600	-	1.83	0	0	0	0	0	0	0	0	1.65751		EB
ENSG00000119707	RBM25	14	73058532	73123899	+	103.69	98.96	104.55	97.9	40.28	114.62	124.16	37.99	44.28	0.41406	0.448735	ENSG00000258448		14	73068108	73068618	-	0	0	0	0	0	0	0	0	0.16	-0.737903		EB
ENSG00000119718	EIF2B2	14	75002921	75012366	+	39.12	48.59	43.58	46.01	54.51	52.57	72.03	65.07	58.72	-0.556015	0.00788662	ENSG00000258646		14	75004719	75008481	-	0.25	0.68	0	0.53	0	0.4	0.19	0.89	0.45	-0.251173	0.917814	EB
ENSG00000119725	ZNF410	14	73886617	73932521	+	15.43	13.73	14.87	17.91	16.34	18.4	19.97	17.84	17.62	-0.323899	0.103412	ENSG00000199472	Y_RNA	14	73906316	73906427	-	0	0	0	0	0	0	0	0	0			EB
ENSG00000119729	RHOQ	2	46541806	46584688	+	28.9	34.83	43.88	30.85	22.29	27.85	26.34	32.7	26.79	0.244056	0.32243	ENSG00000250116	RHOQ-AS1	2	46568256	46580238	-	0.3	0.09	0.34	1.27	0	0.32	0.04	0.06	0	2.47171	0.124216	EB
ENSG00000119771	KLHL29	2	23385179	23708611	+	2.25	1.73	1.89	1.3	1.23	2.63	3.73	1.93	1.58	-0.393667	0.429915	ENSG00000224361		2	23507043	23524344	-	0	0	0	0	0	0	0	0	0			EB
ENSG00000119771	KLHL29	2	23385179	23708611	+	2.25	1.73	1.89	1.3	1.23	2.63	3.73	1.93	1.58	-0.393667	0.429915	ENSG00000279526		2	23616499	23617987	-	0	0	0	0	0.07	0	0	0	0	-0.794501		EB
ENSG00000119771	KLHL29	2	23385179	23708611	+	2.25	1.73	1.89	1.3	1.23	2.63	3.73	1.93	1.58	-0.393667	0.429915	ENSG00000283031		2	23667208	23685453	-	0.11	0.06	0.07	0.06	0.04	0.06	0.05	0.08	0	0.633944		EB
ENSG00000119888	EPCAM	2	47345158	47387601	+	396.24	325.86	292.04	469.08	293.04	338	312.21	223.74	252.77	0.280288	0.378269	ENSG00000222685	RN7SKP119	2	47359505	47359777	-	0	0	0	0	0	0	0	0	0			EB
ENSG00000119913	TECTB	10	112283400	112305038	+	0	0	0	0	0	0	0	0	0			ENSG00000283688	MIR6715B	10	112299612	112299688	-	0	0	0	0	0	0	0	0	0			EB
ENSG00000119929	CUTC	10	99702558	99756134	+	25.67	32.16	28.88	29.15	24.68	19.5	15.85	25.4	32.53	0.184476	0.652564	ENSG00000014919	COX15	10	99710868	99732127	-	25.32	21.98	23.92	27.9	17.42	15.66	17.29	20.87	22.03	0.302716	0.224576	EB
ENSG00000119950	MXI1	10	110207605	110287365	+	8.46	17.21	19.27	16.77	5.1	5.4	2.39	11.55	7.61	1.15692	0.0265506	ENSG00000228417		10	110207850	110208591	-	0	0	0	0	0	0	0	0	0.18	-0.729227		EB
ENSG00000120008	WDR11	10	120851305	120909524	+	30.82	30.09	34.01	28.87	17.34	37.14	41	29.3	27.39	-0.0589863	0.882047	ENSG00000271670		10	120879256	120880667	-	1.58	1.16	1.02	0.79	0.37	1.84	0.26	0.15	0.06	1.1231	0.442674	EB
ENSG00000120158	RCL1	9	4792944	4885917	+	36.67	19.45	17.91	15.21	23.42	28.08	31.5	22.03	24.68	-0.308181	0.485159	ENSG00000228165		9	4850299	4850373	-	0	0	0	0	0	0	0	0	0			EB
ENSG00000120158	RCL1	9	4792944	4885917	+	36.67	19.45	17.91	15.21	23.42	28.08	31.5	22.03	24.68	-0.308181	0.485159	ENSG00000233186	KLF4P1	9	4803788	4804972	-	0	0	0	0	0	0	0	0	0			EB
ENSG00000120251	GRIA2	4	157204182	157366075	+	0	0	0.29	0	0	0	0	0	0	2.89856		ENSG00000249819		4	157204462	157204855	-	0	0	0	0	0	0	0	0	0			EB
ENSG00000120254	MTHFD1L	6	150865679	151101887	+	64.19	79.04	73.22	51.23	78.35	75.19	62.32	104.41	110.09	-0.468051	0.144674	ENSG00000232290		6	151054897	151056057	-	0	0	0	0	0	0	0.18	0	0	-0.707752		EB
ENSG00000120262	CCDC170	6	151494017	151621193	+	0.46	0.53	0.31	0.16	0.21	0.01	0.02	0.51	0.05	1.14546	0.434808	ENSG00000207422	RNU6-813P	6	151615773	151615879	-	0	0	0	0	0	0	0	0	0			EB
ENSG00000120265	PCMT1	6	149749443	149811420	+	71.43	77.22	85.15	79.27	97.07	77.86	84.85	105.4	92.2	-0.341529	0.157384	ENSG00000231760		6	149796151	149799150	-	0	0.13	0.05	0.25	0.63	0.36	0.43	0.58	0.34	-2.20371	0.0384927	EB
ENSG00000120278	PLEKHG1	6	150599883	150843665	+	0.55	0.78	0.64	0.23	0.44	0.96	0.26	1.21	1.33	-0.678615	0.368435	ENSG00000226599		6	150650772	150652025	-	0	0	0	0	0	0	0	0	0			EB
ENSG00000120314	WDR55	5	140664868	140674124	+	12.56	13.47	13.94	13.05	11.59	17.72	19.2	13.25	12.86	-0.266249	0.285045	ENSG00000256453	DND1	5	140670794	140673576	-	0.41	0.65	1.79	0.7	0.41	1.35	1.54	0.52	0.75	-0.13363	0.900641	EB
ENSG00000120457	KCNJ5	11	128891356	128921163	+	0.06	0.34	0.01	0.12	0.08	0.1	0.04	0.07	0.01	1.0257	0.532985	ENSG00000174370	C11orf45	11	128899565	128906035	-	0.38	0.7	0.33	0.85	0.11	0.12	0.18	0.26	0.31	1.41151	0.0423501	EB
ENSG00000120549	KIAA1217	10	23694746	24547848	+	16.78	15.67	15.06	13.24	9.24	19.89	30.16	22.08	19.13	-0.481083	0.205103	ENSG00000279029		10	24481180	24483034	-	0	0.07	0	0.04	0	0	0	0	0	1.75156		EB
ENSG00000120549	KIAA1217	10	23694746	24547848	+	16.78	15.67	15.06	13.24	9.24	19.89	30.16	22.08	19.13	-0.481083	0.205103	ENSG00000286951		10	24410183	24416459	-	0	0	0	0	0	0.02	0.02	0	0	-1.36556		EB
ENSG00000120594	PLXDC2	10	19816239	20289856	+	23.32	11.41	12.88	15.82	5.91	7.31	4.68	12.61	10.53	0.860322	0.049083	ENSG00000238246		10	20070805	20091784	-	0.18	0	0	0	0	0	0	0	0	0.562866		EB
ENSG00000120594	PLXDC2	10	19816239	20289856	+	23.32	11.41	12.88	15.82	5.91	7.31	4.68	12.61	10.53	0.860322	0.049083	ENSG00000287613		10	20095125	20099664	-	0	0	0	0	0	0.03	0	0	0	-0.804674		EB
ENSG00000120645	IQSEC3	12	66767	178455	+	0.24	0.2	0.87	0.07	0.05	0.18	0.18	0.03	0.29	1.13315	0.353138	ENSG00000249695		12	137411	149169	-	0.06	0.24	0.2	0.08	0.04	0.03	0.02	0.02	0.01	2.463	0.0387364	EB
ENSG00000120645	IQSEC3	12	66767	178455	+	0.24	0.2	0.87	0.07	0.05	0.18	0.18	0.03	0.29	1.13315	0.353138	ENSG00000256694		12	164664	166321	-	0	0	0.07	0	0	0	0	0	0	0.513306		EB
ENSG00000120645	IQSEC3	12	66767	178455	+	0.24	0.2	0.87	0.07	0.05	0.18	0.18	0.03	0.29	1.13315	0.353138	ENSG00000256948		12	106524	111850	-	0	0	0	0	0	0	0	0	0			EB
ENSG00000120709	FAM53C	5	138331935	138349729	+	29.82	29.75	34.85	31.9	29.42	43.04	38.65	29.87	32.39	-0.23394	0.25149	ENSG00000249971		5	138347027	138349641	-	0	0	0	0	1.03	0	0	0	0	-2.45532		EB
ENSG00000120727	PAIP2	5	139341587	139369720	+	153.83	160.42	178.54	150.01	187.47	157.37	120.46	168.4	166.62	-0.113802	0.741885	ENSG00000272742		5	139364677	139369717	-	0	0	0	0	0	0	0	0	0			EB
ENSG00000120756	PLS1	3	142596393	142713664	+	18.61	18.77	16.4	19.57	13.49	14.01	7.79	26.54	19.96	0.062992	0.917497	ENSG00000239641	PLS1-AS1	3	142654784	142656745	-	0	0	0	0	0	0	0	0	0			EB
ENSG00000120896	SORBS3	8	22544986	22575788	+	66	95.62	95.9	76.62	59.55	82.11	65.87	80.84	63.19	0.147319	0.597314	ENSG00000254230		8	22565997	22567171	-	0.77	0	0.26	0	0	0	0	0.56	0.3	0.642802		EB
ENSG00000120942	UBIAD1	1	11273198	11296049	+	10.52	11.54	11.65	8.46	10.16	15.05	20.37	15.82	15.72	-0.639235	0.012733	ENSG00000238199	UBE2V2P3	1	11278616	11279351	-	0.21	0.18	0	0	0	0.18	0.16	0	0.19	-0.30122		EB
ENSG00000120949	TNFRSF8	1	12063303	12144207	+	15.8	15.87	12.09	7.79	17.1	24.7	14.73	26.45	27.45	-0.863939	0.0155548	ENSG00000201135	RNU6-777P	1	12077881	12077984	-	0	0	0	0	0	0	0	0	0			EB
ENSG00000120949	TNFRSF8	1	12063303	12144207	+	15.8	15.87	12.09	7.79	17.1	24.7	14.73	26.45	27.45	-0.863939	0.0155548	ENSG00000227875	RPL23AP89	1	12080293	12080547	-	0	0	0	0	0	0	0	0	0			EB
ENSG00000120949	TNFRSF8	1	12063303	12144207	+	15.8	15.87	12.09	7.79	17.1	24.7	14.73	26.45	27.45	-0.863939	0.0155548	ENSG00000285604		1	12088441	12092264	-	0	0	0	0.07	0	0	0	0	0	0.510397		EB
ENSG00000121005	CRISPLD1	8	74984505	75034558	+	32.89	35.78	30.51	32.18	19.96	53.1	24.96	68.47	47.82	-0.459766	0.323671	ENSG00000254238		8	75026428	75029460	-	0	0	0	0	0.2	0	0	0.16	0	-1.36554		EB
ENSG00000121053	EPX	17	58192726	58205174	+	0.05	0	0.03	0.08	0	0	0	0	0.05	1.67519		ENSG00000278627		17	58202352	58203003	-	0.25	0	0.37	0	0	0	0	0.15	0.12	1.41405		EB
ENSG00000121057	AKAP1	17	57085092	57121346	+	31.63	70.76	55.32	28.29	22.31	33.01	23.57	26.82	25.36	0.729296	0.0497312	ENSG00000263089		17	57092145	57096425	-	0.03	0.03	0.1	0.05	0	0.02	0	0	0.02	2.74019	0.184319	EB
ENSG00000121075	TBX4	17	61452404	61485110	+	0.06	0	0.15	0.07	0.22	1.11	0.27	0	0.44	-2.63984	0.0923785	ENSG00000267137		17	61460224	61463384	-	0	0	0	0	0	0	0	0	0			EB
ENSG00000121211	MND1	4	153344649	153415118	+	53.66	42.96	41.51	56.92	24.45	21.33	19.51	36.28	40.78	0.673812	0.0636902	ENSG00000243883	RN7SL419P	4	153381729	153382015	-	0	0	0	0	0	0	0	0	0			EB
ENSG00000121350	PYROXD1	12	21437615	21471250	+	4.71	3.68	4.5	5.22	3.01	7.79	8.38	5.12	4.29	-0.419174	0.311026	ENSG00000256021	ELOCP31	12	21447545	21448314	-	0	0	0	0	0	0.17	0.15	0	0	-1.28745		EB
ENSG00000121446	RGSL1	1	182409192	182560599	+	0	0	0	0	0	0	0	0	0			ENSG00000270443		1	182433893	182434461	-	0	0	0	0	0	0	0	0	0			EB
ENSG00000121481	RNF2	1	185045526	185102603	+	41.38	45.67	46.21	41.1	35.2	58.77	64.16	51.42	49.41	-0.338497	0.128622	ENSG00000232792	FTH1P25	1	185071567	185072035	-	0.19	0	0	0	0	0	0.14	0.21	0	-0.567277		EB
ENSG00000121644	DESI2	1	244653103	244709033	+	64.91	60.17	63.41	61.75	53.49	59.11	49.89	65.8	68.34	-0.0263722	0.92519	ENSG00000232059		1	244694432	244694720	-	0	0	0.36	0	0	0.3	0	0	0	0.072414		EB
ENSG00000121653	MAPK8IP1	11	45885651	45906465	+	15.49	14.05	15.95	10.79	16.74	14.56	19.68	10.76	12.4	-0.189314	0.642312	ENSG00000255498		11	45905941	45906461	-	0	1.68	0	3.07	0	0	0	0	0	4.76043	0.134265	EB
ENSG00000121741	ZMYM2	13	19958677	20091829	+	104.26	85.83	95.44	95.94	41.2	61.2	61.94	54.17	57.02	0.698699	7.57e-06	ENSG00000237672	KRR1P1	13	20070250	20072136	-	0.5	0	0	0.21	0.14	0	0.16	0	0	1.51166		EB
ENSG00000121749	TBC1D15	12	71839707	71927248	+	28.56	29.2	32.13	30.93	23.57	26.64	31.19	25.8	28.77	0.0487317	0.829889	ENSG00000257802	MRS2P2	12	71849228	71850428	-	0	0	0.06	0.07	0	0.06	0	0	0	0.672444		EB
ENSG00000121766	ZCCHC17	1	31296982	31364953	+	53.7	60.29	65.36	56.61	68.48	47.37	51.58	80.67	75.03	-0.249948	0.47171	ENSG00000229044		1	31333067	31346799	-	0	0.82	0	0.64	0.51	1.15	1.41	2.82	2.33	-2.15508	0.104838	EB
ENSG00000121775	TMEM39B	1	32072031	32102866	+	9.17	11.42	10.38	7.27	10.38	19.67	22.08	8.04	9.3	-0.62662	0.168104	ENSG00000276493	Metazoa_SRP	1	32087523	32087813	-	0	0	0	0	0	0	0	0	0			EB
ENSG00000121879	PIK3CA	3	179148114	179240093	+	6.76	7.4	8.23	10.89	5.43	9.06	9.75	7.51	6.6	0.0203028	0.960382	ENSG00000201957		3	179169083	179169210	-	0	0	0	0	0	0	0	0	0			EB
ENSG00000121989	ACVR2A	2	147844517	147930826	+	5.28	6.26	6.57	5.73	5.03	7.75	7.06	5.6	6.13	-0.179398	0.472493	ENSG00000223911		2	147899401	147902956	-	0	0	0.22	0	0	0	0	0	0	0.585185		EB
ENSG00000122008	POLK	5	75511756	75601144	+	6.07	5.03	5.4	6.82	1.71	5.15	5.69	4.47	2.92	0.46588	0.281293	ENSG00000248881		5	75598482	75599380	-	0	0	0	0.61	0	0.19	0	0	0.21	0.932265		EB
ENSG00000122008	POLK	5	75511756	75601144	+	6.07	5.03	5.4	6.82	1.71	5.15	5.69	4.47	2.92	0.46588	0.281293	ENSG00000251724	RNU7-175P	5	75538598	75538658	-	0	0	0	0	0	0	0	0	0			EB
ENSG00000122012	SV2C	5	76083383	76353939	+	0.01	0.1	1.29	0.67	0.03	0.09	0.04	0	0.02	3.65658	0.00732491	ENSG00000249014	HMGN2P4	5	76242024	76242404	-	0.51	0.66	1.78	0.53	0.78	1.19	0.85	1.83	1.02	-0.55606	0.680384	EB
ENSG00000122012	SV2C	5	76083383	76353939	+	0.01	0.1	1.29	0.67	0.03	0.09	0.04	0	0.02	3.65658	0.00732491	ENSG00000250348		5	76285542	76311462	-	0	0	0.83	0.22	0.15	0	0.08	0.12	0.21	1.06914	0.694836	EB
ENSG00000122012	SV2C	5	76083383	76353939	+	0.01	0.1	1.29	0.67	0.03	0.09	0.04	0	0.02	3.65658	0.00732491	ENSG00000252833	RNA5SP186	5	76091708	76091801	-	0	0	0	0	0	0	0	0	0			EB
ENSG00000122012	SV2C	5	76083383	76353939	+	0.01	0.1	1.29	0.67	0.03	0.09	0.04	0	0.02	3.65658	0.00732491	ENSG00000254893	RAP1BL	5	76173629	76174183	-	6.22	6.85	6.19	4.93	8.48	7.51	6.94	10.02	8.81	-0.55761	0.147213	EB
ENSG00000122376	SHLD2	10	87094161	87191465	+	16.26	19.07	22.89	17.45	28.09	23	22.74	33.41	29.73	-0.650289	0.0114389	ENSG00000273946	RN7SL733P	10	87154041	87154369	-	0	0	0	0	0	0	0	0	0			EB
ENSG00000122390	NAA60	16	3443649	3486953	+	25.15	40.3	38.37	35.35	33.84	44.25	44.12	35.15	37.21	-0.26486	0.300418	ENSG00000273776	MIR6126	16	3485381	3485469	-	0	0	0	0	0	4.85	0	0	0	3.0217		EB
ENSG00000122420	PTGFR	1	78303884	78540701	+	0.08	0.17	0	0.02	0.02	0.05	0.07	0.06	0	0.676797	0.75019	ENSG00000212308	RNA5SP23	1	78375164	78375268	-	0	0	0	0	0	0	0	0	0			EB
ENSG00000122420	PTGFR	1	78303884	78540701	+	0.08	0.17	0	0.02	0.02	0.05	0.07	0.06	0	0.676797	0.75019	ENSG00000227556		1	78317157	78317263	-	0	0	0	0	0	0	0	0	0			EB
ENSG00000122483	CCDC18	1	93179919	93278730	+	17.26	14.39	12.95	10.1	6.63	8.07	10.57	8.27	5.54	0.714144	0.0287588	ENSG00000225297		1	93199755	93199939	-	0	0	0	0	0	0	0	0	0			EB
ENSG00000122483	CCDC18	1	93179919	93278730	+	17.26	14.39	12.95	10.1	6.63	8.07	10.57	8.27	5.54	0.714144	0.0287588	ENSG00000237003		1	93190740	93191060	-	0	0	0	0	0	0	0	0	0			EB
ENSG00000122507	BBS9	7	33109557	33877180	+	54.98	33.27	95.72	39.96	29.82	53.78	11.67	38.81	24.49	0.712286	0.2203	ENSG00000224946		7	33276834	33277091	-	0	0	0	0	0	0	0	0	0			EB
ENSG00000122507	BBS9	7	33109557	33877180	+	54.98	33.27	95.72	39.96	29.82	53.78	11.67	38.81	24.49	0.712286	0.2203	ENSG00000227481		7	33730292	33732064	-	0	0	0	0	0	0	0	0	0			EB
ENSG00000122507	BBS9	7	33109557	33877180	+	54.98	33.27	95.72	39.96	29.82	53.78	11.67	38.81	24.49	0.712286	0.2203	ENSG00000228015		7	33128988	33129143	-	0	0	0	0	0	0	0	0	0			EB
ENSG00000122507	BBS9	7	33109557	33877180	+	54.98	33.27	95.72	39.96	29.82	53.78	11.67	38.81	24.49	0.712286	0.2203	ENSG00000233219		7	33868501	33874231	-	0	0	0	0	0	0	0	0	0			EB
ENSG00000122507	BBS9	7	33109557	33877180	+	54.98	33.27	95.72	39.96	29.82	53.78	11.67	38.81	24.49	0.712286	0.2203	ENSG00000236494		7	33793167	33803190	-	0.42	0.41	0.2	0.06	0.08	0.22	0.19	0	0	1.39124	0.427931	EB
ENSG00000122545	SEPTIN7	7	35800932	35907105	+	188.55	220.96	228.51	199.17	283.19	229.11	205.92	295.1	278.1	-0.421105	0.106837	ENSG00000274328		7	35847038	35847426	-	0	0	0	0	0	0	0	0	0			EB
ENSG00000122547	EEPD1	7	36153254	36301538	+	8.06	3.47	3.45	6.57	2.69	3.93	3.52	2.42	1.97	0.790068	0.0877515	ENSG00000228770		7	36228621	36228884	-	0	0	0	0	0	0	0	0	0			EB
ENSG00000122547	EEPD1	7	36153254	36301538	+	8.06	3.47	3.45	6.57	2.69	3.93	3.52	2.42	1.97	0.790068	0.0877515	ENSG00000229679		7	36229280	36231107	-	0	0	0	0	0	0	0	0	0			EB
ENSG00000122642	FKBP9	7	32957404	33006930	+	7.37	8.78	16.31	16.31	6.23	14.02	7.93	23.43	13.12	-0.181755	0.78608	ENSG00000252821	RNU6-388P	7	33001950	33002054	-	0	0	0	0	0	0	0	0	0			EB
ENSG00000122705	CLTA	9	36190856	36304781	+	140.28	156.12	176.67	169.06	279.76	248.75	262.27	253.78	263.77	-0.820796	4.19e-06	ENSG00000159921	GNE	9	36214441	36277042	-	3.14	5.64	4.49	3.41	2.8	2.54	3.75	10.67	9.05	-0.558478	0.389985	EB
ENSG00000122779	TRIM24	7	138460259	138589996	+	78.77	102.92	103.39	84.86	88.56	102.46	116.4	120.26	155.67	-0.433829	0.0794532	ENSG00000234995	RPS3AP28	7	138490581	138491361	-	0	0	0	0	0	0	0	0	0			EB
ENSG00000122958	VPS26A	10	69123512	69174412	+	37.77	41.35	42.33	39.59	33.85	40.3	38.63	47.45	50.84	-0.16773	0.466202	ENSG00000233163	RPS12P17	10	69161530	69161906	-	0	0	0	0	0	0	0	0	0			EB
ENSG00000123091	RNF11	1	51236273	51273447	+	62.05	65.65	70.21	86.45	76.98	96.46	79.8	81.78	74.91	-0.310952	0.137476	ENSG00000233406		1	51250603	51251472	-	0.19	0	0.26	0.11	0	0.11	0.08	0.49	0.2	-0.444232	0.863257	EB
ENSG00000123091	RNF11	1	51236273	51273447	+	62.05	65.65	70.21	86.45	76.98	96.46	79.8	81.78	74.91	-0.310952	0.137476	ENSG00000236434		1	51264916	51266074	-	0.42	0	0.2	0	0	0	0	0	0	1.93534		EB
ENSG00000123096	SSPN	12	26121991	26299290	+	1.84	0.75	1.14	1.21	0.43	0.19	0.09	0.7	0.29	1.78516	0.0137929	ENSG00000256894		12	26125155	26126617	-	0.3	0	0.44	0	0	0	0	0	0	2.41228		EB
ENSG00000123096	SSPN	12	26121991	26299290	+	1.84	0.75	1.14	1.21	0.43	0.19	0.09	0.7	0.29	1.78516	0.0137929	ENSG00000278095		12	26273329	26273900	-	0	0	0	0	0	0	0	0	0			EB
ENSG00000123096	SSPN	12	26121991	26299290	+	1.84	0.75	1.14	1.21	0.43	0.19	0.09	0.7	0.29	1.78516	0.0137929	ENSG00000286752		12	26139249	26167741	-	0	0	0	0	0	0	0	0	0			EB
ENSG00000123106	CCDC91	12	28133249	28581511	+	19.74	18.94	19.05	20.79	11.85	21.7	20.56	18.8	13.62	0.0914972	0.790454	ENSG00000244712		12	28564678	28565141	-	0	0	0	0	0.26	0	0	0	0.18	-1.34317		EB
ENSG00000123106	CCDC91	12	28133249	28581511	+	19.74	18.94	19.05	20.79	11.85	21.7	20.56	18.8	13.62	0.0914972	0.790454	ENSG00000247934		12	28163298	28190738	-	0.46	0.6	0.85	0.23	0.29	0.21	0.3	0.63	0.54	0.358765	0.697475	EB
ENSG00000123106	CCDC91	12	28133249	28581511	+	19.74	18.94	19.05	20.79	11.85	21.7	20.56	18.8	13.62	0.0914972	0.790454	ENSG00000252237	RNU4-54P	12	28319335	28319463	-	0	0	0	0	0	0	0	0	0			EB
ENSG00000123106	CCDC91	12	28133249	28581511	+	19.74	18.94	19.05	20.79	11.85	21.7	20.56	18.8	13.62	0.0914972	0.790454	ENSG00000278733		12	28185625	28186190	-	0.15	0.26	0.29	0.31	0	0	0.12	0	0	2.4922		EB
ENSG00000123119	NECAB1	8	90791741	90959393	+	4.52	4.84	5.06	6.85	7.84	8.82	5.31	9.33	4.32	-0.535835	0.172207	ENSG00000254251		8	90806474	90859240	-	0	0	0	0	0	0.17	0.08	0	0	-1.7267		EB
ENSG00000123146	ADGRE5	19	14380501	14408725	+	2.12	3.13	6.79	2.42	5.15	7.41	5.4	22.37	12.69	-1.65802	0.0049331	ENSG00000267379		19	14402717	14408723	-	0	0	0	0	0	0	0	0	0			EB
ENSG00000123154	WDR83	19	12666802	12675832	+	15.41	12.15	15.54	17.85	12.68	8.39	13.95	10.16	9.79	0.353666	0.330083	ENSG00000105583	WDR83OS	19	12668073	12669415	-	90.87	112.27	105.18	111.57	135.85	111.61	133.66	118.05	117.53	-0.347697	0.152618	EB
ENSG00000123154	WDR83	19	12666802	12675832	+	15.41	12.15	15.54	17.85	12.68	8.39	13.95	10.16	9.79	0.353666	0.330083	ENSG00000285583		19	12670079	12671023	-	0.56	0.29	0	0	0	0	0.83	0.07	0	0.319778		EB
ENSG00000123240	OPTN	10	13099449	13138308	+	12.85	18.07	19.91	18.11	11.04	21.94	37.32	19.19	23.34	-0.474916	0.248625	ENSG00000235763	SNRPGP5	10	13104574	13104793	-	0	0	0	0	0	0	0	0	0			EB
ENSG00000123268	ATF1	12	50763710	50821162	+	21.57	20.13	21.76	22	11.54	33.03	30.06	17.27	21.65	-0.161994	0.717528	ENSG00000271490		12	50806335	50806437	-	0	0	0	0	0	0	0	0	0			EB
ENSG00000123297	TSFM	12	57782761	57808071	+	45.73	51.06	46.2	38.59	49.72	49.96	53.31	50.5	68.34	-0.361949	0.136169	ENSG00000206749	RNU6-1083P	12	57806154	57806260	-	0	0	0	0	0	0	0	0	0			EB
ENSG00000123338	NCKAP1L	12	54497752	54548243	+	0.16	0.02	0.02	0.31	0.09	0.06	0.12	0.1	0.06	0.498118	0.747357	ENSG00000257824		12	54543111	54544105	-	0	0	0	0	0	0	0	0	0			EB
ENSG00000123352	SPATS2	12	49366584	49527425	+	20.63	20.63	21.41	27.78	14.13	12.11	17.16	21.31	19.3	0.322357	0.30805	ENSG00000257464		12	49442424	49442652	-	0	0.92	0	0	0	0	0	0	0	1.39213		EB
ENSG00000123358	NR4A1	12	52022832	52059507	+	15.39	8.35	7.18	13.47	7.21	13.84	12.38	6.18	8.97	0.10867	0.851957	ENSG00000259884	NR4A1AS	12	52058459	52059503	-	6.55	3.14	0.99	0	0.2	0.74	0.34	0.35	0.84	2.3779	0.0683066	EB
ENSG00000123374	CDK2	12	55966781	55972789	+	47.12	45.23	46.8	46.32	22.79	67.38	67.29	26.58	32.76	0.0242943	0.968125	ENSG00000258554		12	55966838	55967474	-	0	0	0	0	0.28	0	0.65	0	0	-2.90671		EB
ENSG00000123384	LRP1	12	57128483	57213361	+	42.51	41.8	40.14	53.01	26.31	22.55	22.75	24.43	30.39	0.699086	0.0019351	ENSG00000259125	LRP1-AS	12	57144620	57147619	-	0	0.27	0.25	0	0	0	0	0	0.13	1.31769		EB
ENSG00000123411	IKZF4	12	56007659	56038435	+	5.28	5.95	5.46	4.82	2.34	3.96	4.63	3.81	3.72	0.451334	0.07697	ENSG00000273890		12	56010091	56010574	-	0.91	0	0.35	0	0	0	0	0	0.17	2.57669		EB
ENSG00000123454	DBH	9	133636363	133659329	+	0.11	0.09	0.1	0.03	0.08	0	0.04	0.06	0.03	0.852902	0.641394	ENSG00000225756	DBH-AS1	9	133654586	133657313	-	0.24	0.44	0.27	0.53	0.15	0.03	0.06	0.04	0.07	2.38624	0.0195367	EB
ENSG00000123610	TNFAIP6	2	151357592	151380046	+	0.05	2.15	1.96	0.33	3.79	2.28	0.47	10.93	5	-2.12541	0.0579839	ENSG00000283569	MIR4773-2	2	151368334	151368411	-	0	0	0	0	0	0	0	0	0			EB
ENSG00000123643	SLC36A1	5	151437046	151492379	+	3.07	2.85	4.79	3.21	2.36	7.41	2.95	3.64	4.04	-0.311006	0.514169	ENSG00000200227	RNA5SP197	5	151477459	151477577	-	0	0	0	0	0	0	0	0	0			EB
ENSG00000123836	PFKFB2	1	207034366	207081024	+	5.94	6.74	6.8	5.83	3.18	4.91	5.33	5.81	5.05	0.288707	0.24392	ENSG00000180667	YOD1	1	207043849	207052980	-	6.07	5.57	7.3	12.37	3.3	5.06	4.43	3.97	3.8	0.82616	0.00950865	EB
ENSG00000123838	C4BPA	1	207104233	207144972	+	0	0	0.03	0	0	0	0	0	0	0.243808		ENSG00000275392		1	207127010	207127486	-	0	0	0	0	0	0	0	0	0			EB
ENSG00000123983	ACSL3	2	222860942	222944639	+	33.81	46.53	42.61	41.72	45.75	43.97	40.13	81.47	65.45	-0.532825	0.113195	ENSG00000224121	ATG12P2	2	222904640	222905055	-	0	0	0	0	0	0	0	0.25	0	-0.714507		EB
ENSG00000123983	ACSL3	2	222860942	222944639	+	33.81	46.53	42.61	41.72	45.75	43.97	40.13	81.47	65.45	-0.532825	0.113195	ENSG00000234193	ACSL3-AS1	2	222917387	222919363	-	0	0.03	0	0	0.34	0	0.37	0	0	-2.71167		EB
ENSG00000124003	MOGAT1	2	222671658	222709930	+	0.13	0.17	0.32	0.07	0	0	0	0.08	0	3.0891		ENSG00000203531		2	222698623	222699484	-	0	0	0	0	0	0	0	0	0			EB
ENSG00000124003	MOGAT1	2	222671658	222709930	+	0.13	0.17	0.32	0.07	0	0	0	0.08	0	3.0891		ENSG00000233751	RRAS2P2	2	222677677	222678289	-	0	0	0	0	0	0	0	0	0			EB
ENSG00000124143	ARHGAP40	20	38601934	38651035	+	3.93	6.31	6.89	7.75	2.45	14.91	13.38	7.16	1.12	-0.392527	0.679928	ENSG00000213959		20	38614913	38615476	-	0.6	0.26	0.29	0	0.21	0	0.12	0	0.29	1.1499		EB
ENSG00000124151	NCOA3	20	47501887	47656877	+	6.75	8.3	8.84	10.19	4.13	6.65	6.43	6.74	6.34	0.395814	0.08502	ENSG00000229853		20	47630266	47631438	-	0	0	0.09	0	0	0	0	0	0	0.523888		EB
ENSG00000124155	PIGT	20	45416084	45456934	+	56.04	66.04	65.84	85.57	53.66	75.52	70.96	59.7	59.77	-0.00296388	0.992419	ENSG00000277022		20	45435272	45448325	-	0	0	0.07	0	0	0	0	0	0	1.21854		EB
ENSG00000124243	BCAS4	20	50794894	50877177	+	21.65	13.51	18.69	16.98	18.5	7.84	11.72	20.36	21.03	0.0348854	0.95841	ENSG00000230043	TMSB4XP6	20	50840615	50840749	-	210.55	161.26	362.2	460.02	1314.9	171.68	146.64	411.96	356.46	-0.909393	0.304883	EB
ENSG00000124275	MTRR	5	7851186	7906025	+	18.18	18.35	19.19	22.19	12.72	31.76	34.39	16.75	16.96	-0.288797	0.511525	ENSG00000124279	FASTKD3	5	7859159	7869037	-	11.38	9.65	10.21	7.82	10.7	11.71	14.05	10.98	9.72	-0.327456	0.259992	EB
ENSG00000124356	STAMBP	2	73828916	73873659	+	24.41	26.52	26.88	24.54	27	30.38	30.74	31.79	31.33	-0.34338	0.0188572	ENSG00000286244		2	73834422	73856965	-	0.39	0.22	0.37	0	0	0.11	0.4	0	0	1.08275		EB
ENSG00000124357	NAGK	2	71064344	71079808	+	51.43	81.12	63.48	59.07	53.31	72.36	73.58	59.32	75.34	-0.161872	0.574756	ENSG00000272735		2	71067519	71068125	-	0	0.24	0.13	0	0	0	0	0.16	0.26	0.0268019		EB
ENSG00000124440	HIF3A	19	46297042	46343433	+	7.87	7.04	10.03	10.34	3.84	5.42	2.73	6.84	5.36	0.765243	0.030004	ENSG00000199796	RNU6-924P	19	46306470	46306577	-	0	0	0	0	0	0	0	0	0			EB
ENSG00000124440	HIF3A	19	46297042	46343433	+	7.87	7.04	10.03	10.34	3.84	5.42	2.73	6.84	5.36	0.765243	0.030004	ENSG00000269124		19	46320197	46340004	-	0	0	0.25	0.4	0	0.33	0.47	0	0	-0.250461		EB
ENSG00000124523	SIRT5	6	13574227	13615158	+	19.47	14.63	19.34	13.99	13.7	12.71	10.9	16.04	19.63	0.103575	0.80335	ENSG00000261071		6	13614111	13615155	-	0	0	0	0	0.25	0	0	0	0	-1.39735		EB
ENSG00000124588	NQO2	6	2987987	3019755	+	223.5	99.31	97.2	43.58	32.41	25.96	31.44	155.56	137.35	0.525368	0.573496	ENSG00000224846	NQO2-AS1	6	2989335	2999604	-	0	0.44	0	5.09	0	0.07	0.11	0	0	4.77063		EB
ENSG00000124721	DNAH8	6	38715311	39030792	+	0.01	0	0.03	0	0	0.01	0	0	0	1.57117		ENSG00000212586		6	38822307	38822404	-	0	0	0	0	0	0	0	0	0			EB
ENSG00000124721	DNAH8	6	38715311	39030792	+	0.01	0	0.03	0	0	0.01	0	0	0	1.57117		ENSG00000231150	DNAH8-AS1	6	38923029	38953099	-	0	0	0	0	0	0	0	0	0			EB
ENSG00000124762	CDKN1A	6	36676460	36687337	+	72.52	46.22	47.86	143.07	19.24	34.49	12.29	61.02	53.85	1.0099	0.110062	ENSG00000285244	DINOL	6	36677609	36678559	-	0.99	0.57	0.24	2.02	0.23	0.15	0.07	0	0.08	3.12109	0.0142115	EB
ENSG00000124782	RREB1	6	7107597	7251980	+	6.55	8.74	7.93	7.58	5.87	12.81	13.22	9.08	9.08	-0.46225	0.122928	ENSG00000201483	Y_RNA	6	7187582	7187686	-	0	0	0	0	0	0	0	0	0			EB
ENSG00000124813	RUNX2	6	45328157	45664349	+	2.34	0.48	0.64	4.06	1.34	1.24	1.72	0.71	1.05	0.51277	0.580171	ENSG00000261080	RUNX2-AS1	6	45573346	45576770	-	0.05	0	0	0	0	0	0	0	0	0.503494		EB
ENSG00000124813	RUNX2	6	45328157	45664349	+	2.34	0.48	0.64	4.06	1.34	1.24	1.72	0.71	1.05	0.51277	0.580171	ENSG00000271857		6	45421079	45422005	-	0.17	0.51	0.25	0	0	0.15	0.2	0	0.17	1.03775	0.652362	EB
ENSG00000124831	LRRFIP1	2	237627587	237813682	+	47.67	43.79	74.07	85.17	35.8	51.87	51.97	45.95	40.08	0.368576	0.246747	ENSG00000286864		2	237728569	237731131	-	0	0	0	0	0	0.04	0	0	0	-0.797323		EB
ENSG00000125207	PIWIL1	12	130337887	130372637	+	0.07	0	0.05	0	0	0.04	0	0	0	0.84719		ENSG00000279343		12	130350996	130351707	-	0	0	0	0	0	0	0	0	0			EB
ENSG00000125246	CLYBL	13	99606669	99897134	+	23.13	9.45	15.01	22.07	5.31	3.56	8.85	6.93	10.76	1.19468	0.0110661	ENSG00000201245		13	99783857	99783983	-	0	0	0	0	0	0	0	0	0			EB
ENSG00000125246	CLYBL	13	99606669	99897134	+	23.13	9.45	15.01	22.07	5.31	3.56	8.85	6.93	10.76	1.19468	0.0110661	ENSG00000227659	CLYBL-AS2	13	99690081	99690971	-	0	0.2	0.11	0.36	0.17	0.11	0	0	0	1.6649		EB
ENSG00000125246	CLYBL	13	99606669	99897134	+	23.13	9.45	15.01	22.07	5.31	3.56	8.85	6.93	10.76	1.19468	0.0110661	ENSG00000234303	CLYBL-AS1	13	99726245	99728971	-	0	0	0	0	0	0	0	0	0			EB
ENSG00000125246	CLYBL	13	99606669	99897134	+	23.13	9.45	15.01	22.07	5.31	3.56	8.85	6.93	10.76	1.19468	0.0110661	ENSG00000288581		13	99835813	99841250	-	0	0	0	0	0	0	0	0	0			EB
ENSG00000125304	TM9SF2	13	99446311	99564048	+	52.4	69.58	76.44	74.73	64.01	69.84	69.27	81.4	83.95	-0.217022	0.360609	ENSG00000203441	LINC00449	13	99499727	99501052	-	0.46	1.54	1.28	0.49	0.51	0.33	0.51	0.85	0.45	0.768577	0.44733	EB
ENSG00000125304	TM9SF2	13	99446311	99564048	+	52.4	69.58	76.44	74.73	64.01	69.84	69.27	81.4	83.95	-0.217022	0.360609	ENSG00000280734	LINC01232	13	99486962	99499306	-	2.19	1.57	2.71	1.05	1.81	0.36	1.09	1.08	1.07	0.68416	0.387351	EB
ENSG00000125375	DMAC2L	14	50312324	50335558	+	13	9.1	10.22	6.8	9.62	11.08	10.23	11.86	14.38	-0.326228	0.353513	ENSG00000259071		14	50326526	50327909	-	0	1.25	0.33	0.65	0.5	0	0	0	0	2.64507	0.354833	EB
ENSG00000125386	FAM193A	4	2536647	2732573	+	11.52	10.48	10.91	9.8	8.45	13.97	16.28	9.21	9.26	-0.189623	0.590187	ENSG00000206738	Y_RNA	4	2615124	2615224	-	0	0	0	0	0	0	0	0	0			EB
ENSG00000125386	FAM193A	4	2536647	2732573	+	11.52	10.48	10.91	9.8	8.45	13.97	16.28	9.21	9.26	-0.189623	0.590187	ENSG00000248155		4	2607870	2608146	-	0	2.04	1.92	2.03	0.53	0	0.63	0.46	1.16	1.44415	0.43193	EB
ENSG00000125510	OPRL1	20	64080082	64100643	+	1.13	0.58	1.12	1.95	0.13	0.13	0.13	0.66	0.64	1.71929	0.0288269	ENSG00000171695	LKAAEAR1	20	64083376	64084398	-	0.1	0.08	0.19	0.09	0.14	0.17	0.08	0.11	0	0.121816		EB
ENSG00000125630	POLR1B	2	112541915	112579818	+	20.66	32.14	21.33	17.68	20.93	40.38	38.86	26.38	28.78	-0.518332	0.116519	ENSG00000207383	Y_RNA	2	112579484	112579584	-	0	0	0	0	0	1.13	0	0	0.52			EB
ENSG00000125631	HTR5BP	2	117859427	117934942	+	0.07	0.06	0	0	0	0.06	0.05	0	0	0.0894127		ENSG00000224967		2	117934025	117934789	-	0	0	0	0	0	0	0	0	0			EB
ENSG00000125637	PSD4	2	113157325	113209396	+	0.64	0.55	0.67	0.42	0.66	0.99	0.6	0.65	0.51	-0.337214	0.568465	ENSG00000234174		2	113171535	113175360	-	0	0	0	0	0	0	0	0	0			EB
ENSG00000125733	TRIP10	19	6737925	6751530	+	71.79	60.62	67.46	81.28	63.87	77.66	70.06	61.56	57.77	-0.0174673	0.955541	ENSG00000269680		19	6748293	6751467	-	1.08	0.31	1.74	1.87	0.52	1.57	1.64	0.14	0	0.545056	0.741	EB
ENSG00000125779	PANK2	20	3888839	3929887	+	35.89	37.7	36.05	35.94	37.26	30.89	30.41	34.18	33.93	0.0146856	0.964775	ENSG00000275582		20	3921279	3923400	-	6.9	7.73	4.77	7.85	0.86	2.57	1.16	0.71	0.36	2.50465	1.57e-05	EB
ENSG00000125779	PANK2	20	3888839	3929887	+	35.89	37.7	36.05	35.94	37.26	30.89	30.41	34.18	33.93	0.0146856	0.964775	ENSG00000283320	MIR103B2	20	3917502	3917563	-	0	0	0	0	0	0	0	0	0			EB
ENSG00000125804	FAM182A	20	25985210	26086917	+	0.55	0.2	0.15	0.98	0.05	0.45	0.13	0.37	0.2	0.941201	0.420838	ENSG00000231081		20	26008791	26010531	-	0	0	0	0	0	0	0	0	0			EB
ENSG00000125804	FAM182A	20	25985210	26086917	+	0.55	0.2	0.15	0.98	0.05	0.45	0.13	0.37	0.2	0.941201	0.420838	ENSG00000277508	BSNDP3	20	26071988	26072351	-	0	0	0	0	0	0	0	0	0			EB
ENSG00000125818	PSMF1	20	1113240	1189415	+	61.61	86.37	77.33	66.59	80.5	112.39	112.44	78.4	93.82	-0.485669	0.0312645	ENSG00000125895	TMEM74B	20	1180561	1185415	-	4.99	4.33	3.44	7.47	1.61	2.51	1.68	0.46	1.49	1.61653	0.00196484	EB
ENSG00000125821	DTD1	20	18587942	18766644	+	14.25	16.95	17.84	10.07	16.4	11	10.3	12.42	15.43	0.0495333	0.921401	ENSG00000221806	RNU6ATAC34P	20	18611047	18611167	-	0	0	0	0	0	0	0	0	0			EB
ENSG00000125821	DTD1	20	18587942	18766644	+	14.25	16.95	17.84	10.07	16.4	11	10.3	12.42	15.43	0.0495333	0.921401	ENSG00000232136	DUXAP7	20	18642782	18643634	-	0	0	0	0	0	0	0	0	0			EB
ENSG00000125821	DTD1	20	18587942	18766644	+	14.25	16.95	17.84	10.07	16.4	11	10.3	12.42	15.43	0.0495333	0.921401	ENSG00000233993	DTD1-AS1	20	18674395	18698709	-	0	0	0	0	0	0	0	0	0			EB
ENSG00000125834	STK35	20	2101827	2177038	+	15.28	18.58	21.82	15.44	17.78	24.9	26.83	16.18	19.73	-0.346091	0.207489	ENSG00000286108		20	2107900	2109991	-	0	0	0	0	0	0	0	0	0			EB
ENSG00000125846	ZNF133	20	18288283	18316996	+	12.58	11.34	12.24	13.15	4.56	5.99	8.37	7.73	8.57	0.710927	0.00470438	ENSG00000199719	RN7SKP74	20	18295143	18295451	-	0.67	0	0	0.69	0	0.28	0.73	0	0	0.568409		EB
ENSG00000125846	ZNF133	20	18288283	18316996	+	12.58	11.34	12.24	13.15	4.56	5.99	8.37	7.73	8.57	0.710927	0.00470438	ENSG00000237259	ZNF133-AS1	20	18313765	18315111	-	1.66	0	0	0.3	0	0	0	0	0	2.81865		EB
ENSG00000125851	PCSK2	20	17226107	17484578	+	0.87	0.14	0.64	0.33	0.09	0.42	0.68	0.23	0.1	0.610583	0.615335	ENSG00000232241	DYNLT3P1	20	17479085	17479431	-	0	0	0	0	0	0	0	0	0			EB
ENSG00000125868	DSTN	20	17570075	17609919	+	200.61	269.43	288.78	240.08	296.88	244.71	230.96	375.46	347.86	-0.376484	0.219801	ENSG00000202260	RN7SKP69	20	17576206	17576510	-	0	0	0	0	0	0	0	0	0			EB
ENSG00000125868	DSTN	20	17570075	17609919	+	200.61	269.43	288.78	240.08	296.88	244.71	230.96	375.46	347.86	-0.376484	0.219801	ENSG00000230495		20	17599255	17599807	-	0	0	0.15	0	0	0	0	0	0	0.5532		EB
ENSG00000125898	FAM110A	20	833715	857463	+	6.71	9.5	9.62	6.57	4.91	5.17	4.39	4.49	2.52	0.804565	0.0249661	ENSG00000101278	RPS10P5	20	839447	839977	-	0.65	0.28	0.16	0.67	0.71	0.37	0.13	0.4	0.82	-0.198669	0.915361	EB
ENSG00000125954	CHURC1-FNTB	14	64914485	65061803	+	3.02	11.72	19.4	18.78	16.76	9.82	4.72	16.68	16.32	-0.100934	0.919	ENSG00000139998	RAB15	14	64945814	64973226	-	26.94	41.48	43.96	55.7	81.51	84.46	45.98	70.43	60.56	-0.829743	0.0156436	EB
ENSG00000125954	CHURC1-FNTB	14	64914485	65061803	+	3.02	11.72	19.4	18.78	16.76	9.82	4.72	16.68	16.32	-0.100934	0.919	ENSG00000176153	GPX2	14	64939152	64942905	-	0.81	1	0.71	21.69	3.5	18.05	6.69	6.07	4.06	-0.415327		EB
ENSG00000125954	CHURC1-FNTB	14	64914485	65061803	+	3.02	11.72	19.4	18.78	16.76	9.82	4.72	16.68	16.32	-0.100934	0.919	ENSG00000272158		14	65003325	65003767	-	0.61	0	0.2	0	0	0	0	0	0	2.3616		EB
ENSG00000125966	MMP24	20	35226690	35276998	+	14.11	17.17	21.81	9.91	19.9	17	17.98	30.84	24.78	-0.600848	0.110685	ENSG00000279253		20	35262727	35264187	-	1.67	0.89	1.05	0.46	0.98	1.98	0.45	2.86	1.01	-0.593749	0.503881	EB
ENSG00000125970	RALY	20	33993646	34108308	+	128.2	156.91	172.79	163.53	182.59	196	194.9	183.37	186.3	-0.389709	0.0235344	ENSG00000228386		20	34014969	34017749	-	0	0	0	0	0	0	0	0	0			EB
ENSG00000125971	DYNLRB1	20	34516414	34540958	+	154.19	154.55	140.42	183.9	179.5	124.18	142.79	177.61	194.89	-0.165841	0.641546	ENSG00000206582	Y_RNA	20	34526510	34526606	-	0	0	0	0	0	0	0	0	0			EB
ENSG00000125991	ERGIC3	20	35542038	35557634	+	128.64	131.4	132.48	171.23	142.91	169.97	189.51	170.3	167.11	-0.354978	0.0606273	ENSG00000224497	RPL36P4	20	35544430	35544747	-	0	0.95	0.97	0.2	0	0.34	0	0	0	2.52242		EB
ENSG00000126001	CEP250	20	35455164	35519280	+	23.4	33.48	32.6	25.93	13.22	20.23	15.87	20.88	22.27	0.54741	0.0252146	ENSG00000230155	CEP250-AS1	20	35476203	35490982	-	0	0	0.31	0.24	0	0.14	0.19	0.32	0	-0.327817		EB
ENSG00000126070	AGO3	1	35930718	36072500	+	9.45	6.82	7.82	9.9	4.6	7.9	11.81	6.31	9.32	0.00392366	0.993788	ENSG00000271554		1	35992109	36013630	-	0	0	0	0	0	0	0	0.29	0.24	-1.34227		EB
ENSG00000126091	ST3GAL3	1	43705824	43931165	+	8.8	6.8	6.06	7.85	5.64	3.77	5.61	8.16	8.64	0.109112	0.838024	ENSG00000224751	SHMT1P1	1	43850300	43851611	-	0	0	0	0	0	0	0	0	0			EB
ENSG00000126091	ST3GAL3	1	43705824	43931165	+	8.8	6.8	6.06	7.85	5.64	3.77	5.61	8.16	8.64	0.109112	0.838024	ENSG00000229444	ST3GAL3-AS1	1	43709392	43727343	-	0	0	0	0	0	0	0	0	0			EB
ENSG00000126214	KLC1	14	103561896	103714249	+	87	90.32	86.39	94.37	62.35	119.5	109.13	77.25	64.68	-0.0388495	0.921933	ENSG00000246451		14	103682362	103684015	-	6.41	4.4	5.21	6.42	0.54	3.2	4.09	0.44	0.37	1.62624	0.0526742	EB
ENSG00000126214	KLC1	14	103561896	103714249	+	87	90.32	86.39	94.37	62.35	119.5	109.13	77.25	64.68	-0.0388495	0.921933	ENSG00000269910		14	103694516	103695050	-	4.47	2.11	2.1	0	0.67	7.42	6.34	1.25	1.12	-0.673765	0.658635	EB
ENSG00000126217	MCF2L	13	112894378	113099742	+	8.19	7.62	6.72	9.08	4.82	3.56	2.35	6.11	6.75	0.63724	0.149831	ENSG00000235280	MCF2L-AS1	13	112967484	112968824	-	0.69	3.05	1.89	2.24	0.96	0.72	0.36	0.79	1.09	1.23459	0.134147	EB
ENSG00000126217	MCF2L	13	112894378	113099742	+	8.19	7.62	6.72	9.08	4.82	3.56	2.35	6.11	6.75	0.63724	0.149831	ENSG00000267868		13	112964835	112966131	-	0.29	0	0.28	0.18	0.08	0.48	0.14	0.07	0.23	-0.193222	0.922542	EB
ENSG00000126218	F10	13	113122799	113149529	+	2.74	1.24	1.66	10.32	1.82	1.68	2.13	4.24	2.98	0.526113	0.57055	ENSG00000231882	F10-AS1	13	113128155	113128880	-	0	0	0	0	0	0	0	0	0			EB
ENSG00000126231	PROZ	13	113158648	113172386	+	0.2	0.72	0.24	0.36	0.36	0.14	0.24	0.18	0.21	0.613226	0.622554	ENSG00000269125		13	113165002	113165183	-	0	0	0	0	0	0	0	0.78	0	-0.457566		EB
ENSG00000126247	CAPNS1	19	36139953	36150353	+	442.54	465.85	494.91	550.1	605.09	537.91	518.54	557.36	499.55	-0.272071	0.2491	ENSG00000270760		19	36144081	36148348	-	0.25	0	0	0	0	0	0.19	0	0	0.0200565		EB
ENSG00000126249	PDCD2L	19	34404399	34426168	+	35.55	30.18	34.74	39.42	41.21	28.32	31.17	40.26	35.19	-0.12907	0.729163	ENSG00000264317	RN7SL154P	19	34421988	34422311	-	0	0	0	0.32	0	0	0	0	0	0.624402		EB
ENSG00000126464	PRR12	19	49591182	49626439	+	20.52	19.09	18.94	22.53	15.44	19.67	19.93	14.64	16.81	0.128924	0.589694	ENSG00000268636		19	49625994	49626439	-	0	0	0	0	0	0	0	0	0			EB
ENSG00000126603	GLIS2	16	4314761	4339597	+	6.53	7.47	8.4	5.67	6.15	12.64	9.07	8.65	7.8	-0.42589	0.136568	ENSG00000262686	GLIS2-AS1	16	4324667	4328340	-	0.58	0	0.28	0.6	0.39	0	0.43	0	0.27	0.617819		EB
ENSG00000126603	GLIS2	16	4314761	4339597	+	6.53	7.47	8.4	5.67	6.15	12.64	9.07	8.65	7.8	-0.42589	0.136568	ENSG00000262712		16	4335870	4337818	-	0.15	0.45	0.13	0.15	0.23	0.86	0.91	0.36	0.22	-1.2542	0.198293	EB
ENSG00000126653	NSRP1	17	30115521	30186475	+	30.34	25.19	27.93	28.77	18.12	20.89	18.34	19.6	21.56	0.408666	0.0198991	ENSG00000265739		17	30122429	30126118	-	0	0	0	0	0	0	0	0	0			EB
ENSG00000126653	NSRP1	17	30115521	30186475	+	30.34	25.19	27.93	28.77	18.12	20.89	18.34	19.6	21.56	0.408666	0.0198991	ENSG00000266919	hsa-mir-423	17	30117079	30117172	-	0	0	0	0	0	0	0	0	0			EB
ENSG00000126653	NSRP1	17	30115521	30186475	+	30.34	25.19	27.93	28.77	18.12	20.89	18.34	19.6	21.56	0.408666	0.0198991	ENSG00000266987		17	30144062	30144790	-	0	0	0	0	0	0	0	0	0			EB
ENSG00000126653	NSRP1	17	30115521	30186475	+	30.34	25.19	27.93	28.77	18.12	20.89	18.34	19.6	21.56	0.408666	0.0198991	ENSG00000284399	MIR3184	17	30117086	30117160	-	0	0	0	0	0	0	0	0	0			EB
ENSG00000126733	DACH2	X	86148451	86832604	+	0.97	0.72	0.64	1.66	0.19	0.61	0.32	0.41	0.55	1.16027	0.0505544	ENSG00000215093	EEF1A1P29	X	86160264	86161359	-	0	0.29	0.12	0.15	0.5	0.33	0.7	0.51	0.9	-2.06079	0.0634509	EB
ENSG00000126733	DACH2	X	86148451	86832604	+	0.97	0.72	0.64	1.66	0.19	0.61	0.32	0.41	0.55	1.16027	0.0505544	ENSG00000271290	COPS8P1	X	86798598	86799226	-	0	0	0	0	0	0	0	0	0			EB
ENSG00000126858	RHOT1	17	32142454	32253374	+	36.86	24	30.22	30.17	14.88	17.13	15.13	30.64	31	0.383668	0.359609	ENSG00000265293	ARGFXP2	17	32150433	32151504	-	0	0	0	0.17	0	0.07	0	0	0	0.730112		EB
ENSG00000126858	RHOT1	17	32142454	32253374	+	36.86	24	30.22	30.17	14.88	17.13	15.13	30.64	31	0.383668	0.359609	ENSG00000266282	UBL5P2	17	32227890	32228108	-	0.57	0	0	0	0	0	0.79	0.58	0.49	-1.25508		EB
ENSG00000126858	RHOT1	17	32142454	32253374	+	36.86	24	30.22	30.17	14.88	17.13	15.13	30.64	31	0.383668	0.359609	ENSG00000280020		17	32178946	32180074	-	0.1	0.15	1	0.21	0.29	0.85	0.43	0.19	0.32	-0.459656	0.779705	EB
ENSG00000126883	NUP214	9	131125586	131234663	+	25.53	22.74	32.62	30.32	28.91	19.31	25.26	21.48	24.67	0.0902451	0.816211	ENSG00000236986		9	131132852	131167505	-	0	0.2	0.13	0.14	0.79	0.44	0.14	0.71	0.41	-2.15795	0.187943	EB
ENSG00000126883	NUP214	9	131125586	131234663	+	25.53	22.74	32.62	30.32	28.91	19.31	25.26	21.48	24.67	0.0902451	0.816211	ENSG00000246851		9	131189910	131194205	-	0	0.04	0.05	0.15	0.1	0	0.02	0.03	0.02	0.636552	0.797923	EB
ENSG00000127314	RAP1B	12	68610855	68671901	+	96.19	106.38	106.19	97.63	127.65	173.21	184.26	140.29	137.48	-0.68465	4.13e-05	ENSG00000206650	SNORA70G	12	68627234	68627375	-	0	0	0	0	0	0	0	0	0			EB
ENSG00000127314	RAP1B	12	68610855	68671901	+	96.19	106.38	106.19	97.63	127.65	173.21	184.26	140.29	137.48	-0.68465	4.13e-05	ENSG00000234040	RPL10P12	12	68626870	68627187	-	0.44	0	0	0	0.44	0	0.82	0	0	-1.69644		EB
ENSG00000127314	RAP1B	12	68610855	68671901	+	96.19	106.38	106.19	97.63	127.65	173.21	184.26	140.29	137.48	-0.68465	4.13e-05	ENSG00000234925	ATP5PDP4	12	68642519	68642993	-	0.19	1.45	0.72	0.38	0.26	1.1	0.71	1.26	1.06	-0.440496	0.765917	EB
ENSG00000127586	CHTF18	16	788046	800737	+	60.42	45.37	55.37	60.98	15.33	70.07	45.23	15.75	11.99	0.749925	0.241791	ENSG00000127588	GNG13	16	798041	800734	-	0.08	0	0.15	0.41	0	0.57	0.31	0	0	-0.247503	0.93911	EB
ENSG00000127603	MACF1	1	39081316	39487177	+	107.69	102.24	93.98	98.57	70.78	65.55	69.43	98.47	80.51	0.281763	0.279686	ENSG00000206654	RNU6-608P	1	39120940	39121043	-	0	0	0	0	0	0	0	0	0			EB
ENSG00000127603	MACF1	1	39081316	39487177	+	107.69	102.24	93.98	98.57	70.78	65.55	69.43	98.47	80.51	0.281763	0.279686	ENSG00000217897	HSPE1P8	1	39304294	39304898	-	0	0	0	0	0	0	0.8	0	0	-1.5537		EB
ENSG00000127603	MACF1	1	39081316	39487177	+	107.69	102.24	93.98	98.57	70.78	65.55	69.43	98.47	80.51	0.281763	0.279686	ENSG00000222378	RNA5SP44	1	39154164	39154296	-	0	0	0	0	0	0	0	0	0			EB
ENSG00000127603	MACF1	1	39081316	39487177	+	107.69	102.24	93.98	98.57	70.78	65.55	69.43	98.47	80.51	0.281763	0.279686	ENSG00000226438		1	39249838	39257649	-	0	0	0	0	0	0.27	0	0.36	0.15	-2.55561		EB
ENSG00000127603	MACF1	1	39081316	39487177	+	107.69	102.24	93.98	98.57	70.78	65.55	69.43	98.47	80.51	0.281763	0.279686	ENSG00000287422		1	39226670	39238620	-	0	0.03	0	0	0.05	0	0	0	0	-0.0791512		EB
ENSG00000127616	SMARCA4	19	10960932	11079426	+	109.67	116.17	118.86	120.5	154.36	141.58	131.22	116.69	121.45	-0.311139	0.200571	ENSG00000266936		19	11010917	11016011	-	0	0.23	0	0.27	0	0.9	0.39	0	0	-1.11657		EB
ENSG00000127838	PNKD	2	218270392	218346793	+	26.61	27.14	26.11	31	31.24	24.55	17.52	29.33	39.02	-0.14344	0.75019	ENSG00000135926	TMBIM1	2	218274197	218292586	-	29.12	21.83	28.19	37.34	29.23	26.63	24.77	41.56	29.7	-0.173349	0.655279	EB
ENSG00000127838	PNKD	2	218270392	218346793	+	26.61	27.14	26.11	31	31.24	24.55	17.52	29.33	39.02	-0.14344	0.75019	ENSG00000284173	MIR6513	2	218280125	218280188	-	0	0	0	0	0	0	0	0	0			EB
ENSG00000127928	GNGT1	7	93591573	93911265	+	0	0.03	0	0	0.05	0.18	0.09	0.05	0.26	-2.72275	0.218635	ENSG00000105825	TFPI2	7	93885396	93890753	-	35.37	32.64	39.52	28.09	46.11	81.76	116.26	112.4	57.69	-1.37658	2.33e-05	EB
ENSG00000127928	GNGT1	7	93591573	93911265	+	0	0.03	0	0	0.05	0.18	0.09	0.05	0.26	-2.72275	0.218635	ENSG00000237729		7	93669826	93670077	-	0	0.4	0	0	0	0	0.35	1.06	1.71	-2.1778		EB
ENSG00000127955	GNAI1	7	79768028	80226181	+	21.78	23.37	22.43	26.91	13	23.04	18.83	37.37	29.09	-0.126045	0.791831	ENSG00000206818	RNU6-849P	7	79912104	79912208	-	0	0	0	0	0	0	0	0	0			EB
ENSG00000127955	GNAI1	7	79768028	80226181	+	21.78	23.37	22.43	26.91	13	23.04	18.83	37.37	29.09	-0.126045	0.791831	ENSG00000230853	RPL10P11	7	80096600	80097215	-	0	0.12	0	0	0	0	0	0	0	0.544413		EB
ENSG00000128039	SRD5A3	4	55346213	55373100	+	39.82	35.36	25.93	26.04	28.2	26.76	19.96	28.53	27.12	0.182072	0.638403	ENSG00000251111	FCF1P8	4	55351812	55352408	-	0	0	0	0.14	0	0	0	0	0.14	-0.0302338		EB
ENSG00000128191	DGCR8	22	20080232	20111877	+	33.52	27.82	25.84	20.12	20.51	54.12	57.62	12.17	14.88	-0.318595	0.661295	ENSG00000243762		22	20110821	20111875	-	8.68	0	0.22	0	7.26	4.35	8.52	4.27	0	-1.22685	0.723762	EB
ENSG00000128262	POM121L9P	22	24251828	24265525	+	0.06	0.09	0.1	0.14	0	0	0.1	0	0	1.90404	0.447657	ENSG00000225098	BCRP1	22	24259929	24263764	-	0.24	0	0	0	0	0.61	0.47	0.57	0.61	-3.01331	0.158341	EB
ENSG00000128268	MGAT3	22	39457012	39492194	+	1.58	1.78	1.57	2.03	1.4	1.72	0.56	2.7	1.65	0.0189386	0.979451	ENSG00000227188	MGAT3-AS1	22	39475807	39476822	-	0	0	0	0	0	0	0	0	0			EB
ENSG00000128276	RFPL3	22	32354885	32361161	+	0	0	0	0	0	0	0	0	0			ENSG00000271093	IGLCOR22-2	22	32356676	32356988	-	0	0	0	0	0	0	0	0	0			EB
ENSG00000128482	RNF112	17	19411125	19417276	+	1.58	0.49	0.6	1.35	0.29	0.23	0.3	0.37	0.6	1.45513	0.0606787	ENSG00000265126		17	19411786	19413118	-	0	0	0	0	0	0	0	0	0			EB
ENSG00000128487	SPECC1	17	20008865	20319026	+	28.47	32.15	42.11	35.27	26.15	30.44	26.9	31.34	34.98	0.0964838	0.718341	ENSG00000212186	RNU6-258P	17	20126388	20126488	-	0	0	0	0	0	0	0	0	0			EB
ENSG00000128563	PRKRIP1	7	102363872	102426676	+	23.43	23.22	22.57	26.86	18.77	26.24	19.71	18.05	21.03	0.112629	0.661295	ENSG00000221510	MIR548O	7	102405742	102405855	-	0	0	0	0	0	0	0	0	0			EB
ENSG00000128563	PRKRIP1	7	102363872	102426676	+	23.43	23.22	22.57	26.86	18.77	26.24	19.71	18.05	21.03	0.112629	0.661295	ENSG00000239486		7	102380465	102382737	-	0	0	0.28	0.3	0	0	0	0	0.3	0.778462		EB
ENSG00000128573	FOXP2	7	114086327	114693772	+	0.01	0.52	0.16	1.06	1.41	0.73	0.46	0.23	0.25	-0.643519	0.660911	ENSG00000202334	RNA5SP238	7	114613787	114613906	-	0	0	0	0	0	0	0	0	0			EB
ENSG00000128573	FOXP2	7	114086327	114693772	+	0.01	0.52	0.16	1.06	1.41	0.73	0.46	0.23	0.25	-0.643519	0.660911	ENSG00000224595		7	114414244	114419875	-	0	0	0	0	0	0	0	0	0			EB
ENSG00000128573	FOXP2	7	114086327	114693772	+	0.01	0.52	0.16	1.06	1.41	0.73	0.46	0.23	0.25	-0.643519	0.660911	ENSG00000236580		7	114297114	114297429	-	0	0	0	0	0	0	0	0	0			EB
ENSG00000128585	MKLN1	7	131110096	131496632	+	22.95	20.86	26.4	24.34	18.99	20.32	19.7	27.13	25	-0.0153517	0.962321	ENSG00000236753	MKLN1-AS	7	131309469	131328312	-	2.52	3.68	4.69	3.65	2.49	2.03	2.63	2.84	2.62	0.410579	0.268071	EB
ENSG00000128602	SMO	7	129188633	129213545	+	32.29	32.91	31.34	31.69	28.6	39.77	31.44	29.15	30.08	-0.086457	0.708232	ENSG00000243230		7	129209775	129213545	-	3.34	0.76	0.5	1.06	0.26	1.84	0.8	0	0.36	1.08079	0.485332	EB
ENSG00000128652	HOXD3	2	176136612	176173102	+	0.03	0	0	0	0	0	0	0	0	0.390466		ENSG00000272729		2	176164164	176165716	-	0	0	0	0	0	0	0	0	0			EB
ENSG00000128683	GAD1	2	170813213	170861151	+	1.4	3.47	2.55	16.92	6.31	39.21	15.17	18.17	18.62	-1.75009	0.0290299	ENSG00000235934		2	170814686	170818037	-	0.17	0.32	0.04	4.35	0.77	6.44	2.87	2.93	3.57	-1.50305	0.262362	EB
ENSG00000128683	GAD1	2	170813213	170861151	+	1.4	3.47	2.55	16.92	6.31	39.21	15.17	18.17	18.62	-1.75009	0.0290299	ENSG00000286611		2	170820066	170821295	-	0	0	0	0.16	0	0	0	0	0	0.553677		EB
ENSG00000128739	SNRPN	15	24823637	24978723	+	0.52	0.22	0.18	0	1724.58	1314.72	1610.56	2255.54	2319.91	-13.1154	7.63e-171	ENSG00000241061	RPL5P1	15	24908932	24909825	-	3.92	4.19	3.7	4.14	1.54	4.13	2.46	5.03	4.75	0.0721121	0.91496	EB
ENSG00000128739	SNRPN	15	24823637	24978723	+	0.52	0.22	0.18	0	1724.58	1314.72	1610.56	2255.54	2319.91	-13.1154	7.63e-171	ENSG00000242088		15	24910874	24911125	-	0	0	0	0	0	0	0	0	0.79	-1.22851		EB
ENSG00000128789	PSMG2	18	12658043	12725740	+	70.26	57.75	68.32	68.75	59.51	56.02	54.88	73.74	69.08	-0.0259294	0.937445	ENSG00000101624	CEP76	18	12661833	12702777	-	12.72	12.37	13.87	11.14	7.94	12.73	12.73	17.06	14.83	-0.149545	0.665139	EB
ENSG00000128789	PSMG2	18	12658043	12725740	+	70.26	57.75	68.32	68.75	59.51	56.02	54.88	73.74	69.08	-0.0259294	0.937445	ENSG00000267249		18	12670426	12671145	-	1.7	4.18	2.85	2.09	2.7	1.22	1.86	1.44	2.19	0.423739	0.563509	EB
ENSG00000128815	WDFY4	10	48684876	48982956	+	0	0	0	0	0.05	0	0	0	0.1	-3.072		ENSG00000165383	LRRC18	10	48909483	48914232	-	0	0	0	0	0	0	0	0	0			EB
ENSG00000128815	WDFY4	10	48684876	48982956	+	0	0	0	0	0.05	0	0	0	0.1	-3.072		ENSG00000228754	RPL13AP19	10	48745545	48746128	-	0	0	0	0	0	0	0	0	0			EB
ENSG00000128815	WDFY4	10	48684876	48982956	+	0	0	0	0	0.05	0	0	0	0.1	-3.072		ENSG00000241577		10	48883955	48935213	-	0	0	0	0	0	0	0	0	0			EB
ENSG00000128815	WDFY4	10	48684876	48982956	+	0	0	0	0	0.05	0	0	0	0.1	-3.072		ENSG00000286993		10	48835541	48845945	-	0	0	0	0	0	0	0	0	0			EB
ENSG00000128829	EIF2AK4	15	39934115	40035591	+	76.02	77.78	72.51	71.68	61.1	58.89	67.81	65.63	56.93	0.156118	0.485159	ENSG00000259389	H3P38	15	39951375	39951708	-	0	0	0	0	0	0	0	0	0			EB
ENSG00000128849	CGNL1	15	57375967	57550717	+	19.34	20.48	28.89	24.35	16.86	18.51	12.16	19.93	19.8	0.302629	0.311901	ENSG00000252984	RNU6-844P	15	57405074	57405175	-	0	0	0	0	0	0	0	0	0			EB
ENSG00000128849	CGNL1	15	57375967	57550717	+	19.34	20.48	28.89	24.35	16.86	18.51	12.16	19.93	19.8	0.302629	0.311901	ENSG00000261265		15	57527187	57529009	-	0.51	0.17	0.5	0.73	1	0.19	0.33	0.62	0.3	-0.113948	0.943229	EB
ENSG00000128849	CGNL1	15	57375967	57550717	+	19.34	20.48	28.89	24.35	16.86	18.51	12.16	19.93	19.8	0.302629	0.311901	ENSG00000261489		15	57477484	57478329	-	0	0	0	0	0	0	0	0	0			EB
ENSG00000129116	PALLD	4	168497052	168928457	+	22.84	22.6	21.46	30.35	25.83	79.11	70.13	62.24	32.28	-1.2234	0.00104503	ENSG00000206613	RNU6-1336P	4	168686608	168686716	-	0	0	0	0	0	0	0	0	0			EB
ENSG00000129116	PALLD	4	168497052	168928457	+	22.84	22.6	21.46	30.35	25.83	79.11	70.13	62.24	32.28	-1.2234	0.00104503	ENSG00000229226	BTF3L4P4	4	168598240	168598757	-	0	0	0	0	0	0	0	0	0			EB
ENSG00000129116	PALLD	4	168497052	168928457	+	22.84	22.6	21.46	30.35	25.83	79.11	70.13	62.24	32.28	-1.2234	0.00104503	ENSG00000249609		4	168828919	168832937	-	0	0	0	0	0	0	0	0	0			EB
ENSG00000129116	PALLD	4	168497052	168928457	+	22.84	22.6	21.46	30.35	25.83	79.11	70.13	62.24	32.28	-1.2234	0.00104503	ENSG00000249623	PALLD-AS1	4	168647896	168648587	-	0	0	0	0	0	0	0	0	0			EB
ENSG00000129197	RPAIN	17	5419641	5432877	+	91.11	75.06	73.56	76.43	40.4	60.38	56.54	54.88	58.8	0.453097	0.0168884	ENSG00000263272		17	5425139	5432876	-	6.51	4.6	5.7	8.44	1.16	3.6	2.97	0.54	0.96	1.69243	0.00422444	EB
ENSG00000129204	USP6	17	5116032	5175034	+	0.13	0.1	0.22	0.11	0.13	0.13	0.08	0.12	0.05	0.347816	0.687302	ENSG00000262855		17	5126740	5127010	-	0	0	0	0	0	0	0	0	0			EB
ENSG00000129214	SHBG	17	7613946	7633382	+	0.41	0.65	0.43	0.32	0.29	1.06	0.54	0.43	0.37	-0.349505	0.783941	ENSG00000141504	SAT2	17	7626234	7627876	-	66.02	53.76	54.76	81.87	56.72	52.57	32.52	56.59	62.17	0.187378	0.654678	EB
ENSG00000129250	KIF1C	17	4997950	5028401	+	30.83	49.91	47.3	60.8	67.53	84.83	75.05	74.63	77.55	-0.791467	0.000878495	ENSG00000227495	KIF1C-AS1	17	5019214	5020093	-	0.44	0.38	0.28	0.15	1.21	3.04	2.43	2.2	2.12	-2.91059	0.000346882	EB
ENSG00000129255	MPDU1	17	7583529	7592789	+	46.42	48.01	53.9	56.14	63.92	64.52	75.48	51.44	55.45	-0.394322	0.0989654	ENSG00000129194	SOX15	17	7588178	7590094	-	32.14	32.4	32.63	22.71	41.97	55.38	43.29	35.51	32.53	-0.57879	0.0422913	EB
ENSG00000129292	PHF20L1	8	132775358	132848807	+	13.86	15.53	11.88	12.49	10.07	15.29	16.46	13.15	12.23	-0.0913515	0.769503	ENSG00000223697		8	132838117	132844298	-	0.83	0.24	0.43	0	0	0.12	0.37	0.27	0.11	1.07047	0.585211	EB
ENSG00000129484	PARP2	14	20343615	20357904	+	54.47	37.02	41.16	48.91	23.12	45.55	38.12	30.19	32.92	0.33352	0.252821	ENSG00000254846		14	20344233	20346888	-	0	0	0	0	0	0	0	0	0			EB
ENSG00000129657	SEC14L1	17	77088749	77217101	+	19.33	26.47	32.27	21.98	29.4	34.2	33.38	30.39	32.36	-0.461569	0.0391313	ENSG00000222808	RNU4-47P	17	77152561	77152674	-	0	0	0	0	2.84	0	0	0	0	0.504598		EB
ENSG00000129657	SEC14L1	17	77088749	77217101	+	19.33	26.47	32.27	21.98	29.4	34.2	33.38	30.39	32.36	-0.461569	0.0391313	ENSG00000262870	CYCSP40	17	77198950	77199543	-	0	0	0	0	0	0	0	0	0			EB
ENSG00000129744	ART1	11	3645128	3664416	+	0	0	0	0	0	0	0	0	0			ENSG00000201279	Y_RNA	11	3663815	3663911	-	0	0	0	0	0	0	0	0	0			EB
ENSG00000129824	RPS4Y1	Y	2841602	2932000	+	0	0	0	0	0	0	0	0	0.19	-1.41875		ENSG00000227289	HSFY3P	Y	2881683	2890551	-	0	0	0	0	0	0	0	0	0			EB
ENSG00000129824	RPS4Y1	Y	2841602	2932000	+	0	0	0	0	0	0	0	0	0.19	-1.41875		ENSG00000229163	NAP1L1P2	Y	2929001	2931120	-	0	0	0	0	0	0	0	0	0			EB
ENSG00000130035	GALNT8	12	4720400	4851927	+	1.77	4.6	2.47	4.78	5.29	3.68	5.28	4.47	3.55	-0.516187	0.33477	ENSG00000256988		12	4804499	4830747	-	0	0.17	0.03	0.05	0.04	0.15	0.09	0.11	0.07	-0.767276	0.684517	EB
ENSG00000130167	TSPAN16	19	11296139	11326996	+	0	0	0.21	0.09	0.12	0	0	0	0	1.33853		ENSG00000267174		19	11300777	11324441	-	0	0	0.15	0	0	0	0	0	0	0.587794		EB
ENSG00000130193	THEM6	8	142727223	142736927	+	0.36	0.96	1.8	0	0.33	0.03	0.12	4.05	1.27	-0.707976	0.722037	ENSG00000253806		8	142727283	142727690	-	0	0	0	0	0	0	0	0	0			EB
ENSG00000130226	DPP6	7	153887097	154894285	+	1.57	2.03	2.84	1.67	2.64	0.55	0.48	0.24	0.37	1.05716	0.253142	ENSG00000203335		7	154055286	154063325	-	0	0	0.25	0	0	0	0	0	0	1.72054		EB
ENSG00000130226	DPP6	7	153887097	154894285	+	1.57	2.03	2.84	1.67	2.64	0.55	0.48	0.24	0.37	1.05716	0.253142	ENSG00000226509		7	153968665	153968826	-	0	0	0	0	0	0	0	0	0			EB
ENSG00000130226	DPP6	7	153887097	154894285	+	1.57	2.03	2.84	1.67	2.64	0.55	0.48	0.24	0.37	1.05716	0.253142	ENSG00000233363		7	154092201	154096043	-	0.02	0	0	0	0	0	0	0	0	0.490985		EB
ENSG00000130226	DPP6	7	153887097	154894285	+	1.57	2.03	2.84	1.67	2.64	0.55	0.48	0.24	0.37	1.05716	0.253142	ENSG00000236408		7	154838388	154865483	-	0	0	0	0	0	0	0	0	0			EB
ENSG00000130226	DPP6	7	153887097	154894285	+	1.57	2.03	2.84	1.67	2.64	0.55	0.48	0.24	0.37	1.05716	0.253142	ENSG00000270114		7	154026287	154038604	-	0	0	0	0	0	0	0	0	0			EB
ENSG00000130226	DPP6	7	153887097	154894285	+	1.57	2.03	2.84	1.67	2.64	0.55	0.48	0.24	0.37	1.05716	0.253142	ENSG00000286461		7	154544169	154547285	-	0.13	0.06	0	0	0	0	0	0	0	1.84514		EB
ENSG00000130255	RPL36	19	5674947	5691875	+	1862.53	1437.68	1489.41	1618.59	1322.17	1218.34	1043.5	1031.36	1092.05	0.375666	0.151856	ENSG00000174917	MICOS13	19	5678421	5680516	-	36.27	32.95	34.84	41	46.39	30.59	36.97	39.62	48.19	-0.269536	0.432952	EB
ENSG00000130312	MRPL34	19	17292609	17306843	+	85.24	81.05	56.72	76.51	68.9	56.7	48.69	74.78	87.4	0.0485478	0.917939	ENSG00000269815		19	17296196	17296695	-	0.53	0.15	1.02	1.26	0	0.46	0.54	0.2	0.17	1.26731	0.440107	EB
ENSG00000130313	PGLS	19	17511636	17521288	+	53.47	52.62	58.07	72.2	74.28	60.75	62.96	62.6	54.86	-0.21459	0.486524	ENSG00000269161		19	17518330	17520565	-	0	0	0	0	0.27	0.34	0	0	0	-1.84384		EB
ENSG00000130338	TULP4	6	158232236	158511828	+	4.87	4.22	5.5	5.93	3.23	5.96	7.36	5.18	5.13	-0.155668	0.662735	ENSG00000188451	SRP72P2	6	158237336	158242797	-	0	0.1	0.04	0	0.05	0.04	0.09	0.14	0.11	-1.39122	0.514323	EB
ENSG00000130338	TULP4	6	158232236	158511828	+	4.87	4.22	5.5	5.93	3.23	5.96	7.36	5.18	5.13	-0.155668	0.662735	ENSG00000238019		6	158397885	158398561	-	0	0	0	0	0	0	0	0	0			EB
ENSG00000130338	TULP4	6	158232236	158511828	+	4.87	4.22	5.5	5.93	3.23	5.96	7.36	5.18	5.13	-0.155668	0.662735	ENSG00000287591		6	158296671	158303372	-	0.04	0	0	0	0	0	0	0	0	0.49657		EB
ENSG00000130340	SNX9	6	157700387	157945077	+	24.67	31.27	35.8	24.5	26.91	41.49	37.09	34.46	32.81	-0.346952	0.124912	ENSG00000229502		6	157872571	157875210	-	0.3	0	0.14	0	0	0.56	0.36	0.54	0.77	-2.23403	0.267594	EB
ENSG00000130340	SNX9	6	157700387	157945077	+	24.67	31.27	35.8	24.5	26.91	41.49	37.09	34.46	32.81	-0.346952	0.124912	ENSG00000234361		6	157829143	157830573	-	0	0	0	0	0	0	0	0	0			EB
ENSG00000130340	SNX9	6	157700387	157945077	+	24.67	31.27	35.8	24.5	26.91	41.49	37.09	34.46	32.81	-0.346952	0.124912	ENSG00000236324	SNX9-AS1	6	157885114	157892786	-	0	0	0	0	0	0	0	0	0			EB
ENSG00000130377	ACSBG2	19	6135247	6193094	+	0	0.31	0.14	0.12	0.34	0.11	0	0	0.18	0.178282	0.956333	ENSG00000267415		19	6176256	6176442	-	0	0	0	0	0	0	0	0	0.58	-0.47566		EB
ENSG00000130402	ACTN4	19	38647649	38731589	+	196.59	228.15	217.42	188.03	198.97	328.36	374.5	256.5	199.85	-0.478758	0.0907399	ENSG00000267375		19	38683873	38693606	-	0	0	0	0	0	0	0	0	0			EB
ENSG00000130449	ZSWIM6	5	61332258	61546172	+	5.75	5.2	6.1	6.28	3.72	7.46	7.4	6.88	5.86	-0.191951	0.522361	ENSG00000213891	RPL3P6	5	61390668	61391871	-	0.06	0	0	0	0	0	0	0.22	0.38	-2.76477		EB
ENSG00000130479	MAP1S	19	17719242	17734513	+	43.2	38.99	42	36.96	37.47	50.25	39	35.24	31.94	-0.0461967	0.886162	ENSG00000268112		19	17727840	17734513	-	0	0	0	0	0	0	0	0	0			EB
ENSG00000130592	LSP1	11	1850904	1892267	+	0.05	0.93	0.72	1.11	0.67	0.6	1.28	1.78	0.43	-0.694412	0.639005	ENSG00000264493	MIR4298	11	1859464	1859536	-	0	0	0	0	0	0	0	0	0			EB
ENSG00000130592	LSP1	11	1850904	1892267	+	0.05	0.93	0.72	1.11	0.67	0.6	1.28	1.78	0.43	-0.694412	0.639005	ENSG00000283787	PRR33	11	1888078	1891895	-	0	0.05	0.07	0	0	0	0.02	0	0.02	1.80328		EB
ENSG00000130612	CYP2G1P	19	40890826	40912357	+	0	0	0.08	0	0	0	0	0.05	0.04	0.0307212		ENSG00000198251	CYP2A7P2	19	40908480	40910685	-	0	0	0.13	0	0	0	0	0	0	0.54148		EB
ENSG00000130635	COL5A1	9	134641803	134844843	+	6.64	14.68	10.59	14.18	16.76	31.78	22.04	69.36	54.33	-1.83929	9.96e-05	ENSG00000204011	COL5A1-AS1	9	134649385	134653073	-	0.3	0.13	0.44	0	0	0.4	0	0	0.14	0.885367		EB
ENSG00000130635	COL5A1	9	134641803	134844843	+	6.64	14.68	10.59	14.18	16.76	31.78	22.04	69.36	54.33	-1.83929	9.96e-05	ENSG00000286502		9	134770651	134775671	-	0	0.04	0	0	0	0.1	0.07	0.04	0.02	-2.09991	0.403769	EB
ENSG00000130638	ATXN10	22	45671798	45845307	+	242.33	191.76	240.31	231.86	180.33	189.43	197.89	215.66	226.07	0.0618833	0.807775	ENSG00000235347		22	45792418	45793636	-	0	0	0	0	0	0	0	0	0			EB
ENSG00000130649	CYP2E1	10	133520406	133561220	+	0.89	0.6	0.56	0.57	0	0.1	0.23	0	0	3.76114	0.0130487	ENSG00000278518		10	133526259	133527513	-	0.12	0	0	0	0	0	0	0	0	1.29672		EB
ENSG00000130669	PAK4	19	39125770	39182816	+	32.59	31.28	38.27	35.15	36.16	39.16	34.51	38.68	43.11	-0.265519	0.157115	ENSG00000269172		19	39134882	39136463	-	0	0	0	0	0	0	0	0	0			EB
ENSG00000130695	CEP85	1	26234200	26278808	+	27.78	23.51	22	33.92	5.94	23.25	19.6	14.77	17.17	0.66565	0.110409	ENSG00000270733		1	26263041	26263398	-	0.27	0.23	0	0	1.09	0.46	0.6	0.59	0	-2.20103	0.363117	EB
ENSG00000130706	ADRM1	20	62302093	62308862	+	107.05	124.49	110.15	121.05	176.72	203.1	201.7	117.19	127.49	-0.621959	0.0313005	ENSG00000226332		20	62305432	62306325	-	2.55	4.26	2.69	3.11	1.32	4.79	6.46	1.58	1.72	-0.0928481	0.925752	EB
ENSG00000130714	POMT1	9	131502789	131523806	+	38.4	21.91	21.77	27.15	12.6	19.13	15.93	12.62	13.04	0.806013	0.00712732	ENSG00000230289		9	131516558	131522229	-	0	0.54	0.88	0	0	0.88	0.67	0	0	0.0838878	0.981875	EB
ENSG00000130734	ATG4D	19	10543895	10553418	+	29.2	25.1	26.31	33.52	28.77	28.2	28.87	34.88	31.83	-0.202818	0.434019	ENSG00000238364	RNU7-140P	19	10551033	10551092	-	0	0	0	0	0	0	0	0	0			EB
ENSG00000130770	ATP5IF1	1	28236109	28246906	+	363.43	318.45	301.54	339.59	206.91	225.59	158.4	231.83	243.43	0.530189	0.024573	ENSG00000270605		1	28239509	28241453	-	2.51	2.29	2.36	3.17	0.27	0.07	0.31	0.09	0.04	3.95366	7.38e-12	EB
ENSG00000130813	SHFL	19	10086122	10093252	+	17.3	21.94	19.26	16.96	6.23	4.83	5.96	4.06	4.73	1.76163	2.17e-12	ENSG00000267387		19	10089032	10090377	-	0.5	0.31	0.1	0.15	0	0.05	0.11	0	0	2.98171	0.102091	EB
ENSG00000130856	ZNF236	18	76822557	76972901	+	7.02	3.04	4.78	5.87	0.92	3.13	2.91	1.75	2.17	1.17948	0.00495263	ENSG00000244229	RPL26P35	18	76834429	76834888	-	0	0	0.19	0	0	0	0	0	0	0.571585		EB
ENSG00000130856	ZNF236	18	76822557	76972901	+	7.02	3.04	4.78	5.87	0.92	3.13	2.91	1.75	2.17	1.17948	0.00495263	ENSG00000265261		18	76884935	76888724	-	0	0	0	0	0	0	0.02	0	0	-0.806122		EB
ENSG00000130856	ZNF236	18	76822557	76972901	+	7.02	3.04	4.78	5.87	0.92	3.13	2.91	1.75	2.17	1.17948	0.00495263	ENSG00000275355	Metazoa_SRP	18	76840838	76841102	-	0	0	0	0	0	0	0	0	0			EB
ENSG00000130939	UBE4B	1	10032832	10181239	+	45.53	43.18	45.67	43.37	32.52	31.46	35.97	45.1	36.43	0.186455	0.444743	ENSG00000224340		1	10054445	10054781	-	0	0	0	0	0	0	0	0	0			EB
ENSG00000131016	AKAP12	6	151239967	151358559	+	31.36	47.98	36.18	25.11	33.61	50.3	100.32	54.12	52.72	-0.811639	0.0403227	ENSG00000252431	RNU6-1247P	6	151280515	151280612	-	0	0	0	0	0	0	0	0	0			EB
ENSG00000131016	AKAP12	6	151239967	151358559	+	31.36	47.98	36.18	25.11	33.61	50.3	100.32	54.12	52.72	-0.811639	0.0403227	ENSG00000252487	RNY4P20	6	151298841	151298933	-	0	0	0	0	0	0	0	0	0			EB
ENSG00000131061	ZNF341	20	33731657	33792269	+	6.06	2.86	2.72	6.89	2.06	2.53	2.6	2.25	2.73	0.831341	0.0507858	ENSG00000230837	RPL31P2	20	33752167	33752543	-	0	0	0	0	0	0	0	0	0			EB
ENSG00000131127	ZNF141	4	337814	384868	+	6.06	5.87	7.99	4.64	3.05	6.69	6.97	4.32	5.06	0.149348	0.725355	ENSG00000248564		4	338097	338583	-	0	0.16	0	0	0	0.79	0.55	0	0	-2.40959		EB
ENSG00000131127	ZNF141	4	337814	384868	+	6.06	5.87	7.99	4.64	3.05	6.69	6.97	4.32	5.06	0.149348	0.725355	ENSG00000250321		4	342821	342962	-	7.18	0	0	0	0	0	2.5	1.92	0	0.62935		EB
ENSG00000131149	GSE1	16	85169525	85676204	+	36.48	40.33	46.41	34.77	17.72	27.91	25.71	25.37	28.11	0.568622	0.00185102	ENSG00000266307	MIR5093	16	85306226	85306325	-	0	0	0	0	0	0	0	0	0			EB
ENSG00000131149	GSE1	16	85169525	85676204	+	36.48	40.33	46.41	34.77	17.72	27.91	25.71	25.37	28.11	0.568622	0.00185102	ENSG00000270124		16	85580009	85583571	-	0.56	0.6	0.95	0.43	0.58	0.25	0.65	1.76	1.21	-0.579663	0.64587	EB
ENSG00000131149	GSE1	16	85169525	85676204	+	36.48	40.33	46.41	34.77	17.72	27.91	25.71	25.37	28.11	0.568622	0.00185102	ENSG00000270313	COX6CP16	16	85278820	85279035	-	0	0	0	0	0	0	0	0	0			EB
ENSG00000131149	GSE1	16	85169525	85676204	+	36.48	40.33	46.41	34.77	17.72	27.91	25.71	25.37	28.11	0.568622	0.00185102	ENSG00000287946		16	85345271	85352961	-	0	0	0	0	0	0	0	0	0			EB
ENSG00000131196	NFATC1	18	79395856	79529325	+	6.29	7.1	3.22	14.46	8.18	9.15	10.36	12.43	6.73	-0.372875	0.531931	ENSG00000275186		18	79470120	79470940	-	0	0	0	0.31	0	0	0.23	0	0	0.227529		EB
ENSG00000131196	NFATC1	18	79395856	79529325	+	6.29	7.1	3.22	14.46	8.18	9.15	10.36	12.43	6.73	-0.372875	0.531931	ENSG00000279397		18	79515798	79516057	-	0	0	0	0	0	0	0	0	0			EB
ENSG00000131196	NFATC1	18	79395856	79529325	+	6.29	7.1	3.22	14.46	8.18	9.15	10.36	12.43	6.73	-0.372875	0.531931	ENSG00000286186		18	79460378	79465843	-	0.02	0.08	0.07	0.25	0	0.07	0.08	0	0.05	1.29977	0.467044	EB
ENSG00000131203	IDO1	8	39902275	39928790	+	58.45	27.47	33.23	43.32	5.83	2.52	24.57	6.15	8.15	2.01111	0.00158965	ENSG00000254287		8	39918076	39920890	-	0.71	0.48	0.69	0.86	0	0	0.12	0	0	4.0228	0.023301	EB
ENSG00000131242	RAB11FIP4	17	31391675	31538211	+	19.2	25.69	32.57	21.17	17.15	22.99	16.3	21.47	30.73	0.0808124	0.848663	ENSG00000278977		17	31533171	31533938	-	0	0	0	0	0	0	0	0	0			EB
ENSG00000131379	C3orf20	3	14675141	14773036	+	0.05	0.02	0	0.03	0	0.09	0	0	0	0.740947		ENSG00000230172		3	14764952	14767440	-	0	0	0	0	0.1	0	0	0	0	-0.786576		EB
ENSG00000131408	NR1H2	19	50329653	50383388	+	23.53	26.23	28.48	33.83	24.83	33.06	30.11	30.1	29.08	-0.173335	0.430447	ENSG00000131400	NAPSA	19	50358477	50365830	-	0.87	0.86	0.61	1.8	0	0.31	0.3	0.21	1.04	1.38126	0.192503	EB
ENSG00000131408	NR1H2	19	50329653	50383388	+	23.53	26.23	28.48	33.83	24.83	33.06	30.11	30.1	29.08	-0.173335	0.430447	ENSG00000131401	NAPSB	19	50333796	50344767	-	0.15	0.47	1.34	0.24	0	0	0.12	0.31	0.46	1.65474	0.376249	EB
ENSG00000131408	NR1H2	19	50329653	50383388	+	23.53	26.23	28.48	33.83	24.83	33.06	30.11	30.1	29.08	-0.173335	0.430447	ENSG00000269392		19	50365880	50369331	-	0.34	1.18	0.99	2.46	0	0	0	0	0	4.26524	0.0578379	EB
ENSG00000131503	ANKHD1	5	140401814	140539856	+	60.33	54.24	65.54	72.94	25.81	45.13	49.17	43.94	43.57	0.517067	0.0230315	ENSG00000200051		5	140527352	140527428	-	0	0	0	0	0	0	0	0	0			EB
ENSG00000131508	UBE2D2	5	139526431	139628434	+	211.66	209.31	244.68	206.85	211.42	223.59	183.97	255.46	275.91	-0.183075	0.472493	ENSG00000207020	Y_RNA	5	139554900	139555001	-	0	0	0	0	0	0	0	0	0			EB
ENSG00000131508	UBE2D2	5	139526431	139628434	+	211.66	209.31	244.68	206.85	211.42	223.59	183.97	255.46	275.91	-0.183075	0.472493	ENSG00000275506	H3P25	5	139612002	139612363	-	0	0.46	0	0.27	0	0	0	0	0	1.857		EB
ENSG00000131558	EXOC4	7	133253073	134066589	+	22.88	36.29	35.83	34.81	26.67	27.42	26.56	40.99	34.88	-0.0559984	0.890097	ENSG00000226205	RPS3AP27	7	133732493	133733595	-	0	0	0	0	0.14	0	0	0	0	-0.769524		EB
ENSG00000131558	EXOC4	7	133253073	134066589	+	22.88	36.29	35.83	34.81	26.67	27.42	26.56	40.99	34.88	-0.0559984	0.890097	ENSG00000235429		7	133315009	133315413	-	0	0	0	0	0	0	0	0	0			EB
ENSG00000131558	EXOC4	7	133253073	134066589	+	22.88	36.29	35.83	34.81	26.67	27.42	26.56	40.99	34.88	-0.0559984	0.890097	ENSG00000235967	COX5BP3	7	133727368	133727734	-	0	0	0.25	0	0	0	0	0	0	0.602164		EB
ENSG00000131620	ANO1	11	70078302	70189528	+	1.71	1.97	1.63	2.92	0.78	2.94	4.03	2.08	1.29	-0.190982	0.797923	ENSG00000254902	ANO1-AS1	11	70187788	70188509	-	0	0.04	0	0	0.33	0	0.57	0.56	0	-3.89964		EB
ENSG00000131626	PPFIA1	11	70270690	70385312	+	29.28	33.08	30.19	51.61	14.43	41.65	39.77	26.93	24.44	0.215071	0.656953	ENSG00000254495		11	70358198	70358677	-	0	0.2	0	0	0	0	0.18	0	0	0.0143116		EB
ENSG00000131626	PPFIA1	11	70270690	70385312	+	29.28	33.08	30.19	51.61	14.43	41.65	39.77	26.93	24.44	0.215071	0.656953	ENSG00000254604		11	70282367	70363368	-	0.16	0	0	0	0	0.14	0.49	0.18	0.3	-2.3736		EB
ENSG00000131626	PPFIA1	11	70270690	70385312	+	29.28	33.08	30.19	51.61	14.43	41.65	39.77	26.93	24.44	0.215071	0.656953	ENSG00000255329	H2AZP4	11	70278921	70279297	-	0	0	0	0	0	0	0	0	0			EB
ENSG00000131626	PPFIA1	11	70270690	70385312	+	29.28	33.08	30.19	51.61	14.43	41.65	39.77	26.93	24.44	0.215071	0.656953	ENSG00000255539		11	70324871	70327209	-	0	0.25	0.82	0.28	0	0.29	0.24	0	0	1.47387		EB
ENSG00000131634	TMEM204	16	1528688	1555580	+	0	0.11	0	0.09	0.29	0.08	0.13	0.24	0.6	-2.48727	0.103637	ENSG00000280231		16	1553655	1554130	-	0.93	0.48	0.36	0.57	0.84	0.75	0.85	0.63	0.58	-0.393354	0.781042	EB
ENSG00000131730	CKMT2	5	81233320	81266398	+	1.67	2.02	1.55	1.88	1.27	2.77	1.33	1.93	0.97	0.0354074	0.966071	ENSG00000248794		5	81242330	81242599	-	0.82	2.11	0.4	0.42	2.11	1	0.48	0.51	1.08	-0.208666	0.916929	EB
ENSG00000131759	RARA	17	40309180	40357643	+	7.57	7.83	7.04	7.56	9.4	9.86	13.07	11.68	8.82	-0.596676	0.0118761	ENSG00000265666	RARA-AS1	17	40340867	40343136	-	0.27	0.24	0.34	0.45	0.46	0.81	0.32	0.32	0.09	-0.351771	0.757965	EB
ENSG00000131759	RARA	17	40309180	40357643	+	7.57	7.83	7.04	7.56	9.4	9.86	13.07	11.68	8.82	-0.596676	0.0118761	ENSG00000278918		17	40348049	40350539	-	0.28	0.18	0.06	0.09	0.09	0.24	0.15	0.07	0.03	0.285342	0.85908	EB
ENSG00000131759	RARA	17	40309180	40357643	+	7.57	7.83	7.04	7.56	9.4	9.86	13.07	11.68	8.82	-0.596676	0.0118761	ENSG00000287644		17	40317698	40318676	-	0	0.26	0.26	0	0.17	0	0	0.32	0.43	-0.811051		EB
ENSG00000131773	KHDRBS3	8	135457456	135656722	+	32.97	28.05	22.08	27.17	23.09	39.86	42.51	33.62	28.89	-0.371042	0.219889	ENSG00000253915	MAPRE1P1	8	135625185	135625981	-	0	0	0	0.1	0	0	0.08	0	0	-0.0492305		EB
ENSG00000131797	CLUHP3	16	31700590	31711986	+	4.83	6.1	6.07	5.32	0.87	7.91	9.65	0.7	1.23	0.403378	0.718516	ENSG00000261731		16	31709113	31711984	-	0.67	0	0	0	0	0.09	0	0	0	1.40242		EB
ENSG00000132003	ZSWIM4	19	13795460	13832230	+	13.35	13.66	15.27	13.65	14.93	22.84	34.64	10.44	11.64	-0.529593	0.264795	ENSG00000266770	RN7SL619P	19	13815062	13815319	-	0	0	0	0	0	0	0.31	0	0	-0.618145		EB
ENSG00000132003	ZSWIM4	19	13795460	13832230	+	13.35	13.66	15.27	13.65	14.93	22.84	34.64	10.44	11.64	-0.529593	0.264795	ENSG00000267582		19	13796574	13796933	-	0	0	0	0.55	0	0.46	0.8	0	0.25	-1.27489		EB
ENSG00000132334	PTPRE	10	127907103	128085855	+	1.61	0.23	0.32	1.33	0.13	0.3	0.77	0.74	0.39	0.780846	0.450793	ENSG00000232259		10	127929376	127934517	-	0	0	0	0	0	0	0	0	0			EB
ENSG00000132334	PTPRE	10	127907103	128085855	+	1.61	0.23	0.32	1.33	0.13	0.3	0.77	0.74	0.39	0.780846	0.450793	ENSG00000287427		10	128026878	128029444	-	0	0	0	0	0	0	0	0	0			EB
ENSG00000132359	RAP1GAP2	17	2755705	3037741	+	35.25	28.37	35.74	26.94	10.24	34.61	25.71	10.22	10.78	0.716905	0.153238	ENSG00000262884		17	2962248	2965895	-	0.12	0.02	0.11	0.03	0.04	0.16	0.12	0.07	0.03	-0.353659	0.850803	EB
ENSG00000132383	RPA1	17	1829702	1900082	+	106.37	110.72	129.28	94.95	76.39	112.06	109.53	125.31	128.63	-0.0942035	0.74163	ENSG00000108958		17	1858039	1858446	-	0.92	1.96	1.16	2.46	1.61	5.22	5.66	5.11	2.89	-1.42168	0.0505005	EB
ENSG00000132394	EEFSEC	3	128153481	128408646	+	5.28	9.25	10.49	6.71	14.27	14.06	15.01	12.27	12.54	-0.895053	0.00179343	ENSG00000285619		3	128181402	128194452	-	0	0	0	0	0	0	0	0	0			EB
ENSG00000132405	TBC1D14	4	6909242	7033118	+	25.23	29.36	30.32	26.4	17.66	30.74	26.95	24.51	27.39	0.0382191	0.890331	ENSG00000287104		4	6985926	6987036	-	2.15	3.34	3.36	4.35	0.99	0.51	1.16	0.89	1.84	1.5063	0.00438033	EB
ENSG00000132478	UNK	17	75784806	75825799	+	19.7	20.96	20.38	20.88	15.69	25.5	24.74	13.22	19.86	-0.0447664	0.910036	ENSG00000266980		17	75818815	75820055	-	0.37	0.9	0.28	0.41	0.26	0.47	0.35	0.24	0.11	0.696702	0.611502	EB
ENSG00000132518	GUCY2D	17	8002615	8020342	+	0.37	0.42	0.64	0.35	0.03	0.16	0.15	0.05	0.02	2.69967	0.00837013	ENSG00000279174		17	8013327	8016378	-	0.02	0.04	0.08	0.06	0.03	0	0	0	0	2.62091		EB
ENSG00000132549	VPS13B	8	99013266	99877580	+	3.7	4.53	3.5	4.9	2.67	3.18	3.11	5.53	3.09	0.14488	0.735194	ENSG00000207804	MIR599	8	99536636	99536730	-	0	0	0	0	0	0	0	0	0			EB
ENSG00000132549	VPS13B	8	99013266	99877580	+	3.7	4.53	3.5	4.9	2.67	3.18	3.11	5.53	3.09	0.14488	0.735194	ENSG00000216069	MIR875	8	99536786	99536861	-	0	0	0	0	0	0	0	0	0			EB
ENSG00000132549	VPS13B	8	99013266	99877580	+	3.7	4.53	3.5	4.9	2.67	3.18	3.11	5.53	3.09	0.14488	0.735194	ENSG00000225017		8	99346052	99348256	-	0	0	0	0	0	0	0.03	0	0	-0.802807		EB
ENSG00000132549	VPS13B	8	99013266	99877580	+	3.7	4.53	3.5	4.9	2.67	3.18	3.11	5.53	3.09	0.14488	0.735194	ENSG00000236583		8	99233048	99234459	-	0	0	0	0	0	0.05	0.04	0	0	-1.35257		EB
ENSG00000132549	VPS13B	8	99013266	99877580	+	3.7	4.53	3.5	4.9	2.67	3.18	3.11	5.53	3.09	0.14488	0.735194	ENSG00000237704		8	99340305	99341761	-	0	0	0	0.05	0	0	0	0	0	0.504481		EB
ENSG00000132549	VPS13B	8	99013266	99877580	+	3.7	4.53	3.5	4.9	2.67	3.18	3.11	5.53	3.09	0.14488	0.735194	ENSG00000243254	RN7SL350P	8	99613783	99614081	-	0	0	0	0	0	0	0	0	0			EB
ENSG00000132549	VPS13B	8	99013266	99877580	+	3.7	4.53	3.5	4.9	2.67	3.18	3.11	5.53	3.09	0.14488	0.735194	ENSG00000253539		8	99796615	99799187	-	0	0	0	0	0	0	0	0	0			EB
ENSG00000132549	VPS13B	8	99013266	99877580	+	3.7	4.53	3.5	4.9	2.67	3.18	3.11	5.53	3.09	0.14488	0.735194	ENSG00000253562		8	99091738	99094060	-	0	0	0	0.18	0	0	0	0	0	0.564099		EB
ENSG00000132549	VPS13B	8	99013266	99877580	+	3.7	4.53	3.5	4.9	2.67	3.18	3.11	5.53	3.09	0.14488	0.735194	ENSG00000253912		8	99804159	99804341	-	0	0	0	0	0	0	0	0	0			EB
ENSG00000132570	PCBD2	5	134905120	135007959	+	6.7	8.47	7.38	5.37	8.26	11.17	8	8.76	7.81	-0.430715	0.129163	ENSG00000198868	MTND4LP30	5	134928030	134928326	-	0	0	0	0	0	0	0	0	0.32	-0.655394		EB
ENSG00000132570	PCBD2	5	134905120	135007959	+	6.7	8.47	7.38	5.37	8.26	11.17	8	8.76	7.81	-0.430715	0.129163	ENSG00000244921	MTCYBP18	5	134923303	134924049	-	0	0.75	0.1	0.11	0	0	0	0	0	3.47969		EB
ENSG00000132570	PCBD2	5	134905120	135007959	+	6.7	8.47	7.38	5.37	8.26	11.17	8	8.76	7.81	-0.430715	0.129163	ENSG00000247627	MTND4P12	5	134926660	134928036	-	0.33	1.4	2.95	2.44	0.08	13.91	0.78	3.84	2.46	-1.28721	0.321549	EB
ENSG00000132570	PCBD2	5	134905120	135007959	+	6.7	8.47	7.38	5.37	8.26	11.17	8	8.76	7.81	-0.430715	0.129163	ENSG00000248923	MTND5P11	5	134924648	134926459	-	0	0	0.08	0.17	0.12	0.08	0.03	0.2	0.08	-0.823901	0.711819	EB
ENSG00000132570	PCBD2	5	134905120	135007959	+	6.7	8.47	7.38	5.37	8.26	11.17	8	8.76	7.81	-0.430715	0.129163	ENSG00000249192	MTND3P25	5	134928393	134928527	-	0	0	0	0	0	0	0	0	0			EB
ENSG00000132600	PRMT7	16	68310974	68358584	+	46.68	46.74	40.31	35.23	49.6	49.48	56.51	47.65	41.37	-0.316074	0.232091	ENSG00000222177	RNU4-30P	16	68329387	68329529	-	0	0	0	0	0	0	0	0	0			EB
ENSG00000132640	BTBD3	20	11890723	11926609	+	14.52	14.05	13.91	18.02	8.07	18.79	19.45	13.63	16.31	-0.0922198	0.821782	ENSG00000236526		20	11909404	11918677	-	0.13	0.04	0.09	0.28	0	0.04	0.11	0	0.04	1.70132	0.392781	EB
ENSG00000132669	RIN2	20	19757606	20002457	+	0.39	1.24	0.71	1.21	0.79	1.6	0.7	2.54	1.22	-0.702401	0.311356	ENSG00000236992	RPL12P12	20	19823443	19823943	-	0.19	0	0.38	0	0	0.44	0.74	1.27	1.01	-2.53362	0.182465	EB
ENSG00000132676	DAP3	1	155687960	155739010	+	129.5	115.32	141.42	139.65	92.48	95.21	98.21	125.2	108.56	0.232733	0.29171	ENSG00000227673		1	155710098	155710563	-	0	0	0	0	0	0	0	0	0			EB
ENSG00000132692	BCAN	1	156641390	156659532	+	1.38	2.28	2.86	1.67	1.42	3.55	4.46	1.16	1.09	-0.277293	0.722618	ENSG00000272405		1	156641666	156644887	-	0.2	0.45	0.32	0.14	0.62	0.29	0.68	0.74	0.65	-1.19629	0.0665195	EB
ENSG00000132780	NASP	1	45583846	45618904	+	534.47	622.48	591.13	429.47	441.92	544.75	569.66	489.57	579.94	-0.0459209	0.874886	ENSG00000281112		1	45592722	45592814	-	0	0	0	0	0	0	0	0	0			EB
ENSG00000132780	NASP	1	45583846	45618904	+	534.47	622.48	591.13	429.47	441.92	544.75	569.66	489.57	579.94	-0.0459209	0.874886	ENSG00000281825		1	45605657	45605730	-	0	0	0	0	0	0	0	0	0			EB
ENSG00000132849	PATJ	1	61742477	62178675	+	15.26	21.02	28.36	32.56	13.48	12.83	9.64	14.64	16.24	0.743406	0.0245144	ENSG00000283690	MIR3116-2	1	62078789	62078856	-	0	0	0	0	0	0	0	0	0			EB
ENSG00000132874	SLC14A2	18	45212995	45683688	+	0.04	0.05	0	0	0.25	0.12	0.04	0.04	0	-2.13895	0.283655	ENSG00000267097	SLC14A2-AS1	18	45423764	45483218	-	0	0	0	0	0	0	0	0	0			EB
ENSG00000132874	SLC14A2	18	45212995	45683688	+	0.04	0.05	0	0	0.25	0.12	0.04	0.04	0	-2.13895	0.283655	ENSG00000267193		18	45573084	45575504	-	0.11	0.06	0	0	0	0.03	0	0	0	1.97746		EB
ENSG00000132874	SLC14A2	18	45212995	45683688	+	0.04	0.05	0	0	0.25	0.12	0.04	0.04	0	-2.13895	0.283655	ENSG00000285790		18	45491581	45503824	-	0	0	0	0	0	0	0	0	0			EB
ENSG00000132874	SLC14A2	18	45212995	45683688	+	0.04	0.05	0	0	0.25	0.12	0.04	0.04	0	-2.13895	0.283655	ENSG00000287943		18	45571406	45611540	-	0	0	0	0	0	0	0	0	0			EB
ENSG00000132932	ATP8A2	13	25371974	26025851	+	1.42	1.66	1.32	2.8	2.34	6.7	4.27	3.22	2.1	-1.13263	0.0120793	ENSG00000180803		13	25863250	25863667	-	0	0	0	0	0	0.19	0.33	0	0	-1.64505		EB
ENSG00000132932	ATP8A2	13	25371974	26025851	+	1.42	1.66	1.32	2.8	2.34	6.7	4.27	3.22	2.1	-1.13263	0.0120793	ENSG00000223158	RNY1P3	13	25950704	25950821	-	0	0	0	0	0	0	0	0	0			EB
ENSG00000132938	MTUS2	13	28820339	29505947	+	0.21	0.17	0.43	0.17	0.21	0.52	0.31	0.24	0.04	-0.276692	0.805754	ENSG00000179141	MTUS2-AS1	13	29476515	29490105	-	0.22	0	0	0	0	0	0.09	0.06	0.07	-0.0136727		EB
ENSG00000132938	MTUS2	13	28820339	29505947	+	0.21	0.17	0.43	0.17	0.21	0.52	0.31	0.24	0.04	-0.276692	0.805754	ENSG00000236758	MTUS2-AS2	13	29239379	29250554	-	0	0	0	0	0	0	0	0	0			EB
ENSG00000132938	MTUS2	13	28820339	29505947	+	0.21	0.17	0.43	0.17	0.21	0.52	0.31	0.24	0.04	-0.276692	0.805754	ENSG00000270680		13	29339566	29339869	-	0	0	0	0	0	0	0	0	0			EB
ENSG00000132964	CDK8	13	26254104	26405238	+	19.83	17.12	18.51	25.17	12.13	18.66	18.06	17	18.53	0.161449	0.551971	ENSG00000278413		13	26359529	26359702	-	0	0	0	0	0	0	0	0	0			EB
ENSG00000132970	WASF3	13	26557683	26688948	+	8.18	7.93	11.71	9.01	5.86	9.23	7.5	10.42	13.41	-0.1066	0.798646	ENSG00000237001	WASF3-AS1	13	26606544	26641793	-	0	0	0	0	0	0	0	0	0			EB
ENSG00000133019	CHRM3	1	239386565	239915452	+	2.67	2.84	3.04	3.78	1.6	1.84	1.99	4.44	2.9	0.175567	0.746058	ENSG00000233355	CHRM3-AS2	1	239703381	239770130	-	0.45	0	0	0	0.02	0.19	0	0	0	1.5247		EB
ENSG00000133019	CHRM3	1	239386565	239915452	+	2.67	2.84	3.04	3.78	1.6	1.84	1.99	4.44	2.9	0.175567	0.746058	ENSG00000234601	CHRM3-AS1	1	239898016	239899872	-	0	0	0	0	0	0	0	0	0			EB
ENSG00000133030	MPRIP	17	17042457	17217679	+	52.89	39.57	56.02	55.26	78.74	75.5	68.07	58.35	58.29	-0.530288	0.043423	ENSG00000179598	PLD6	17	17200995	17206333	-	1.36	0.28	0.96	1.25	1.06	1.66	0.34	0.12	0.76	0.189582	0.880455	EB
ENSG00000133030	MPRIP	17	17042457	17217679	+	52.89	39.57	56.02	55.26	78.74	75.5	68.07	58.35	58.29	-0.530288	0.043423	ENSG00000225442	MPRIP-AS1	17	17076038	17077752	-	0	0	0.21	0.08	0	0	0	0	0	2.21971		EB
ENSG00000133030	MPRIP	17	17042457	17217679	+	52.89	39.57	56.02	55.26	78.74	75.5	68.07	58.35	58.29	-0.530288	0.043423	ENSG00000263624		17	17167946	17185554	-	0	0	0.12	0	0	0.11	0.1	0	0.06	-0.97194		EB
ENSG00000133069	TMCC2	1	205227946	205285632	+	4.89	4.11	5.26	3.28	2.9	5.4	5.68	3.82	3.4	-0.0440211	0.92588	ENSG00000225063	TMCC2-AS1	1	205233821	205236867	-	0	0	0	0	0	0	0	0	0			EB
ENSG00000133103	COG6	13	39655627	39791665	+	10.67	9.37	10.98	20.06	4.36	9.17	7.64	12.46	12.75	0.374413	0.447244	ENSG00000200526	RNY4P14	13	39785415	39785510	-	0	0	0	0	0	0	0	0	0			EB
ENSG00000133103	COG6	13	39655627	39791665	+	10.67	9.37	10.98	20.06	4.36	9.17	7.64	12.46	12.75	0.374413	0.447244	ENSG00000264171	MIR4305	13	39664034	39664135	-	0	0	0	0	0	0	0	0	0			EB
ENSG00000133119	RFC3	13	33818069	33966558	+	36.72	42.57	41.77	29.31	31.64	57.92	51.58	40.93	44.41	-0.356235	0.176049	ENSG00000252397	RNU5A-4P	13	33829539	33829649	-	0	0	0	0	0	0	0	0	0			EB
ENSG00000133216	EPHB2	1	22710839	22921500	+	4.06	3.1	4.79	5.48	3.19	3.66	4.29	3.52	4.16	0.100858	0.779729	ENSG00000225952		1	22835713	22836849	-	0	0	0	0	0	0	0	0	0			EB
ENSG00000133216	EPHB2	1	22710839	22921500	+	4.06	3.1	4.79	5.48	3.19	3.66	4.29	3.52	4.16	0.100858	0.779729	ENSG00000264014	MIR4253	1	22863159	22863226	-	0	0	0	0	0	0	0	0	0			EB
ENSG00000133256	PDE6B	4	625573	670782	+	7.82	2.59	9.36	10.43	6.33	6.31	5.29	7.78	6.66	0.105474	0.878059	ENSG00000242686	PDE6B-AS1	4	652850	656213	-	6.02	0.56	1.27	4.45	0	1.1	1.58	0	0.5	2.1813	0.0910975	EB
ENSG00000133256	PDE6B	4	625573	670782	+	7.82	2.59	9.36	10.43	6.33	6.31	5.29	7.78	6.66	0.105474	0.878059	ENSG00000272927		4	661209	661945	-	0.66	0.76	1.49	1.58	0.46	0.79	0.6	0	0.21	1.30686	0.232761	EB
ENSG00000133275	CSNK1G2	19	1941172	1981338	+	55.9	64.6	68.59	74.91	54.85	105.81	90.47	44.12	52.33	-0.165641	0.710399	ENSG00000180846	CSNK1G2-AS1	19	1952531	1954586	-	0.06	0.15	0	0	0	0.06	0.1	0	0.06	0.225697		EB
ENSG00000133318	RTN3	11	63681446	63759891	+	150.57	155.91	173.97	149.59	142.88	127.68	109.8	182.55	165.48	0.000544777	0.998652	ENSG00000271100		11	63698596	63698764	-	0	0	0	0	0	0	0	0	0			EB
ENSG00000133401	PDZD2	5	31639131	32110932	+	3.54	4.16	6.82	2.25	2.9	5.16	6.28	5.2	2.74	-0.188194	0.751024	ENSG00000224282		5	31822561	31823136	-	0	0.13	0	0.15	0	0	0	0.34	0	0.0663782		EB
ENSG00000133401	PDZD2	5	31639131	32110932	+	3.54	4.16	6.82	2.25	2.9	5.16	6.28	5.2	2.74	-0.188194	0.751024	ENSG00000241739		5	31840492	31840971	-	0	0	0	0.38	0	0.16	0	0	0.19	0.178816		EB
ENSG00000133401	PDZD2	5	31639131	32110932	+	3.54	4.16	6.82	2.25	2.9	5.16	6.28	5.2	2.74	-0.188194	0.751024	ENSG00000248378		5	31743988	31744451	-	0	0	0	0	0	0	0	0	0			EB
ENSG00000133401	PDZD2	5	31639131	32110932	+	3.54	4.16	6.82	2.25	2.9	5.16	6.28	5.2	2.74	-0.188194	0.751024	ENSG00000248813		5	31741833	31742327	-	0	0	0	0	0	0	0	0	0			EB
ENSG00000133401	PDZD2	5	31639131	32110932	+	3.54	4.16	6.82	2.25	2.9	5.16	6.28	5.2	2.74	-0.188194	0.751024	ENSG00000248878		5	31725539	31725902	-	0	0	0	0	0	0	0	0	0			EB
ENSG00000133401	PDZD2	5	31639131	32110932	+	3.54	4.16	6.82	2.25	2.9	5.16	6.28	5.2	2.74	-0.188194	0.751024	ENSG00000250164		5	31747644	31748078	-	0	0	0	0	0	0	0	0	0			EB
ENSG00000133401	PDZD2	5	31639131	32110932	+	3.54	4.16	6.82	2.25	2.9	5.16	6.28	5.2	2.74	-0.188194	0.751024	ENSG00000252373	RNU6-358P	5	31820564	31820638	-	0	0	0	0	0	0	0	0	0			EB
ENSG00000133401	PDZD2	5	31639131	32110932	+	3.54	4.16	6.82	2.25	2.9	5.16	6.28	5.2	2.74	-0.188194	0.751024	ENSG00000266243	MIR4279	5	31936102	31936159	-	0	0	0	0	0	0	0	0	0			EB
ENSG00000133454	MYO18B	22	25742144	26031045	+	0.13	0.53	0.52	0.35	0.4	0.06	0.33	0.08	0.14	0.864581	0.434428	ENSG00000223056	RN7SKP169	22	25963983	25964273	-	0	0	0	0	0	0	0	0	0			EB
ENSG00000133454	MYO18B	22	25742144	26031045	+	0.13	0.53	0.52	0.35	0.4	0.06	0.33	0.08	0.14	0.864581	0.434428	ENSG00000231933	MYO18B-AS1	22	25876854	25903247	-	0	0	0	0	0	0	0	0	0			EB
ENSG00000133454	MYO18B	22	25742144	26031045	+	0.13	0.53	0.52	0.35	0.4	0.06	0.33	0.08	0.14	0.864581	0.434428	ENSG00000232050		22	26006389	26006532	-	0	0	0	0	0	0	0	0	0			EB
ENSG00000133454	MYO18B	22	25742144	26031045	+	0.13	0.53	0.52	0.35	0.4	0.06	0.33	0.08	0.14	0.864581	0.434428	ENSG00000232464		22	25959074	25983526	-	0	0	0	0.19	0	0.16	0	0	0	-0.008354		EB
ENSG00000133454	MYO18B	22	25742144	26031045	+	0.13	0.53	0.52	0.35	0.4	0.06	0.33	0.08	0.14	0.864581	0.434428	ENSG00000278960		22	25756318	25756669	-	0	0	0	0	0	0	0	0	0			EB
ENSG00000133460	SLC2A11	22	23856703	23886309	+	9.75	9.41	7.3	9.07	3.84	6.88	4.88	2.07	2.93	1.01074	0.0149758	ENSG00000244425	RN7SL268P	22	23879493	23879790	-	0.7	2.42	0.68	0.72	0	1.46	1.53	0	0.63	0.542212	0.791809	EB
ENSG00000133460	SLC2A11	22	23856703	23886309	+	9.75	9.41	7.3	9.07	3.84	6.88	4.88	2.07	2.93	1.01074	0.0149758	ENSG00000279467		22	23865248	23873277	-	0.03	0.02	0.03	0.09	0.01	0.02	0	0	0.01	2.29991	0.19689	EB
ENSG00000133678	TMEM254	10	80078646	80092557	+	34.11	38.83	33.28	22.13	20.99	24.54	29.34	28.71	26.52	0.207216	0.520412	ENSG00000279399		10	80091411	80091867	-	8.75	12.31	0	5.63	0	7.12	9.32	8.25	6.38	0.0705213	0.978628	EB
ENSG00000133740	E2F5	8	85177154	85217158	+	30.79	38.84	34.56	26.02	31.32	37.99	38.35	37.13	38.9	-0.273507	0.23554	ENSG00000254208		8	85177522	85178150	-	0.42	0	0.2	0.22	0.3	0.21	1.02	0.73	0.4	-1.5048	0.433456	EB
ENSG00000133805	AMPD3	11	10308313	10507579	+	3.37	3.49	5.51	3.02	3.11	3.66	4.99	2.26	2.42	0.111776	0.838158	ENSG00000221574	RNU6ATAC33P	11	10399192	10399317	-	0	0	0	0	0	0	0	0	0			EB
ENSG00000133816	MICAL2	11	12094008	12359144	+	3.58	3.06	4.97	3.33	7.79	19.18	28.86	13.02	10.77	-2.17851	1.96e-08	ENSG00000254680		11	12261426	12263173	-	1.84	1.96	0.8	0	1.17	1.06	0	0.84	0	0.801601	0.713298	EB
ENSG00000133835	HSD17B4	5	119452465	119637199	+	269.73	239.82	252.89	247.61	165.88	249.97	213.4	227.53	205.82	0.155281	0.402876	ENSG00000213663		5	119547131	119547606	-	0	0	0	0	0	0.16	0	0	0	-0.730611		EB
ENSG00000133835	HSD17B4	5	119452465	119637199	+	269.73	239.82	252.89	247.61	165.88	249.97	213.4	227.53	205.82	0.155281	0.402876	ENSG00000249919	FABP5P6	5	119555250	119555658	-	0	0	0	0	0	0	0	0	0			EB
ENSG00000133958	UNC79	14	93333219	93707876	+	1.91	1.03	1.39	1.42	1.49	1.23	0.67	0.46	0.44	0.616379	0.321744	ENSG00000202306	Y_RNA	14	93397139	93397234	-	0	0	0	0	0	0	0	0	0			EB
ENSG00000133958	UNC79	14	93333219	93707876	+	1.91	1.03	1.39	1.42	1.49	1.23	0.67	0.46	0.44	0.616379	0.321744	ENSG00000252720	RNU6-1258P	14	93437400	93437510	-	0	0	0	0	0	0	0	0	0			EB
ENSG00000134030	CTIF	18	48539031	48863217	+	6.31	6.26	5.41	9.8	2.97	13.86	15.58	6.04	4.78	-0.378585	0.576025	ENSG00000267762		18	48673575	48688419	-	0	0	0	0	0	0.17	0	0	0	-0.728041		EB
ENSG00000134030	CTIF	18	48539031	48863217	+	6.31	6.26	5.41	9.8	2.97	13.86	15.58	6.04	4.78	-0.378585	0.576025	ENSG00000267764		18	48826051	48834770	-	0	0	0	0	0	0	0	0	0.09	-0.775478		EB
ENSG00000134030	CTIF	18	48539031	48863217	+	6.31	6.26	5.41	9.8	2.97	13.86	15.58	6.04	4.78	-0.378585	0.576025	ENSG00000279629		18	48661840	48662635	-	0	0	0	0	0	0	0	0	0			EB
ENSG00000134086	VHL	3	10141778	10153667	+	26.57	29.1	28.97	24.68	30.08	28.85	21.1	29.84	29.28	-0.137368	0.656623	ENSG00000287086		3	10149986	10153326	-	7.45	8.11	7.83	6.79	2.49	3.66	3.59	6.65	7.3	0.580214	0.198293	EB
ENSG00000134115	CNTN6	3	1092658	1404217	+	0	0.09	0.04	0.02	0.08	0.04	0.12	0.02	0.02	-0.706991	0.755693	ENSG00000232563	CRB3P1	3	1394173	1394448	-	0	0	0	0	0	0	0	0	0			EB
ENSG00000134121	CHL1	3	196763	409417	+	0.53	0.19	0	0.52	0.01	2.24	0.05	0.02	0.02	-0.60756	0.813314	ENSG00000231660	RPS8P6	3	308714	309322	-	0	0	0	0	0	0	0	0	0			EB
ENSG00000134121	CHL1	3	196763	409417	+	0.53	0.19	0	0.52	0.01	2.24	0.05	0.02	0.02	-0.60756	0.813314	ENSG00000234661	CHL1-AS1	3	363370	385795	-	0	0	0	0	0	0	0	0	0			EB
ENSG00000134121	CHL1	3	196763	409417	+	0.53	0.19	0	0.52	0.01	2.24	0.05	0.02	0.02	-0.60756	0.813314	ENSG00000252017	RNU6-1194P	3	282689	282792	-	0	0	0	0	0	0	0	0	0			EB
ENSG00000134184	GSTM1	1	109687814	109709039	+	27.07	0.27	0.21	0	32.66	35.13	0	32.63	34.97	-2.04148	0.522173	ENSG00000260246		1	109693117	109693742	-	0.58	0.22	0.45	0	2.66	0.34	0.08	2.27	0.81	-2.18683	0.166424	EB
ENSG00000134201	GSTM5	1	109711780	109775428	+	0.03	0.04	3.48	0.61	0.81	0.86	0.12	0.34	0.61	0.777775	0.681446	ENSG00000134202	GSTM3	1	109733932	109741038	-	4.06	1.65	5.96	2.23	6.93	4.88	1.06	6.01	4.69	-0.57533	0.496279	EB
ENSG00000134201	GSTM5	1	109711780	109775428	+	0.03	0.04	3.48	0.61	0.81	0.86	0.12	0.34	0.61	0.777775	0.681446	ENSG00000198758	EPS8L3	1	109750080	109764027	-	0	0	0	0	0	0.04	0.2	0	0	-1.51365		EB
ENSG00000134245	WNT2B	1	112466541	112530165	+	0.5	0.35	0.28	0.29	0.38	0.32	0.44	0.46	0.31	-0.213546	0.720774	ENSG00000273483		1	112517799	112518441	-	0.13	0.33	0.37	0.13	0	0	0.1	0	0	2.64946		EB
ENSG00000134247	PTGFRN	1	116909916	116990353	+	10.22	21.56	18.55	11.91	13.98	21.38	15.59	18.87	18.78	-0.284223	0.44335	ENSG00000252510	RNA5SP55	1	116962347	116962471	-	0	0	0	0	0	0	0	0	0			EB
ENSG00000134255	CEPT1	1	111139627	111185104	+	19.32	17.09	16.85	21.36	14.28	22.44	19.1	14.54	14.7	0.037273	0.916346	ENSG00000272982		1	111181374	111181491	-	18.51	0	2.06	2.17	0	0.24	0.43	1.67	0	3.64084		EB
ENSG00000134255	CEPT1	1	111139627	111185104	+	19.32	17.09	16.85	21.36	14.28	22.44	19.1	14.54	14.7	0.037273	0.916346	ENSG00000273221		1	111184415	111185061	-	3.36	0.09	0	4.34	0	0	0	0	0	6.25486	0.0924782	EB
ENSG00000134283	PPHLN1	12	42238447	42459715	+	45.72	59.86	59.85	50.51	34.92	49.93	49.76	46.08	56.48	0.0912953	0.731888	ENSG00000139168	ZCRB1	12	42312086	42326257	-	81.44	71.96	85.83	83.34	48.84	37.73	45.57	66.39	63.5	0.511437	0.0772802	EB
ENSG00000134283	PPHLN1	12	42238447	42459715	+	45.72	59.86	59.85	50.51	34.92	49.93	49.76	46.08	56.48	0.0912953	0.731888	ENSG00000252917	SNORA74	12	42347061	42347214	-	0	0	0	0	0	0	0	0	0			EB
ENSG00000134283	PPHLN1	12	42238447	42459715	+	45.72	59.86	59.85	50.51	34.92	49.93	49.76	46.08	56.48	0.0912953	0.731888	ENSG00000257376		12	42431665	42433357	-	0	0.09	0	0.11	0.6	0.67	0.81	1.08	2.03	-4.46594	0.00293609	EB
ENSG00000134283	PPHLN1	12	42238447	42459715	+	45.72	59.86	59.85	50.51	34.92	49.93	49.76	46.08	56.48	0.0912953	0.731888	ENSG00000278520	MIR7851	12	42323700	42323859	-	0	0	0	0	0	0	0	0	0			EB
ENSG00000134324	LPIN1	2	11677595	11827409	+	3.68	6.69	4.58	8.99	2.43	7.38	6.71	2.48	4.11	0.297586	0.62919	ENSG00000203643		2	11721619	11724222	-	0	0	0	0.1	0	0	0	0	0	1.28992		EB
ENSG00000134324	LPIN1	2	11677595	11827409	+	3.68	6.69	4.58	8.99	2.43	7.38	6.71	2.48	4.11	0.297586	0.62919	ENSG00000230790		2	11740997	11745301	-	0	0.91	0	0	0	0	0	0	0.14	2.37835		EB
ENSG00000134343	ANO3	11	26188842	26663289	+	0	0.02	0.02	0.07	0.25	0.12	0.09	0.28	0.07	-2.55334	0.0413975	ENSG00000169550	MUC15	11	26559032	26572263	-	0.02	0	0	0.02	0	0	0	0.06	0.08	-0.983886		EB
ENSG00000134343	ANO3	11	26188842	26663289	+	0	0.02	0.02	0.07	0.25	0.12	0.09	0.28	0.07	-2.55334	0.0413975	ENSG00000254819	ANO3-AS1	11	26285578	26331289	-	0	0	0	0	0	0	0	0	0			EB
ENSG00000134343	ANO3	11	26188842	26663289	+	0	0.02	0.02	0.07	0.25	0.12	0.09	0.28	0.07	-2.55334	0.0413975	ENSG00000287227		11	26244640	26269415	-	0	0	0	0	0	0	0	0	0			EB
ENSG00000134369	NAV1	1	201622885	201826969	+	4.44	6.37	6.07	4.3	4.73	4.84	7.65	7.57	8.16	-0.415532	0.208487	ENSG00000235121		1	201723294	201737506	-	0	0	0	0	0	0.08	0	0	0	-1.38613		EB
ENSG00000134369	NAV1	1	201622885	201826969	+	4.44	6.37	6.07	4.3	4.73	4.84	7.65	7.57	8.16	-0.415532	0.208487	ENSG00000236390		1	201673105	201674144	-	0	0	0	0	0	0	0	0	0			EB
ENSG00000134371	CDC73	1	193121983	193254815	+	20.25	32.78	27.28	18.67	21.66	36.05	35.7	30.51	25.59	-0.364134	0.250595	ENSG00000162630	B3GALT2	1	193178730	193186613	-	0.02	0	0	0	0.03	0	0.02	0	0	-0.647779		EB
ENSG00000134371	CDC73	1	193121983	193254815	+	20.25	32.78	27.28	18.67	21.66	36.05	35.7	30.51	25.59	-0.364134	0.250595	ENSG00000276735	Metazoa_SRP	1	193236794	193237107	-	0	0	0	0	0	0	0	0	0			EB
ENSG00000134376	CRB1	1	197268204	197478455	+	0.08	0.01	0	0	0.01	0	0	0	0	1.36938		ENSG00000230260		1	197437976	197447469	-	0	0	0	0	0	0	0	0	0			EB
ENSG00000134444	RELCH	18	62187255	62310249	+	11.29	16.41	14.63	12.26	9.95	19.76	18.96	10.55	12.53	-0.159522	0.694048	ENSG00000267560		18	62300036	62300998	-	0.78	0.11	0.13	0.54	0.18	0	0.1	0	0	2.75861	0.211571	EB
ENSG00000134508	CABLES1	18	23134564	23260470	+	9.57	10.38	10.75	9.33	11.28	22.24	27.84	12.5	12.96	-0.879846	0.0112691	ENSG00000266495		18	23257164	23260354	-	0	0	0	0.49	0.9	0	0	0	0.51	-1.42813		EB
ENSG00000134516	DOCK2	5	169637268	170083382	+	2.1	1.76	3.43	3.44	2.78	2.97	1.69	1.84	1.91	0.139499	0.796145	ENSG00000204767	INSYN2B	5	169861303	169980495	-	0	0.04	0.55	0.15	0	0.09	0.11	0.01	0.04	1.50275	0.418903	EB
ENSG00000134516	DOCK2	5	169637268	170083382	+	2.1	1.76	3.43	3.44	2.78	2.97	1.69	1.84	1.91	0.139499	0.796145	ENSG00000253269		5	169772966	169779365	-	0	0	0	0	0	0	0	0	0			EB
ENSG00000134574	DDB2	11	47214465	47239217	+	101.77	60.8	78.82	108.73	52.51	54.4	19.47	68.27	56.41	0.691172	0.142012	ENSG00000256897		11	47220218	47221751	-	0	0.83	0.53	0.56	0.38	0.37	0.53	0.31	0.53	0.076037	0.966158	EB
ENSG00000134758	RNF138	18	32091874	32131561	+	44.97	60.99	67.42	39.95	44.43	74.05	73.46	65.32	71.68	-0.39469	0.15808	ENSG00000263393		18	32122400	32124478	-	0	0.27	0	0	0	0	0	0	0	1.22417		EB
ENSG00000134760	DSG1	18	31318160	31359246	+	0.04	0	0	0.03	0.01	0.07	0	0	0.04	-0.646311		ENSG00000207019	RNU6-167P	18	31345362	31345467	-	0	0	0	0	0	0	0	0	0			EB
ENSG00000134769	DTNA	18	34493291	34891844	+	17.72	25.29	30.05	14.42	24.66	50.66	62.08	34.06	19.44	-0.892839	0.0491475	ENSG00000267585		18	34573987	34574523	-	0.32	0	0	0	0	0	0	0	0	1.34371		EB
ENSG00000134769	DTNA	18	34493291	34891844	+	17.72	25.29	30.05	14.42	24.66	50.66	62.08	34.06	19.44	-0.892839	0.0491475	ENSG00000268873		18	34737795	34767663	-	0	0	0	0.15	0	0	0	0	0	0.549586		EB
ENSG00000134775	FHOD3	18	36297714	36780055	+	5.7	2.76	2.91	1.81	3.35	1.3	1.52	3.09	3.9	0.209747	0.787363	ENSG00000286890		18	36417055	36424185	-	0	0	0	0	0	0	0	0	0			EB
ENSG00000134824	FADS2	11	61792980	61867354	+	80.87	139.2	97.75	76.81	138.2	146.07	112.6	144.46	141	-0.574374	0.0519516	ENSG00000149485	FADS1	11	61799627	61829318	-	61.08	60.44	51.42	57.16	38.54	51.15	53.36	59.08	64.71	0.0171657	0.958092	EB
ENSG00000134824	FADS2	11	61792980	61867354	+	80.87	139.2	97.75	76.81	138.2	146.07	112.6	144.46	141	-0.574374	0.0519516	ENSG00000284416	MIR1908	11	61815161	61815240	-	0	0	0	0	0	0	0	0	0	2.85257		EB
ENSG00000134871	COL4A2	13	110305812	110513209	+	87.1	95.26	121.19	208.74	104.9	146.44	117.39	185.58	153.85	-0.248353	0.574316	ENSG00000224821	COL4A2-AS2	13	110456396	110463287	-	0	0	0	0.05	0	0	0.04	0	0	-0.0737261		EB
ENSG00000134871	COL4A2	13	110305812	110513209	+	87.1	95.26	121.19	208.74	104.9	146.44	117.39	185.58	153.85	-0.248353	0.574316	ENSG00000232814	COL4A2-AS1	13	110502575	110508179	-	0.32	0.55	0.15	0.33	0.22	0.57	0.38	0	0	0.445556	0.851088	EB
ENSG00000134873	CLDN10	13	95433604	95579759	+	14.72	13.95	11.46	10.6	9.72	12.82	10.74	15.42	12.82	-0.0487739	0.898089	ENSG00000223392	CLDN10-AS1	13	95479444	95533910	-	0	0.08	0	0	0	0	0	0	0	0.52196		EB
ENSG00000134882	UBAC2	13	99200774	99386504	+	36.12	40.47	47.2	45.48	34.68	33.08	30.75	39.9	42.29	0.117372	0.681841	ENSG00000125245	GPR18	13	99254732	99261744	-	0.11	0	0	0	0	0	0.13	0	0.05	-0.595853		EB
ENSG00000134882	UBAC2	13	99200774	99386504	+	36.12	40.47	47.2	45.48	34.68	33.08	30.75	39.9	42.29	0.117372	0.681841	ENSG00000169508	GPR183	13	99294539	99307399	-	0.18	0.11	0.09	0	0.7	0.73	2.7	0.05	0.13	-3.27939	0.0165786	EB
ENSG00000134882	UBAC2	13	99200774	99386504	+	36.12	40.47	47.2	45.48	34.68	33.08	30.75	39.9	42.29	0.117372	0.681841	ENSG00000218502	H2AZP3	13	99215372	99215758	-	0.74	0.42	0	0	0.66	1.82	1.68	3.19	4.32	-3.07705	0.0161024	EB
ENSG00000134982	APC	5	112707498	112846239	+	4.61	5.7	7.2	5.07	5.75	7.72	7.77	6.7	6.93	-0.408108	0.0577486	ENSG00000250045	CBX3P3	5	112777630	112778161	-	0	0	0	0	0	0	0	0	0			EB
ENSG00000135093	USP30	12	109023089	109088023	+	4.7	3.58	3.89	6.13	4.33	3.46	3.02	4.14	5.49	0.0567154	0.912611	ENSG00000256262	USP30-AS1	12	109052350	109053952	-	0	0	0	0	0	0	0	0	0			EB
ENSG00000135119	RNFT2	12	116738178	116853631	+	10.93	5.42	4.39	7.14	5.12	2.85	2.83	5.41	6.15	0.530678	0.32498	ENSG00000239374		12	116755395	116755874	-	0.37	0.16	0	0	0.33	0	0	0	0.23	0.713594		EB
ENSG00000135205	CCDC146	7	77122434	77329533	+	1.59	0.26	0.22	1.05	0.29	0.1	0.69	0.04	0.11	1.84874	0.158151	ENSG00000127951	FGL2	7	77193369	77199848	-	0.1	0	0	0	0	0.02	0	0.05	0.06	-0.0518976		EB
ENSG00000135205	CCDC146	7	77122434	77329533	+	1.59	0.26	0.22	1.05	0.29	0.1	0.69	0.04	0.11	1.84874	0.158151	ENSG00000250990		7	77246340	77258123	-	0	0	0	0	0	0	0	0	0			EB
ENSG00000135218	CD36	7	80369575	80679277	+	1.13	4.29	3.54	1.2	0.1	3.12	3.6	15.43	3.56	-1.09616	0.482638	ENSG00000214415	GNAT3	7	80458635	80512064	-	0.06	0.05	0	0	0.18	0.06	0	0	0	-0.697251		EB
ENSG00000135218	CD36	7	80369575	80679277	+	1.13	4.29	3.54	1.2	0.1	3.12	3.6	15.43	3.56	-1.09616	0.482638	ENSG00000223550	SNRPBP1	7	80377554	80377835	-	0	0	0	0	0	0	0	0	0			EB
ENSG00000135218	CD36	7	80369575	80679277	+	1.13	4.29	3.54	1.2	0.1	3.12	3.6	15.43	3.56	-1.09616	0.482638	ENSG00000229436		7	80662331	80662585	-	0	0	0	1.84	0	0	0	0	0	2.47346		EB
ENSG00000135297	MTO1	6	73461578	73509236	+	14.54	18.17	18.5	22.5	12.7	15.09	18.2	17.62	18.64	0.0622395	0.848116	ENSG00000271986	RN7SL827P	6	73487590	73487877	-	0	0	0	0	0	0	0	0	0			EB
ENSG00000135299	ANKRD6	6	89433152	89633834	+	6.92	5.97	5.84	8.26	4.94	10.31	7.92	5.66	5.92	-0.127166	0.758903	ENSG00000237027		6	89560875	89567044	-	0	0	0	0	0	0	0	0	0			EB
ENSG00000135355	GJA10	6	89894469	89921760	+	0	0	0	0.05	0.15	0.1	0	0	0.05	-1.93819		ENSG00000252891	Y_RNA	6	89898283	89898392	-	0	0	0	0	0	0	0	0	0			EB
ENSG00000135362	PRR5L	11	36296288	36465204	+	5.42	6.95	4.85	7.72	3.75	22.13	21.94	13.82	8.69	-1.23512	0.0209671	ENSG00000254566		11	36321158	36323440	-	0	0	0	0	0	0	0	0	0			EB
ENSG00000135362	PRR5L	11	36296288	36465204	+	5.42	6.95	4.85	7.72	3.75	22.13	21.94	13.82	8.69	-1.23512	0.0209671	ENSG00000255060		11	36425447	36426122	-	0	0	0	0	0	0	0	0	0			EB
ENSG00000135452	TSPAN31	12	57738013	57750219	+	28.31	26.33	29.69	29.6	15	14.88	16.26	22.19	25.08	0.510257	0.0703797	ENSG00000283621	MIR6759	12	57748618	57748682	-	0	0	0	0	0	0	0	0	0			EB
ENSG00000135469	COQ10A	12	56266890	56270966	+	14.77	13.66	17.46	17.44	8.93	12.03	13.13	11.84	17.02	0.230639	0.442019	ENSG00000258260		12	56267793	56270104	-	0	0.27	0.38	0	0	0	0.29	0.26	0	0.577966		EB
ENSG00000135480	KRT7	12	52232520	52252186	+	10.49	4.29	4.67	1.21	7.11	9.49	5.52	7.46	5.44	-0.535294	0.479201	ENSG00000257671	KRT7-AS	12	52245048	52247448	-	0.11	0	0.18	0	0	0	0.09	0	0	1.31357		EB
ENSG00000135482	ZC3H10	12	56118260	56127514	+	4.14	2.86	6.68	3.93	1.51	2.64	4.48	2.11	3.3	0.554826	0.232021	ENSG00000258345		12	56118968	56119939	-	0	0	0	0	0	0	0	0	0			EB
ENSG00000135506	OS9	12	57693955	57721557	+	82.68	85.3	87.63	102.58	65.3	83.19	92.36	83.46	89.84	0.0140402	0.956251	ENSG00000257342		12	57694132	57721510	-	0	0	0	0	0	0	0	0	0			EB
ENSG00000135521	LTV1	6	143843338	143863812	+	46.98	42.66	43.64	35.99	43.19	48.85	47.29	43.45	51.29	-0.246224	0.236426	ENSG00000270890		6	143858062	143858689	-	0.93	1.14	0.9	0.95	0.37	0.83	1.96	0	0.13	0.456786	0.778767	EB
ENSG00000135537	AFG1L	6	108294991	108526796	+	5.49	8.48	6.08	7.4	6.09	5.14	4.65	6.43	4.93	0.22825	0.553513	ENSG00000238079		6	108372772	108372927	-	0	0	0	0	0	0	0	0	0			EB
ENSG00000135537	AFG1L	6	108294991	108526796	+	5.49	8.48	6.08	7.4	6.09	5.14	4.65	6.43	4.93	0.22825	0.553513	ENSG00000279498		6	108359084	108359863	-	0	0	0	0	0.15	0	0	0	0	-0.769381		EB
ENSG00000135549	PKIB	6	122471917	122726373	+	53.2	28.97	11.79	10.22	60.89	49.47	52.4	88.82	81.97	-1.43996	0.0127363	ENSG00000277408		6	122531123	122531436	-	0	0	0	0	0	0	0	0	0			EB
ENSG00000135549	PKIB	6	122471917	122726373	+	53.2	28.97	11.79	10.22	60.89	49.47	52.4	88.82	81.97	-1.43996	0.0127363	ENSG00000287258		6	122562172	122621014	-	0	0	0.03	0	0	0	0	0	0	0.493305		EB
ENSG00000135549	PKIB	6	122471917	122726373	+	53.2	28.97	11.79	10.22	60.89	49.47	52.4	88.82	81.97	-1.43996	0.0127363	ENSG00000287818		6	122711887	122718814	-	0.24	0.17	0.14	0	0.21	0.09	0	0.06	0.14	0.397807	0.860688	EB
ENSG00000135638	EMX1	2	72916260	72936071	+	2.27	0.61	0.3	0.94	0.6	0.98	0.31	1.2	0.5	0.447011	0.682484	ENSG00000278060		2	72932974	72934355	-	0	0	0	0	0.04	0	0	0	0.01			EB
ENSG00000135655	USP15	12	62260338	62417431	+	33.74	41.06	37.18	39.74	39.48	54.87	49.24	55.71	56.02	-0.524841	0.00161261	ENSG00000200814	RNU6-595P	12	62334091	62334197	-	0	0	0	0	0	0	0	0	0			EB
ENSG00000135655	USP15	12	62260338	62417431	+	33.74	41.06	37.18	39.74	39.48	54.87	49.24	55.71	56.02	-0.524841	0.00161261	ENSG00000275881	Metazoa_SRP	12	62393607	62393880	-	0	0	0	0	0	0	0	0	0			EB
ENSG00000135679	MDM2	12	68808177	68845544	+	118.38	69.24	76.93	98.4	104.37	67.39	29.18	180.95	135.43	-0.302488	0.676715	ENSG00000257181		12	68841288	68843237	-	45.48	28.04	30.31	45.1	23.93	20.46	9.5	49.56	39.23	0.281351	0.68734	EB
ENSG00000135697	BCO1	16	81238689	81291142	+	0.45	0.13	0.19	0.04	0.09	0.07	0	0	0	2.67653	0.166368	ENSG00000280182		16	81261924	81264091	-	0.03	0	0	0.03	0	0	0	0.04	0	0.705098		EB
ENSG00000135837	CEP350	1	179954773	180114875	+	6.02	10.03	8.68	9.42	3.62	7.85	8.19	6.98	9.71	0.150081	0.733196	ENSG00000223450		1	180000438	180000808	-	0.26	0	0	0	0	0	0	0	0	0.600437		EB
ENSG00000135862	LAMC1	1	183023420	183145592	+	149.84	119	114.69	132.79	69.75	93.9	123.58	126.51	121.42	0.181797	0.567898	ENSG00000224468	LAMC1-AS1	1	183138402	183141282	-	0	0.16	0.36	0	0	0.16	0.28	0	0.35	-0.425082		EB
ENSG00000135900	MRPL44	2	223957463	223967714	+	42.63	48.21	48.1	44.4	47.45	48.7	42.79	50	45.77	-0.142646	0.522842	ENSG00000228802		2	223965701	223967706	-	0.23	0.2	0	0	0.35	0	0.17	0	0	0.148621		EB
ENSG00000135929	CYP27A1	2	218781749	218815293	+	13.37	10.75	12.93	21.78	11.05	8.87	6.23	12.88	15.4	0.3196	0.517666	ENSG00000286154		2	218799729	218802554	-	0	0	0	0	0	0	0	0	0			EB
ENSG00000135932	CAB39	2	230712842	230821075	+	22.8	33.07	32.62	30.03	29.56	51.38	54.8	32.51	32.42	-0.530479	0.0749578	ENSG00000237758	BANF1P3	2	230725143	230725403	-	6.84	6.64	7.98	4.87	2.44	3.45	2.08	0.75	5.93	1.0576	0.187151	EB
ENSG00000136002	ARHGEF4	2	130836914	131047263	+	10.6	5.99	6.25	10.19	4.73	7.06	5.82	5.08	5.55	0.45465	0.17513	ENSG00000281159		2	130929762	130929883	-	0	0	0	0	0	0	0	0	0			EB
ENSG00000136002	ARHGEF4	2	130836914	131047263	+	10.6	5.99	6.25	10.19	4.73	7.06	5.82	5.08	5.55	0.45465	0.17513	ENSG00000281516		2	130929762	130929884	-	0	0	0	0	0	0	0	0	0			EB
ENSG00000136011	STAB2	12	103587273	103766719	+	0.01	0	0.17	0.54	0	0.13	0.01	0	0	2.08034	0.452038	ENSG00000257737		12	103654780	103657995	-	0	0	0	0	0	0	0	0	0			EB
ENSG00000136011	STAB2	12	103587273	103766719	+	0.01	0	0.17	0.54	0	0.13	0.01	0	0	2.08034	0.452038	ENSG00000257766		12	103668575	103669406	-	0	0	0	0	0	0	0	0	0			EB
ENSG00000136040	PLXNC1	12	94148577	94307675	+	0.65	0.97	1.22	1.54	0.72	0.56	0.64	2.86	1.59	-0.331097	0.694453	ENSG00000258035		12	94167528	94187724	-	0	0	0	0	0	0.03	0	0	0.04	-0.976388		EB
ENSG00000136040	PLXNC1	12	94148577	94307675	+	0.65	0.97	1.22	1.54	0.72	0.56	0.64	2.86	1.59	-0.331097	0.694453	ENSG00000258172		12	94272150	94277195	-	0	0	0	0	0	0	0	0	0			EB
ENSG00000136040	PLXNC1	12	94148577	94307675	+	0.65	0.97	1.22	1.54	0.72	0.56	0.64	2.86	1.59	-0.331097	0.694453	ENSG00000258365		12	94277758	94282844	-	0.1	0.33	0.1	0	0	0.36	0.33	0	0	-0.116504		EB
ENSG00000136040	PLXNC1	12	94148577	94307675	+	0.65	0.97	1.22	1.54	0.72	0.56	0.64	2.86	1.59	-0.331097	0.694453	ENSG00000287237		12	94260548	94262299	-	0	0.41	0	0	0	0	0	0	0.15	1.56585		EB
ENSG00000136048	DRAM1	12	101877580	102012130	+	8.28	8.95	12.55	11.1	8.66	12.96	5.97	18.84	16.22	-0.391263	0.414622	ENSG00000257202		12	101923410	101924719	-	0.76	0	0	0	0.21	0	0	0	0	2.11848		EB
ENSG00000136048	DRAM1	12	101877580	102012130	+	8.28	8.95	12.55	11.1	8.66	12.96	5.97	18.84	16.22	-0.391263	0.414622	ENSG00000258308		12	101954992	101962414	-	0	0	0	0	0	0	0	0	0			EB
ENSG00000136068	FLNB	3	58008398	58172251	+	93.95	113.53	139.42	122.16	138.17	97.27	125.6	129.98	97.21	-0.132007	0.722257	ENSG00000244161	FLNB-AS1	3	58162547	58170636	-	0.63	0.84	2.31	0.92	0.46	0.36	0.49	0.1	0.14	1.78859	0.0146556	EB
ENSG00000136153	LMO7	13	75620434	75859870	+	21.87	21.9	21.24	19.01	14.58	16.35	8.31	14.71	10.51	0.595006	0.0646572	ENSG00000230902	FAM204CP	13	75688556	75689197	-	0	0	0	0	0	0	0	0	0			EB
ENSG00000136155	SCEL	13	77535674	77645263	+	0.29	0.43	0.59	0.05	0.95	2.24	2.34	0.15	0	-1.84417	0.178473	ENSG00000224347	SCEL-AS1	13	77599755	77606551	-	0	0	0	0	0	0	0	0	0			EB
ENSG00000136155	SCEL	13	77535674	77645263	+	0.29	0.43	0.59	0.05	0.95	2.24	2.34	0.15	0	-1.84417	0.178473	ENSG00000287270		13	77569175	77586812	-	0	0	0	0	0	0	0	0	0			EB
ENSG00000136159	NUDT15	13	48037726	48047221	+	92.07	86.69	93.76	98.7	100.66	171.79	127.83	106.43	83.53	-0.441556	0.114914	ENSG00000276968		13	48041751	48042184	-	0.63	0.18	0.2	1.29	0	0.73	0.48	0.47	0	0.667213	0.764348	EB
ENSG00000136206	SPDYE1	7	43997897	44010122	+	0.39	0.16	0.25	0.3	0	0.3	0.28	0.18	0.11	0.55688	0.652518	ENSG00000228434		7	44004046	44007866	-	0.49	0.35	0.39	0.7	0.52	0.85	0.83	0.32	0.51	-0.465383	0.546234	EB
ENSG00000136247	ZDHHC4	7	6577434	6589374	+	41.6	50.75	39.88	57.7	57.84	50.21	44.22	55.4	58.14	-0.275254	0.361183	ENSG00000232581		7	6578565	6588974	-	0	0	0	0	0	0	0	0	0			EB
ENSG00000136279	DBNL	7	44044640	44069456	+	20.19	32.48	37.5	20.52	49.13	53.7	58.5	40.81	45.32	-0.951317	0.000984829	ENSG00000164708	PGAM2	7	44062727	44065567	-	2.94	1.6	2.3	3.42	3.48	1.29	2.74	2.08	1.58	0.0868018	0.919282	EB
ENSG00000136379	ABHD17C	15	80679684	80755621	+	20.02	17.98	23.84	16.47	20	19.53	20.5	15.25	22.72	-0.110863	0.740579	ENSG00000271983		15	80693216	80693707	-	0.54	0.29	0	0.18	0.25	0.16	0	0	0.51	0.432308		EB
ENSG00000136381	IREB2	15	78437431	78501453	+	32.1	36.52	43.88	38.46	27.87	42.15	46.93	45.31	45.1	-0.23105	0.321469	ENSG00000259474		15	78480057	78481820	-	0	0	0	0	0	0	0	0	0			EB
ENSG00000136383	ALPK3	15	84817356	84873479	+	7.42	5.48	5.65	9.46	16.44	23.03	7.97	8.16	11.46	-1.04541	0.0188819	ENSG00000200991		15	84852498	84852615	-	0	0	0	0	0	0	0	0	0			EB
ENSG00000136404	TM6SF1	15	83107572	83144854	+	1.39	2.24	1.4	0.99	0.91	0.67	0.24	1.31	2.1	0.420252	0.656815	ENSG00000260579		15	83113617	83114566	-	0.14	0	0	0	0	0	1.36	0	0.49	-2.53174		EB
ENSG00000136448	NMT1	17	44957992	45109016	+	60.2	71.74	69.94	71.39	65.67	87.29	84.63	83.26	81.88	-0.336178	0.0153292	ENSG00000131094	C1QL1	17	44959693	44968303	-	7.24	6.1	5.24	4.65	2.25	1.35	3.43	4.3	4.04	0.821721	0.0862641	EB
ENSG00000136448	NMT1	17	44957992	45109016	+	60.2	71.74	69.94	71.39	65.67	87.29	84.63	83.26	81.88	-0.336178	0.0153292	ENSG00000172992	DCAKD	17	45023340	45061109	-	35.39	33.34	32.21	39.2	18.08	24.41	18.63	25.25	29.88	0.496442	0.0371293	EB
ENSG00000136485	DCAF7	17	63550477	63594279	+	32.87	37.66	46.09	48.36	28.8	39.88	43.85	38.98	36.93	0.0295311	0.921543	ENSG00000200560	RNU6-288P	17	63573242	63573345	-	0	0	0	0	0	0	0	0	0			EB
ENSG00000136518	ACTL6A	3	179562886	179588407	+	62.95	65.5	61.42	71.83	75.82	88.51	89.75	72.57	97.01	-0.474101	0.00708843	ENSG00000272660		3	179584271	179584410	-	0	0	0	0	0	0	0.86	0	0	-0.168175		EB
ENSG00000136518	ACTL6A	3	179562886	179588407	+	62.95	65.5	61.42	71.83	75.82	88.51	89.75	72.57	97.01	-0.474101	0.00708843	ENSG00000272910		3	179583262	179583762	-	0	0	0.34	0.37	0.98	1.58	2.5	1.24	1.55	-3.30261	0.00772147	EB
ENSG00000136521	NDUFB5	3	179604690	179627647	+	155.84	155.94	146.07	157.01	125.11	94.81	94.7	176.65	159.53	0.129792	0.75953	ENSG00000239096		3	179614775	179614878	-	0	0	0	0	0	0	0	0	0			EB
ENSG00000136535	TBR1	2	161416297	161425870	+	0	0.02	0	0	0	0.05	0	0	0	-0.406397		ENSG00000224076		2	161422659	161423577	-	0	0	0	0	0	0	0	0	0			EB
ENSG00000136542	GALNT5	2	157257705	157318491	+	0.12	0.23	0.25	0.14	0.17	0.04	0.12	0.25	0.14	0.289478	0.754886	ENSG00000222404	RN7SKP281	2	157298807	157299158	-	0	0	0	0	0	0	0	0	0			EB
ENSG00000136688	IL36G	2	112973203	112985658	+	0	0.07	0	0.8	0	0	0	0	0	3.4536		ENSG00000236124	HMGN2P23	2	112981166	112981434	-	0	0	0	0	0	0	0	0	0			EB
ENSG00000136731	UGGT1	2	128091200	128195677	+	21.8	23.57	17.58	27.75	27.85	29.12	20.12	36.93	36.47	-0.51206	0.109252	ENSG00000229173	SRMP3	2	128139792	128140516	-	0	0	0	0	0	0	0	0	0			EB
ENSG00000136731	UGGT1	2	128091200	128195677	+	21.8	23.57	17.58	27.75	27.85	29.12	20.12	36.93	36.47	-0.51206	0.109252	ENSG00000232101		2	128151154	128151304	-	0	0	0	0	0	0	0	0	0			EB
ENSG00000136738	STAM	10	17644151	17716824	+	19.02	23.04	19.05	18.93	15.28	35.38	36.42	25.81	22.67	-0.517219	0.102655	ENSG00000229190		10	17695709	17700232	-	0	0	0	0	0	0	0.12	0	0	-0.745836		EB
ENSG00000136811	ODF2	9	128455186	128501292	+	13.74	16.76	21.63	21.38	8.07	10.47	12.98	10.87	11.11	0.676746	0.00358625	ENSG00000225951	ODF2-AS1	9	128468957	128473012	-	0.68	0	0	0.23	0.33	0	0	0	0	1.81885		EB
ENSG00000136828	RALGPS1	9	126914774	127223166	+	10.5	7.94	10.21	12.54	5.66	4.68	2.81	5.7	6.19	0.934949	0.00789463	ENSG00000136859	ANGPTL2	9	127087348	127122635	-	4.78	5.03	4.32	5.28	7.84	7.18	5.61	6.52	7.03	-0.602845	0.0215324	EB
ENSG00000136828	RALGPS1	9	126914774	127223166	+	10.5	7.94	10.21	12.54	5.66	4.68	2.81	5.7	6.19	0.934949	0.00789463	ENSG00000228487		9	127213783	127221907	-	0.64	0.55	0.62	0.66	0	0	0.47	0	0.58	1.58328	0.464504	EB
ENSG00000136842	TMOD1	9	97501180	97601743	+	2.75	1.65	1.02	1.65	1.76	1.77	0.7	1.36	1.42	0.240006	0.722695	ENSG00000228174		9	97512706	97517836	-	0	0	0	0	0	0	0	0	0			EB
ENSG00000136848	DAB2IP	9	121567057	121785530	+	8.06	9.98	10.77	9.87	8.23	17.49	15.69	8.29	10.64	-0.40695	0.233018	ENSG00000229854		9	121574891	121576214	-	0	0	0	0	0	0	0	0	0			EB
ENSG00000136854	STXBP1	9	127579370	127696027	+	12.84	15.52	17.91	17.52	7.62	9.55	8.57	15.55	15.84	0.382343	0.302709	ENSG00000279571		9	127690098	127690840	-	1.01	0.04	0.88	0.66	0	0	0.25	0	0	3.28367	0.158916	EB
ENSG00000136854	STXBP1	9	127579370	127696027	+	12.84	15.52	17.91	17.52	7.62	9.55	8.57	15.55	15.84	0.382343	0.302709	ENSG00000283874	MIR3911	9	127690687	127690795	-	0	0	0	0	3.31	0	1.15	0	0	0.295729		EB
ENSG00000136869	TLR4	9	117704175	117724735	+	0.07	0.11	0.05	0.05	0.05	0.08	0.57	0.38	0.15	-1.84865	0.0758503	ENSG00000201444	RNU6-1082P	9	117707996	117708102	-	0	0	0	0	0	0	0	0	0			EB
ENSG00000136874	STX17	9	99906654	99974534	+	10.65	11.31	11.07	10.42	6.43	7.08	7.25	9.59	10.5	0.310523	0.234688	ENSG00000254571		9	99915077	99929896	-	0.36	0.29	1.47	0	0	0	0	0	0	3.11148		EB
ENSG00000136895	GARNL3	9	127224265	127393660	+	8.94	4.92	6.77	5.35	0.92	2.62	1.53	1.51	1.95	1.82999	1.33e-06	ENSG00000229369		9	127300093	127300982	-	0	0	0	0	0	0	0	0	0			EB
ENSG00000136937	NCBP1	9	97633668	97673748	+	31.51	34.42	33.34	30.32	32.5	42.12	40.01	32.33	33.43	-0.254989	0.178211	ENSG00000231521		9	97634515	97636051	-	0	0	0	0	0	0	0	0	0			EB
ENSG00000136938	ANP32B	9	97983341	98015943	+	115.07	135.78	126.38	118.6	136.91	172.49	140.35	185.22	145.4	-0.433338	0.0215638	ENSG00000236896		9	97986551	97987656	-	0	0	0	0	0.31	0.2	0.17	0	0	-1.79277		EB
ENSG00000137054	POLR1E	9	37485948	37503697	+	22.3	11.46	27.1	18.27	29.64	31.23	32.75	21.14	22.21	-0.585751	0.117839	ENSG00000230188		9	37490421	37490893	-	0	0	0.18	0	0	0	0.14	0	0	-0.00858519		EB
ENSG00000137103	TMEM8B	9	35814451	35865518	+	5.27	5.86	6.47	5.94	3.53	3.49	3.39	6.34	6.79	0.22129	0.60833	ENSG00000204930	FAM221B	9	35816391	35828747	-	0	0	0	0.02	0	0	0	0	0	0.332251		EB
ENSG00000137103	TMEM8B	9	35814451	35865518	+	5.27	5.86	6.47	5.94	3.53	3.49	3.39	6.34	6.79	0.22129	0.60833	ENSG00000236083	OR13E1P	9	35859055	35859980	-	0	0	0	0	0	0	0	0	0			EB
ENSG00000137145	DENND4C	9	19230435	19374281	+	8.34	9.06	10.2	10.24	3.01	6.2	5.45	6.12	7.25	0.668716	0.0129888	ENSG00000232978		9	19291337	19292576	-	0	0	0	0	0	0	0	0	0			EB
ENSG00000137145	DENND4C	9	19230435	19374281	+	8.34	9.06	10.2	10.24	3.01	6.2	5.45	6.12	7.25	0.668716	0.0129888	ENSG00000272842		9	19371386	19371945	-	0.46	0.65	0.59	1.1	0.63	0.13	0.24	0.52	0.15	1.00819	0.47387	EB
ENSG00000137171	KLC4	6	43040777	43075095	+	27.21	19.06	20.65	28	10.33	15.91	16.64	14.79	13.65	0.641892	0.0081949	ENSG00000112651	MRPL2	6	43054029	43059438	-	100.84	94.11	98.44	94.27	101.98	72.84	73.28	86.25	85.03	0.0887201	0.805082	EB
ENSG00000137171	KLC4	6	43040777	43075095	+	27.21	19.06	20.65	28	10.33	15.91	16.64	14.79	13.65	0.641892	0.0081949	ENSG00000272170	KLC4-AS1	6	43074331	43074739	-	2.45	1.08	1.36	1.61	0.33	0.66	0.76	0	0.24	2.05588	0.0857343	EB
ENSG00000137171	KLC4	6	43040777	43075095	+	27.21	19.06	20.65	28	10.33	15.91	16.64	14.79	13.65	0.641892	0.0081949	ENSG00000288564		6	43051066	43058185	-	1.03	0	0	1.18	0	0	0	0	0	6.09165	0.169974	EB
ENSG00000137198	GMPR	6	16238587	16295549	+	7.98	1.76	3.9	17.73	16.8	10.1	4.91	5.11	4.46	-0.237229	0.830339	ENSG00000282024		6	16259101	16264553	-	71.89	67.98	83.84	271.61	101.14	147.43	87.4	41.25	37.67	0.460204	0.556062	EB
ENSG00000137210	TMEM14B	6	10747759	10852753	+	118.7	119.35	120.63	124.33	134.57	94.37	81.22	112.94	123.04	0.0228259	0.95857	ENSG00000111837	MAK	6	10762723	10838553	-	0.22	0.28	0.22	0.15	0.04	0.19	0.11	0.16	0.06	0.839512	0.382476	EB
ENSG00000137210	TMEM14B	6	10747759	10852753	+	118.7	119.35	120.63	124.33	134.57	94.37	81.22	112.94	123.04	0.0228259	0.95857	ENSG00000222383	RNA5SP203	6	10752791	10752926	-	0	1.6	0	0	0	0	0	0	2.25	-0.0183018		EB
ENSG00000137251	TINAG	6	54307859	54390142	+	0	0	0	0	0	0.12	0	0	0	-0.924652		ENSG00000228231	TINAG-AS1	6	54365335	54369971	-	0	0	0	0	0	0	0	0	0			EB
ENSG00000137269	LRRC1	6	53794497	53924125	+	12.44	8.59	11.3	12.02	5.14	8.87	9.46	6.68	8.24	0.437766	0.109131	ENSG00000271218		6	53918974	53920788	-	2.02	0.23	0.87	1.91	0.34	1.2	1.73	0.98	0.23	0.385024	0.812343	EB
ENSG00000137273	FOXF2	6	1389576	1395603	+	0.06	0.15	0.17	0.18	0.48	0.83	0.58	0.29	0.12	-1.7798	0.0462642	ENSG00000275859	MIR6720	6	1390314	1390411	-	0	0	0	0	4.66	0	1.72	0	0	2.59356		EB
ENSG00000137274	BPHL	6	3118374	3153578	+	26.27	42.76	39.07	36.88	34.64	29.15	47.67	36.27	31.56	-0.0973758	0.81056	ENSG00000228170		6	3138394	3153062	-	0	0	0	0	0.55	0	0	0	0	-2.49773		EB
ENSG00000137275	RIPK1	6	3063824	3115187	+	12.4	13.82	9.75	15.74	18.71	22.32	26.38	31.11	14.28	-0.902692	0.00537847	ENSG00000222248	RNA5SP201	6	3088686	3088809	-	0	0	2.53	0	0	0	0	0	0	1.42224		EB
ENSG00000137275	RIPK1	6	3063824	3115187	+	12.4	13.82	9.75	15.74	18.71	22.32	26.38	31.11	14.28	-0.902692	0.00537847	ENSG00000272277		6	3068045	3068894	-	0.56	0.65	0.56	0.87	0.8	0.97	0.68	0.44	0.86	-0.257219	0.801757	EB
ENSG00000137491	SLCO2B1	11	75100563	75206549	+	0	0.04	0.05	0.32	0.06	0.7	0.62	0.54	0.18	-2.03383	0.11814	ENSG00000254475	OR2AT1P	11	75131138	75131880	-	0	0	0	0	0	0	0	0	0			EB
ENSG00000137494	ANKRD42	11	83193712	83260694	+	2.82	3.43	3.58	4.29	1.7	3.44	4.74	2.76	2.99	0.080839	0.871641	ENSG00000254551		11	83209431	83213379	-	0	0	0	0.11	0.15	0	0	0	0	-0.0470181		EB
ENSG00000137522	RNF121	11	71929018	71997597	+	19.98	19.67	22.61	19.44	22.14	30.12	34.56	23.79	30.39	-0.563502	0.00460157	ENSG00000255296		11	71938671	71939544	-	0	0	0	0	0	0	0	0	0			EB
ENSG00000137693	YAP1	11	102110447	102233424	+	48.41	66.57	65.34	44.24	38.27	133.75	131.75	71.01	75.19	-0.750062	0.0749897	ENSG00000254422		11	102229851	102230922	-	0	0	0	0.64	0	7.07	0	3.82	5.81	-4.35889	0.232815	EB
ENSG00000137709	POU2F3	11	120236640	120319945	+	1.86	7.53	11.42	1.79	3.03	9.49	5.5	3.83	1.91	0.15658	0.882794	ENSG00000259541		11	120249759	120265932	-	0	0	0	0	0	0.13	0	0	0	-1.06391		EB
ENSG00000137766	UNC13C	15	53978201	54628707	+	0.32	0.19	0.1	0.37	0.45	0.36	0.07	0.03	0.15	0.39086	0.786125	ENSG00000259550	HNRNPA1P74	15	54320731	54321565	-	0	0	0	0	0	0	0	0	0			EB
ENSG00000137766	UNC13C	15	53978201	54628707	+	0.32	0.19	0.1	0.37	0.45	0.36	0.07	0.03	0.15	0.39086	0.786125	ENSG00000259619		15	54048588	54050876	-	0	0	0	0	0	0	0	0	0			EB
ENSG00000137770	CTDSPL2	15	44427622	44529038	+	21.86	28.69	38.69	22.62	16.41	34.4	31.37	25.56	26.31	-0.0289161	0.947935	ENSG00000259335	HNRNPMP1	15	44447577	44449344	-	0	0	0	0	0	0	0	0	0			EB
ENSG00000137770	CTDSPL2	15	44427622	44529038	+	21.86	28.69	38.69	22.62	16.41	34.4	31.37	25.56	26.31	-0.0289161	0.947935	ENSG00000259563		15	44516650	44517483	-	0.18	0.15	0	0	0	0	0	0	0.33	0.0786827		EB
ENSG00000137801	THBS1	15	39581079	39599466	+	14.61	8.85	9.23	20.08	64.68	174.17	161.93	47.14	48.36	-2.98661	5.3e-10	ENSG00000278621	THBS1-AS1	15	39588357	39588882	-	0.72	0.57	0	0.23	0	3.05	2.1	0	0.34	-1.67721	0.427582	EB
ENSG00000137807	KIF23	15	69414246	69448427	+	65.6	73.04	71.92	74.93	48.03	63.94	66.17	55.62	53.31	0.215187	0.217004	ENSG00000259191		15	69434466	69435120	-	0	0.22	0	0.13	0	0.11	0.49	0	0	-0.58273		EB
ENSG00000137812	KNL1	15	40594020	40664342	+	4.82	7.77	8.86	10.33	6.68	6.83	8	8	8.21	-0.037752	0.929323	ENSG00000265814	RN7SL376P	15	40615665	40615928	-	0	0	0	0	0	0	0	0	0			EB
ENSG00000137814	HAUS2	15	42548828	42569994	+	14.31	20.54	21.61	19.4	20.82	33.73	40.38	35.19	30.17	-0.851384	0.000346882	ENSG00000261822		15	42567031	42569994	-	0	1.36	0	2.2	0	0.34	0	0.7	0.53	1.43168	0.564993	EB
ENSG00000137815	RTF1	15	41408408	41483563	+	32.3	42.28	46.47	40.25	35.1	37.92	44.12	60.12	43.53	-0.236028	0.426315	ENSG00000200407	RNU6-1169P	15	41448742	41448844	-	0	0	0	0	0	0	0	0	0			EB
ENSG00000137821	LRRC49	15	70853239	71053658	+	9.05	6.05	6.21	7.24	4.7	5.31	9.5	6.96	6.53	0.0195033	0.968125	ENSG00000129028	THAP10	15	70881342	70892433	-	3.37	3.31	3.42	3.66	5.2	3.53	3.09	4.37	2.9	-0.258736	0.571965	EB
ENSG00000137822	TUBGCP4	15	43369221	43409771	+	7.64	6.71	8.24	9.78	7.04	10.26	10.56	8.41	8.54	-0.246111	0.310508	ENSG00000243871	RN7SL487P	15	43391384	43391727	-	0	0.25	0	0	0	0	0.21	0	0.26	-0.523455		EB
ENSG00000137842	TMEM62	15	43123279	43185144	+	4.53	3.33	3.95	4.73	4.53	3.78	2.65	4.08	3.24	0.0689041	0.893146	ENSG00000261687		15	43184079	43185141	-	0	0.28	0	0.21	0.32	0	0.67	0	0	-0.735118		EB
ENSG00000137843	PAK6	15	40217428	40277487	+	8.03	3.97	4.68	4.63	2.94	3.73	2.32	2.08	1.87	0.938514	0.020867	ENSG00000176753	C15orf56	15	40250664	40252969	-	0.4	0.27	0.44	0.25	0.1	0.06	0.25	0.26	0.07	1.12847	0.295393	EB
ENSG00000137872	SEMA6D	15	47184101	47774228	+	1.83	1.62	1.39	3.48	3.28	2.32	2.84	2.46	3.29	-0.565986	0.201822	ENSG00000213862		15	47730144	47730935	-	1.9	1.46	0	2.96	0.27	0.15	0.7	0.78	1.06	1.2679	0.33822	EB
ENSG00000137872	SEMA6D	15	47184101	47774228	+	1.83	1.62	1.39	3.48	3.28	2.32	2.84	2.46	3.29	-0.565986	0.201822	ENSG00000259221		15	47359430	47396732	-	0	0	0	0	0	0	0	0	0			EB
ENSG00000137872	SEMA6D	15	47184101	47774228	+	1.83	1.62	1.39	3.48	3.28	2.32	2.84	2.46	3.29	-0.565986	0.201822	ENSG00000259360		15	47397501	47399554	-	0	0	0	0	0	0	0	0	0			EB
ENSG00000137872	SEMA6D	15	47184101	47774228	+	1.83	1.62	1.39	3.48	3.28	2.32	2.84	2.46	3.29	-0.565986	0.201822	ENSG00000259588		15	47603880	47606352	-	0	0	0	0	0	0	0	0	0			EB
ENSG00000137942	FNBP1L	1	93448118	93554661	+	56.62	72.98	78.35	60.11	41.01	89.31	84.22	62.3	59.25	-0.0891572	0.81555	ENSG00000212601	RNA5SP53	1	93488333	93488452	-	0	0	0	0	0	0	0	0	0			EB
ENSG00000137960	GIPC2	1	77979542	78138444	+	0.73	1.12	1.28	0.81	0.72	1.31	0.48	1.26	0.5	0.14096	0.847695	ENSG00000202263	RNA5SP22	1	78094807	78094915	-	0	0	0	0	0	0	0	0	0			EB
ENSG00000137960	GIPC2	1	77979542	78138444	+	0.73	1.12	1.28	0.81	0.72	1.31	0.48	1.26	0.5	0.14096	0.847695	ENSG00000213561		1	78043383	78044148	-	0.11	0	0.31	0	0	0.19	0	0.12	0	0.574494		EB
ENSG00000137960	GIPC2	1	77979542	78138444	+	0.73	1.12	1.28	0.81	0.72	1.31	0.48	1.26	0.5	0.14096	0.847695	ENSG00000251958	RNU6-1102P	1	78088988	78089083	-	0	0	0	0	0	0	0	0	0			EB
ENSG00000137960	GIPC2	1	77979542	78138444	+	0.73	1.12	1.28	0.81	0.72	1.31	0.48	1.26	0.5	0.14096	0.847695	ENSG00000273338		1	78004346	78004554	-	6.35	1.64	1.84	5.86	0	0.97	0	0.62	0	3.5022	0.0349153	EB
ENSG00000137960	GIPC2	1	77979542	78138444	+	0.73	1.12	1.28	0.81	0.72	1.31	0.48	1.26	0.5	0.14096	0.847695	ENSG00000285928		1	78022565	78024861	-	0	0.04	0.16	0.17	0	0.11	0.03	0.05	0.04	0.812143	0.735556	EB
ENSG00000138109	CYP2C9	10	94938658	94990091	+	0	0	0	0	0.06	0.03	0.04	0	0.04	-1.98713		ENSG00000233377	MTND4P20	10	94940253	94941121	-	0	0	0	0	0	0	0	0	0			EB
ENSG00000138160	KIF11	10	92574105	92655395	+	27.23	32.24	36.41	31.43	30.9	33.01	29.47	37.25	36.52	-0.178814	0.422629	ENSG00000184111	RPL11P4	10	92596852	92597287	-	0	0	0	0	0.28	0	0	0	0	-0.72049		EB
ENSG00000138162	TACC2	10	121989163	122254545	+	22.79	25.69	20.42	10.27	19.24	23.27	21.52	17.84	16.67	-0.0913915	0.856451	ENSG00000285715		10	122017982	122019160	-	0	0	0	0	0	0	0	0	0			EB
ENSG00000138162	TACC2	10	121989163	122254545	+	22.79	25.69	20.42	10.27	19.24	23.27	21.52	17.84	16.67	-0.0913915	0.856451	ENSG00000285973		10	122145106	122155197	-	0.03	0	0.03	0	0.09	0	0	0.08	0.1	-1.83988		EB
ENSG00000138180	CEP55	10	93496612	93529092	+	16.1	25.71	24.68	30.37	20.23	24.91	28.54	34.68	29.37	-0.287733	0.377916	ENSG00000212396	RNA5SP323	10	93510548	93510680	-	0	1.73	0	2.07	1.86	2.19	0	0	1.18	-0.194618		EB
ENSG00000138190	EXOC6	10	92826831	93059493	+	6.91	4.85	4.69	7.56	6.37	10.31	5.73	10.49	9.39	-0.587769	0.0896259	ENSG00000225118		10	92878092	92878289	-	0	0	0	0	0	0	0	0	0			EB
ENSG00000138193	PLCE1	10	93993931	94332823	+	0.92	0.95	0.79	2.37	1.53	1.94	1.69	0.5	0.7	-0.130591	0.878955	ENSG00000206631	RNU6-657P	10	94155639	94155745	-	0	0	0	0	0	0	0	0	0			EB
ENSG00000138193	PLCE1	10	93993931	94332823	+	0.92	0.95	0.79	2.37	1.53	1.94	1.69	0.5	0.7	-0.130591	0.878955	ENSG00000228553		10	94225160	94227288	-	0	0	0	0	0	0	0	0	0			EB
ENSG00000138193	PLCE1	10	93993931	94332823	+	0.92	0.95	0.79	2.37	1.53	1.94	1.69	0.5	0.7	-0.130591	0.878955	ENSG00000232913	PLCE1-AS2	10	94081950	94108814	-	0	0	0	0	0	0	0	0	0			EB
ENSG00000138193	PLCE1	10	93993931	94332823	+	0.92	0.95	0.79	2.37	1.53	1.94	1.69	0.5	0.7	-0.130591	0.878955	ENSG00000268894	PLCE1-AS1	10	94278681	94287478	-	0	0	0	0	0	0	0	0	0			EB
ENSG00000138193	PLCE1	10	93993931	94332823	+	0.92	0.95	0.79	2.37	1.53	1.94	1.69	0.5	0.7	-0.130591	0.878955	ENSG00000273450		10	94314907	94315327	-	0	0.37	0	0.45	0	0.19	0.33	0	0	0.754829		EB
ENSG00000138286	FAM149B1	10	73168119	73244504	+	21.45	19.14	26.87	25.84	11.24	9.56	10.67	14.75	16.63	0.782556	0.00532273	ENSG00000199201	Y_RNA	10	73192223	73192325	-	0	0	0	0	0	0	0	0	0			EB
ENSG00000138315	OIT3	10	72893584	72933036	+	0	0.14	0.05	0	0	0	0.03	0	0.05	1.46949		ENSG00000215086	NPM1P24	10	72917641	72918534	-	0.09	0.08	0.07	0.09	0.49	0	0.23	0.22	0.47	-1.77416	0.337032	EB
ENSG00000138443	ABI2	2	203328280	203447728	+	48.83	44.59	56.87	53.67	32.34	56	49.32	39.52	39.29	0.143077	0.577156	ENSG00000256458		2	203328459	203329226	-	0	0	0	0	0	0	0	0	0.4	-1.33346		EB
ENSG00000138594	TMOD3	15	51829628	51947295	+	11.32	19.64	18.41	20.03	10.64	21.4	20.79	21.17	21.1	-0.220353	0.54888	ENSG00000259185		15	51908902	51909642	-	6.46	7.84	9.87	10.46	2.63	8.95	9.52	4.79	4.99	0.383717	0.510251	EB
ENSG00000138594	TMOD3	15	51829628	51947295	+	11.32	19.64	18.41	20.03	10.64	21.4	20.79	21.17	21.1	-0.220353	0.54888	ENSG00000259201		15	51887560	51901123	-	0	0	0	0	0.27	0.36	0	0	0	-1.85464		EB
ENSG00000138594	TMOD3	15	51829628	51947295	+	11.32	19.64	18.41	20.03	10.64	21.4	20.79	21.17	21.1	-0.220353	0.54888	ENSG00000259556		15	51919073	51930627	-	0.45	0.77	0.65	0	1.16	1.08	1.18	0.61	0.51	-1.06071	0.309475	EB
ENSG00000138594	TMOD3	15	51829628	51947295	+	11.32	19.64	18.41	20.03	10.64	21.4	20.79	21.17	21.1	-0.220353	0.54888	ENSG00000259632		15	51859185	51861293	-	0	0	0	0	0.06	0.04	0	0	0	-1.39499		EB
ENSG00000138594	TMOD3	15	51829628	51947295	+	11.32	19.64	18.41	20.03	10.64	21.4	20.79	21.17	21.1	-0.220353	0.54888	ENSG00000277677	Metazoa_SRP	15	51858070	51858352	-	0	0	0	0	0	0	0	0	0			EB
ENSG00000138641	HERC3	4	88592434	88708541	+	2.53	5.99	6.63	4.86	2.85	6.79	3.29	6.66	8.4	-0.249262	0.677741	ENSG00000177432	NAP1L5	4	88695913	88697829	-	0.08	0.03	0.04	0	4.15	4.73	5.5	6.91	5.14	-7.25332	2.23e-18	EB
ENSG00000138641	HERC3	4	88592434	88708541	+	2.53	5.99	6.63	4.86	2.85	6.79	3.29	6.66	8.4	-0.249262	0.677741	ENSG00000207524	RNU6-33P	4	88684848	88684954	-	0	0	0	0.58	15.72	0	7.17	0	9.31	-2.23349		EB
ENSG00000138685	FGF2	4	122826708	122898236	+	54.24	57.53	41.7	43.57	36.4	58.84	42.86	65.69	58.78	-0.177338	0.598486	ENSG00000273007		4	122879778	122885805	-	0.35	0.26	0.03	0.13	0.19	0.04	0.07	0	0	1.68461	0.350739	EB
ENSG00000138709	LARP1B	4	128061286	128222931	+	24.72	28.9	33.53	29.74	21.88	31.93	28.35	24.86	29.85	-0.00475644	0.986065	ENSG00000241651		4	128069014	128069612	-	0	0.12	0	0	0.2	0	0	0	0.13	-0.643889		EB
ENSG00000138758	SEPTIN11	4	76949751	77040384	+	35.52	64.31	49.14	44.45	47.7	71.23	56.77	83.83	90.56	-0.625802	0.0424275	ENSG00000234036	TXNP6	4	76958860	76959169	-	1.66	2	1.29	1.02	1.76	0.28	1.86	1.07	0.9	0.232629	0.878542	EB
ENSG00000138759	FRAS1	4	78057323	78544269	+	12.99	13.12	18.22	13.29	9.84	10.67	8.92	15.25	12.84	0.21673	0.497164	ENSG00000249565	SERBP1P5	4	78180866	78182046	-	4.07	6.1	5.72	5.82	3.95	6.88	7.18	6.96	5.08	-0.245435	0.513853	EB
ENSG00000138764	CCNG2	4	77157207	77433388	+	12.4	11.72	24.6	18.13	4.12	4.49	5.91	5.35	5.83	1.58854	2.23e-08	ENSG00000248831		4	77350370	77351235	-	0	0	0	0	0	0	0	0	0			EB
ENSG00000138764	CCNG2	4	77157207	77433388	+	12.4	11.72	24.6	18.13	4.12	4.49	5.91	5.35	5.83	1.58854	2.23e-08	ENSG00000250006		4	77311397	77312111	-	0	0	0	0	0	0	0	0	0			EB
ENSG00000138764	CCNG2	4	77157207	77433388	+	12.4	11.72	24.6	18.13	4.12	4.49	5.91	5.35	5.83	1.58854	2.23e-08	ENSG00000270669		4	77216416	77216878	-	0	0	0	0	0	0	0	0	0			EB
ENSG00000138771	SHROOM3	4	76435229	76783253	+	7.87	14.3	9.58	10.52	9.08	14.2	15.56	15.08	13.27	-0.436173	0.142484	ENSG00000207307	RNU6-145P	4	76532222	76532327	-	0	0	0	0	0	0	0	0	0			EB
ENSG00000138771	SHROOM3	4	76435229	76783253	+	7.87	14.3	9.58	10.52	9.08	14.2	15.56	15.08	13.27	-0.436173	0.142484	ENSG00000249278		4	76509284	76509719	-	0	0	0	0	0	0	0	0	0			EB
ENSG00000138780	GSTCD	4	105708778	105847725	+	8.72	11.9	14.3	8.43	6.02	12.9	15.08	11.61	12.46	-0.186034	0.659414	ENSG00000251175	GSTCD-AS1	4	105746245	105827172	-	0.48	0	0	0	0	0	0	0	0	1.42025		EB
ENSG00000138792	ENPEP	4	110365733	110565285	+	1.28	0.4	1.13	0.9	1.16	2.07	1.49	1.55	0.93	-0.802437	0.153209	ENSG00000199894		4	110433109	110433188	-	0	0	0	0	0	0	0	0	0			EB
ENSG00000138792	ENPEP	4	110365733	110565285	+	1.28	0.4	1.13	0.9	1.16	2.07	1.49	1.55	0.93	-0.802437	0.153209	ENSG00000250511		4	110512488	110519505	-	0.05	0.9	0.15	0.32	0.22	0.24	0.13	0.25	0.52	0.327539	0.836512	EB
ENSG00000138792	ENPEP	4	110365733	110565285	+	1.28	0.4	1.13	0.9	1.16	2.07	1.49	1.55	0.93	-0.802437	0.153209	ENSG00000251464	RPL7L1P13	4	110399773	110400511	-	0	0	0	0	0	0	0	0	0.11	-0.766259		EB
ENSG00000138802	SEC24B	4	109433772	109540896	+	13	12.56	15.95	16.64	7.72	15.93	17.62	14.18	13.99	-0.0214714	0.958624	ENSG00000243227	RN7SL55P	4	109450772	109451068	-	0	0	0	0	0	0	0	0	0			EB
ENSG00000138834	MAPK8IP3	16	1706183	1770351	+	25.72	22.28	23.72	31.57	7.49	26.12	33.98	9.54	10.25	0.492941	0.418338	ENSG00000261207		16	1751559	1752262	-	0	0	0.87	0.77	0.21	0.27	0.35	0	0.29	0.72907	0.774086	EB
ENSG00000138834	MAPK8IP3	16	1706183	1770351	+	25.72	22.28	23.72	31.57	7.49	26.12	33.98	9.54	10.25	0.492941	0.418338	ENSG00000261399		16	1713527	1714208	-	0	0	0	0	0.52	0	0	0	0.18	-2.23016		EB
ENSG00000138835	RGS3	9	113444731	113597743	+	15.07	14.47	11.49	14.77	11.55	48.01	112.17	25.77	21.1	-1.70867	0.00656404	ENSG00000237073		9	113570190	113590019	-	0	0	0	0	0	0	0	0	0			EB
ENSG00000138942	RNF185	22	31160182	31207019	+	11.6	14.57	13.66	12.87	14.93	22.56	25.08	22	22.04	-0.787866	1.73e-05	ENSG00000254835	RNF185-AS1	22	31205264	31205616	-	3.28	10.28	8.11	7.84	3.81	5.82	7.3	11.92	4.77	0.0421456	0.96234	EB
ENSG00000138964	PARVG	22	44172956	44219533	+	0.37	0.68	0.68	0.44	0.23	0.4	1.21	0.46	0.54	-0.184537	0.864814	ENSG00000279933		22	44183031	44187739	-	0	0	0	0	0	0.02	0.03	0	0	-1.74242		EB
ENSG00000139112	GABARAPL1	12	10212458	10223128	+	130.54	119.12	122.02	185.93	104.58	114.17	111.95	136.64	114.3	0.155499	0.604222	ENSG00000255958	GABARAPL1-AS1	12	10214161	10214761	-	0	0	0	0	0	0	0	0	0			EB
ENSG00000139132	FGD4	12	32399558	32646050	+	8.1	10.58	12.9	13.37	5.75	17.13	17.66	11.08	12.35	-0.266078	0.553229	ENSG00000253063	RNU6-494P	12	32477382	32477471	-	0	0	0	0	0	0	0	0	0			EB
ENSG00000139144	PIK3C2G	12	18242961	18648416	+	0	0	0.02	0	0	0	0	0.03	0.03	-1.09351		ENSG00000255892	NDFIP1P1	12	18358443	18358967	-	0	0	0	0	0	0	0	0	0			EB
ENSG00000139154	AEBP2	12	19404045	19720801	+	49.09	40.33	50.65	48.34	12.89	43.84	28.69	27	25.14	0.704592	0.0396752	ENSG00000200247	RNU6-254P	12	19445949	19446055	-	0	0	0	0	0	0	0	0	0			EB
ENSG00000139154	AEBP2	12	19404045	19720801	+	49.09	40.33	50.65	48.34	12.89	43.84	28.69	27	25.14	0.704592	0.0396752	ENSG00000245205	EEF1A1P4	12	19456244	19457648	-	0.22	0.23	0.16	0.45	0.31	0.05	0.23	1.43	0.89	-1.26308	0.327082	EB
ENSG00000139154	AEBP2	12	19404045	19720801	+	49.09	40.33	50.65	48.34	12.89	43.84	28.69	27	25.14	0.704592	0.0396752	ENSG00000271462		12	19418927	19419161	-	0	0	0	0	0	0	0	0	0			EB
ENSG00000139173	TMEM117	12	43835967	44389762	+	0.91	0.94	0.86	1.86	0.53	0.6	0.8	2.72	3.23	-0.568509	0.524706	ENSG00000257864		12	44248432	44249004	-	0	0.13	0	0	0	0	0	0	0	0.550164		EB
ENSG00000139173	TMEM117	12	43835967	44389762	+	0.91	0.94	0.86	1.86	0.53	0.6	0.8	2.72	3.23	-0.568509	0.524706	ENSG00000257947		12	44244394	44263982	-	0	0	0	0	0	0	0	0	0			EB
ENSG00000139173	TMEM117	12	43835967	44389762	+	0.91	0.94	0.86	1.86	0.53	0.6	0.8	2.72	3.23	-0.568509	0.524706	ENSG00000258212	ZNF75BP	12	44008620	44010143	-	0	0	0	0	0	0	0	0	0			EB
ENSG00000139182	CLSTN3	12	7129698	7158945	+	16.8	21.11	16.94	30.37	7.85	21.42	17.28	18.19	15.69	0.327406	0.43032	ENSG00000285770		12	7146482	7147817	-	0	0	0	0.12	0	0	0.18	0	0	-0.578095		EB
ENSG00000139187	KLRG1	12	8950044	9010760	+	2.76	3.66	2.05	2.42	1.6	0.84	0.88	3.59	3.01	0.372566	0.661489	ENSG00000257105		12	8987175	8996566	-	0	0	0	0	0	0	0	0	0			EB
ENSG00000139278	GLIPR1	12	75480753	75503863	+	0.67	8.28	5.31	2.39	11.63	31.86	36.27	22.44	12.08	-2.54351	0.000117415	ENSG00000257497		12	75483454	75489820	-	0.26	0.09	0.54	0.21	0.58	0.52	0.16	0.12	0.3	-0.418514	0.761927	EB
ENSG00000139287	TPH2	12	71938845	72186618	+	0.23	0.11	0.19	0.03	0	0.06	0.03	0.22	0.06	0.804915	0.652518	ENSG00000258115		12	72046149	72057377	-	0	0	0	0	0	0	0	0	0			EB
ENSG00000139292	LGR5	12	71439798	71586310	+	2.67	1.63	1.91	6.01	2.69	14.03	6.16	2.77	2.36	-0.933776	0.216926	ENSG00000288530		12	71582293	71583852	-	0	0	0.16	0	0.23	0.33	0.14	0	0	-1.52753		EB
ENSG00000139304	PTPRQ	12	80402178	80680273	+	0	0.04	0.04	0	0.01	0	0	0.02	0.02	0.796422		ENSG00000257429		12	80583683	80593701	-	0	0	0	0	0	0	0	0	0			EB
ENSG00000139304	PTPRQ	12	80402178	80680273	+	0	0.04	0.04	0	0.01	0	0	0.02	0.02	0.796422		ENSG00000257786	AKIRIN1P1	12	80561017	80561560	-	0	0	0	0	0	0	0	0	0			EB
ENSG00000139405	RITA1	12	113185526	113192368	+	23.04	17.21	18.54	24.04	24.1	19.74	17.96	17.68	22.72	-0.0956612	0.805082	ENSG00000257286		12	113185624	113192161	-	0	0.6	0	0	0	0	0	0	0	0.692719		EB
ENSG00000139537	CCDC65	12	48904110	48931840	+	1.59	0.86	1.87	0.91	0.91	0.83	0.91	0.34	1.15	0.531123	0.441618	ENSG00000134285	FKBP11	12	48921518	48926474	-	59.34	42.5	51.5	54.76	38.81	33.99	32.04	34.08	31.88	0.495677	0.04935	EB
ENSG00000139641	ESYT1	12	56118250	56144674	+	58.1	75	89.42	76.84	85.94	87.41	131.34	94.01	87.74	-0.487672	0.0564954	ENSG00000258317		12	56120033	56129619	-	2.75	3.75	2.96	1.85	2.25	5.58	4.98	2.18	2.41	-0.393351	0.543726	EB
ENSG00000139641	ESYT1	12	56118250	56144674	+	58.1	75	89.42	76.84	85.94	87.41	131.34	94.01	87.74	-0.487672	0.0564954	ENSG00000258345		12	56118968	56119939	-	0	0	0	0	0	0	0	0	0			EB
ENSG00000139668	WDFY2	13	51584455	51767709	+	19.85	17.94	17.08	16.38	7.45	14.38	16.57	10.33	10.67	0.502562	0.0830689	ENSG00000206920	RNY1P6	13	51586424	51586532	-	6.45	5.49	0	0	0	0	0	2.23	0	2.28314		EB
ENSG00000139668	WDFY2	13	51584455	51767709	+	19.85	17.94	17.08	16.38	7.45	14.38	16.57	10.33	10.67	0.502562	0.0830689	ENSG00000242893	RN7SL413P	13	51593919	51594215	-	0	0	0	0	0	0	0.26	0	0	-0.655394		EB
ENSG00000139687	RB1	13	48303744	48599436	+	9.17	9.81	16.81	12.31	6.08	9.74	12.28	14.41	10.28	0.0882201	0.851326	ENSG00000136161	RCBTB2	13	48488963	48533256	-	7.83	7.62	6.98	4.4	4.47	10.12	9.16	7.52	8.37	-0.31941	0.402227	EB
ENSG00000139687	RB1	13	48303744	48599436	+	9.17	9.81	16.81	12.31	6.08	9.74	12.28	14.41	10.28	0.0882201	0.851326	ENSG00000139679	LPAR6	13	48389567	48444704	-	10.19	10.5	12.45	18.7	4.3	9.71	6.26	9.49	5.85	0.771621	0.0336266	EB
ENSG00000139687	RB1	13	48303744	48599436	+	9.17	9.81	16.81	12.31	6.08	9.74	12.28	14.41	10.28	0.0882201	0.851326	ENSG00000177197	PCNPP5	13	48328084	48328564	-	0	0.79	0.72	0.38	0.55	2.62	2.68	3.78	3.18	-2.49122	0.0111629	EB
ENSG00000139687	RB1	13	48303744	48599436	+	9.17	9.81	16.81	12.31	6.08	9.74	12.28	14.41	10.28	0.0882201	0.851326	ENSG00000233456	LINC01077	13	48570639	48573317	-	0	0	0	0	0	0	0	0	0			EB
ENSG00000139687	RB1	13	48303744	48599436	+	9.17	9.81	16.81	12.31	6.08	9.74	12.28	14.41	10.28	0.0882201	0.851326	ENSG00000233610	LINC00462	13	48576974	48578088	-	0	0	0	0	0	0.37	0	0	0	-2.37381		EB
ENSG00000139687	RB1	13	48303744	48599436	+	9.17	9.81	16.81	12.31	6.08	9.74	12.28	14.41	10.28	0.0882201	0.851326	ENSG00000238086	PPP1R26P1	13	48316863	48320475	-	0	0	0.02	0	0	0.04	0	0	0.02	-1.10602		EB
ENSG00000139687	RB1	13	48303744	48599436	+	9.17	9.81	16.81	12.31	6.08	9.74	12.28	14.41	10.28	0.0882201	0.851326	ENSG00000274929		13	48532013	48532599	-	0.58	0.25	0.7	0.15	0.2	0	0	0.16	0.14	2.07787	0.304803	EB
ENSG00000139687	RB1	13	48303744	48599436	+	9.17	9.81	16.81	12.31	6.08	9.74	12.28	14.41	10.28	0.0882201	0.851326	ENSG00000277684		13	48340797	48341330	-	0	0	0	0	0	0	0	0	0			EB
ENSG00000139737	SLAIN1	13	77697687	77764242	+	18.23	18.27	17.83	15.68	9.35	7.25	8.41	10.6	13.24	0.738285	0.00931841	ENSG00000266325	MIR3665	13	77698012	77698116	-	0	0	0	0	1.97	0	0	0	0	1.34133		EB
ENSG00000139767	SRRM4	12	118981541	119163051	+	0.63	0.23	0.23	0.16	0.3	0.36	0.25	0.14	0.23	0.143689	0.875816	ENSG00000257095		12	119031039	119116961	-	0	0	0	0	0	0	0	0	0			EB
ENSG00000139767	SRRM4	12	118981541	119163051	+	0.63	0.23	0.23	0.16	0.3	0.36	0.25	0.14	0.23	0.143689	0.875816	ENSG00000286233		12	118988010	118989594	-	0	0	0	0	0	0	0	0	0			EB
ENSG00000139793	MBNL2	13	97221434	97394120	+	1.78	2.68	1.8	3.12	7.33	7.44	3.35	4.47	4.81	-1.35192	0.000704117	ENSG00000202290	RNA5SP37	13	97362972	97363101	-	0	0	0	0	0	0	0	0	0			EB
ENSG00000139793	MBNL2	13	97221434	97394120	+	1.78	2.68	1.8	3.12	7.33	7.44	3.35	4.47	4.81	-1.35192	0.000704117	ENSG00000286334		13	97278768	97295400	-	0	0.24	0	0	0.2	0.12	0	0	0	0.046832		EB
ENSG00000139865	TTC6	14	37595847	38041442	+	0.85	0	0.78	1.1	0.25	0.04	0.14	0.21	0.04	2.37315	0.127859	ENSG00000201431	RNU6-1277P	14	37827798	37827904	-	0	0	0	0	0	0	0	0	0			EB
ENSG00000139865	TTC6	14	37595847	38041442	+	0.85	0	0.78	1.1	0.25	0.04	0.14	0.21	0.04	2.37315	0.127859	ENSG00000258696		14	38003113	38004847	-	3.97	1.82	3.58	2.99	0	0	1.18	0.58	0.49	2.60779	0.0188269	EB
ENSG00000139865	TTC6	14	37595847	38041442	+	0.85	0	0.78	1.1	0.25	0.04	0.14	0.21	0.04	2.37315	0.127859	ENSG00000259091	LINC00517	14	37896060	37902372	-	0	0	0	0.11	0	0.04	0.15	0	0.1	-2.15514		EB
ENSG00000139921	TMX1	14	51240162	51257655	+	40.59	48.89	54.06	38.55	36.16	60.57	71.25	56.73	53.05	-0.378022	0.152217	ENSG00000201820	Y_RNA	14	51253933	51254023	-	0	0	0	0	0	0	3.23	0	0	3.09997		EB
ENSG00000139926	FRMD6	14	51489100	51730727	+	4.46	10.57	11.34	6.35	5.88	32.96	61.85	14.73	11.67	-1.70264	0.0121691	ENSG00000273888	FRMD6-AS1	14	51649516	51651744	-	0.03	0.11	0.19	0.58	0.05	0.33	0.08	0.16	0.03	0.71156	0.662185	EB
ENSG00000139926	FRMD6	14	51489100	51730727	+	4.46	10.57	11.34	6.35	5.88	32.96	61.85	14.73	11.67	-1.70264	0.0121691	ENSG00000277050		14	51637348	51637947	-	0.42	0.48	0	0.29	0	0.12	0	0	0	2.85842		EB
ENSG00000139973	SYT16	14	61811974	62112550	+	0.25	0.67	0.95	0.5	0.76	0.65	0.47	0.69	0.42	-0.143045	0.836178	ENSG00000258842		14	62069518	62081154	-	0	0	0	0	0	0	0.02	0	0			EB
ENSG00000139973	SYT16	14	61811974	62112550	+	0.25	0.67	0.95	0.5	0.76	0.65	0.47	0.69	0.42	-0.143045	0.836178	ENSG00000258956	COX4I1P1	14	61831861	61832369	-	0	0	0	0	0	0	0	0	0			EB
ENSG00000140043	PTGR2	14	73851831	73885726	+	31.43	32.28	24.71	8.42	12.25	16.13	7.87	18.7	18.15	0.638407	0.25085	ENSG00000223300	Y_RNA	14	73858061	73858165	-	0	0	0	0	0	0	0	0	0			EB
ENSG00000140043	PTGR2	14	73851831	73885726	+	31.43	32.28	24.71	8.42	12.25	16.13	7.87	18.7	18.15	0.638407	0.25085	ENSG00000273711		14	73873689	73885555	-	1.34	0.91	0.39	0.99	0.25	0.57	1.36	0.18	0.07	1.04096	0.336535	EB
ENSG00000140057	AK7	14	96392128	96489427	+	2.64	1.86	2.65	3.96	1.47	0.11	1.22	2.85	2.67	0.620605	0.522842	ENSG00000240051	RPL23AP10	14	96456576	96457041	-	0.96	0	0.37	0	0.26	0	0	0.21	0	1.97402		EB
ENSG00000140057	AK7	14	96392128	96489427	+	2.64	1.86	2.65	3.96	1.47	0.11	1.22	2.85	2.67	0.620605	0.522842	ENSG00000259059	PEBP1P1	14	96423700	96424209	-	0	0	0	0	0	0	0	0	0			EB
ENSG00000140262	TCF12	15	56918623	57299281	+	31.38	44.5	46.85	50.72	23.93	52.29	50.18	33.45	38.02	0.0453751	0.917121	ENSG00000239035	SNORD13D	15	57278570	57278673	-	0	0	0	0	0	0	0	0	0			EB
ENSG00000140262	TCF12	15	56918623	57299281	+	31.38	44.5	46.85	50.72	23.93	52.29	50.18	33.45	38.02	0.0453751	0.917121	ENSG00000260689	HNRNPA3P11	15	57246960	57247893	-	0	0	0	0	0	0.08	0	0	0	-0.778409		EB
ENSG00000140263	SORD	15	45023147	45077185	+	26.96	32.13	37.98	24.04	33.68	38.36	37.41	30.3	37	-0.33089	0.179848	ENSG00000252171	Y_RNA	15	45047103	45047215	-	0	0	0	0	0	0	0	0	0			EB
ENSG00000140263	SORD	15	45023147	45077185	+	26.96	32.13	37.98	24.04	33.68	38.36	37.41	30.3	37	-0.33089	0.179848	ENSG00000259352		15	45073492	45074048	-	4.42	0	4.74	0	4.55	10.49	9.83	15.16	12.03	-2.25135	0.0513419	EB
ENSG00000140263	SORD	15	45023147	45077185	+	26.96	32.13	37.98	24.04	33.68	38.36	37.41	30.3	37	-0.33089	0.179848	ENSG00000259418		15	45041716	45058707	-	0	0	0	0	0	0	0	0	0			EB
ENSG00000140264	SERF2	15	43777087	43804427	+	734.58	599.6	595.65	835.58	775.53	688.44	606.76	696.61	705.36	-0.120629	0.715331	ENSG00000184716	SERINC4	15	43794162	43800220	-	0.26	0.12	0.17	0	0	0	0.18	0.12	0.13	0.605739	0.783941	EB
ENSG00000140264	SERF2	15	43777087	43804427	+	734.58	599.6	595.65	835.58	775.53	688.44	606.76	696.61	705.36	-0.120629	0.715331	ENSG00000221792	MIR1282	15	43793659	43793759	-	0	0	0	81.49	0	0	0	0	0	5.04337		EB
ENSG00000140320	BAHD1	15	40439721	40468236	+	16.91	19.75	20.92	17.06	10.7	16.75	17.22	10.97	13.26	0.343179	0.168426	ENSG00000259211		15	40464193	40466726	-	0.48	0.14	0	0.32	0.29	1.66	0	0	0.42	-1.19305	0.616295	EB
ENSG00000140320	BAHD1	15	40439721	40468236	+	16.91	19.75	20.92	17.06	10.7	16.75	17.22	10.97	13.26	0.343179	0.168426	ENSG00000259364		15	40453444	40454639	-	0	0.12	0	0	0	0	0	0.17	0	-0.0284705		EB
ENSG00000140323	DISP2	15	40358219	40378621	+	0.45	1.26	0.58	0.17	0.23	0.44	0.07	0.19	0.32	1.32124	0.154723	ENSG00000259368		15	40368925	40369640	-	0.98	0.34	0.23	0	0	0.12	0.21	0.56	0	0.669329	0.809504	EB
ENSG00000140382	HMG20A	15	77420412	77485607	+	28.41	34.2	40.23	29.76	19.59	26.82	27.14	36.97	33.77	0.103224	0.766014	ENSG00000279033		15	77484275	77485606	-	12.56	1.74	2.33	9.92	9.62	0.46	0	6.1	6.02	0.407222	0.869597	EB
ENSG00000140398	NEIL1	15	75346955	75357115	+	8.25	7.37	8.18	10.15	2.88	2.92	1.8	1.44	1.56	1.95032	4.75e-09	ENSG00000284343	MIR631	15	75353611	75353685	-	0	0	0	0	0	0	0	0	0			EB
ENSG00000140403	DNAJA4	15	78264086	78282196	+	9.94	6.02	8.28	8.91	5.94	14.33	6.1	5.05	5.12	0.0982401	0.871333	ENSG00000272418		15	78280950	78282190	-	0.29	0	0	0	0	0.5	0.25	0	0	-0.931343		EB
ENSG00000140416	TPM1	15	63042632	63071915	+	589.35	693.28	764.83	689.45	1021.19	794.55	931.02	1261.1	1183.12	-0.716946	0.00313253	ENSG00000259498	TPM1-AS	15	63046034	63049387	-	0.79	0.97	0.93	1.19	0.46	1.66	3.69	0.29	0.22	-0.463824	0.693961	EB
ENSG00000140416	TPM1	15	63042632	63071915	+	589.35	693.28	764.83	689.45	1021.19	794.55	931.02	1261.1	1183.12	-0.716946	0.00313253	ENSG00000259627		15	63070025	63071911	-	0	0	0	0	0	0	0	0	0			EB
ENSG00000140443	IGF1R	15	98648539	98964530	+	20.99	23.65	23.69	19.48	13.23	28.39	55.89	26.61	20.92	-0.480635	0.319387	ENSG00000259621		15	98880659	98893535	-	0	0	0	0	0	0	0	0	0			EB
ENSG00000140443	IGF1R	15	98648539	98964530	+	20.99	23.65	23.69	19.48	13.23	28.39	55.89	26.61	20.92	-0.480635	0.319387	ENSG00000287191		15	98839292	98840147	-	0	0	0	0	0	0	0	0	0			EB
ENSG00000140464	PML	15	73994673	74047827	+	19.09	19.14	18.22	22.66	12.04	16.03	19.66	17.18	16.41	0.185791	0.444998	ENSG00000287543		15	74040190	74043332	-	0.06	0.03	0.08	0.12	0	0.08	0.13	0.03	0.03	0.312275	0.883526	EB
ENSG00000140481	CCDC33	15	74202705	74336472	+	1.46	2.18	3.06	1.78	2.08	1.76	0.56	2.36	3.24	-0.0130349	0.989113	ENSG00000277749		15	74311516	74319688	-	0.41	0.35	0.4	0	0.19	0.24	0	0	0	1.73528		EB
ENSG00000140526	ABHD2	15	89087459	89202355	+	4.49	5.92	8.27	6.09	4.69	7.67	9.74	5.66	5.5	-0.201717	0.612258	ENSG00000259699	HMGB1P8	15	89135547	89136495	-	1.98	1	0.8	2.12	4.09	5.79	5.59	3.95	3.5	-1.73468	0.000152801	EB
ENSG00000140526	ABHD2	15	89087459	89202355	+	4.49	5.92	8.27	6.09	4.69	7.67	9.74	5.66	5.5	-0.201717	0.612258	ENSG00000259948		15	89201091	89201768	-	7.28	5.23	6.29	7.32	7.97	2.84	3.52	3.63	2.64	0.535196	0.397766	EB
ENSG00000140534	TICRR	15	89575469	89631056	+	13.29	17.68	21.07	15.62	9.09	14.39	14.37	10.11	11.09	0.419792	0.0983629	ENSG00000259615		15	89579765	89582297	-	0	0	0	0	0	0	0	0	0			EB
ENSG00000140575	IQGAP1	15	90388242	90502239	+	109.05	130.82	133.63	124.12	90.12	86.5	85.74	138.62	118.38	0.153072	0.640573	ENSG00000259177		15	90393490	90397881	-	0	0	0	0	0	0	0	0	0			EB
ENSG00000140577	CRTC3	15	90529923	90645345	+	3.1	1.91	1.88	3.59	1.43	2.48	2.54	3.47	3.27	-0.0977161	0.861182	ENSG00000259212		15	90595840	90596447	-	0.37	0.32	0.18	0.38	0	0	0	0	0	3.10567		EB
ENSG00000140577	CRTC3	15	90529923	90645345	+	3.1	1.91	1.88	3.59	1.43	2.48	2.54	3.47	3.27	-0.0977161	0.861182	ENSG00000259314		15	90604225	90614558	-	0.3	0	0.1	0	0	0	0.08	0	0.1	1.16774		EB
ENSG00000140577	CRTC3	15	90529923	90645345	+	3.1	1.91	1.88	3.59	1.43	2.48	2.54	3.47	3.27	-0.0977161	0.861182	ENSG00000285560		15	90630535	90631755	-	0.09	0.08	0.52	0	0	0	0	0	0	3.20727		EB
ENSG00000140650	PMM2	16	8788823	8862534	+	35.37	39.92	41.09	32.03	45.19	61.5	65.09	45.55	39.06	-0.566734	0.0239176	ENSG00000260350		16	8847650	8848724	-	0.28	1.01	1.03	0.6	0.51	0.37	0.75	0.79	0.33	0.287017	0.861359	EB
ENSG00000140675	SLC5A2	16	31483002	31490860	+	1.11	0.07	0.49	0.64	0	0.11	0.05	0	0.13	3.01158	0.0226615	ENSG00000260740		16	31487370	31488492	-	0	0.13	0.28	0.45	0	0.13	0.07	0	0.14	1.25464		EB
ENSG00000140678	ITGAX	16	31355134	31382999	+	0.77	1.07	0.24	0.24	0	0.52	1.01	0.63	0.34	0.0996668	0.947305	ENSG00000261245		16	31361278	31361695	-	0	0	0	0	0	0	0	0	0			EB
ENSG00000140718	FTO	16	53701692	54158512	+	27.5	32.99	38.43	32.43	22.21	27.77	29.79	37.91	39.73	-0.0382531	0.917939	ENSG00000260194		16	53998313	53999969	-	0	0	0	0	0	0	0	0	0			EB
ENSG00000140718	FTO	16	53701692	54158512	+	27.5	32.99	38.43	32.43	22.21	27.77	29.79	37.91	39.73	-0.0382531	0.917939	ENSG00000261049		16	54033997	54054583	-	0	0	0	0	0	0	0	0	0			EB
ENSG00000140718	FTO	16	53701692	54158512	+	27.5	32.99	38.43	32.43	22.21	27.77	29.79	37.91	39.73	-0.0382531	0.917939	ENSG00000261630		16	53981229	53981912	-	0	0	0	0	0	0	0	0	0			EB
ENSG00000140718	FTO	16	53701692	54158512	+	27.5	32.99	38.43	32.43	22.21	27.77	29.79	37.91	39.73	-0.0382531	0.917939	ENSG00000280454		16	54114697	54114878	-	0	0	0	0	0	0	0	0	0			EB
ENSG00000140807	NKD1	16	50548396	50649249	+	0.65	2.34	1.15	1.07	1.74	17.84	6.34	2.63	2.86	-2.30529	0.00120229	ENSG00000205414		16	50606076	50613684	-	0	0	0	0	0	0.05	0	0	0	-1.39173		EB
ENSG00000140807	NKD1	16	50548396	50649249	+	0.65	2.34	1.15	1.07	1.74	17.84	6.34	2.63	2.86	-2.30529	0.00120229	ENSG00000260029		16	50551824	50553940	-	0	0	0	0	0	0	0	0	0			EB
ENSG00000140848	CPNE2	16	57092583	57148369	+	10.9	12.71	16.57	6.3	10.86	13.37	11.67	17.15	12.04	-0.268527	0.542465	ENSG00000279019		16	57140896	57144586	-	0.06	0.16	0.12	0.12	0	0.25	0.12	0.06	0.02	0.214418	0.902566	EB
ENSG00000140853	NLRC5	16	56989485	57083531	+	1.79	1.02	1.78	2.23	0.89	2.7	4.05	1.33	1.85	-0.442469	0.511676	ENSG00000259922		16	57013071	57014100	-	0	0	0	0	0	0	0	0	0			EB
ENSG00000140853	NLRC5	16	56989485	57083531	+	1.79	1.02	1.78	2.23	0.89	2.7	4.05	1.33	1.85	-0.442469	0.511676	ENSG00000260145		16	57052505	57058497	-	0	0	0	0	0	0	0	0	0			EB
ENSG00000140932	CMTM2	16	66579448	66588275	+	0.2	0	0	0	0	0	0	0.22	0	0.495354		ENSG00000260650		16	66579983	66580716	-	0	0	0	0	0	0	0	0	0			EB
ENSG00000140941	MAP1LC3B	16	87383953	87404779	+	53.94	77.78	63.5	60.23	60.32	53.21	72.5	86.59	75.81	-0.231393	0.459922	ENSG00000261592		16	87396704	87400295	-	0	0.15	0.33	0	0	0	0	0	0	1.79827		EB
ENSG00000140945	CDH13	16	82626965	83800640	+	6.49	13.2	13.03	6.04	9.51	9.69	3.12	34.31	27.63	-0.898188	0.253834	ENSG00000259914		16	83725676	83726377	-	0	0	0	0	0	0	0	0	0			EB
ENSG00000140945	CDH13	16	82626965	83800640	+	6.49	13.2	13.03	6.04	9.51	9.69	3.12	34.31	27.63	-0.898188	0.253834	ENSG00000260788		16	83720402	83772974	-	0	0	0	0.08	0	0	0	0	0	0.573031		EB
ENSG00000140945	CDH13	16	82626965	83800640	+	6.49	13.2	13.03	6.04	9.51	9.69	3.12	34.31	27.63	-0.898188	0.253834	ENSG00000260832		16	82953230	82990298	-	0	0	0	0	0	0	0	0	0			EB
ENSG00000140945	CDH13	16	82626965	83800640	+	6.49	13.2	13.03	6.04	9.51	9.69	3.12	34.31	27.63	-0.898188	0.253834	ENSG00000261103		16	83687779	83707811	-	0.06	0	0	0	0	0	0	0	0	1.89163		EB
ENSG00000140945	CDH13	16	82626965	83800640	+	6.49	13.2	13.03	6.04	9.51	9.69	3.12	34.31	27.63	-0.898188	0.253834	ENSG00000261410		16	83383007	83398170	-	0	0	0	0	0	0	0	0	0			EB
ENSG00000140945	CDH13	16	82626965	83800640	+	6.49	13.2	13.03	6.04	9.51	9.69	3.12	34.31	27.63	-0.898188	0.253834	ENSG00000286528		16	82816831	82832997	-	0	0	0	0	0	0	0	0	0			EB
ENSG00000140945	CDH13	16	82626965	83800640	+	6.49	13.2	13.03	6.04	9.51	9.69	3.12	34.31	27.63	-0.898188	0.253834	ENSG00000288554		16	83710179	83717898	-	0	0	0	0	0	0	0	0	0			EB
ENSG00000140955	ADAD2	16	84191138	84197168	+	0.79	0.36	0.44	1.52	0.53	0.49	0.16	0.07	0.44	1.18288	0.318063	ENSG00000250685		16	84192558	84197053	-	0	0.17	0.08	0	0	0	0	0	0.19	1.08097		EB
ENSG00000140992	PDPK1	16	2537979	2603188	+	11.18	14.51	12.81	12.16	10.9	20.84	30.79	15.88	14.5	-0.636455	0.0762522	ENSG00000260436		16	2571570	2572353	-	0.37	0	0	0	0	0	0	0.39	0	0.074112		EB
ENSG00000140992	PDPK1	16	2537979	2603188	+	11.18	14.51	12.81	12.16	10.9	20.84	30.79	15.88	14.5	-0.636455	0.0762522	ENSG00000261093		16	2597881	2599718	-	0	0	0	0	0	2.09	0.77	0	0	-6.32956	0.156743	EB
ENSG00000140992	PDPK1	16	2537979	2603188	+	11.18	14.51	12.81	12.16	10.9	20.84	30.79	15.88	14.5	-0.636455	0.0762522	ENSG00000261140		16	2569043	2571936	-	3.9	1.84	2.26	1.8	2.67	4.08	11.74	1.75	1.65	-0.933483	0.328701	EB
ENSG00000140992	PDPK1	16	2537979	2603188	+	11.18	14.51	12.81	12.16	10.9	20.84	30.79	15.88	14.5	-0.636455	0.0762522	ENSG00000261613		16	2554060	2556060	-	2.33	3.78	3.5	1.82	0.64	1.5	8.22	1	1.43	0.0826691	0.9465	EB
ENSG00000140992	PDPK1	16	2537979	2603188	+	11.18	14.51	12.81	12.16	10.9	20.84	30.79	15.88	14.5	-0.636455	0.0762522	ENSG00000269937		16	2561471	2565096	-	0.98	2.06	1.91	0.77	1.21	2.79	12.19	1.47	2.08	-1.54455	0.0579745	EB
ENSG00000140992	PDPK1	16	2537979	2603188	+	11.18	14.51	12.81	12.16	10.9	20.84	30.79	15.88	14.5	-0.636455	0.0762522	ENSG00000279568		16	2575628	2577373	-	0.09	0.07	0.08	0.35	0.12	0.12	0.17	0	0	0.705861	0.73344	EB
ENSG00000141013	GAS8	16	90019629	90044975	+	14.13	17.48	18.68	13.09	10.65	15.3	13.84	13.75	12.98	0.15533	0.556179	ENSG00000221819	GAS8-AS1	16	90028908	90029901	-	0.86	0.74	0	0.4	0.11	0.64	0.06	0	0.35	1.00579	0.584923	EB
ENSG00000141052	MYOCD	17	12665890	12768949	+	0.31	2.58	1.66	0.58	3.29	5.96	19.89	4.64	1.71	-2.54975	0.015484	ENSG00000227274	MYOCD-AS1	17	12671862	12706135	-	0	0	0	0	0	0.06	0	0	0	-0.786453		EB
ENSG00000141068	KSR1	17	27456470	27626438	+	23.48	30.15	27.69	20.01	10.17	38.08	32.53	19.87	13.35	0.085092	0.89681	ENSG00000263368		17	27526386	27527223	-	0	0	0	0	0	0	0.07	0	0	-0.773216		EB
ENSG00000141068	KSR1	17	27456470	27626438	+	23.48	30.15	27.69	20.01	10.17	38.08	32.53	19.87	13.35	0.085092	0.89681	ENSG00000266853	ITM2BP1	17	27612588	27613251	-	0.37	0	0	0.05	0	0	0	0	0	1.94188		EB
ENSG00000141068	KSR1	17	27456470	27626438	+	23.48	30.15	27.69	20.01	10.17	38.08	32.53	19.87	13.35	0.085092	0.89681	ENSG00000266872		17	27625484	27626438	-	2.88	5.17	4.38	7.92	2.34	0.64	0.62	0.59	0	2.5041	0.00504273	EB
ENSG00000141076	UTP4	16	69131291	69231130	+	46.74	52.7	34.69	40.19	63.49	72.17	68.04	57.51	64.03	-0.676547	0.00330498	ENSG00000207083	RNU6-22P	16	69175671	69175777	-	0	0	0	0	0	0	0	0	0			EB
ENSG00000141127	PRPSAP2	17	18840085	18931287	+	40.17	51.68	52.41	40.09	37.01	45.77	36.32	50.08	48.19	-0.0173052	0.959073	ENSG00000264273		17	18859354	18861466	-	0	0	0	0	0	0	0.32	0.22	0.39	-2.44778		EB
ENSG00000141161	UNC45B	17	35147817	35189345	+	0.34	0.07	0.14	0.19	0.21	0.13	0.18	0.2	0.17	-0.0751572	0.949612	ENSG00000267782		17	35164243	35167012	-	0	0	0	0	0	0	0	0	0			EB
ENSG00000141198	TOM1L1	17	54899387	54961956	+	30.21	52.67	54.6	40.98	19.72	34.34	31	45.4	38.41	0.308803	0.412833	ENSG00000279059		17	54956760	54958426	-	4.57	3.51	5.12	5.3	2.18	1.44	2.3	1.22	1.33	1.33263	0.000373061	EB
ENSG00000141258	SGSM2	17	2337498	2381058	+	33.87	31.81	26.97	30.67	10.49	22.17	27.33	10.58	7.58	0.90018	0.0505314	ENSG00000263345		17	2375061	2379306	-	2.16	3.76	3.67	3.79	1.15	1.65	2.9	0.12	0	1.40341	0.225067	EB
ENSG00000141258	SGSM2	17	2337498	2381058	+	33.87	31.81	26.97	30.67	10.49	22.17	27.33	10.58	7.58	0.90018	0.0505314	ENSG00000274758		17	2366589	2366791	-	0	0	0	0	0	0	0	0	0			EB
ENSG00000141314	RHBDL3	17	32265832	32324659	+	1.69	1.58	0.7	0.58	1.46	3.42	1.99	1.17	2.2	-0.920265	0.108382	ENSG00000263674		17	32280387	32280953	-	0	0	0	0	0	0	0.23	0	0	-0.675218		EB
ENSG00000141337	ARSG	17	68259182	68422731	+	3.98	3.57	2.46	2.41	1.37	1.81	2.23	2.97	2.01	0.5057	0.216348	ENSG00000108932	SLC16A6	17	68267026	68291267	-	0.22	0.34	0.29	0.19	0.14	0.26	0.44	0.12	0.15	0.164873	0.874605	EB
ENSG00000141376	BCAS3	17	60677453	61392838	+	12.35	10.81	12.79	11.27	8.8	8.58	9.35	14.93	12.42	0.0226145	0.958117	ENSG00000224011		17	60727165	60727482	-	0	0	0	0	0	0	0	0	0			EB
ENSG00000141376	BCAS3	17	60677453	61392838	+	12.35	10.81	12.79	11.27	8.8	8.58	9.35	14.93	12.42	0.0226145	0.958117	ENSG00000252534	Y_RNA	17	60748940	60749046	-	0	0	0	0	0	0	0	0	0			EB
ENSG00000141376	BCAS3	17	60677453	61392838	+	12.35	10.81	12.79	11.27	8.8	8.58	9.35	14.93	12.42	0.0226145	0.958117	ENSG00000267207		17	61034636	61070122	-	0	0	0.65	0.22	0.31	0	0.6	0.59	0.71	-1.23023	0.620858	EB
ENSG00000141376	BCAS3	17	60677453	61392838	+	12.35	10.81	12.79	11.27	8.8	8.58	9.35	14.93	12.42	0.0226145	0.958117	ENSG00000267449		17	61069856	61070356	-	0	0	0	0	0.08	0	0	0	0			EB
ENSG00000141376	BCAS3	17	60677453	61392838	+	12.35	10.81	12.79	11.27	8.8	8.58	9.35	14.93	12.42	0.0226145	0.958117	ENSG00000273982		17	61354763	61355155	-	0.24	0	0	0	0	0	0	0	0	0.591746		EB
ENSG00000141376	BCAS3	17	60677453	61392838	+	12.35	10.81	12.79	11.27	8.8	8.58	9.35	14.93	12.42	0.0226145	0.958117	ENSG00000286997		17	61119095	61135969	-	0	0	0	0.02	0	0	0	0	0	0.487666		EB
ENSG00000141384	TAF4B	18	26226445	26391685	+	8.99	8.32	9.84	7.95	5.38	14.94	13.59	9.42	8.51	-0.318294	0.405054	ENSG00000207160	RNU6-1289P	18	26366301	26366406	-	0	0	0	0	0	0	0	0	0			EB
[truncated: 37,582 more rows]
