# Supplementary material for: CCIVR facilitates comprehensive identification of cis-natural antisense transcripts with their structural characteristics and expression profiles
Source: Sci Rep. 2022 Sep 15;12:15525. doi: 10.1038/s41598-022-19782-5 (PMC9477841; doi:10.1038/s41598-022-19782-5)
Supplement: Supplementary file 4 — Supplementary Information 4. [file 41598_2022_19782_MOESM4_ESM.xlsx]

## Sheet: Sup_Dataset_File4
Supplemental Dataset File 4. Results of CCIVR analysis with processed RNA-seq data from Huh-7 cells with or without TGFb stimulation
id	GeneSymbol	Chr	Start	End	Strand	FPKM1_TGF_minus_1	FPKM2_TGF_minus_2	FPKM1_TGF_12h_1	FPKM1_TGF_12h_2	FPKM1_TGF_48h_1	FPKM1_TGF_48h_2	padj_12h_vs_0h	FC_12h_vs_0h	padj_48h_vs_0h	FC_48h_vs_0h	_id	_GeneSymbol	_Chr	_Start	_End	_Strand	_FPKM1_TGF_minus_1	_FPKM2_TGF_minus_2	_FPKM1_TGF_12h_1	_FPKM1_TGF_12h_2	_FPKM1_TGF_48h_1	_FPKM1_TGF_48h_2	_padj_12h_vs_0h	_FC_12h_vs_0h	_padj_48h_vs_0h	_FC_48h_vs_0h	Type
ENSG00000000460	C1orf112	1	169662007	169854080	+	4.37	4.14	4.46	4.68	3.22	3.27	1	1.06684	0.0323104	0.770809	ENSG00000007908	SELE	1	169722640	169764705	-	0	0	0	0	0	0					EB
ENSG00000000460	C1orf112	1	169662007	169854080	+	4.37	4.14	4.46	4.68	3.22	3.27	1	1.06684	0.0323104	0.770809	ENSG00000171806	METTL18	1	169792529	169794963	-	2.57	2.23	2.86	2.7	1.82	2.13	1	1.15188	0.915736	0.832306	EB
ENSG00000000460	C1orf112	1	169662007	169854080	+	4.37	4.14	4.46	4.68	3.22	3.27	1	1.06684	0.0323104	0.770809	ENSG00000188404	SELL	1	169690665	169711702	-	0.12	0.11	0	0.05	0.08	0.07	0.80432	0.2116	1	0.686084	EB
ENSG00000000460	C1orf112	1	169662007	169854080	+	4.37	4.14	4.46	4.68	3.22	3.27	1	1.06684	0.0323104	0.770809	ENSG00000230704	AL021940.1	1	169762929	169764648	-	0	0	0.22	0	0	0	1	inf			EB
ENSG00000001626	CFTR	7	117465784	117715971	+	0.05	0.02	0.02	0.04	0.05	0.04	1	0.745982	1	1.33794	ENSG00000083622	AC000061.1	7	117604791	117647415	-	0	0	0	0	0	0					EB
ENSG00000001626	CFTR	7	117465784	117715971	+	0.05	0.02	0.02	0.04	0.05	0.04	1	0.745982	1	1.33794	ENSG00000232661	CFTR-AS1	7	117560733	117564676	-	0	0	0	0	0	0					EB
ENSG00000001626	CFTR	7	117465784	117715971	+	0.05	0.02	0.02	0.04	0.05	0.04	1	0.745982	1	1.33794	ENSG00000234001	AC000111.1	7	117586207	117586416	-	0	0	0	0	0	0					EB
ENSG00000002746	HECW1	7	43112629	43566001	+	0.21	0.26	0.33	0.28	0.17	0.14	0.818401	1.2998	0.352826	0.655035	ENSG00000223258	RNU6-575P	7	43207762	43207866	-	0	0	0	0	0	0					EB
ENSG00000002746	HECW1	7	43112629	43566001	+	0.21	0.26	0.33	0.28	0.17	0.14	0.818401	1.2998	0.352826	0.655035	ENSG00000228680	AC004692.2	7	43239066	43249268	-	0	0	0.12	0	0	0	1	inf			EB
ENSG00000002746	HECW1	7	43112629	43566001	+	0.21	0.26	0.33	0.28	0.17	0.14	0.818401	1.2998	0.352826	0.655035	ENSG00000231638	LUARIS	7	43508728	43522542	-	0.07	0	0.03	0.02	0.03	0	1	0.701817	1	0.38251	EB
ENSG00000002834	LASP1	17	38869859	38921770	+	42.36	41.05	53.05	54.97	60.36	59.98	2.08e-18	1.28603	7.84e-41	1.45832	ENSG00000263466	AC006441.1	17	38903704	38904600	-	0	0	0	0	0	0					EB
ENSG00000002834	LASP1	17	38869859	38921770	+	42.36	41.05	53.05	54.97	60.36	59.98	2.08e-18	1.28603	7.84e-41	1.45832	ENSG00000265784	AC006441.3	17	38918801	38921769	-	0	0	0	0.15	0	0	1	inf			EB
ENSG00000003400	CASP10	2	201182881	201229406	+	2.66	2.35	2.76	2.48	2.36	2.42	1	1.03995	1	0.965416	ENSG00000225796	MTND4P23	2	201213298	201214660	-	0	0	0	0	0	0					EB
ENSG00000003400	CASP10	2	201182881	201229406	+	2.66	2.35	2.76	2.48	2.36	2.42	1	1.03995	1	0.965416	ENSG00000227348	MTND5P25	2	201212283	201213081	-	0	0	0	0	0	0					EB
ENSG00000003400	CASP10	2	201182881	201229406	+	2.66	2.35	2.76	2.48	2.36	2.42	1	1.03995	1	0.965416	ENSG00000235318	MTND4LP13	2	201214653	201214950	-	0	0	0	0	0	0					EB
ENSG00000003402	CFLAR	2	201116154	201176687	+	3.37	3.48	4.55	4.67	5.98	5.52	3.54e-08	1.33941	8.66e-23	1.70006	ENSG00000226312	CFLAR-AS1	2	201140278	201157823	-	0	0	0	0	0.05	0.09			0.195087	inf	EB
ENSG00000003402	CFLAR	2	201116154	201176687	+	3.37	3.48	4.55	4.67	5.98	5.52	3.54e-08	1.33941	8.66e-23	1.70006	ENSG00000232133	IMPDH1P10	2	201137516	201140027	-	0	0.23	0	0	0	0	1	0	0.835856	0	EB
ENSG00000003402	CFLAR	2	201116154	201176687	+	3.37	3.48	4.55	4.67	5.98	5.52	3.54e-08	1.33941	8.66e-23	1.70006	ENSG00000235579	AC007283.2	2	201162484	201162680	-	0	0	0	0	0	0					EB
ENSG00000003756	RBM5	3	50088908	50119021	+	8.17	8.06	9.34	9.54	10.8	10.96	0.0199213	1.15538	1.74e-09	1.35579	ENSG00000281691	RBM5-AS1	3	50099603	50100988	-	0	0	0	0	0.05	0			1	inf	EB
ENSG00000003989	SLC7A2	8	17497088	17570573	+	62.82	63.94	24.88	24.29	10.73	11.84	1.3e-247	0.385217	0	0.180035	ENSG00000279271	AP006248.2	8	17498647	17499238	-	0	0	0	0	0	0					EB
ENSG00000004139	SARM1	17	28364356	28404049	+	0.63	0.57	1.25	1.09	1.6	1.82	6.32e-05	1.93702	1.14e-14	2.8901	ENSG00000109072	VTN	17	28367284	28373091	-	231.84	237.17	517.88	497.68	743.84	768.87	3.68e-159	2.15019	0	3.26043	EB
ENSG00000004139	SARM1	17	28364356	28404049	+	0.63	0.57	1.25	1.09	1.6	1.82	6.32e-05	1.93702	1.14e-14	2.8901	ENSG00000279532	AC002094.5	17	28373673	28374301	-	0	0	0	0	0	0					EB
ENSG00000004478	FKBP4	12	2794970	2805423	+	74.62	72.59	55.22	54.31	33.89	31.51	1.53e-25	0.738816	1.92e-125	0.449098	ENSG00000258092	AC005841.1	12	2797136	2803938	-	2.31	1.84	1.55	0.46	0.26	1.84	0.897137	0.481187	0.861437	0.511388	EB
ENSG00000004487	KDM1A	1	23019443	23083689	+	48.27	48.96	40.26	39.38	34.49	34.79	1.22e-09	0.813382	1.56e-21	0.720312	ENSG00000266802	AL031428.2	1	23057858	23057934	-	0	0	0	0	0	0					EB
ENSG00000004846	ABCB5	7	20615207	20777038	+	0	0.01	0.02	0.01	0	0.01	1	4.75848	1	2.27772	ENSG00000223866	AC002486.1	7	20641558	20641948	-	0.34	0.3	0	0.17	0	0	1	0.2645	0.869941	0	EB
ENSG00000004866	ST7	7	116953238	117230103	+	1.72	1.74	2.22	1.83	8.46	9.03	0.760653	1.16297	2.88e-80	5.10985	ENSG00000213050	TPM3P1	7	116972165	116972911	-	0	0	0	0	0	0					EB
ENSG00000004866	ST7	7	116953238	117230103	+	1.72	1.74	2.22	1.83	8.46	9.03	0.760653	1.16297	2.88e-80	5.10985	ENSG00000226367	ST7-AS2	7	117072072	117146480	-	0	0	0	0	0.03	0.02			1	inf	EB
ENSG00000004866	ST7	7	116953238	117230103	+	1.72	1.74	2.22	1.83	8.46	9.03	0.760653	1.16297	2.88e-80	5.10985	ENSG00000227532	AC002542.1	7	117187548	117187740	-	0	0	0	0	0	0					EB
ENSG00000004866	ST7	7	116953238	117230103	+	1.72	1.74	2.22	1.83	8.46	9.03	0.760653	1.16297	2.88e-80	5.10985	ENSG00000228368	AC106873.1	7	116965846	116967472	-	0	0	0	0	0	0					EB
ENSG00000004961	HCCS	X	11111301	11123086	+	16.23	16.95	14.93	15.73	14.97	15.69	0.755207	0.917783	0.769922	0.934233	ENSG00000207151	RF00019	X	11116092	11116193	-	0	0	0	0	0	0					EB
ENSG00000005187	ACSM3	16	20610243	20797581	+	2.24	2.12	6.36	6.96	12.41	11.88	9.52e-41	3.03158	1.39e-131	5.62535	ENSG00000066654	THUMPD1	16	20702816	20742084	-	7.56	7.79	5.92	5.91	5.16	5.11	0.000895061	0.765541	4.86e-07	0.676525	EB
ENSG00000005187	ACSM3	16	20610243	20797581	+	2.24	2.12	6.36	6.96	12.41	11.88	9.52e-41	3.03158	1.39e-131	5.62535	ENSG00000166743	ACSM1	16	20623237	20698890	-	0.25	0.25	0.52	0.49	0.39	0.41	0.501505	1.99389	0.719927	1.63508	EB
ENSG00000005187	ACSM3	16	20610243	20797581	+	2.24	2.12	6.36	6.96	12.41	11.88	9.52e-41	3.03158	1.39e-131	5.62535	ENSG00000260510	AC004381.1	16	20743663	20766620	-	0	0.33	0	0	0	0	1	0	1	0	EB
ENSG00000005187	ACSM3	16	20610243	20797581	+	2.24	2.12	6.36	6.96	12.41	11.88	9.52e-41	3.03158	1.39e-131	5.62535	ENSG00000274730	AC141273.2	16	20618205	20620758	-	0	0	0	0	0	0					EB
ENSG00000005187	ACSM3	16	20610243	20797581	+	2.24	2.12	6.36	6.96	12.41	11.88	9.52e-41	3.03158	1.39e-131	5.62535	ENSG00000275315	AC141273.3	16	20616409	20616532	-	0	0	0	0	0	0					EB
ENSG00000005187	ACSM3	16	20610243	20797581	+	2.24	2.12	6.36	6.96	12.41	11.88	9.52e-41	3.03158	1.39e-131	5.62535	ENSG00000285303	AC004381.3	16	20720994	20722281	-	0	0	0	0	0	0					EB
ENSG00000005249	PRKAR2B	7	107044705	107161811	+	3.68	4.03	2.01	2.26	0.6	0.65	3.34e-05	0.55039	1.38e-25	0.163908	ENSG00000243193	AC006387.1	7	107066591	107133733	-	0	0	0	0	0	0					EB
ENSG00000005483	KMT2E	7	105014179	105114361	+	8.19	8.53	8.37	8.99	11.02	9.84	1	1.03096	0.00240629	1.26088	ENSG00000272918	AC005070.3	7	105102838	105105483	-	0.05	0.2	0.14	0.3	0.11	0.15	1	1.75698	1	1.06895	EB
ENSG00000005844	ITGAL	16	30472658	30523185	+	1.72	1.59	0.69	0.77	0.38	0.63	9.87e-06	0.437599	3.28e-09	0.310562	ENSG00000251706	RNU7-61P	16	30483135	30483195	-	0	0	0	0	0	0					EB
ENSG00000005844	ITGAL	16	30472658	30523185	+	1.72	1.59	0.69	0.77	0.38	0.63	9.87e-06	0.437599	3.28e-09	0.310562	ENSG00000260487	AC116348.1	16	30480588	30481346	-	0	0	0	0	0	0					EB
ENSG00000005844	ITGAL	16	30472658	30523185	+	1.72	1.59	0.69	0.77	0.38	0.63	9.87e-06	0.437599	3.28e-09	0.310562	ENSG00000261332	AC116348.2	16	30498766	30499554	-	0.34	0	0	0	0	0	1	0	0.992845	0	EB
ENSG00000005844	ITGAL	16	30472658	30523185	+	1.72	1.59	0.69	0.77	0.38	0.63	9.87e-06	0.437599	3.28e-09	0.310562	ENSG00000261346	AC116348.3	16	30477180	30489353	-	0	0	0	0	0	0					EB
ENSG00000005882	PDK2	17	50094737	50112152	+	2.56	2.35	2.2	2.11	2.08	1.92	0.812546	0.870842	0.375231	0.822556	ENSG00000250282	AC002401.2	17	50100704	50101920	-	0	0	0	0	0	0					EB
ENSG00000005882	PDK2	17	50094737	50112152	+	2.56	2.35	2.2	2.11	2.08	1.92	0.812546	0.870842	0.375231	0.822556	ENSG00000275025	AC002401.3	17	50098460	50098899	-	0	0	0	0	0	0					EB
ENSG00000006116	CACNG3	16	24255553	24362801	+	0	0	0	0	0	0					ENSG00000201541	RF00408	16	24333415	24333547	-	0	0	0	0	0	0					EB
ENSG00000006125	AP2B1	17	35578046	35726413	+	44.51	45.38	45.23	44.95	52.55	53.12	1	0.996218	2.31e-09	1.18828	ENSG00000267592	AC004134.1	17	35596904	35597128	-	0	0	0	0	0	0					EB
ENSG00000006283	CACNA1G	17	50560715	50627474	+	0.14	0.14	0.13	0.15	0.13	0.12	1	0.991677	1	0.918696	ENSG00000250976	AC021491.3	17	50563203	50563783	-	0	0	0	0	0	0					EB
ENSG00000006451	RALA	7	39623565	39708120	+	15.94	14.58	17.18	17	14.71	13.84	0.315183	1.1121	0.791608	0.945522	ENSG00000228554	AC004837.2	7	39700341	39703296	-	0	0	0	0	0	0					EB
ENSG00000006652	IFRD1	7	112422968	112481017	+	8.34	8.83	8.33	8.77	8.77	9.26	1	0.988827	0.660006	1.06178	ENSG00000180019	AC079741.1	7	112446164	112446375	-	0.62	0.28	0	0	0	0	1	0	0.999048	0	EB
ENSG00000006704	GTF2IRD1	7	74453790	74602604	+	5.48	5.48	6.48	7.26	5.55	5.91	0.0148074	1.24411	0.869941	1.05656	ENSG00000238391	RNA5SP233	7	74487428	74487540	-	0	0	0	0	0	0					EB
ENSG00000006740	ARHGAP44	17	12789498	12991643	+	0.71	0.73	0.66	0.71	0.65	0.57	1	0.945978	0.798392	0.856009	ENSG00000263707	AC005277.1	17	12990149	12990610	-	0.4	0.88	0.44	0.2	0.45	0	1	0.500228	0.933001	0.358669	EB
ENSG00000006740	ARHGAP44	17	12789498	12991643	+	0.71	0.73	0.66	0.71	0.65	0.57	1	0.945978	0.798392	0.856009	ENSG00000265503	MIR1269B	17	12917268	12917342	-	0	0	0	0	0	0					EB
ENSG00000006740	ARHGAP44	17	12789498	12991643	+	0.71	0.73	0.66	0.71	0.65	0.57	1	0.945978	0.798392	0.856009	ENSG00000277621	AC005277.2	17	12982613	12983002	-	0	0	0	0	0	0					EB
ENSG00000006740	ARHGAP44	17	12789498	12991643	+	0.71	0.73	0.66	0.71	0.65	0.57	1	0.945978	0.798392	0.856009	ENSG00000280168	AC005274.1	17	12973033	12973834	-	0	0	0	0	0	0					EB
ENSG00000006831	ADIPOR2	12	1688574	1788674	+	0.66	0.27	0.63	0.37	0.36	0.94	1	1.06632	0.940759	1.41023	ENSG00000243663	RPS4XP14	12	1757231	1758011	-	0	0	0	0	0	0					EB
ENSG00000006831	ADIPOR2	12	1688574	1788674	+	0.66	0.27	0.63	0.37	0.36	0.94	1	1.06632	0.940759	1.41023	ENSG00000271500	AC005183.1	12	1695830	1698044	-	0	0	0	0	0	0					EB
ENSG00000006831	ADIPOR2	12	1688574	1788674	+	0.66	0.27	0.63	0.37	0.36	0.94	1	1.06632	0.940759	1.41023	ENSG00000285627	AC005343.1	12	1741197	1747099	-	0	0	0	0	0	0					EB
ENSG00000007001	UPP2	2	157876702	158136154	+	0	0.02	0	0	0.03	0.13	1	0	0.607345	8.13753	ENSG00000212410	RNU6-932P	2	157985789	157985894	-	0	0	0	0	0	0					EB
ENSG00000007001	UPP2	2	157876702	158136154	+	0	0.02	0	0	0.03	0.13	1	0	0.607345	8.13753	ENSG00000228937	AC005539.1	2	157961410	157962888	-	0	0	0	0	0	0					EB
ENSG00000007038	PRSS21	16	2817180	2826304	+	0	0	0	0	0	0					ENSG00000262154	EIF1P4	16	2822659	2822993	-	0	0	0	0	0	0					EB
ENSG00000007047	MARK4	19	45079288	45305284	+	7.55	7.24	11.36	10.9	8.22	7.57	1.28e-10	1.49392	0.594396	1.07845	ENSG00000007255	TRAPPC6A	19	45162928	45178237	-	11.36	11.57	9.99	10.84	15.68	12.5	1	0.902071	0.327172	1.2426	EB
ENSG00000007047	MARK4	19	45079288	45305284	+	7.55	7.24	11.36	10.9	8.22	7.57	1.28e-10	1.49392	0.594396	1.07845	ENSG00000179846	NKPD1	19	45149750	45158737	-	0.05	0.08	0.02	0	0.05	0.03	0.693523	0.13338	1	0.657896	EB
ENSG00000007047	MARK4	19	45079288	45305284	+	7.55	7.24	11.36	10.9	8.22	7.57	1.28e-10	1.49392	0.594396	1.07845	ENSG00000267044	AC005757.1	19	45135993	45136977	-	0	0	0	0	0	0					EB
ENSG00000007047	MARK4	19	45079288	45305284	+	7.55	7.24	11.36	10.9	8.22	7.57	1.28e-10	1.49392	0.594396	1.07845	ENSG00000283632	EXOC3L2	19	45212621	45245431	-	0	0	0	0	0	0					EB
ENSG00000007129	CEACAM21	19	41549518	41586844	+	0	0	0	0	0	0					ENSG00000280014	AC243960.7	19	41551568	41552274	-	0	0	0	0	0	0					EB
ENSG00000007168	PAFAH1B1	17	2593210	2685615	+	18.94	19.75	22.55	22.07	25.28	24.95	0.00232329	1.14526	1.23e-12	1.31248	ENSG00000262480	SAMD11P1	17	2613284	2613944	-	0	0	0	0	0	0					EB
ENSG00000007168	PAFAH1B1	17	2593210	2685615	+	18.94	19.75	22.55	22.07	25.28	24.95	0.00232329	1.14526	1.23e-12	1.31248	ENSG00000272770	AC005696.2	17	2683305	2685088	-	0	0	0.12	0	0	0	1	inf			EB
ENSG00000007174	DNAH9	17	11598470	11969748	+	0	0	0	0	0	0					ENSG00000263684	AC005209.1	17	11874932	11875828	-	0	0	0	0	0	0					EB
ENSG00000007545	CRAMP1	16	1612325	1677908	+	2.66	2.72	3.09	3	4.12	3.82	0.681661	1.12436	3.88e-05	1.49118	ENSG00000226890	Z97652.1	16	1625628	1626160	-	0	0	0	0.2	0	0	1	inf			EB
ENSG00000007933	FMO3	1	171090901	171117819	+	0	0	0.04	0	0.02	0.02	1	inf	1	inf	ENSG00000221390	MIR1295A	1	171101728	171101806	-	0	0	0	0	0	0					EB
ENSG00000008083	JARID2	6	15246069	15522042	+	4.12	4.24	4.42	5.3	5.81	5.83	0.511969	1.15611	0.000202999	1.40936	ENSG00000201519	RNU6-645P	6	15324367	15324472	-	0	0	0	0	0	0					EB
ENSG00000008083	JARID2	6	15246069	15522042	+	4.12	4.24	4.42	5.3	5.81	5.83	0.511969	1.15611	0.000202999	1.40936	ENSG00000235488	JARID2-AS1	6	15247815	15248634	-	0	0.13	0	0	0	0	1	0	1	0	EB
ENSG00000008382	MPND	19	4343527	4360086	+	11.12	10.36	11.05	9.06	6.37	7.52	1	0.929258	0.000681048	0.653572	ENSG00000267938	EIF1P6	19	4347780	4349061	-	0	0	0	0	0.23	0.2			1	inf	EB
ENSG00000008382	MPND	19	4343527	4360086	+	11.12	10.36	11.05	9.06	6.37	7.52	1	0.929258	0.000681048	0.653572	ENSG00000269318	AC007292.2	19	4356637	4358448	-	0.55	0.19	0.33	0.51	1.17	0.25	1	1.12392	0.927351	1.93033	EB
ENSG00000008382	MPND	19	4343527	4360086	+	11.12	10.36	11.05	9.06	6.37	7.52	1	0.929258	0.000681048	0.653572	ENSG00000269807	AC007292.3	19	4347244	4354057	-	0.37	0.33	0	0.19	0	0	1	0.2645	0.869941	0	EB
ENSG00000008394	MGST1	12	16347142	16609259	+	30.27	29.92	23.08	23.86	8.28	7.71	3.04e-12	0.774482	2.21e-198	0.268594	ENSG00000256238	SUPT16HP1	12	16399274	16402406	-	1.16	1.48	1.23	1.32	0.6	0.78	1	0.956334	0.0603039	0.528184	EB
ENSG00000008441	NFIX	19	12995608	13098796	+	6	6.65	7.92	7.67	11.13	11.31	0.025658	1.22373	7.51e-19	1.7927	ENSG00000267417	AC138474.1	19	13013662	13014511	-	0	0	0	0	0	0					EB
ENSG00000008441	NFIX	19	12995608	13098796	+	6	6.65	7.92	7.67	11.13	11.31	0.025658	1.22373	7.51e-19	1.7927	ENSG00000267610	AC007787.1	19	13069792	13071374	-	0	0	0	0	0	0					EB
ENSG00000008952	SEC62	3	169966635	169998373	+	21.12	21.81	23.2	20.39	24.65	25	1	1.00809	9.79e-05	1.16919	ENSG00000240373	SEC62-AS1	3	169978536	169985715	-	0	0	0	0	0	0					EB
ENSG00000009335	UBE3C	7	157138916	157269370	+	12.49	12.12	11.96	11.91	13.29	13.88	0.990283	0.963153	0.0386656	1.11614	ENSG00000224629	AC004975.1	7	157263022	157263229	-	0	0	0	0	0	0					EB
ENSG00000009335	UBE3C	7	157138916	157269370	+	12.49	12.12	11.96	11.91	13.29	13.88	0.990283	0.963153	0.0386656	1.11614	ENSG00000236018	AC004898.1	7	157197600	157198511	-	0	0	0	0	0	0					EB
ENSG00000009765	IYD	6	150368892	150405969	+	0.04	0.01	0.01	0.01	0.03	0.04	1	0.541954	1	1.49541	ENSG00000220598	SSR1P1	6	150384307	150385120	-	0	0	0	0	0	0					EB
ENSG00000010219	DYRK4	12	4562204	4615302	+	1.03	0.91	0.78	0.88	0.55	0.64	0.955856	0.846418	0.0601024	0.615147	ENSG00000256748	AC005832.2	12	4601991	4603420	-	0	0	0	0	0	0					EB
ENSG00000010278	CD9	12	6199715	6238271	+	8.89	9.41	9.96	9.05	7.95	7.7	1	1.03218	0.179992	0.864848	ENSG00000202318	RF00019	12	6234345	6234455	-	0	0	0	0	1.36	0			1	inf	EB
ENSG00000010310	GIPR	19	45668221	45683722	+	0.55	0.49	3.47	3.16	7.78	7.9	6.78e-29	6.36742	3.99e-102	15.3177	ENSG00000283212	MIR642B	19	45674932	45675008	-	0	0	0	0	0	0					EB
ENSG00000010932	FMO1	1	171248471	171285978	+	0.18	0.11	1.79	2.03	8.23	7.81	2.03e-17	12.7271	1.48e-101	54.387	ENSG00000206692	RF00019	1	171253906	171254022	-	0	0	0	0	0	0					EB
ENSG00000010932	FMO1	1	171248471	171285978	+	0.18	0.11	1.79	2.03	8.23	7.81	2.03e-17	12.7271	1.48e-101	54.387	ENSG00000230547	HMGB1P11	1	171270954	171271590	-	0.31	0.09	0.35	0.31	0	0	1	1.62586	0.863834	0	EB
ENSG00000011028	AC080038.1	17	62627670	62693597	+	0.01	0.03	0.07	0.02	2.8	2.79	1	2.36518	3.2e-72	154.064	ENSG00000207382	RF00019	17	62661621	62661725	-	0	0	0	0	0	0					EB
ENSG00000011028	AC080038.1	17	62627670	62693597	+	0.01	0.03	0.07	0.02	2.8	2.79	1	2.36518	3.2e-72	154.064	ENSG00000279713	AC080038.4	17	62679403	62681354	-	0	0	0	0	0	0					EB
ENSG00000011105	TSPAN9	12	3077355	3286564	+	7.79	7.53	8.57	7.22	10.02	10.62	1	1.02353	1.18e-06	1.36115	ENSG00000227081	AC005912.1	12	3211663	3211917	-	243.66	221.01	223.95	204.49	164.74	170.76	0.647971	0.915546	1.4e-05	0.729736	EB
ENSG00000011295	TTC19	17	15999784	16045015	+	5.71	5.4	5.61	5.6	5.59	5.43	1	1.00232	1	1.00314	ENSG00000275413	AC002553.2	17	16023323	16023653	-	1	0.18	0.89	0.6	1.37	0.2	1	1.26164	1	1.3414	EB
ENSG00000011376	LARS2	3	45388506	45554726	+	7.54	7.67	7.44	7.4	4.27	4.2	1	0.969345	9e-24	0.562927	ENSG00000232455	LARS2-AS1	3	45483974	45509545	-	0	0	0	0	0	0					EB
ENSG00000011454	RABGAP1	9	122940833	123104866	+	5.78	5.67	5.88	6.09	5.98	6.19	1	1.03869	0.573046	1.07487	ENSG00000213216	AC007066.1	9	123029373	123029753	-	0	0	0	0	0	0					EB
ENSG00000011454	RABGAP1	9	122940833	123104866	+	5.78	5.67	5.88	6.09	5.98	6.19	1	1.03869	0.573046	1.07487	ENSG00000222351	RNY1P15	9	122945988	122946094	-	0	0	0	0	0	0					EB
ENSG00000011454	RABGAP1	9	122940833	123104866	+	5.78	5.67	5.88	6.09	5.98	6.19	1	1.03869	0.573046	1.07487	ENSG00000225078	AL365338.1	9	123061845	123063312	-	0	0	0	0	0	0					EB
ENSG00000011485	PPP5C	19	46346994	46392981	+	12.87	13.03	12.32	12.61	10.21	10.27	0.9214	0.955784	0.000106873	0.799268	ENSG00000268810	AC007193.1	19	46382492	46383169	-	0	0	0	0.15	0	0	1	inf			EB
ENSG00000011485	PPP5C	19	46346994	46392981	+	12.87	13.03	12.32	12.61	10.21	10.27	0.9214	0.955784	0.000106873	0.799268	ENSG00000269151	AC007193.3	19	46390515	46390852	-	0.35	0.31	0.39	0.71	0	0.35	1	1.646	1	0.533009	EB
ENSG00000012174	MBTPS2	X	21839617	21885423	+	5.26	5.31	4.71	5.09	4.79	4.71	0.727709	0.920795	0.42145	0.908212	ENSG00000275681	U73479.1	X	21841794	21841961	-	0	0	0	0	0	0					EB
ENSG00000012232	EXTL3	8	28600469	28755599	+	7.74	7.98	6.85	7.16	7.34	7.76	0.060302	0.885404	0.958506	0.971227	ENSG00000246339	EXTL3-AS1	8	28696198	28701464	-	0.08	0.1	0.05	0.2	0.11	0.12	1	1.45497	1	1.33538	EB
ENSG00000012504	NR1H4	12	100473708	100564414	+	40.08	39.93	18.9	19.4	8.27	7.37	3.24e-57	0.475346	5.72e-181	0.197687	ENSG00000271177	AC010200.2	12	100525186	100525420	-	0	0	0	0	0	0					EB
ENSG00000012963	UBR7	14	93207241	93229215	+	0.11	0.2	0.11	0.19	0.06	0.26	1	0.933438	1	1.05511	ENSG00000240096	AL132838.1	14	93223598	93224139	-	0	0	0	0	0	0					EB
ENSG00000013561	RNF14	5	141958328	141990292	+	5.83	5.68	6.41	6.53	7.02	7.17	0.605416	1.11654	0.0262938	1.24606	ENSG00000254099	AC005740.3	5	141970637	141982687	-	0	0	0	0	0	0					EB
ENSG00000013573	DDX11	12	31073860	31104799	+	6.67	6.34	6.65	6.23	4.16	4.12	1	0.983101	3.65e-09	0.64345	ENSG00000212533	RF00072	12	31076867	31077016	-	0	0	0	0	0	0					EB
ENSG00000013725	CD6	11	60971680	61020377	+	0	0	0	0	0	0					ENSG00000207153	RNU6-933P	11	60985061	60985167	-	0	0	0	0	0	0					EB
ENSG00000013810	TACC3	4	1712891	1745176	+	26.22	25.93	29.69	30.3	18.45	18.63	0.000354765	1.14239	3.01e-18	0.718734	ENSG00000168936	TMEM129	4	1715952	1721358	-	2.71	2.71	3.25	3.28	3	3.16	0.668601	1.19583	0.728966	1.14827	EB
ENSG00000015171	ZMYND11	10	134465	254637	+	17.47	17.51	22.22	21.89	24.52	25.13	1.07e-05	1.25215	1.57e-14	1.43491	ENSG00000212331	RNA5SP297	10	154831	154943	-	0	0	0	0	0	0.58			1	inf	EB
ENSG00000015171	ZMYND11	10	134465	254637	+	17.47	17.51	22.22	21.89	24.52	25.13	1.07e-05	1.25215	1.57e-14	1.43491	ENSG00000276662	AL713922.2	10	147820	148751	-	0	0	0	0	0	0					EB
ENSG00000016602	CLCA4	1	86547078	86580754	+	0	0	0	0	0	0					ENSG00000224466	CDCA4P2	1	86552625	86553342	-	0	0	0	0	0	0					EB
ENSG00000017260	ATP2C1	3	130850595	131016712	+	15.25	15.31	15.2	15.95	14.74	15.25	1	1.01227	1	0.992522	ENSG00000249098	AC055733.1	3	130918226	130919120	-	0	0	0	0	0	0					EB
ENSG00000017260	ATP2C1	3	130850595	131016712	+	15.25	15.31	15.2	15.95	14.74	15.25	1	1.01227	1	0.992522	ENSG00000250592	AC055733.2	3	130899414	130929976	-	0	0	0	0	0	0					EB
ENSG00000017260	ATP2C1	3	130850595	131016712	+	15.25	15.31	15.2	15.95	14.74	15.25	1	1.01227	1	0.992522	ENSG00000251579	AC055733.3	3	130927754	130928276	-	0	0	0	0	0	0					EB
ENSG00000017260	ATP2C1	3	130850595	131016712	+	15.25	15.31	15.2	15.95	14.74	15.25	1	1.01227	1	0.992522	ENSG00000252894	RF00019	3	130914340	130914452	-	0	0	0	0	0	0					EB
ENSG00000017260	ATP2C1	3	130850595	131016712	+	15.25	15.31	15.2	15.95	14.74	15.25	1	1.01227	1	0.992522	ENSG00000284095	AC055733.4	3	130868004	130869357	-	0	0	0	0	0	0					EB
ENSG00000017797	RALBP1	18	9475009	9538114	+	13.97	14.31	15.11	15.77	15.49	15.24	0.270443	1.08428	0.115543	1.0982	ENSG00000251994	RNU2-27P	18	9518119	9518260	-	0	0	0	0	0	0					EB
ENSG00000018510	AGPS	2	177392768	177559299	+	27.26	28.11	29.93	29.78	29.34	28.83	0.157677	1.07074	0.195637	1.06193	ENSG00000196659	TTC30B	2	177548998	177553014	-	1.29	1.2	1.03	0.91	1.2	1.05	0.746405	0.776469	1	0.916244	EB
ENSG00000019169	MARCO	2	118942166	118994660	+	0.1	0.2	0.11	0.13	0	0.03	1	0.795421	0.474499	0.109401	ENSG00000259094	AC013457.1	2	118949306	118952983	-	0	0	0	0	0	0					EB
ENSG00000019995	ZRANB1	10	124942123	124988189	+	10.46	10.33	14.39	13.61	14.93	15.12	1.11e-06	1.33731	2.25e-11	1.46111	ENSG00000226899	AL731577.1	10	124945204	124946432	-	0	0	0	0	0	0					EB
ENSG00000020426	MNAT1	14	60734742	60969965	+	7.88	7.06	7.99	7.86	6.26	6.85	1	1.05354	0.497231	0.886945	ENSG00000258485	SRMP2	14	60919240	60920155	-	0	0	0	0	0	0					EB
ENSG00000020577	SAMD4A	14	54567097	54793315	+	1.32	1.48	3.02	3.12	5.33	4.52	3.76e-17	2.17279	4.71e-19	3.54787	ENSG00000285774	AL133444.1	14	54684753	54687912	-	0	0	0	0	0	0					EB
ENSG00000021645	NRXN3	14	78170373	79868290	+	1.46	1.56	1.57	1.43	2.06	2.18	1	0.982129	0.000369909	1.41475	ENSG00000199454	RNA5SP388	14	78177803	78177921	-	0	0	0	0	0	0					EB
ENSG00000021645	NRXN3	14	78170373	79868290	+	1.46	1.56	1.57	1.43	2.06	2.18	1	0.982129	0.000369909	1.41475	ENSG00000239438	RPS26P48	14	78231281	78231619	-	0	0	0	0	0	0					EB
ENSG00000021645	NRXN3	14	78170373	79868290	+	1.46	1.56	1.57	1.43	2.06	2.18	1	0.982129	0.000369909	1.41475	ENSG00000258478	AC009396.1	14	78744398	78753878	-	0	0	0	0	0	0					EB
ENSG00000021645	NRXN3	14	78170373	79868290	+	1.46	1.56	1.57	1.43	2.06	2.18	1	0.982129	0.000369909	1.41475	ENSG00000258637	AC008056.1	14	79661666	79791263	-	0	0	0	0	0	0					EB
ENSG00000021645	NRXN3	14	78170373	79868290	+	1.46	1.56	1.57	1.43	2.06	2.18	1	0.982129	0.000369909	1.41475	ENSG00000258662	AC022469.2	14	79246668	79249023	-	0	0	0	0	0	0					EB
ENSG00000021645	NRXN3	14	78170373	79868290	+	1.46	1.56	1.57	1.43	2.06	2.18	1	0.982129	0.000369909	1.41475	ENSG00000258719	AC009396.2	14	78695321	78698122	-	0	0	0	0	0	0					EB
ENSG00000021645	NRXN3	14	78170373	79868290	+	1.46	1.56	1.57	1.43	2.06	2.18	1	0.982129	0.000369909	1.41475	ENSG00000258723	AF099810.1	14	78279572	78283376	-	0	0	0	0	0	0					EB
ENSG00000021645	NRXN3	14	78170373	79868290	+	1.46	1.56	1.57	1.43	2.06	2.18	1	0.982129	0.000369909	1.41475	ENSG00000258829	AC026888.1	14	79072132	79074767	-	0	0	0	0	0	0					EB
ENSG00000021645	NRXN3	14	78170373	79868290	+	1.46	1.56	1.57	1.43	2.06	2.18	1	0.982129	0.000369909	1.41475	ENSG00000258874	AC009396.3	14	78703615	78709934	-	0	0	0	0	0	0					EB
ENSG00000021645	NRXN3	14	78170373	79868290	+	1.46	1.56	1.57	1.43	2.06	2.18	1	0.982129	0.000369909	1.41475	ENSG00000259106	AC008056.2	14	79611418	79633311	-	0	0	0	0	0	0					EB
ENSG00000023171	GRAMD1B	11	123358428	123627774	+	0	0	0	0	0	0			1	inf	ENSG00000254449	SF3A3P2	11	123597946	123599452	-	0.18	0.51	0.15	0.13	0.25	0.13	0.821916	0.407401	0.886321	0.566397	EB
ENSG00000023171	GRAMD1B	11	123358428	123627774	+	0	0	0	0	0	0			1	inf	ENSG00000265357	MIR4493	11	123381440	123381512	-	0	0	0	0	0	0					EB
ENSG00000023697	DERA	12	15911302	16037381	+	18.67	19.76	20.56	20.24	22.15	22.69	0.994466	1.05413	0.0279014	1.17929	ENSG00000256134	EGLN3P1	12	15971890	15972609	-	0	0	0	0	0	0					EB
ENSG00000023839	ABCC2	10	99782640	99852594	+	12.56	12.05	10	9.93	4.32	4.34	0.000135231	0.804044	5.8e-63	0.355647	ENSG00000227351	NANOGP6	10	99788564	99789410	-	0	0	0	0	0	0					EB
ENSG00000025293	PHF20	20	35771974	35950370	+	7.49	8	6.88	6.9	7.39	6.66	0.16277	0.883176	0.333874	0.916954	ENSG00000199676	RF00019	20	35853252	35853364	-	0	0	0	0	0	0					EB
ENSG00000025293	PHF20	20	35771974	35950370	+	7.49	8	6.88	6.9	7.39	6.66	0.16277	0.883176	0.333874	0.916954	ENSG00000207053	RNU6-937P	20	35928570	35928675	-	0	0	0	0	0	0					EB
ENSG00000025293	PHF20	20	35771974	35950370	+	7.49	8	6.88	6.9	7.39	6.66	0.16277	0.883176	0.333874	0.916954	ENSG00000234274	COX7BP2	20	35850674	35850915	-	0	0	0	0	0	0					EB
ENSG00000026025	VIM	10	17228241	17237593	+	30.38	31.41	54.42	51.77	215.25	209.37	5.68e-54	1.70663	0	6.94704	ENSG00000234961	AL133415.1	10	17233325	17234833	-	0.09	0.08	0.1	0	0.21	0.65	1	0.587994	0.578825	4.95199	EB
ENSG00000026508	CD44	11	35138870	35232402	+	0	0	0	0	0	0					ENSG00000255443	CD44-AS1	11	35210343	35214985	-	0	0	0	0	0	0					EB
ENSG00000027075	PRKCH	14	61187559	61550976	+	1.31	1.39	1.96	2.09	2.68	2.86	0.00596211	1.48421	3.02e-10	2.06828	ENSG00000182107	TMEM30B	14	61277370	61281840	-	0	0	0	0	0	0					EB
ENSG00000027075	PRKCH	14	61187559	61550976	+	1.31	1.39	1.96	2.09	2.68	2.86	0.00596211	1.48421	3.02e-10	2.06828	ENSG00000247287	AL359220.1	14	61298164	61322818	-	0	0	0	0	0	0					EB
ENSG00000027075	PRKCH	14	61187559	61550976	+	1.31	1.39	1.96	2.09	2.68	2.86	0.00596211	1.48421	3.02e-10	2.06828	ENSG00000258926	AL355916.2	14	61537508	61545287	-	0	0	0.12	0	0	0	1	inf			EB
ENSG00000028203	VEZT	12	95217746	95302799	+	6.66	7.42	9.67	10.36	15.7	15.47	2.52e-07	1.4126	4.12e-59	2.23734	ENSG00000257666	CBX3P5	12	95286318	95286838	-	0	0	0	0	0	0					EB
ENSG00000028528	SNX1	15	64094123	64146090	+	9.87	9.57	9.38	8.74	9.77	10.22	0.41882	0.925038	0.802618	1.03879	ENSG00000201071	RF00019	15	64111458	64111569	-	0	0	0	0	0	0					EB
ENSG00000029725	RABEP1	17	5282265	5386340	+	12.29	12.56	13.06	12.99	12.02	10.92	1	1.04079	0.403584	0.93297	ENSG00000263220	AC015727.1	17	5364315	5371626	-	0.13	0.23	0	0	0.15	0.13	1	0	1	0.778923	EB
ENSG00000030304	MUSK	9	110668771	110801620	+	0	0	0	0	0	0					ENSG00000223918	AL513328.1	9	110727456	110727679	-	0	0	0	0	0	0					EB
ENSG00000031081	ARHGAP31	3	119294373	119420714	+	0.35	0.33	0.59	0.56	0.38	0.22	0.0995881	1.68817	1	0.899278	ENSG00000207310	RNU6-1127P	3	119341834	119341940	-	0	0	0	0	0	0					EB
ENSG00000031081	ARHGAP31	3	119294373	119420714	+	0.35	0.33	0.59	0.56	0.38	0.22	0.0995881	1.68817	1	0.899278	ENSG00000241155	ARHGAP31-AS1	3	119314293	119322760	-	0.11	0	0.12	0.21	0.24	0	1	3.10258	1	2.29506	EB
ENSG00000033011	ALG1	16	5033923	5087379	+	7.68	8.48	7.36	7.51	5.95	5.35	0.716807	0.913818	0.000128163	0.707099	ENSG00000153446	C16orf89	16	5044122	5066110	-	0	0	0	0	0	0					EB
ENSG00000033011	ALG1	16	5033923	5087379	+	7.68	8.48	7.36	7.51	5.95	5.35	0.716807	0.913818	0.000128163	0.707099	ENSG00000260882	AC026458.1	16	5078168	5078605	-	0	0	0	0	0.17	0			1	inf	EB
ENSG00000033122	LRRC7	1	69568261	70151945	+	0.09	0.08	0.11	0.06	0.39	0.42	1	0.987694	1.09e-08	4.88208	ENSG00000237919	AL158840.1	1	70013982	70031222	-	0	0	0	0	0	0					EB
ENSG00000033122	LRRC7	1	69568261	70151945	+	0.09	0.08	0.11	0.06	0.39	0.42	1	0.987694	1.09e-08	4.88208	ENSG00000270615	SGO1P1	1	69606855	69608301	-	0	0	0	0	0	0					EB
ENSG00000033170	FUT8	14	65410592	65744121	+	3.75	3.44	3.14	3.69	2.07	1.89	1	0.943476	4.66e-07	0.556768	ENSG00000180662	RPL21P8	14	65467807	65468341	-	0	0	0	0	0	0					EB
ENSG00000033170	FUT8	14	65410592	65744121	+	3.75	3.44	3.14	3.69	2.07	1.89	1	0.943476	4.66e-07	0.556768	ENSG00000258980	EIF1AXP2	14	65528830	65529574	-	0	0	0	0	0	0					EB
ENSG00000033170	FUT8	14	65410592	65744121	+	3.75	3.44	3.14	3.69	2.07	1.89	1	0.943476	4.66e-07	0.556768	ENSG00000276116	FUT8-AS1	14	65411170	65412690	-	0.3	0.42	0.53	0.61	0.2	0.22	1	1.56275	0.914618	0.575615	EB
ENSG00000034053	APBA2	15	28884483	29118315	+	0.07	0.08	0.09	0.15	0.15	0.09	0.978922	1.65865	0.850866	1.68139	ENSG00000259277	AC127522.1	15	28970196	28977464	-	0	0	0	0	0	0					EB
ENSG00000034713	GABARAPL2	16	75566375	75577881	+	15.38	15.78	15.43	14.96	20.97	20.64	1	0.968423	1.44e-05	1.34974	ENSG00000276523	AC025287.3	16	75572185	75572685	-	0.4	0	0	0	0.15	0.26	1	0	1	1.05047	EB
ENSG00000036473	OTC	X	38352586	38421446	+	8.15	9.34	4.7	5.41	0.13	0.04	0.000333342	0.574561	1.31e-52	0.0100378	ENSG00000227988	TDGF1P1	X	38395369	38395895	-	0	0	0	0	0	0					EB
ENSG00000036530	CYP46A1	14	99684304	99727301	+	0	0.01	0	0.01	0.03	0.04	1	1.12679	0.389684	10.9117	ENSG00000258672	AL160313.2	14	99691445	99693648	-	0	0	0	0	0	0					EB
ENSG00000037757	MRI1	19	13764522	13774282	+	18.54	18.21	13.68	14.99	11.16	11.21	0.000347345	0.774742	2.16e-12	0.615572	ENSG00000267633	AC008686.1	19	13772118	13774118	-	0.06	0	0	0	0	0	1	0	1	0	EB
ENSG00000038295	TLL1	4	165873237	166104457	+	0.42	0.39	0.16	0.17	0.28	0.33	0.0244163	0.402701	0.751394	0.766493	ENSG00000252959	RNA5SP170	4	166053187	166053287	-	0	0	0	0	0	0					EB
ENSG00000038427	VCAN	5	83471618	83582303	+	0.4	0.33	0.34	0.39	2.5	2.49	1	0.997247	1.21e-63	6.9487	ENSG00000249835	VCAN-AS1	5	83531352	83581320	-	0	0	0	0	0	0					EB
ENSG00000038532	CLEC16A	16	10944564	11182186	+	3	2.97	4.02	3.79	25.58	24.64	0.00169043	1.29708	0	8.49119	ENSG00000262020	AC007014.1	16	11066496	11071102	-	0.11	0	0	0	0	0	1	0	1	0	EB
ENSG00000039068	CDH1	16	68737292	68835541	+	25.85	25.61	35.25	35.63	22.08	22.08	1.84e-17	1.36755	0.00200525	0.867561	ENSG00000260798	AC099314.1	16	68814330	68823526	-	0	0	0	0.24	0.27	0	1	inf	1	inf	EB
ENSG00000039123	MTREX	5	55307989	55425579	+	12.7	12.84	10.34	10.18	8	8.09	0.000265504	0.797408	1.11e-13	0.636423	ENSG00000271410	AC020728.1	5	55356308	55357523	-	0	0	0	0	0	0					EB
ENSG00000039523	RIPOR1	16	67518418	67546788	+	9.38	9.25	20.96	20.69	33.12	35.51	9.25e-63	2.22028	2.66e-114	3.72394	ENSG00000259945	AC027682.2	16	67542123	67542963	-	0.39	0.17	0	0	0	0	1	0	0.999048	0	EB
ENSG00000039523	RIPOR1	16	67518418	67546788	+	9.38	9.25	20.96	20.69	33.12	35.51	9.25e-63	2.22028	2.66e-114	3.72394	ENSG00000260894	AC027682.3	16	67542304	67542572	-	0	0.57	0	0.32	0	0.32	1	0.563396	1	0.569431	EB
ENSG00000039523	RIPOR1	16	67518418	67546788	+	9.38	9.25	20.96	20.69	33.12	35.51	9.25e-63	2.22028	2.66e-114	3.72394	ENSG00000261396	AC027682.5	16	67538557	67540106	-	0.12	0	0.14	0	0.43	0.37	1	1.10832	0.727516	6.44839	EB
ENSG00000039560	RAI14	5	34656328	34832612	+	15.79	15.76	19.63	20.28	35.49	32.74	2.45e-07	1.25646	8.83e-42	2.18626	ENSG00000250234	AC025754.1	5	34656412	34657250	-	0.16	0.58	0	0	0.56	0.16	0.889246	0	1	0.983505	EB
ENSG00000040531	CTNS	17	3636468	3661542	+	6.74	4.83	4.92	5.48	4.84	3.8	1	0.892044	0.493714	0.753865	ENSG00000262903	AC027796.4	17	3655621	3658092	-	2.43	2.08	2.96	2.44	9.15	12.66	1	1.18957	2.47e-07	4.89201	EB
ENSG00000041515	MYO16	13	108596152	109208005	+	0	0.02	0	0.02	0	0	1	1.12679	1	0	ENSG00000229938	MYO16-AS2	13	109101261	109101919	-	0	0	0	0	0	0					EB
ENSG00000041515	MYO16	13	108596152	109208005	+	0	0.02	0	0.02	0	0	1	1.12679	1	0	ENSG00000236242	MYO16-AS1	13	109163902	109201483	-	0	0	0	0	0	0					EB
ENSG00000042832	TG	8	132866958	133134903	+	0.14	0.05	0.11	0.14	0.17	0.21	1	1.34297	0.154227	2.03656	ENSG00000155926	SLA	8	133036728	133102912	-	0	0	0.03	0.04	0.15	0.12	0.369259	inf	0.000284755	inf	EB
ENSG00000042832	TG	8	132866958	133134903	+	0.14	0.05	0.11	0.14	0.17	0.21	1	1.34297	0.154227	2.03656	ENSG00000240237	AF305872.1	8	133002605	133003075	-	0	0	0	0	0	0					EB
ENSG00000042832	TG	8	132866958	133134903	+	0.14	0.05	0.11	0.14	0.17	0.21	1	1.34297	0.154227	2.03656	ENSG00000276961	MIR7848	8	133046481	133046581	-	0	0	0	0	0	0					EB
ENSG00000044115	CTNNA1	5	138610967	138935034	+	33.92	35.85	37.76	37.71	49.59	50.03	0.0798519	1.07432	2.06e-39	1.44351	ENSG00000146006	LRRTM2	5	138868921	138875368	-	0.01	0.01	0	0	0	0	1	0	1	0	EB
ENSG00000044115	CTNNA1	5	138610967	138935034	+	33.92	35.85	37.76	37.71	49.59	50.03	0.0798519	1.07432	2.06e-39	1.44351	ENSG00000253404	AC034243.1	5	138744434	138753309	-	0	0	0.13	0	0	0	1	inf			EB
ENSG00000044459	CNTLN	9	17134982	17503923	+	2.21	2.49	1.93	1.91	1.75	1.63	0.123975	0.812053	0.00435405	0.727734	ENSG00000224488	SAMM50P1	9	17447145	17448543	-	0	0	0	0	0	0					EB
ENSG00000044524	EPHA3	3	89107621	89482134	+	0.03	0	0.06	0	0.02	0.04	1	1.84721	1	2.10093	ENSG00000285780	AC109129.1	3	89283016	89314603	-	0	0.18	0.15	0.21	0	0.14	1	1.96176	1	0.759242	EB
ENSG00000046889	PREX2	8	67952046	68237032	+	4.1	4.03	5.73	6.04	8.47	8.46	9.8e-09	1.43848	2.44e-40	2.10531	ENSG00000252210	RF00019	8	68223318	68223402	-	0	0	0	0	0	0					EB
ENSG00000046889	PREX2	8	67952046	68237032	+	4.1	4.03	5.73	6.04	8.47	8.46	9.8e-09	1.43848	2.44e-40	2.10531	ENSG00000255206	AC011853.2	8	68082204	68095081	-	0	0	0	0	0	0					EB
ENSG00000047578	KIAA0556	16	27550133	27780369	+	2.65	2.64	2.9	2.82	4.12	3.88	0.994517	1.07565	1.43e-06	1.53052	ENSG00000201371	RF00019	16	27722284	27722392	-	0	0	0	0	0	0					EB
ENSG00000047578	KIAA0556	16	27550133	27780369	+	2.65	2.64	2.9	2.82	4.12	3.88	0.994517	1.07565	1.43e-06	1.53052	ENSG00000261329	AC016597.1	16	27678940	27718806	-	0	0	0	0.14	0	0	1	inf			EB
ENSG00000047644	WWC3	X	10015562	10144478	+	0.1	0.03	0.02	0.09	0.01	0.06	1	0.838251	0.940469	0.493085	ENSG00000225076	WWC3-AS1	X	10024842	10038654	-	0	0	0	0	0	0					EB
ENSG00000048052	HDAC9	7	18086949	19002416	+	0.11	0.17	0.17	0.2	0.14	0.17	0.900604	1.31833	1	1.10615	ENSG00000221393	MIR1302-6	7	18127220	18127309	-	0	0	0	0	0	0					EB
ENSG00000048052	HDAC9	7	18086949	19002416	+	0.11	0.17	0.17	0.2	0.14	0.17	0.900604	1.31833	1	1.10615	ENSG00000222164	RN7SKP266	7	18807993	18808279	-	0	0	0	0	0	0					EB
ENSG00000048052	HDAC9	7	18086949	19002416	+	0.11	0.17	0.17	0.2	0.14	0.17	0.900604	1.31833	1	1.10615	ENSG00000225000	AC010082.1	7	18429062	18430738	-	0	0	0	0	0	0					EB
ENSG00000048052	HDAC9	7	18086949	19002416	+	0.11	0.17	0.17	0.2	0.14	0.17	0.900604	1.31833	1	1.10615	ENSG00000226522	AC004994.1	7	18892096	18899433	-	0	0	0	0	0	0					EB
ENSG00000048052	HDAC9	7	18086949	19002416	+	0.11	0.17	0.17	0.2	0.14	0.17	0.900604	1.31833	1	1.10615	ENSG00000232492	NPM1P13	7	18948898	18949762	-	0	0	0	0	0	0					EB
ENSG00000048342	CC2D2A	4	15469865	15601557	+	1.61	1.73	1.18	1.18	0.94	0.8	0.0256488	0.701854	9.2e-06	0.526522	ENSG00000249930	AC007016.1	4	15492729	15492972	-	0	0	0.61	0	0	0	1	inf			EB
ENSG00000048342	CC2D2A	4	15469865	15601557	+	1.61	1.73	1.18	1.18	0.94	0.8	0.0256488	0.701854	9.2e-06	0.526522	ENSG00000273133	AC116651.1	4	15563698	15564253	-	0.6	0.32	0.13	0.12	0.27	0.24	1	0.275051	1	0.562738	EB
ENSG00000048471	SNX29	16	11976734	12574287	+	1.32	1.16	1.54	1.48	1.54	1.7	0.376179	1.21166	0.0487229	1.31888	ENSG00000175604	AC007601.1	16	12086746	12090302	-	0	0	0	0	0	0					EB
ENSG00000048471	SNX29	16	11976734	12574287	+	1.32	1.16	1.54	1.48	1.54	1.7	0.376179	1.21166	0.0487229	1.31888	ENSG00000238685	RF01225	16	12297197	12297323	-	0	0	0	0	0	0					EB
ENSG00000048471	SNX29	16	11976734	12574287	+	1.32	1.16	1.54	1.48	1.54	1.7	0.376179	1.21166	0.0487229	1.31888	ENSG00000259876	AC010333.1	16	12556353	12557694	-	0	0	0	0	0	0					EB
ENSG00000048471	SNX29	16	11976734	12574287	+	1.32	1.16	1.54	1.48	1.54	1.7	0.376179	1.21166	0.0487229	1.31888	ENSG00000260488	AC007216.1	16	11976851	11977850	-	0	0	0	0	0	0					EB
ENSG00000048471	SNX29	16	11976734	12574287	+	1.32	1.16	1.54	1.48	1.54	1.7	0.376179	1.21166	0.0487229	1.31888	ENSG00000261293	AC007601.2	16	12093627	12095307	-	0	0	0	0	0	0					EB
ENSG00000048471	SNX29	16	11976734	12574287	+	1.32	1.16	1.54	1.48	1.54	1.7	0.376179	1.21166	0.0487229	1.31888	ENSG00000261394	AC007598.2	16	12366982	12372582	-	0	0	0	0	0	0					EB
ENSG00000048740	CELF2	10	10798397	11336675	+	0	0	0	0	0	0					ENSG00000181800	CELF2-AS1	10	11316834	11319884	-	0	0	0	0	0	0					EB
ENSG00000048740	CELF2	10	10798397	11336675	+	0	0	0	0	0	0					ENSG00000228027	AL136369.1	10	11010164	11011119	-	0	0	0	0	0	0					EB
ENSG00000048740	CELF2	10	10798397	11336675	+	0	0	0	0	0	0					ENSG00000229206	AL162408.1	10	11030334	11030868	-	0	0	0	0	0	0					EB
ENSG00000048740	CELF2	10	10798397	11336675	+	0	0	0	0	0	0					ENSG00000229240	LINC00710	10	10917880	10952234	-	0	0	0	0	0	0					EB
ENSG00000048740	CELF2	10	10798397	11336675	+	0	0	0	0	0	0					ENSG00000230322	AL136320.1	10	11168922	11171376	-	0	0	0	0	0	0					EB
ENSG00000048740	CELF2	10	10798397	11336675	+	0	0	0	0	0	0					ENSG00000237986	CELF2-AS2	10	11071541	11105504	-	0	0	0	0	0	0					EB
ENSG00000048991	R3HDM1	2	135531455	135725270	+	12.61	12.99	11.14	11.74	9.86	10.1	0.0738735	0.88733	1.33e-05	0.788387	ENSG00000201308	RNU6-512P	2	135656477	135656579	-	0	0	0	0	0	0					EB
ENSG00000049246	PER3	1	7784320	7845177	+	0.26	0.14	0.13	0.1	0.07	0.09	0.667168	0.563	0.227159	0.414683	ENSG00000236266	Z98884.1	1	7810242	7827342	-	0	0	0	0	0	0					EB
ENSG00000049283	EPN3	17	50532682	50543750	+	0.07	0.21	0.13	0.13	0.03	0.04	1	0.931203	0.376829	0.277877	ENSG00000250286	AC021491.2	17	50537294	50538754	-	0.52	0.33	0.67	0.3	0.17	0.67	1	1.12521	1	0.992423	EB
ENSG00000049323	LTBP1	2	32946953	33399509	+	2.92	2.98	5.56	5.43	15.16	14.04	1.64e-12	1.84754	6.82e-115	4.99811	ENSG00000212204	RNA5SP91	2	33285769	33285887	-	0	0	0	0	0	0					EB
ENSG00000049323	LTBP1	2	32946953	33399509	+	2.92	2.98	5.56	5.43	15.16	14.04	1.64e-12	1.84754	6.82e-115	4.99811	ENSG00000223951	AL133244.1	2	33056333	33063113	-	0	0	0	0	0.29	0			1	inf	EB
ENSG00000049323	LTBP1	2	32946953	33399509	+	2.92	2.98	5.56	5.43	15.16	14.04	1.64e-12	1.84754	6.82e-115	4.99811	ENSG00000285577	AC019127.1	2	33274465	33281261	-	0	0	0	0	0.08	0			1	inf	EB
ENSG00000049449	RCN1	11	32090904	32105755	+	7.28	6.97	5.85	5.63	6.87	7.36	0.0457198	0.800127	1	1.00868	ENSG00000255252	AL078612.1	11	32097143	32105091	-	0	0	0	0	0.5	0.88			0.919563	inf	EB
ENSG00000049540	ELN	7	74027789	74069907	+	0	0	0.03	0	3.48	3.39	1	inf	1.11e-95	inf	ENSG00000232415	ELN-AS1	7	74059576	74062284	-	0	0	0	0	0	0					EB
ENSG00000049618	ARID1B	6	156776020	157210779	+	2.69	2.97	3.2	3.43	3.5	3.55	0.0705804	1.16257	1.56e-07	1.2597	ENSG00000233044	AL049820.1	6	157107727	157119706	-	0	0	0	0	0	0					EB
ENSG00000049618	ARID1B	6	156776020	157210779	+	2.69	2.97	3.2	3.43	3.5	3.55	0.0705804	1.16257	1.56e-07	1.2597	ENSG00000270487	AL355297.2	6	156780327	156780455	-	0	0.45	0	0	0	0	1	0	1	0	EB
ENSG00000049618	ARID1B	6	156776020	157210779	+	2.69	2.97	3.2	3.43	3.5	3.55	0.0705804	1.16257	1.56e-07	1.2597	ENSG00000271551	AL355297.4	6	156776360	156778422	-	0.27	0.28	0.41	0.64	0.66	0.47	0.922147	1.91316	0.671135	2.10537	EB
ENSG00000049618	ARID1B	6	156776020	157210779	+	2.69	2.97	3.2	3.43	3.5	3.55	0.0705804	1.16257	1.56e-07	1.2597	ENSG00000271899	MIR4466	6	156779678	156779731	-	0	0	0	0	0	0					EB
ENSG00000049759	NEDD4L	18	58044226	58401540	+	8.99	9.51	11.18	11.24	10.24	10.38	3.78e-06	1.20398	0.00635589	1.12716	ENSG00000267396	AC090236.1	18	58398663	58400082	-	0.17	0	0	0	0	0	1	0	1	0	EB
ENSG00000049759	NEDD4L	18	58044226	58401540	+	8.99	9.51	11.18	11.24	10.24	10.38	3.78e-06	1.20398	0.00635589	1.12716	ENSG00000267743	AC107896.1	18	58189834	58195696	-	0	0	0	0	0	0					EB
ENSG00000049769	PPP1R3F	X	49269843	49301461	+	0.87	0.79	1.14	1.4	1.36	1.31	0.215873	1.52315	0.080507	1.62621	ENSG00000286031	AC232271.2	X	49279677	49281440	-	0	0	0	0	0	0					EB
ENSG00000050438	SLC4A8	12	51391317	51515763	+	0.01	0.01	0.01	0.04	0.06	0.1	0.91444	2.35133	0.00259193	7.84941	ENSG00000271065	AC107031.1	12	51421956	51424611	-	0	0	0	0	0	0					EB
ENSG00000050555	LAMC3	9	131009174	131094473	+	0	0	0	0	0	0					ENSG00000252582	RF00322	9	131021168	131021306	-	0	0	0	0	0	0					EB
ENSG00000052126	PLEKHA5	12	19129752	19376400	+	8.81	8.74	7.59	7.43	7.6	7.77	0.00347334	0.849747	0.0373641	0.885039	ENSG00000240993	RN7SL459P	12	19176288	19176589	-	0	0	0	0	0	0					EB
ENSG00000052795	FNIP2	4	158769026	158908050	+	9.62	10.67	14.53	15.14	14.33	15.22	1.01e-12	1.4526	3.9e-12	1.47328	ENSG00000206703	RNU6-128P	4	158794590	158794696	-	0	0	0	0	0	0					EB
ENSG00000052841	TTC17	11	43358920	43494933	+	8.16	8.3	7.26	6.95	9.41	9.03	0.0133145	0.857358	0.0387217	1.1327	ENSG00000252355	RN7SKP287	11	43435132	43435397	-	0	0	0	0	0	0					EB
ENSG00000052841	TTC17	11	43358920	43494933	+	8.16	8.3	7.26	6.95	9.41	9.03	0.0133145	0.857358	0.0387217	1.1327	ENSG00000255340	AC087276.3	11	43378882	43385671	-	0	0	0	0	0	0					EB
ENSG00000053747	LAMA3	18	23689443	23956222	+	0.05	0.06	0.09	0.08	0.07	0.03	0.809081	1.69272	1	1.03415	ENSG00000267301	RPL23AP77	18	23709825	23710287	-	0	0	0	0	0	0					EB
ENSG00000053918	KCNQ1	11	2444684	2849110	+	0	0.01	0	0	0	0.03	1	0	1	2.27772	ENSG00000269821	KCNQ1OT1	11	2608328	2699994	-	1.79	1.98	2.93	2.96	3.21	3.1	4.81e-26	1.55313	5.49e-34	1.69419	EB
ENSG00000054118	THRAP3	1	36224432	36305357	+	61.22	59.98	70.16	71.37	53.35	53.75	2.78e-06	1.15971	0.00146869	0.893295	ENSG00000231849	UBE2V2P4	1	36241898	36242156	-	0	0	0	0	0	0					EB
ENSG00000054282	SDCCAG8	1	243256034	243500091	+	0.05	0.19	0.01	0.12	0.13	0.17	1	0.581798	1	1.28481	ENSG00000224727	FCF1P7	1	243267257	243268119	-	0	0	0	0	0	0					EB
ENSG00000054392	HHAT	1	210328252	210676296	+	0	0	0	0	0	0					ENSG00000200972	RNU5A-8P	1	210374154	210374267	-	0	0	0	0	0	0					EB
ENSG00000054392	HHAT	1	210328252	210676296	+	0	0	0	0	0	0					ENSG00000270936	AL034351.1	1	210462345	210463012	-	0	0	0	0	0	0					EB
ENSG00000054611	TBC1D22A	22	46762617	47175699	+	5.42	4.42	5.73	5.67	5.56	5.43	0.49397	1.14999	0.501771	1.12807	ENSG00000278881	FP325331.1	22	47115838	47117217	-	0	0	0	0	0	0					EB
ENSG00000054611	TBC1D22A	22	46762617	47175699	+	5.42	4.42	5.73	5.67	5.56	5.43	0.49397	1.14999	0.501771	1.12807	ENSG00000280080	TBC1D22A-AS1	22	46914092	46916042	-	0	0	0	0	0	0					EB
ENSG00000054654	SYNE2	14	63852983	64226433	+	2.03	2.26	2.08	2.17	2.05	2.3	1	0.98325	1	1.0244	ENSG00000221537	MIR548H1	14	64095024	64095125	-	0	0	0	0	0	0					EB
ENSG00000054967	RELT	11	73376399	73397474	+	2.73	2.81	2.37	2.53	2.3	2.58	0.757321	0.87781	0.719098	0.891233	ENSG00000256928	AP000763.4	11	73395559	73396436	-	0.26	0	0	0	0	0.44	1	0	1	1.66989	EB
ENSG00000055044	NOP58	2	202265736	202303661	+	43.1	44.12	30.73	30.9	20.04	18.51	2.32e-15	0.701683	3.59e-61	0.446868	ENSG00000286223	AC064836.4	2	202302122	202303614	-	0.12	0	0	0.12	0.27	0.18	1	0.997127	0.788836	3.79796	EB
ENSG00000055070	SZRD1	1	16352575	16398145	+	32.88	32.23	35.57	33.77	35.88	34.58	0.532495	1.0575	0.070994	1.09382	ENSG00000226457	RPL22P3	1	16369150	16369530	-	0	0	0	0	0	0					EB
ENSG00000055163	CYFIP2	5	157266079	157395595	+	0.73	0.68	1.31	1.07	4.69	4.51	0.00267563	1.68709	1.76e-80	6.63226	ENSG00000172568	FNDC9	5	157341598	157345677	-	0	0	0	0	0	0					EB
ENSG00000055163	CYFIP2	5	157266079	157395595	+	0.73	0.68	1.31	1.07	4.69	4.51	0.00267563	1.68709	1.76e-80	6.63226	ENSG00000248544	AC008676.1	5	157375741	157384950	-	0	0	0	0	0.04	0.16			0.467501	inf	EB
ENSG00000055163	CYFIP2	5	157266079	157395595	+	0.73	0.68	1.31	1.07	4.69	4.51	0.00267563	1.68709	1.76e-80	6.63226	ENSG00000251405	AC016571.1	5	157363382	157365501	-	0	0	0	0	0	0					EB
ENSG00000055208	TAB2	6	149218641	149411613	+	13.56	14.93	16.7	17.24	17.46	19.05	0.00478567	1.18298	0.000212712	1.29578	ENSG00000216265	FABP12P1	6	149304107	149304428	-	0	0	0	0	0	0					EB
ENSG00000055208	TAB2	6	149218641	149411613	+	13.56	14.93	16.7	17.24	17.46	19.05	0.00478567	1.18298	0.000212712	1.29578	ENSG00000225924	TAB2-AS1	6	149243299	149257551	-	0	0	0	0	0	0					EB
ENSG00000055211	GINM1	6	149566294	149591748	+	11.39	12.38	10.91	10.52	15.45	16.51	0.670535	0.895461	0.0010386	1.35932	ENSG00000281021	AL078581.3	6	149576089	149590864	-	0.09	0	0.1	0	0.1	0.09	1	1.10832	1	2.14946	EB
ENSG00000055813	CCDC85A	2	56183990	56386172	+	0.02	0	0	0	0	0	1	0	1	0	ENSG00000199395	RNA5SP93	2	56235217	56235330	-	0	0	0	0	0	0					EB
ENSG00000056736	IL17RB	3	53846568	53865794	+	19.67	20.02	17.23	17.33	12.96	13.98	0.0953207	0.864589	1.06e-07	0.686113	ENSG00000271976	AC012467.2	3	53858994	53861576	-	0.77	0.77	1.15	0.88	1.4	1.17	0.993943	1.30202	0.218098	1.68865	EB
ENSG00000056998	GYG2	X	2828822	2882820	+	27.44	27.87	27.54	23.66	10.25	10.57	0.715611	0.919074	9.58e-59	0.380451	ENSG00000235483	GYG2-AS1	X	2852740	2853760	-	0	0	0	0	0	0					EB
ENSG00000057935	MTA3	2	42494569	42756947	+	2.57	2.54	2.99	2.77	3.36	3.34	0.641054	1.11875	0.00325129	1.32404	ENSG00000215263	AC025750.1	2	42532766	42533442	-	0	0	0	0	0	0					EB
ENSG00000057935	MTA3	2	42494569	42756947	+	2.57	2.54	2.99	2.77	3.36	3.34	0.641054	1.11875	0.00325129	1.32404	ENSG00000226523	AC074375.1	2	42680088	42680279	-	0	0	0	0	0	0					EB
ENSG00000058063	ATP11B	3	182793503	182921629	+	14.07	14.73	16.55	15.99	12.92	13.33	0.031883	1.12194	0.171181	0.921463	ENSG00000270554	AC069431.2	3	182843521	182844619	-	0	0	0	0	0	0					EB
ENSG00000058091	CDK14	7	90466424	91210590	+	7.61	7.29	9.9	9.84	13.09	13.81	3.29e-05	1.31571	2.53e-26	1.82533	ENSG00000223969	AC002456.1	7	90590619	90597353	-	0.11	0.19	0.12	0.54	1.22	0.86	1	2.2001	0.131635	7.06307	EB
ENSG00000058453	CROCC	1	16740273	16972964	+	2.02	1.98	1.58	2.05	2.38	2.32	1	0.901798	0.299073	1.18504	ENSG00000186715	MST1L	1	16754910	16770237	-	1.89	1.78	1.59	1.64	0.81	0.9	0.967162	0.875626	0.000127173	0.470022	EB
ENSG00000058453	CROCC	1	16740273	16972964	+	2.02	1.98	1.58	2.05	2.38	2.32	1	0.901798	0.299073	1.18504	ENSG00000223643	BX284668.1	1	16851257	16853129	-	0	0	0	0	0	0					EB
ENSG00000058453	CROCC	1	16740273	16972964	+	2.02	1.98	1.58	2.05	2.38	2.32	1	0.901798	0.299073	1.18504	ENSG00000238142	BX284668.5	1	16888538	16889649	-	13.69	14.89	13.83	11.13	13.51	14	0.969792	0.867178	1	0.973199	EB
ENSG00000058453	CROCC	1	16740273	16972964	+	2.02	1.98	1.58	2.05	2.38	2.32	1	0.901798	0.299073	1.18504	ENSG00000263811	MIR3675	1	16858949	16859021	-	0	0	0	0	0	0					EB
ENSG00000058453	CROCC	1	16740273	16972964	+	2.02	1.98	1.58	2.05	2.38	2.32	1	0.901798	0.299073	1.18504	ENSG00000272426	BX284668.6	1	16904339	16904776	-	0.91	0.8	1.52	0.76	1.03	1.05	1	1.32282	1	1.23231	EB
ENSG00000058668	ATP2B4	1	203626561	203744081	+	2.9	2.9	2.55	3.03	6.53	7.01	1	0.95563	7.21e-34	2.36031	ENSG00000236035	AL513343.1	1	203656969	203657760	-	0.5	0.52	0.09	0.25	0.19	0.42	0.869501	0.336194	1	0.600798	EB
ENSG00000058673	ZC3H11A	1	203795654	203854999	+	0.26	0.26	0.3	0.23	0.38	0.24	1	1.01061	0.913398	1.20356	ENSG00000223505	AC114402.1	1	203835585	203835912	-	0	0	0	0	0	0					EB
ENSG00000058673	ZC3H11A	1	203795654	203854999	+	0.26	0.26	0.3	0.23	0.38	0.24	1	1.01061	0.913398	1.20356	ENSG00000227417	AC114402.2	1	203805621	203806263	-	0	0	0	0	0	0					EB
ENSG00000059122	FLYWCH1	16	2911937	2951208	+	4.15	4.25	4.37	4.46	3.97	4.01	1	1.04444	1	0.961162	ENSG00000262959	RPL23AP86	16	2922662	2923202	-	0	0	0	0	0	0					EB
ENSG00000060069	CTDP1	18	79679801	79756623	+	2.03	1.91	1.85	1.94	1.99	1.94	1	0.954919	1	1.00983	ENSG00000266901	AC068473.2	18	79702721	79703651	-	0	0	0	0	0	0					EB
ENSG00000060237	WNK1	12	752579	911452	+	38.28	40.17	48.47	49.54	56.09	58.84	1.38e-16	1.24062	6.42e-31	1.48114	ENSG00000285704	AC004765.1	12	865288	867139	-	0	0	0	0	0	0					EB
ENSG00000060339	CCAR1	10	68721012	68792377	+	21.44	20.74	21.22	20.96	19.47	19.31	1	0.992842	0.269742	0.92924	ENSG00000195401	RF00019	10	68735720	68735823	-	0	0	0	0	0	0					EB
ENSG00000060558	GNA15	19	3136193	3163769	+	0	0	0	0	0	0					ENSG00000267551	AC005264.1	19	3141576	3155175	-	0	0	0	0	0	0					EB
ENSG00000061936	SFSWAP	12	131711081	131799737	+	5.49	5.26	4.46	5.06	3.86	4.1	0.247779	0.878598	0.000139156	0.74838	ENSG00000255933	AC117500.2	12	131756966	131758047	-	0	0	0	0	0	0					EB
ENSG00000061987	MON2	12	62466817	62600476	+	6.27	6.6	6	6.58	7.25	7.4	1	0.97095	0.00868484	1.15133	ENSG00000202034	RNU6-399P	12	62545582	62545679	-	0	0	0	0	0	0					EB
ENSG00000061987	MON2	12	62466817	62600476	+	6.27	6.6	6	6.58	7.25	7.4	1	0.97095	0.00868484	1.15133	ENSG00000257568	AC079035.1	12	62482349	62484932	-	0	0	0	0	0	0					EB
ENSG00000062038	CDH3	16	68636189	68722616	+	0	0	0	0	0.01	0			1	inf	ENSG00000260577	AC126773.2	16	68644248	68646168	-	0	0	0	0	0	0					EB
ENSG00000062038	CDH3	16	68636189	68722616	+	0	0	0	0	0.01	0			1	inf	ENSG00000260860	AC126773.3	16	68651056	68651948	-	0	0	0	0	0	0					EB
ENSG00000062096	ARSF	X	3041471	3112726	+	0	0	0	0	0	0					ENSG00000239228	RN7SL578P	X	3058220	3058502	-	0	0	0	0	0	0					EB
ENSG00000063169	BICRA	19	47608196	47703277	+	4.42	5.17	5.82	5.63	5.9	5.92	0.141533	1.18621	0.0135171	1.24598	ENSG00000269806	BICRA-AS1	19	47615699	47626395	-	0	0	0	0	0	0					EB
ENSG00000063169	BICRA	19	47608196	47703277	+	4.42	5.17	5.82	5.63	5.9	5.92	0.141533	1.18621	0.0135171	1.24598	ENSG00000278999	AC008985.1	19	47661657	47663895	-	0	0	0	0	0	0.03			1	inf	EB
ENSG00000063244	U2AF2	19	55654146	55674715	+	67.19	65.47	66.57	64.46	50.37	49.82	1	0.980741	1.7e-15	0.763352	ENSG00000267523	AC008735.2	19	55661901	55674715	-	0	0	0	0	0.13	0			1	inf	EB
ENSG00000063245	EPN1	19	55675226	55709858	+	9.98	10.14	10.92	10.7	11.02	11.38	0.324289	1.06672	0.00406673	1.12578	ENSG00000267117	AC010525.1	19	55694118	55694558	-	0	0	0	0	0	0					EB
ENSG00000063245	EPN1	19	55675226	55709858	+	9.98	10.14	10.92	10.7	11.02	11.38	0.324289	1.06672	0.00406673	1.12578	ENSG00000267689	AC010525.2	19	55705978	55706172	-	0	0	0	0	0	0					EB
ENSG00000063438	AHRR	5	321759	435110	+	0.03	0.03	0.07	0.03	0.02	0.12	1	1.70499	0.906798	2.43727	ENSG00000214278	AC010442.2	5	403731	404546	-	0	0	0	0	0	0					EB
ENSG00000063660	GPC1	2	240435663	240468076	+	0.05	0.07	0.11	0.12	0.27	0.31	0.889246	1.90811	0.00473043	4.77259	ENSG00000218416	AC110619.1	2	240449315	240456714	-	0	0.02	0	0	0.09	0	1	0	1	5.21743	EB
ENSG00000063761	ADCK1	14	77800109	77935014	+	0.85	0.64	0.64	0.69	0.67	0.65	1	0.886858	1	0.890848	ENSG00000199440	RF00019	14	77821030	77821142	-	0	0	0	0	0	0					EB
ENSG00000063978	RNF4	4	2462220	2625320	+	14.63	15.12	16.08	15.77	13.89	13.31	0.617902	1.06304	0.250404	0.92434	ENSG00000206738	RF00019	4	2615124	2615224	-	0	0	0	0	0	0					EB
ENSG00000063978	RNF4	4	2462220	2625320	+	14.63	15.12	16.08	15.77	13.89	13.31	0.617902	1.06304	0.250404	0.92434	ENSG00000248155	CR545473.1	4	2607870	2608146	-	0	0	0	0	0.27	0			1	inf	EB
ENSG00000063978	RNF4	4	2462220	2625320	+	14.63	15.12	16.08	15.77	13.89	13.31	0.617902	1.06304	0.250404	0.92434	ENSG00000251229	AL645924.2	4	2505081	2506279	-	0	0	0	0	0	0					EB
ENSG00000064042	LIMCH1	4	41359607	41700044	+	0.12	0.16	0.05	0.1	0.07	0.04	0.638101	0.555733	0.189148	0.415356	ENSG00000249216	AC105389.2	4	41688858	41692797	-	0	0	0	0	0	0					EB
ENSG00000064225	ST3GAL6	3	98732236	98821201	+	6.07	5.32	2.78	3.27	1.44	1.17	4.37e-08	0.52728	6.43e-29	0.231952	ENSG00000206712	RNU6-26P	3	98804978	98805084	-	0.62	0.55	2.07	0.62	0	0	1	2.29298	1	0	EB
ENSG00000064601	CTSA	20	45890144	45898820	+	19.83	19.11	19.78	20.02	18.19	19.01	1	1.01515	0.890162	0.965609	ENSG00000271984	AL008726.1	20	45892694	45893419	-	0.12	0	0.26	0.23	0.13	0.23	1	4.2109	1	3.1514	EB
ENSG00000064652	SNX24	5	122843439	123029354	+	4.46	4.36	4.88	4.21	6.01	5.48	1	1.0235	0.0473376	1.31768	ENSG00000263432	RN7SL689P	5	123022487	123022783	-	2.45	0.59	1.25	2.24	2.54	1.11	1	1.13608	1	1.20864	EB
ENSG00000064655	EYA2	20	46894624	47188844	+	0	0	0	0	0	0					ENSG00000215450	AL022342.1	20	47160838	47161700	-	0	0	0	0	0	0					EB
ENSG00000064655	EYA2	20	46894624	47188844	+	0	0	0	0	0	0					ENSG00000236028	AL354766.2	20	46901143	46901726	-	0	0	0	0	0	0					EB
ENSG00000064666	CNN2	19	1026586	1039068	+	78.38	76.08	119.29	121.07	127.57	125.74	4.04e-56	1.5453	9.17e-74	1.65777	ENSG00000279753	AC011558.1	19	1038727	1039064	-	0	0	0.22	0	0	0	1	inf			EB
ENSG00000064692	SNCAIP	5	122311354	122464219	+	11.59	11.11	11.74	11.5	10.88	11.08	1	1.0168	1	0.978129	ENSG00000249621	AC113349.1	5	122321291	122323358	-	0	0	0.13	0	0	0	1	inf			EB
ENSG00000064692	SNCAIP	5	122311354	122464219	+	11.59	11.11	11.74	11.5	10.88	11.08	1	1.0168	1	0.978129	ENSG00000249916	AC119150.1	5	122369762	122383568	-	0	0	0	0	0	0					EB
ENSG00000064763	FAR2	12	29149103	29340980	+	0	0	0	0.02	0	0	1	inf			ENSG00000257176	AC009318.1	12	29280418	29317848	-	0.12	0.31	0.55	0.47	0.24	0.21	0.343011	2.36498	1	1.06313	EB
ENSG00000064763	FAR2	12	29149103	29340980	+	0	0	0	0.02	0	0	1	inf			ENSG00000273680	AC009318.2	12	29332733	29333383	-	1.12	1.8	1.02	1.23	1.85	0.81	1	0.764515	1	0.922387	EB
ENSG00000064763	FAR2	12	29149103	29340980	+	0	0	0	0.02	0	0	1	inf			ENSG00000274315	AC009318.3	12	29331434	29331936	-	0.79	0.47	1.76	1.06	1.2	1.44	0.761307	2.23035	0.656209	2.12222	EB
ENSG00000064763	FAR2	12	29149103	29340980	+	0	0	0	0.02	0	0	1	inf			ENSG00000275278	AC012150.2	12	29156448	29156991	-	0	0	0	0	0	0					EB
ENSG00000064763	FAR2	12	29149103	29340980	+	0	0	0	0.02	0	0	1	inf			ENSG00000275476	AC009318.4	12	29277397	29277882	-	0	0.12	0.61	0	0.16	0.14	1	5.0098	1	2.44322	EB
ENSG00000064999	ANKS1A	6	34889255	35091406	+	4.23	4.89	4.29	4.56	4.77	4.73	1	0.96268	0.935943	1.05198	ENSG00000273870	AL138721.1	6	35070871	35071049	-	0	0	0	0	0	0					EB
ENSG00000065029	ZNF76	6	35258909	35295985	+	3.99	4.43	4.76	4.54	4.89	4.38	0.826433	1.09607	0.560913	1.11327	ENSG00000217004	Z97832.1	6	35279177	35279819	-	0	0	0	0	0	0					EB
ENSG00000065135	GNAI3	1	109548615	109618324	+	5.09	4.89	5.38	5.54	5.13	5.01	0.165465	1.08686	0.919563	1.02704	ENSG00000206832	RNU6V	1	109591534	109591640	-	0	0	0	0	0	0					EB
ENSG00000065150	IPO5	13	97953658	98024297	+	36.99	38.31	33.56	34.35	21.02	20.24	0.000597896	0.895602	2.3e-80	0.553896	ENSG00000232217	FTLP8	13	97986950	97987216	-	0	0	0	0	0	0					EB
ENSG00000065320	NTN1	17	9021510	9244000	+	0.41	0.39	0.68	0.65	1.09	0.83	0.216554	1.64263	0.000574437	2.41394	ENSG00000262966	AC005695.1	17	9171068	9179118	-	0	0	0.01	0	0	0	1	inf			EB
ENSG00000065325	GLP2R	17	9822206	9892099	+	0	0	0.01	0.01	0.32	0.32	1	inf	1.27e-07	inf	ENSG00000265593	NPM1P45	17	9852748	9853306	-	0	0	0	0	0	0					EB
ENSG00000065491	TBC1D22B	6	37257772	37332970	+	3.42	4.35	4.17	3.8	5.1	4.97	1	1.01754	0.0898106	1.30838	ENSG00000275550	AL096712.1	6	37295584	37295742	-	0	0	0	0	0	0					EB
ENSG00000065526	SPEN	1	15847707	15940456	+	15.14	16.25	14.14	14.5	14.38	14.54	0.0657135	0.906228	0.121352	0.931635	ENSG00000270620	AL034555.1	1	15917698	15917908	-	0	0	0	0	0	0					EB
ENSG00000065548	ZC3H15	2	186486253	186509361	+	39.45	38.78	32.98	33.15	24.5	25.06	0.000935231	0.839356	1.32e-18	0.640366	ENSG00000224323	DPRXP1	2	186488624	186489083	-	0	0	0	0.29	0	0	1	inf			EB
ENSG00000065559	MAP2K4	17	12020829	12143830	+	9.18	9.04	9.74	9.45	10.94	10.25	1	1.04612	0.0385201	1.17549	ENSG00000252707	RNU11-2P	17	12036496	12036637	-	0	0	0	0	0	0					EB
ENSG00000065613	SLK	10	103967140	104029233	+	12.28	12.12	14.59	14.73	14.44	13.83	0.000784486	1.19316	0.00332412	1.17073	ENSG00000266754	RN7SL524P	10	103974515	103974814	-	0	0	0	0	0	0					EB
ENSG00000065665	SEC61A2	10	12129637	12169961	+	3.2	3.1	5.29	4.79	4.12	3.94	0.000447244	1.58934	0.121057	1.29348	ENSG00000265653	MIR548AK	10	12130760	12130816	-	0	0	0	0	0	0					EB
ENSG00000065802	ASB1	2	238426742	238452250	+	8.32	8.16	7.57	7.89	9.13	9.44	0.751506	0.931733	0.0802713	1.139	ENSG00000229915	AC016999.1	2	238427077	238427729	-	0	0	0	0	0	0					EB
ENSG00000065882	TBC1D1	4	37891084	38139175	+	10.55	10.61	10.17	9.6	10.69	10.88	0.445989	0.927841	0.928978	1.03031	ENSG00000249649	MRPS33P2	4	38006784	38007105	-	0	0	0	0	0	0					EB
ENSG00000065882	TBC1D1	4	37891084	38139175	+	10.55	10.61	10.17	9.6	10.69	10.88	0.445989	0.927841	0.928978	1.03031	ENSG00000251332	AC021106.2	4	37995494	37996203	-	0	0	0	0	0	0					EB
ENSG00000066027	PPP2R5A	1	212285410	212361853	+	8.86	8.3	6.79	7.69	6.05	7.09	0.180241	0.838473	0.0139435	0.773585	ENSG00000225338	RPL23AP18	1	212309051	212309518	-	0	0	0	0	0	0.14			1	inf	EB
ENSG00000066027	PPP2R5A	1	212285410	212361853	+	8.86	8.3	6.79	7.69	6.05	7.09	0.180241	0.838473	0.0139435	0.773585	ENSG00000234915	AL360091.3	1	212299495	212331713	-	0	0.15	0	0	0	0	1	0	1	0	EB
ENSG00000066032	CTNNA2	2	79185231	80648861	+	0	0.01	0	0	0	0	1	0	1	0	ENSG00000162951	LRRTM1	2	80288351	80304752	-	0	0	0	0	0	0					EB
ENSG00000066032	CTNNA2	2	79185231	80648861	+	0	0.01	0	0	0	0	1	0	1	0	ENSG00000223427	AC016716.1	2	80162428	80163135	-	0.19	0	0.1	0.19	0	0	1	1.55129	1	0	EB
ENSG00000066032	CTNNA2	2	79185231	80648861	+	0	0.01	0	0	0	0	1	0	1	0	ENSG00000224731	AC016716.2	2	80028012	80030551	-	0	0	0	0	0	0					EB
ENSG00000066032	CTNNA2	2	79185231	80648861	+	0	0.01	0	0	0	0	1	0	1	0	ENSG00000229385	AC010975.1	2	79493716	79500844	-	0	0	0	0	0	0					EB
ENSG00000066032	CTNNA2	2	79185231	80648861	+	0	0.01	0	0	0	0	1	0	1	0	ENSG00000230237	AC010975.2	2	79573764	79575593	-	0	0	0	0	0	0					EB
ENSG00000066032	CTNNA2	2	79185231	80648861	+	0	0.01	0	0	0	0	1	0	1	0	ENSG00000237031	AC008067.1	2	80572681	80618777	-	0	0	0	0	0	0					EB
ENSG00000066032	CTNNA2	2	79185231	80648861	+	0	0.01	0	0	0	0	1	0	1	0	ENSG00000252031	RNU6-561P	2	79636862	79636963	-	0	0	0	0	0	0					EB
ENSG00000066032	CTNNA2	2	79185231	80648861	+	0	0.01	0	0	0	0	1	0	1	0	ENSG00000266436	MIR4264	2	79649294	79649359	-	0	0	0	0	0	0					EB
ENSG00000066032	CTNNA2	2	79185231	80648861	+	0	0.01	0	0	0	0	1	0	1	0	ENSG00000276917	MIR8080	2	79866495	79866583	-	0	0	0	0	0	0					EB
ENSG00000066032	CTNNA2	2	79185231	80648861	+	0	0.01	0	0	0	0	1	0	1	0	ENSG00000277171	AC010975.3	2	79547151	79548128	-	0	0	0	0	0	0					EB
ENSG00000066032	CTNNA2	2	79185231	80648861	+	0	0.01	0	0	0	0	1	0	1	0	ENSG00000286227	AC011754.2	2	79269905	79292878	-	0	0	0	0	0	0					EB
ENSG00000066405	CLDN18	3	137998735	138033655	+	0	0	0	0	0	0.04			1	inf	ENSG00000272609	AC016252.1	3	138004649	138005122	-	0	0	0	0.42	0	0	1	inf			EB
ENSG00000066855	MTFR1	8	65644734	65771261	+	14.77	13.82	11.33	11.39	8.51	8.82	0.000786092	0.789267	6.47e-13	0.612609	ENSG00000272155	AC055822.1	8	65714334	65714778	-	0.74	1.32	1.16	2.09	1.19	1.48	1	1.56818	1	1.30834	EB
ENSG00000067141	NEO1	15	73051710	73305205	+	5.7	5.99	4.51	5.11	2.84	3.29	0.0265192	0.817163	1.09e-14	0.530318	ENSG00000259440	NPM1P43	15	73161779	73162928	-	0	0	0	0	0	0					EB
ENSG00000067141	NEO1	15	73051710	73305205	+	5.7	5.99	4.51	5.11	2.84	3.29	0.0265192	0.817163	1.09e-14	0.530318	ENSG00000259528	AC068397.1	15	73255334	73256109	-	0	0	0	0	0	0					EB
ENSG00000067141	NEO1	15	73051710	73305205	+	5.7	5.99	4.51	5.11	2.84	3.29	0.0265192	0.817163	1.09e-14	0.530318	ENSG00000259691	FKBP1AP2	15	73143236	73143518	-	0	0	0	0	0	0					EB
ENSG00000067533	RRP15	1	218285293	218337983	+	10.74	11.67	9.12	9.44	5.59	6	0.00123093	0.822536	3.5e-27	0.523252	ENSG00000229016	AC096638.2	1	218301262	218301972	-	0	0	0	0	0	0					EB
ENSG00000067596	DHX8	17	43483865	43610338	+	8.89	9.3	9.4	9.29	8.5	8.14	1	1.0202	0.291151	0.924738	ENSG00000175832	ETV4	17	43527844	43579620	-	48.17	48.15	34.98	35.23	17.59	18.91	5.17e-15	0.723828	9.28e-94	0.383106	EB
ENSG00000067596	DHX8	17	43483865	43610338	+	8.89	9.3	9.4	9.29	8.5	8.14	1	1.0202	0.291151	0.924738	ENSG00000278109	RF00017	17	43607436	43607723	-	0	0	0	0	0	0					EB
ENSG00000067606	PRKCZ	1	2050411	2185395	+	2.13	2.1	2.7	2.52	3.86	4.48	0.267564	1.22466	3.4e-11	1.99287	ENSG00000182873	PRKCZ-AS1	1	2181794	2184389	-	1.18	0.78	1.11	1.11	1.44	1.37	1	1.12423	0.591287	1.44313	EB
ENSG00000067606	PRKCZ	1	2050411	2185395	+	2.13	2.1	2.7	2.52	3.86	4.48	0.267564	1.22466	3.4e-11	1.99287	ENSG00000271806	AL590822.2	1	2141084	2145279	-	0	0	0	0	0	0					EB
ENSG00000067704	IARS2	1	220094132	220148041	+	53.52	51.3	47.53	44.84	28.95	27.02	0.00163059	0.875116	9.93e-51	0.539682	ENSG00000207590	MIR215	1	220117853	220117962	-	0	3.73	0.67	0	0	0	1	0.178921	0.799245	0	EB
ENSG00000067704	IARS2	1	220094132	220148041	+	53.52	51.3	47.53	44.84	28.95	27.02	0.00163059	0.875116	9.93e-51	0.539682	ENSG00000207624	MIR194-1	1	220118157	220118241	-	0.78	0	2.61	0	0.89	0	1	3.32497	1	1.14753	EB
ENSG00000067704	IARS2	1	220094132	220148041	+	53.52	51.3	47.53	44.84	28.95	27.02	0.00163059	0.875116	9.93e-51	0.539682	ENSG00000232134	RPS15AP12	1	220143964	220144351	-	0.51	0	0	0.34	0.39	0.17	1	0.664752	1	1.099	EB
ENSG00000067715	SYT1	12	78863993	79452008	+	1.08	0.95	1.15	1.3	1.4	1.3	0.778712	1.20096	0.218933	1.35035	ENSG00000257191	AC090709.1	12	78960258	79045644	-	0.28	0.16	0.52	0.19	0.32	0.28	1	1.5799	1	1.35484	EB
ENSG00000067798	NAV3	12	77324641	78213010	+	0	0.02	0	0	0	0	0.751016	0	0.607605	0	ENSG00000257220	PRXL2AP1	12	78130337	78131004	-	0	0	0	0	0	0					EB
ENSG00000067798	NAV3	12	77324641	78213010	+	0	0.02	0	0	0	0	0.751016	0	0.607605	0	ENSG00000258225	AC073571.1	12	78052181	78091737	-	0	0	0	0	0	0					EB
ENSG00000068305	MEF2A	15	99565417	99716466	+	7.9	7.85	7.49	7.16	9.92	10.01	0.663793	0.923749	0.000194516	1.27894	ENSG00000201724	RF00019	15	99681786	99681877	-	0	0	0	0	0	0					EB
ENSG00000068489	PRR11	17	59155499	59204705	+	26.67	25.8	30.31	31.07	20.65	20.12	0.00415973	1.1616	5.07e-06	0.785245	ENSG00000265415	AC099850.3	17	59202677	59203829	-	0	0	0	0	0	0					EB
ENSG00000068489	PRR11	17	59155499	59204705	+	26.67	25.8	30.31	31.07	20.65	20.12	0.00415973	1.1616	5.07e-06	0.785245	ENSG00000266537	SPDYE22P	17	59174983	59181787	-	0	0	0	0	0	0					EB
ENSG00000068650	ATP11A	13	112690329	112887168	+	12.19	13.01	11.46	12.08	12.18	12.08	0.339905	0.927978	0.852878	0.973366	ENSG00000232684	ATP11A-AS1	13	112745449	112754693	-	0	0	0	0	0	0					EB
ENSG00000068724	TTC7A	2	46916157	47076137	+	5.26	4.84	6.26	5.93	4.88	5.6	0.0686332	1.19846	0.915736	1.04862	ENSG00000233845	AC093732.1	2	47035279	47040524	-	0	0	0	0	0	0.13			1	inf	EB
ENSG00000068724	TTC7A	2	46916157	47076137	+	5.26	4.84	6.26	5.93	4.88	5.6	0.0686332	1.19846	0.915736	1.04862	ENSG00000272814	AC093732.2	2	46956615	46956888	-	0	0	0	0	0	0					EB
ENSG00000068781	STON1-GTF2A1L	2	48529925	48776517	+	0.03	0	0	0	0	0	1	0	1	0	ENSG00000138039	LHCGR	2	48686774	48755730	-	0	0	0	0	0	0					EB
ENSG00000068781	STON1-GTF2A1L	2	48529925	48776517	+	0.03	0	0	0	0	0	1	0	1	0	ENSG00000239995	TPT1P11	2	48632856	48633353	-	0	0	0	0	0	0					EB
ENSG00000068781	STON1-GTF2A1L	2	48529925	48776517	+	0.03	0	0	0	0	0	1	0	1	0	ENSG00000279956	AC073082.1	2	48632291	48755724	-	0	0	0	0	0	0					EB
ENSG00000068796	KIF2A	5	62306162	62537249	+	20.3	21.85	20.31	19.87	19.13	16.49	0.701125	0.946543	0.111735	0.85432	ENSG00000086189	DIMT1	5	62347284	62403939	-	7.9	7.73	4.39	3.93	2.95	2.36	7.06e-16	0.528772	9.12e-35	0.343585	EB
ENSG00000068796	KIF2A	5	62306162	62537249	+	20.3	21.85	20.31	19.87	19.13	16.49	0.701125	0.946543	0.111735	0.85432	ENSG00000268942	CKS1BP3	5	62512246	62512482	-	4.19	4.7	4.99	5.05	2.86	2.5	1	1.12158	0.751394	0.609958	EB
ENSG00000069020	MAST4	5	66596361	67169595	+	1.06	1.15	1.38	1.37	1.62	1.68	0.234672	1.23473	0.000347341	1.51017	ENSG00000229666	MAST4-AS1	5	67001383	67003953	-	0	0.08	0.19	0.17	0.1	0.25	1	4.75848	0.987172	4.72094	EB
ENSG00000069206	ADAM7	8	24440930	24526970	+	0	0	0	0	0	0					ENSG00000253643	AC024958.1	8	24490312	24514829	-	0	0	0	0	0	0					EB
ENSG00000069849	ATP1B3	3	141876124	141926549	+	46.12	44.48	33.98	34.64	38.82	37.81	1.01e-08	0.752056	0.00289597	0.854916	ENSG00000200389	RNU6-509P	3	141902924	141903030	-	0	0	0	0	0	0					EB
ENSG00000069849	ATP1B3	3	141876124	141926549	+	46.12	44.48	33.98	34.64	38.82	37.81	1.01e-08	0.752056	0.00289597	0.854916	ENSG00000244124	ATP1B3-AS1	3	141918252	141919021	-	0	0	0	0	0	0					EB
ENSG00000069943	PIGB	15	55318960	55355648	+	2.09	1.77	1.79	1.96	2.47	2.92	1	0.96706	0.0455725	1.41302	ENSG00000274765	AC018926.1	15	55343141	55343575	-	0.3	0.27	0	0.31	0	0.15	1	0.529001	1	0.266505	EB
ENSG00000069943	PIGB	15	55318960	55355648	+	2.09	1.77	1.79	1.96	2.47	2.92	1	0.96706	0.0455725	1.41302	ENSG00000277548	AC018926.3	15	55346347	55346752	-	0.33	0	0.18	0.33	0.37	0.49	1	1.55129	1	2.65043	EB
ENSG00000069956	MAPK6	15	51952106	52067375	+	33.74	32.9	39.37	39.57	30.19	30.95	5.3e-06	1.17644	0.11195	0.927396	ENSG00000259438	MAPK6-DT	15	52010999	52019095	-	0.08	0.07	0.34	0.08	0.26	0.08	1	2.88098	1	2.3644	EB
ENSG00000069956	MAPK6	15	51952106	52067375	+	33.74	32.9	39.37	39.57	30.19	30.95	5.3e-06	1.17644	0.11195	0.927396	ENSG00000274528	AC090970.2	15	52017167	52018032	-	0.08	0.34	0	0.38	0.09	0	1	0.919075	0.874394	0.212552	EB
ENSG00000070269	TMEM260	14	56488354	56650606	+	2.51	2.54	3.91	3.23	3.99	3.78	0.0221585	1.40545	9.14e-06	1.556	ENSG00000258428	AL161757.2	14	56633244	56648658	-	0	0.13	0	0	0	0	1	0	1	0	EB
ENSG00000070501	POLB	8	42338454	42371808	+	7.61	7.78	7.93	7.08	7.97	7.67	1	0.967644	1	1.02678	ENSG00000240395	RPL5P23	8	42341767	42342634	-	1.68	2.91	1.7	2.15	1.22	1.44	1	0.834048	0.409113	0.586699	EB
ENSG00000070601	FRMPD1	9	37650954	37746904	+	0	0	0	0	0.01	0			1	inf	ENSG00000201287	RN7SKP171	9	37661747	37662049	-	0	0	0	0	0	0					EB
ENSG00000070831	CDC42	1	22025511	22101360	+	29.66	29.52	32.85	32.29	30.82	31.07	0.00687301	1.0931	0.128178	1.05704	ENSG00000271428	AL031281.1	1	22068340	22068827	-	0	0	0	0	0	0					EB
ENSG00000070831	CDC42	1	22025511	22101360	+	29.66	29.52	32.85	32.29	30.82	31.07	0.00687301	1.0931	0.128178	1.05704	ENSG00000285752	AL031281.2	1	22028317	22052927	-	0	0	0	0.08	0	0	1	inf			EB
ENSG00000071051	NCK2	2	105744912	105894274	+	13.76	13.17	14.99	15.67	34.86	33.35	0.315291	1.13082	2.21e-58	2.56018	ENSG00000235522	AC010978.1	2	105846534	105857177	-	0	0.03	0	0.03	0.03	0.03	1	1.12679	1	2.44322	EB
ENSG00000071205	ARHGAP10	4	147732063	148072780	+	0.49	0.4	0.45	0.67	0.61	0.38	0.913914	1.24225	1	1.11614	ENSG00000252951	RNA5SP165	4	147745303	147745417	-	0	0	0	0	0	0					EB
ENSG00000071205	ARHGAP10	4	147732063	148072780	+	0.49	0.4	0.45	0.67	0.61	0.38	0.913914	1.24225	1	1.11614	ENSG00000270387	AC115621.1	4	147916529	147917386	-	0	0	0	0	0	0					EB
ENSG00000071246	VASH1	14	76761468	76783015	+	0.37	0.58	0.29	0.39	0.61	0.55	0.751554	0.70906	0.835799	1.23627	ENSG00000259081	AF111169.3	14	76774284	76781518	-	0.14	0.31	0.39	0	0.16	0	1	0.862559	0.933001	0.358669	EB
ENSG00000071909	MYO3B	2	170178145	170655171	+	0.01	0	0	0.02	0.04	0.02	1	1.99425	0.593141	7.59592	ENSG00000214821	HMGB1P4	2	170601662	170602228	-	0	0	0	0	0	0					EB
ENSG00000071909	MYO3B	2	170178145	170655171	+	0.01	0	0	0.02	0.04	0.02	1	1.99425	0.593141	7.59592	ENSG00000231898	MYO3B-AS1	2	170332085	170408564	-	0	0	0	0	0	0					EB
ENSG00000072134	EPN2	17	19215615	19336715	+	3.28	3.12	3.09	3.4	3.87	4.42	1	1.00783	0.00387072	1.30961	ENSG00000235397	EPN2-AS1	17	19296596	19306261	-	0	0	0	0	0	0					EB
ENSG00000072134	EPN2	17	19215615	19336715	+	3.28	3.12	3.09	3.4	3.87	4.42	1	1.00783	0.00387072	1.30961	ENSG00000265263	AC124066.1	17	19334308	19336127	-	0.08	0.18	0.22	0.08	0.09	0.16	1	1.17297	1	0.984991	EB
ENSG00000072210	ALDH3A2	17	19648136	19677598	+	12.19	12.65	12.65	13.38	5.97	6.34	1	1.04055	1.09e-27	0.500759	ENSG00000264932	AC115989.1	17	19649373	19649935	-	0	0	0	0	0	0					EB
ENSG00000072210	ALDH3A2	17	19648136	19677598	+	12.19	12.65	12.65	13.38	5.97	6.34	1	1.04055	1.09e-27	0.500759	ENSG00000275982	RF00019	17	19649494	19649587	-	0	0	0	0	0	0					EB
ENSG00000072518	MARK2	11	63838928	63911019	+	12.72	13.76	13.59	13.73	12.12	12.62	1	1.02441	0.622582	0.944464	ENSG00000202089	RNU6-1306P	11	63882587	63882685	-	0	0	0	0	0	0					EB
ENSG00000072657	TRHDE	12	72087266	72670757	+	1.61	1.59	2.24	2.3	1.2	1.5	0.00223241	1.40932	0.443314	0.853513	ENSG00000236333	TRHDE-AS1	12	72253508	72274907	-	0.37	0.44	0.98	0.93	0.65	0.59	8.47e-05	2.33892	0.164432	1.54452	EB
ENSG00000072657	TRHDE	12	72087266	72670757	+	1.61	1.59	2.24	2.3	1.2	1.5	0.00223241	1.40932	0.443314	0.853513	ENSG00000257287	AC016256.1	12	72431722	72432075	-	0	0.17	0	0	0	0	1	0	1	0	EB
ENSG00000072694	FCGR2B	1	161663147	161678654	+	0.03	0.04	0.11	0.08	0.12	0.08	0.726115	2.56717	0.478849	2.7894	ENSG00000234211	AL451067.1	1	161671978	161674824	-	0	0	0.07	0.2	0.22	0.06	0.9214	inf	0.74421	inf	EB
ENSG00000072736	NFATC3	16	68084751	68229259	+	13.59	13.47	11.58	12.56	13.21	12.51	0.0467838	0.886011	0.741166	0.960902	ENSG00000201850	RF00019	16	68089449	68089543	-	0	0	0	0	0	0					EB
ENSG00000072736	NFATC3	16	68084751	68229259	+	13.59	13.47	11.58	12.56	13.21	12.51	0.0467838	0.886011	0.741166	0.960902	ENSG00000260891	AC020978.3	16	68212401	68221671	-	0.14	0	0.64	0.29	0	0	0.894985	6.42755	1	0	EB
ENSG00000072736	NFATC3	16	68084751	68229259	+	13.59	13.47	11.58	12.56	13.21	12.51	0.0467838	0.886011	0.741166	0.960902	ENSG00000262160	AC020978.5	16	68225969	68229145	-	4.21	4.3	4.61	4.79	4.39	4.54	1	1.09702	1	1.06077	EB
ENSG00000072736	NFATC3	16	68084751	68229259	+	13.59	13.47	11.58	12.56	13.21	12.51	0.0467838	0.886011	0.741166	0.960902	ENSG00000279621	AC020978.8	16	68199841	68200981	-	0	0.05	0	0	0	0	1	0	1	0	EB
ENSG00000072778	ACADVL	17	7217125	7225266	+	38.88	37.29	46.61	47.87	49.04	51.37	9.19e-09	1.23166	2.59e-16	1.33249	ENSG00000199053	MIR324	17	7223297	7223379	-	0.8	1.41	1.78	3.21	2.73	6.35	1	2.24025	0.54273	4.15217	EB
ENSG00000072858	SIDT1	3	113532296	113629578	+	0	0.01	0	0	0.01	0	1	0	1	0.652179	ENSG00000239453	SIDT1-AS1	3	113588748	113590189	-	0	0	0	0	0	0					EB
ENSG00000073008	PVR	19	44643798	44666162	+	20.16	21.52	21.51	21.22	42.57	41.99	1	1.01799	1.8e-85	2.05085	ENSG00000283673	MIR4531	19	44653686	44653732	-	0	0	0	0	0	0					EB
ENSG00000073169	SELENOO	22	50200979	50217616	+	24.33	21.64	17.15	18.04	12.77	13.19	0.00148805	0.760233	4.97e-11	0.570543	ENSG00000272836	AL022328.1	22	50205585	50206062	-	0	0.12	0.15	0.56	0.63	1.38	1	5.75962	0.114243	16.6061	EB
ENSG00000073169	SELENOO	22	50200979	50217616	+	24.33	21.64	17.15	18.04	12.77	13.19	0.00148805	0.760233	4.97e-11	0.570543	ENSG00000273137	AL022328.2	22	50208461	50209542	-	0.41	1.01	0.35	0.73	2.47	1.03	1	0.750308	0.528953	2.49444	EB
ENSG00000073282	TP63	3	189631389	189897276	+	0	0.01	0.03	0.08	0.57	0.73	0.278398	13.8985	2.37e-19	168.874	ENSG00000227971	AC078809.1	3	189645327	189645466	-	0	0	0	0	0	0					EB
ENSG00000073711	PPP2R3A	3	135965728	136147894	+	1.58	2.01	1.7	1.72	1.8	1.6	1	0.944438	1	0.957017	ENSG00000273455	AC072039.2	3	136087475	136087913	-	0	0	0	0.15	0	0.3	1	inf	1	inf	EB
ENSG00000073803	MAP3K13	3	185282941	185489094	+	2.71	2.98	3.63	3.75	4.05	4.13	0.00321833	1.28904	9.47e-07	1.45379	ENSG00000229638	RPL4P4	3	185417495	185418778	-	32.19	25.85	21.95	21.03	17.97	22.73	0.109688	0.735291	0.142435	0.70859	EB
ENSG00000073910	FRY	13	31846713	32299122	+	1.56	1.69	3.08	2.95	3.15	3.37	4.68e-17	1.84422	4e-23	2.03295	ENSG00000237637	FRY-AS1	13	32025314	32031639	-	0.42	0.47	0.33	0.3	0	0.24	1	0.70349	0.507509	0.268653	EB
ENSG00000073910	FRY	13	31846713	32299122	+	1.56	1.69	3.08	2.95	3.15	3.37	4.68e-17	1.84422	4e-23	2.03295	ENSG00000279314	AC002525.1	13	31960325	31961946	-	0	0	0	0	0	0					EB
ENSG00000073969	NSF	17	46590669	46757464	+	0.29	0.04	0.21	0.2	0.26	0.04	1	1.23601	1	0.913736	ENSG00000213326	RPS7P11	17	46721582	46722167	-	0.45	0.3	0.76	0.11	0.13	0.22	1	1.14911	1	0.474658	EB
ENSG00000074047	GLI2	2	120735623	120992653	+	0	0	0.01	0	0.08	0.04	1	inf	0.0535493	inf	ENSG00000271709	AC017033.1	2	120866378	120867403	-	0	0	0	0	0	0					EB
ENSG00000074276	CDHR2	5	176542511	176595974	+	0.14	0.23	0.17	0.19	0.06	0.09	1	0.955156	0.349127	0.393677	ENSG00000243959	RN7SL684P	5	176547433	176547726	-	0	0	0	0	0	0					EB
ENSG00000074621	SLC24A1	15	65611366	65660995	+	0.96	1.12	1.28	1.33	1.3	1.31	0.471125	1.24341	0.281587	1.268	ENSG00000275638	AC011939.3	15	65655620	65656085	-	0.85	0.5	0.79	2	1.94	2.4	0.845597	2.04424	0.168811	3.23595	EB
ENSG00000074657	ZNF532	18	58862600	58986480	+	1.18	1.08	1.5	1.56	2.6	2.66	0.0461719	1.35121	7.66e-17	2.3566	ENSG00000251870	RNU2-69P	18	58926197	58926296	-	0	0	0	0	0	0					EB
ENSG00000074696	HACD3	15	65530418	65578349	+	37.83	37.11	36.46	36.37	32.1	31.46	0.760728	0.965132	1.08e-05	0.857339	ENSG00000207449	RNU6-19P	15	65553081	65553187	-	0	0	0	0	0	0					EB
ENSG00000074803	SLC12A1	15	48178438	48304078	+	0	0	0	0	0	0					ENSG00000259235	AC066612.1	15	48189037	48191691	-	0	0	0	0	0	0					EB
ENSG00000074803	SLC12A1	15	48178438	48304078	+	0	0	0	0	0	0					ENSG00000259385	AC066612.2	15	48192191	48201684	-	0	0	0	0	0	0					EB
ENSG00000075292	ZNF638	2	71276561	71435069	+	13.04	13.08	13.65	14.77	14.77	15.01	0.267089	1.08042	0.000600367	1.15286	ENSG00000200779	RNU6-105P	2	71379755	71379858	-	0	0	0	0	0	0					EB
ENSG00000075391	RASAL2	1	178094141	178484147	+	2.31	2.74	5.29	5.12	5.61	6.27	1.19e-29	2.0452	5.09e-19	2.37653	ENSG00000270575	AL160281.1	1	178194342	178194709	-	0	0	0	0	0	0					EB
ENSG00000075413	MARK3	14	103385392	103503831	+	9.48	8.73	9.11	8.4	9.67	9.05	1	0.954837	0.904232	1.03883	ENSG00000244691	RPL10AP1	14	103412119	103412761	-	0	0	0	0	0	0.61			0.768205	inf	EB
ENSG00000075420	FNDC3B	3	172039578	172401669	+	20.98	20.92	18.52	18.44	27.57	27.42	0.000171571	0.875945	1.95e-21	1.32657	ENSG00000237483	RPS27AP8	3	172225428	172225872	-	0	0	0	0	0	0					EB
ENSG00000075420	FNDC3B	3	172039578	172401669	+	20.98	20.92	18.52	18.44	27.57	27.42	0.000171571	0.875945	1.95e-21	1.32657	ENSG00000279862	AC092964.1	3	172301654	172303052	-	0	0	0	0	0	0					EB
ENSG00000075461	CACNG4	17	66964707	67033398	+	0.04	0	0.25	0.33	4.17	4.14	0.00507095	15.6241	5.69e-60	226.323	ENSG00000264491	AC005544.1	17	67019934	67021743	-	0	0	0	0	0	0					EB
ENSG00000075461	CACNG4	17	66964707	67033398	+	0.04	0	0.25	0.33	4.17	4.14	0.00507095	15.6241	5.69e-60	226.323	ENSG00000265664	AC005544.2	17	67032409	67033290	-	0	0	0	0	0	0					EB
ENSG00000075673	ATP12A	13	24680411	24712493	+	0	0	0	0	0	0					ENSG00000207474	RNY1P7	13	24703556	24703665	-	0	0	0	0	0	0					EB
ENSG00000075673	ATP12A	13	24680411	24712493	+	0	0	0	0	0	0					ENSG00000225404	RPL26P34	13	24704338	24704788	-	0	0	0	0	0	0					EB
ENSG00000075785	RAB7A	3	128726122	128814796	+	73.43	74.08	74.98	76.94	78.14	73.68	1	1.02269	0.629281	1.04042	ENSG00000239483	RPS15AP16	3	128798841	128799201	-	0	0	0	0	0	0					EB
ENSG00000075785	RAB7A	3	128726122	128814796	+	73.43	74.08	74.98	76.94	78.14	73.68	1	1.02269	0.629281	1.04042	ENSG00000239503	MARK2P8	3	128748538	128749489	-	0	0	0	0	0	0					EB
ENSG00000075785	RAB7A	3	128726122	128814796	+	73.43	74.08	74.98	76.94	78.14	73.68	1	1.02269	0.629281	1.04042	ENSG00000242992	FTH1P4	3	128764466	128765018	-	0	0	0	0	0	0					EB
ENSG00000075884	ARHGAP15	2	143091362	143768352	+	0	0	0	0	0	0.01			1	inf	ENSG00000224288	MTCYBP11	2	143093056	143094164	-	0	0	0	0	0	0					EB
ENSG00000075884	ARHGAP15	2	143091362	143768352	+	0	0	0	0	0	0.01			1	inf	ENSG00000224852	MTND5P24	2	143094789	143096555	-	0	0	0	0	0	0					EB
ENSG00000075884	ARHGAP15	2	143091362	143768352	+	0	0	0	0	0	0.01			1	inf	ENSG00000225476	MTCO3P5	2	143098898	143099933	-	0	0	0	0	0	0					EB
ENSG00000075884	ARHGAP15	2	143091362	143768352	+	0	0	0	0	0	0.01			1	inf	ENSG00000227557	MTND3P9	2	143098484	143098829	-	0	0	0	0	0	0					EB
ENSG00000075884	ARHGAP15	2	143091362	143768352	+	0	0	0	0	0	0.01			1	inf	ENSG00000228655	AC079793.1	2	143295421	143598002	-	0	0	0	0	0	0					EB
ENSG00000075884	ARHGAP15	2	143091362	143768352	+	0	0	0	0	0	0.01			1	inf	ENSG00000231758	AC092652.1	2	143640756	143656179	-	0	0	0	0	0	0					EB
ENSG00000075884	ARHGAP15	2	143091362	143768352	+	0	0	0	0	0	0.01			1	inf	ENSG00000231766	MTCO2P5	2	143100930	143101355	-	0	0	0	0	0	0					EB
ENSG00000075884	ARHGAP15	2	143091362	143768352	+	0	0	0	0	0	0.01			1	inf	ENSG00000232772	MTND4P22	2	143096839	143098007	-	0	0	0	0	0	0					EB
ENSG00000075884	ARHGAP15	2	143091362	143768352	+	0	0	0	0	0	0.01			1	inf	ENSG00000236300	MTND4LP12	2	143098123	143098417	-	0	0	0	0	0	0					EB
ENSG00000075884	ARHGAP15	2	143091362	143768352	+	0	0	0	0	0	0.01			1	inf	ENSG00000257277	AC092652.2	2	143676165	143741294	-	0	0	0	0	0	0					EB
ENSG00000075884	ARHGAP15	2	143091362	143768352	+	0	0	0	0	0	0.01			1	inf	ENSG00000257284	AC013437.1	2	143162078	143172172	-	0	0	0	0	0	0					EB
ENSG00000075884	ARHGAP15	2	143091362	143768352	+	0	0	0	0	0	0.01			1	inf	ENSG00000284167	AC013437.2	2	143099936	143100612	-	0	0	0	0	0	0					EB
ENSG00000075914	EXOSC7	3	44975241	45036066	+	10.68	11.03	6.95	7.43	5.13	5.18	1.09e-07	0.657855	4.67e-19	0.479719	ENSG00000252410	RNU5B-3P	3	45034474	45034588	-	0	0	0	0	0	0					EB
ENSG00000075975	MKRN2	3	12557087	12583713	+	24.9	23.92	24.55	27.25	32.29	33.28	0.891379	1.05368	5e-08	1.35759	ENSG00000274514	RF00017	3	12576961	12577237	-	0	0	0	0	0	0					EB
ENSG00000076242	MLH1	3	36993332	37050918	+	27.93	26.97	32.42	32.01	21.87	21.41	0.00576482	1.16564	5.27e-05	0.796949	ENSG00000224858	RPL29P11	3	37016523	37017014	-	0.94	0.6	1.05	0.14	0.46	0.54	1	0.766362	1	0.653604	EB
ENSG00000076604	TRAF4	17	28744005	28750956	+	25.42	24.65	22.87	22.81	22.27	23.49	0.149984	0.90591	0.270282	0.923796	ENSG00000265474	AC010761.5	17	28745569	28747652	-	0	0	0	0	0	0					EB
ENSG00000076604	TRAF4	17	28744005	28750956	+	25.42	24.65	22.87	22.81	22.27	23.49	0.149984	0.90591	0.270282	0.923796	ENSG00000265840	AC010761.6	17	28749731	28750079	-	0	0.41	1.03	0.23	1.05	0.23	1	3.0683	1	3.17815	EB
ENSG00000076928	ARHGEF1	19	41883161	41930150	+	7.64	7.74	6.02	6.99	8.62	8.66	0.0849429	0.840249	0.0801696	1.13551	ENSG00000268041	AC010616.1	19	41907705	41928516	-	0.13	0.25	0.11	0.06	0.11	0	0.999644	0.444591	0.579137	0.288859	EB
ENSG00000076984	MAP2K7	19	7903843	7914478	+	12.53	12.72	12.67	13.53	11.35	11.87	1	1.03053	0.544129	0.929488	ENSG00000268149	AC010336.4	19	7912648	7913518	-	0.15	0	0	0.15	0.17	0.3	1	0.997127	1	3.1514	EB
ENSG00000077044	DGKD	2	233354507	233472104	+	5.34	5.56	4.04	3.88	4.86	5.37	1.36e-05	0.721825	0.857037	0.948703	ENSG00000201013	RF00019	2	233379843	233379955	-	0	0	0	0	0	0					EB
ENSG00000077092	RARB	3	25174332	25597932	+	0.5	0.7	0.34	0.45	0.18	0.18	0.694355	0.653897	0.0155732	0.30501	ENSG00000201962	RNA5SP126	3	25352284	25352392	-	0	0	0	0	0	0					EB
ENSG00000077092	RARB	3	25174332	25597932	+	0.5	0.7	0.34	0.45	0.18	0.18	0.694355	0.653897	0.0155732	0.30501	ENSG00000229421	AC133141.1	3	25441164	25441502	-	0	0	0	0	0	0					EB
ENSG00000077092	RARB	3	25174332	25597932	+	0.5	0.7	0.34	0.45	0.18	0.18	0.694355	0.653897	0.0155732	0.30501	ENSG00000272166	RF01161	3	25555543	25555606	-	0	0	0	0	0	0					EB
ENSG00000077157	PPP1R12B	1	202348699	202592706	+	1.03	1.07	1.53	1.43	4.06	3.98	0.00147811	1.39586	5.38e-86	3.85231	ENSG00000229120	CYCSP4	1	202369526	202370145	-	0	0	0	0	0	0					EB
ENSG00000077157	PPP1R12B	1	202348699	202592706	+	1.03	1.07	1.53	1.43	4.06	3.98	0.00147811	1.39586	5.38e-86	3.85231	ENSG00000236439	AC099336.2	1	202471864	202472117	-	8.35	8.08	7.28	6.81	3.27	6.48	1	0.851697	0.478037	0.599937	EB
ENSG00000077157	PPP1R12B	1	202348699	202592706	+	1.03	1.07	1.53	1.43	4.06	3.98	0.00147811	1.39586	5.38e-86	3.85231	ENSG00000253042	RF00156	1	202527310	202527427	-	0	0	0	0	0	0					EB
ENSG00000077157	PPP1R12B	1	202348699	202592706	+	1.03	1.07	1.53	1.43	4.06	3.98	0.00147811	1.39586	5.38e-86	3.85231	ENSG00000272262	RNU6-89P	1	202410108	202410207	-	0	0	0	0	0	0					EB
ENSG00000077498	TYR	11	89177875	89295759	+	0	0	0	0	0	0					ENSG00000197692	CBX3P7	11	89293745	89294246	-	0	0	0	0	0	0					EB
ENSG00000077800	FKBP6	7	73328161	73358637	+	0	0.01	0	0	0	0	1	0	1	0	ENSG00000206709	RNU6-1080P	7	73339094	73339200	-	0	0	0	0	0	0					EB
ENSG00000078018	MAP2	2	209424058	209734118	+	0.07	0.05	0.29	0.24	0.61	0.44	0.000344787	4.40616	2.37e-10	8.88903	ENSG00000222317	RNA5SP118	2	209721913	209722021	-	0	0	0	0	0	0					EB
ENSG00000078124	ACER3	11	76860867	77026797	+	3.66	3.74	4.24	4.53	4.29	4.39	0.172242	1.178	0.103306	1.18693	ENSG00000254988	AP002498.1	11	76955417	76978619	-	0	0	0	0	0	0					EB
ENSG00000078140	UBE2K	4	39698109	39782792	+	36.74	36.17	43.34	42.63	36.44	37.38	3.83e-05	1.17085	0.902766	1.02342	ENSG00000180610	ZBTB12BP	4	39770081	39771371	-	0	0	0	0.06	0	0	1	inf			EB
ENSG00000078140	UBE2K	4	39698109	39782792	+	36.74	36.17	43.34	42.63	36.44	37.38	3.83e-05	1.17085	0.902766	1.02342	ENSG00000249019	AC108471.1	4	39713842	39714451	-	0	0	0	0	0	0					EB
ENSG00000078140	UBE2K	4	39698109	39782792	+	36.74	36.17	43.34	42.63	36.44	37.38	3.83e-05	1.17085	0.902766	1.02342	ENSG00000252975	RF00019	4	39710085	39710176	-	0	0	0	0	0	0					EB
ENSG00000078177	N4BP2	4	40056850	40158252	+	8.94	9.65	11.42	11.03	13.05	13.23	0.00111336	1.19953	8.02e-14	1.42939	ENSG00000248977	AC095057.1	4	40142198	40142365	-	0	0	0	0	0	0					EB
ENSG00000078237	TIGAR	12	4307763	4360028	+	2.74	2.33	3.17	3.08	2.84	3.42	0.101353	1.22549	0.195842	1.25081	ENSG00000213970	AC006122.1	12	4323724	4324811	-	0	0	0	0	0	0					EB
ENSG00000078269	SYNJ2	6	157981863	158099176	+	15.83	16.2	20.86	21.55	20.67	21.6	4.44e-16	1.31476	2.07e-17	1.3341	ENSG00000285642	AL139330.1	6	158000109	158000749	-	0	0	0	0	0	0					EB
ENSG00000078295	ADCY2	5	7396208	7830081	+	0	0	0	0	0	0					ENSG00000250761	AC093305.1	5	7707802	7749766	-	0	0	0	0	0	0					EB
ENSG00000078304	PPP2R5C	14	101761798	101927989	+	5	4.74	4.56	4.59	4.95	4.74	0.712815	0.932658	1	1.00535	ENSG00000256705	AL137779.1	14	101833435	101839531	-	0	0	0	0	0	0					EB
ENSG00000078304	PPP2R5C	14	101761798	101927989	+	5	4.74	4.56	4.59	4.95	4.74	0.712815	0.932658	1	1.00535	ENSG00000259088	AL137779.2	14	101796555	101810321	-	0	0	0.17	0.15	0.17	0	1	inf	1	inf	EB
ENSG00000078304	PPP2R5C	14	101761798	101927989	+	5	4.74	4.56	4.59	4.95	4.74	0.712815	0.932658	1	1.00535	ENSG00000259161	AL137779.3	14	101843394	101844122	-	0	0	0	0	0	0					EB
ENSG00000078328	RBFOX1	16	5239802	7713338	+	0	0	0	0	0	0.01			1	inf	ENSG00000212189	RNU6-328P	16	7004007	7004112	-	0	0	0	0	0	0					EB
ENSG00000078328	RBFOX1	16	5239802	7713338	+	0	0	0	0	0	0.01			1	inf	ENSG00000240419	AC022206.1	16	7126293	7126639	-	0	0	0	0	0	0					EB
ENSG00000078328	RBFOX1	16	5239802	7713338	+	0	0	0	0	0	0.01			1	inf	ENSG00000260338	LINC01570	16	5601169	5616196	-	0	0	0	0	0	0					EB
ENSG00000078328	RBFOX1	16	5239802	7713338	+	0	0	0	0	0	0.01			1	inf	ENSG00000260817	AC074051.3	16	5260686	5261043	-	0	0	0	0	0	0					EB
ENSG00000078328	RBFOX1	16	5239802	7713338	+	0	0	0	0	0	0.01			1	inf	ENSG00000261198	AC005774.1	16	7614230	7614992	-	0	0	0	0	0	0					EB
ENSG00000078328	RBFOX1	16	5239802	7713338	+	0	0	0	0	0	0.01			1	inf	ENSG00000267182	SNRPCP20	16	5289200	5289409	-	0	0	0	0	0	0					EB
ENSG00000078328	RBFOX1	16	5239802	7713338	+	0	0	0	0	0	0.01			1	inf	ENSG00000270440	AC012175.1	16	5838131	5838661	-	0	0	0	0	0	0					EB
ENSG00000078403	MLLT10	10	21524646	21743630	+	10.81	10.95	10.18	9.98	8.7	9.28	0.339669	0.920383	0.00173013	0.835307	ENSG00000201390	RNU6-1141P	10	21661635	21661741	-	0	0	0	0	0	0					EB
ENSG00000078403	MLLT10	10	21524646	21743630	+	10.81	10.95	10.18	9.98	8.7	9.28	0.339669	0.920383	0.00173013	0.835307	ENSG00000207347	RNU6-306P	10	21564471	21564577	-	0	0	0	0	0	0					EB
ENSG00000078403	MLLT10	10	21524646	21743630	+	10.81	10.95	10.18	9.98	8.7	9.28	0.339669	0.920383	0.00173013	0.835307	ENSG00000223984	HNRNPRP1	10	21624592	21626286	-	1.17	1.07	0.52	1.02	0.8	0.66	0.895343	0.682977	0.622456	0.658051	EB
ENSG00000078687	TNRC6C	17	77959240	78108835	+	3.68	3.92	3.43	3.63	2.65	2.78	0.760728	0.922026	0.000141483	0.72145	ENSG00000267463	UBE2V2P2	17	78066258	78066761	-	0	0	0	0	0	0					EB
ENSG00000078747	ITCH	20	34363235	34511393	+	28.59	27.55	34.54	34.52	45.24	43.58	3.73e-08	1.22163	1.32e-45	1.59917	ENSG00000181741	FDX1P1	20	34475924	34476474	-	0	0	0	0	0	0					EB
ENSG00000078747	ITCH	20	34363235	34511393	+	28.59	27.55	34.54	34.52	45.24	43.58	3.73e-08	1.22163	1.32e-45	1.59917	ENSG00000201498	RF00019	20	34384165	34384265	-	0	0	0	0	0	0					EB
ENSG00000078747	ITCH	20	34363235	34511393	+	28.59	27.55	34.54	34.52	45.24	43.58	3.73e-08	1.22163	1.32e-45	1.59917	ENSG00000234933	CDC42P1	20	34402149	34402696	-	0	0	0	0	0	0					EB
ENSG00000078747	ITCH	20	34363235	34511393	+	28.59	27.55	34.54	34.52	45.24	43.58	3.73e-08	1.22163	1.32e-45	1.59917	ENSG00000236388	ITCH-AS1	20	34441592	34442025	-	0	0	0	0	0	0					EB
ENSG00000078814	MYH7B	20	34975403	35002437	+	0.01	0.03	0.01	0.03	0	0.02	1	0.903078	1	0.443425	ENSG00000283441	MIR499B	20	34990400	34990472	-	0	0	0	2.73	2.07	3.61	1	inf	0.461015	inf	EB
ENSG00000078900	TP73	1	3652516	3736201	+	1.28	1.75	2	2.51	1.72	2.35	0.193461	1.47565	0.431968	1.35461	ENSG00000227589	AL136528.1	1	3658938	3668772	-	0	0	0	0	0	0.17			1	inf	EB
ENSG00000078900	TP73	1	3652516	3736201	+	1.28	1.75	2	2.51	1.72	2.35	0.193461	1.47565	0.431968	1.35461	ENSG00000235131	AL136528.2	1	3712200	3714298	-	0	0	0	0	0	0					EB
ENSG00000079215	SLC1A3	5	36606355	36688334	+	1.46	1.75	1.5	1.96	1.17	1.01	1	1.07165	0.0557003	0.6859	ENSG00000274441	AC008957.2	5	36636019	36649347	-	0	0	0	0	0	0					EB
ENSG00000079246	XRCC5	2	216107464	216206303	+	98.45	101.37	102.3	99.6	80.76	82.2	1	1.00337	5.49e-14	0.824468	ENSG00000232970	POLHP1	2	216156342	216156811	-	0	0	0	0	0	0					EB
ENSG00000079246	XRCC5	2	216107464	216206303	+	98.45	101.37	102.3	99.6	80.76	82.2	1	1.00337	5.49e-14	0.824468	ENSG00000236478	AC012513.2	2	216174896	216176032	-	0	0	0	0	0	0					EB
ENSG00000079335	CDC14A	1	100345001	100520277	+	1.69	1.77	1.6	2.13	4.12	3.78	1	1.07138	2.7e-13	2.31432	ENSG00000228086	AL589990.1	1	100462399	100485997	-	0	0	0	0	0	0					EB
ENSG00000079335	CDC14A	1	100345001	100520277	+	1.69	1.77	1.6	2.13	4.12	3.78	1	1.07138	2.7e-13	2.31432	ENSG00000234332	BCAS2P2	1	100393033	100394026	-	0.69	1.22	0.44	0.3	0.34	0.88	0.660059	0.382933	0.977858	0.645036	EB
ENSG00000079459	FDFT1	8	11795573	11839304	+	2.94	3.39	2.72	2.6	5.78	4.96	0.433043	0.83409	8.86e-06	1.71433	ENSG00000255046	AC069185.1	8	11797928	11802568	-	0	0	0	0	0	0					EB
ENSG00000079616	KIF22	16	29790719	29805385	+	44.21	45.67	40.23	38.44	20.5	20.38	0.00066544	0.869099	2.18e-75	0.459768	ENSG00000275857	AC009133.4	16	29804430	29804990	-	0.12	0.31	0.26	0.24	0.27	0.12	1	1.15216	1	0.905942	EB
ENSG00000079689	SCGN	6	25652201	25701783	+	38.13	35.5	33.89	34.96	6.06	5.73	0.768466	0.928671	8.44e-83	0.161864	ENSG00000217408	PRELID1P2	6	25678769	25679164	-	0	0	0	0	0	0					EB
ENSG00000079691	CARMIL1	6	25279078	25620530	+	0.7	0.77	0.83	0.79	0.85	0.66	1	1.09539	1	1.04177	ENSG00000207286	RF00019	6	25287432	25287533	-	0	0	0	0	0	0					EB
ENSG00000079805	DNM2	19	10718079	10833488	+	16.41	16.86	20.74	20.59	25.79	25.7	4.05e-10	1.23378	2.9e-47	1.56442	ENSG00000207752	MIR199A1	19	10817426	10817496	-	0	0	0	0	0	0					EB
ENSG00000079841	RIMS1	6	71886703	72403143	+	0	0	0	0	0	0					ENSG00000218732	AL035633.1	6	72316599	72317436	-	0	0	0	0	0	0					EB
ENSG00000080200	CRYBG3	3	97822011	97944984	+	7.2	7.42	6.94	6.76	6.22	5.95	0.568898	0.930342	0.00649958	0.841715	ENSG00000279658	AC110491.2	3	97836986	97874691	-	0	0	0	0	0	0					EB
ENSG00000080224	EPHA6	3	96814581	97752460	+	0.09	0.03	0.01	0.02	0.04	0.06	0.787586	0.266207	1	0.812265	ENSG00000251172	AC117470.1	3	97481177	97481506	-	0	0	0	0	0	0					EB
ENSG00000080371	RAB21	12	71754863	71800286	+	8.01	8.34	9.01	9.1	10.4	9.93	0.106249	1.10001	1.23e-07	1.2569	ENSG00000257410	AC089984.1	12	71793855	71799627	-	0	0	0	0	0	0					EB
ENSG00000080493	SLC4A4	4	71062667	71572087	+	2.53	2.28	2.18	2.65	3.44	3.68	1	0.996728	2.76e-05	1.495	ENSG00000249170	AC096713.1	4	71300258	71301235	-	0	0	0	0	0	0					EB
ENSG00000080493	SLC4A4	4	71062667	71572087	+	2.53	2.28	2.18	2.65	3.44	3.68	1	0.996728	2.76e-05	1.495	ENSG00000270098	LDHAL6EP	4	71434405	71437924	-	0	0	0	0	0	0					EB
ENSG00000080503	SMARCA2	9	1980290	2193624	+	5.25	5.27	4.15	4.21	3.76	4.05	2.45e-05	0.790188	2.44e-07	0.750396	ENSG00000222973	RNU2-25P	9	2162763	2162953	-	0	0	0	0	0	0					EB
ENSG00000080503	SMARCA2	9	1980290	2193624	+	5.25	5.27	4.15	4.21	3.76	4.05	2.45e-05	0.790188	2.44e-07	0.750396	ENSG00000236199	AL359076.1	9	2041900	2046023	-	0	0.14	0	0	0	0	1	0	1	0	EB
ENSG00000080561	MID2	X	107825755	107927193	+	0.49	0.3	0.45	0.24	0.66	0.96	1	0.861884	0.106725	2.05173	ENSG00000207363	RF00019	X	107901145	107901246	-	0	0	0	0	0	0					EB
ENSG00000080603	SRCAP	16	30698209	30741409	+	1.34	1.7	1.78	1.85	1.64	1.58	0.522046	1.18696	1	1.07057	ENSG00000222287	RNU6-1043P	16	30701337	30701435	-	0	0	0	0	0	0					EB
ENSG00000080986	NDC80	18	2571557	2616635	+	17.33	17.14	20.31	18.04	12.41	11.47	0.47959	1.10464	2.91e-07	0.700351	ENSG00000235422	KATNBL1P3	18	2593674	2594913	-	0	0	0	0	0	0					EB
ENSG00000081026	MAGI3	1	113390515	113685923	+	7.31	7.02	11.74	11.26	21.11	20.76	1.26e-17	1.59392	8.54e-122	2.95468	ENSG00000238256	MTND5P20	1	113576757	113576899	-	0	0	0	0	0	0					EB
ENSG00000081154	PCNP	3	101574095	101594437	+	47.66	46.85	48.22	46.59	43.64	42.81	1	0.996146	0.170365	0.924673	ENSG00000242299	AC073861.1	3	101576489	101576947	-	184.72	180.15	156.81	146.06	87.75	90.13	0.00204057	0.824254	7.17e-30	0.492763	EB
ENSG00000081237	PTPRC	1	198638457	198757476	+	0	0	0	0	0	0					ENSG00000236278	PEBP1P3	1	198679139	198680033	-	0	0	0	0	0	0					EB
ENSG00000081237	PTPRC	1	198638457	198757476	+	0	0	0	0	0	0					ENSG00000261573	AL157402.2	1	198657553	198667061	-	0	0	0	0	0	0					EB
ENSG00000081842	PCDHA6	5	140827958	141012347	+	0.04	0.07	0.06	0.05	0.09	0.06	1	1.03264	1	1.38254	ENSG00000278901	AC005609.1	5	140878073	140882642	-	0	0	0	0	0	0					EB
ENSG00000081842	PCDHA6	5	140827958	141012347	+	0.04	0.07	0.06	0.05	0.09	0.06	1	1.03264	1	1.38254	ENSG00000278907	AC005609.2	5	140849105	140849696	-	0	0	0	0	0	0					EB
ENSG00000081842	PCDHA6	5	140827958	141012347	+	0.04	0.07	0.06	0.05	0.09	0.06	1	1.03264	1	1.38254	ENSG00000278915	AC005609.3	5	140875346	140875922	-	0	0	0	0	0	0					EB
ENSG00000081842	PCDHA6	5	140827958	141012347	+	0.04	0.07	0.06	0.05	0.09	0.06	1	1.03264	1	1.38254	ENSG00000278946	AC005609.4	5	140867513	140867959	-	0.15	0.13	0	0	0	0	1	0	1	0	EB
ENSG00000081842	PCDHA6	5	140827958	141012347	+	0.04	0.07	0.06	0.05	0.09	0.06	1	1.03264	1	1.38254	ENSG00000279028	AC010223.1	5	140966212	140966490	-	0	0	0	0	0	0					EB
ENSG00000081853	PCDHGA2	5	141338760	141512975	+	0	0	0	0	0.07	0.05			0.102231	inf	ENSG00000279855	AC005618.2	5	141427295	141427752	-	0	0	0	0	0	0					EB
ENSG00000081853	PCDHGA2	5	141338760	141512975	+	0	0	0	0	0.07	0.05			0.102231	inf	ENSG00000280026	AC005618.3	5	141350109	141350662	-	0	0	0	0	0	0					EB
ENSG00000081913	PHLPP1	18	62715541	62980433	+	4.74	4.88	5.16	5.66	5.13	4.91	0.395032	1.11625	0.876984	1.05473	ENSG00000206746	RNU6-142P	18	62731226	62731332	-	0	0	0	0	0	0					EB
ENSG00000082068	WDR70	5	37379212	37753435	+	3.51	3.65	3.95	4.05	3.29	3.16	0.732058	1.11031	0.687637	0.911131	ENSG00000206743	RNU6-484P	5	37700331	37700437	-	0	0	0	0	0	0					EB
ENSG00000082068	WDR70	5	37379212	37753435	+	3.51	3.65	3.95	4.05	3.29	3.16	0.732058	1.11031	0.687637	0.911131	ENSG00000222743	RNU6-1190P	5	37619985	37620088	-	0	0	0	0	0	0					EB
ENSG00000082068	WDR70	5	37379212	37753435	+	3.51	3.65	3.95	4.05	3.29	3.16	0.732058	1.11031	0.687637	0.911131	ENSG00000248216	KCTD9P5	5	37505688	37506857	-	0.11	0.05	0.19	0	0.13	0	1	1.15253	1	0.796961	EB
ENSG00000082146	STRADB	2	201387858	201480846	+	9.42	10.19	8.55	9.13	5.91	5.12	0.617118	0.89476	1.46e-08	0.568681	ENSG00000213090	AC007256.1	2	201410544	201413308	-	0.19	0.04	0.11	0.1	0.19	0.14	1	0.86202	1	1.43904	EB
ENSG00000082293	COL19A1	6	69866556	70212468	+	0.05	0.05	0.01	0.01	0.01	0.01	0.412695	0.194344	0.206997	0.135034	ENSG00000216365	RPL37P15	6	70098390	70098676	-	0.23	0.2	0	0	0	0.23	1	0	1	0.533009	EB
ENSG00000082458	DLG3	X	70444835	70505490	+	0.03	0.01	0	0.02	0.01	0.01	1	0.345634	1	0.373201	ENSG00000231651	DLG3-AS1	X	70452958	70455994	-	0	0	0	0	0	0					EB
ENSG00000082641	NFE2L1	17	48048329	48061545	+	36.34	37.18	34.65	34.98	38.81	37.22	0.297744	0.940544	0.503215	1.0454	ENSG00000266341	AC004477.2	17	48060383	48060669	-	0	0.31	0	0	0.79	1.03	1	0	0.863834	6.0253	EB
ENSG00000082805	ERC1	12	990509	1495933	+	6.05	6.71	8.16	7.76	10.33	10.13	0.000948492	1.23874	1.12e-24	1.62054	ENSG00000249028	AC004672.1	12	1380060	1391502	-	0	0	0	0	0	0					EB
ENSG00000082805	ERC1	12	990509	1495933	+	6.05	6.71	8.16	7.76	10.33	10.13	0.000948492	1.23874	1.12e-24	1.62054	ENSG00000275811	HTR1DP1	12	1151810	1153059	-	0	0	0	0	0	0					EB
ENSG00000082996	RNF13	3	149812708	149962139	+	8.26	7.34	7.49	7.81	10.4	9.93	1	0.974283	0.00290226	1.31722	ENSG00000239351	NPM1P29	3	149938997	149939799	-	0.16	0	0	0	0.09	0.08	1	0	1	1.07473	EB
ENSG00000082996	RNF13	3	149812708	149962139	+	8.26	7.34	7.49	7.81	10.4	9.93	1	0.974283	0.00290226	1.31722	ENSG00000252172	RNU6-720P	3	149917342	149917449	-	0	0	0	0	0.7	0			1	inf	EB
ENSG00000083307	GRHL2	8	101492432	101669726	+	0.03	0.03	0.04	0.14	0.11	0.03	0.838772	2.88033	0.815715	2.3644	ENSG00000253153	AP001207.1	8	101562008	101562488	-	0	0	0	0	0	0					EB
ENSG00000083307	GRHL2	8	101492432	101669726	+	0.03	0.03	0.04	0.14	0.11	0.03	0.838772	2.88033	0.815715	2.3644	ENSG00000253991	AP001207.2	8	101528723	101529569	-	0	0	0	0	0	0					EB
ENSG00000083312	TNPO1	5	72816312	72916733	+	23.36	22.86	24.98	25.21	22.53	22.15	0.0600527	1.07845	0.86808	0.977057	ENSG00000242602	AC008953.1	5	72878868	72879185	-	0	0	0	0	0	0					EB
ENSG00000083535	PIBF1	13	72782133	73016461	+	4.71	4.41	3.33	3.64	4.71	3.75	0.0832356	0.759667	0.963024	0.938454	ENSG00000199381	RNU6-79P	13	72881108	72881214	-	0	0	0	0	0	0					EB
ENSG00000083642	PDS5B	13	32586452	32778019	+	7.27	6.91	7.89	8.2	6.63	7.14	0.0569808	1.1263	1	0.981385	ENSG00000207325	RNY1P4	13	32763438	32763552	-	0	0	0	0	0	0					EB
ENSG00000083828	ZNF586	19	57769655	57819939	+	2.1	2.5	2.4	2.27	2.56	2.37	1	1.00701	0.990278	1.08149	ENSG00000178935	ZNF552	19	57803841	57814913	-	3.44	2.98	3.24	4.23	2.62	3.75	0.889246	1.15591	1	1.00328	EB
ENSG00000083838	ZNF446	19	58474017	58481230	+	2.3	2.05	1.76	1.99	2.08	2.34	0.838811	0.85472	1	1.02818	ENSG00000269106	AC012313.7	19	58475355	58475763	-	0	0	0	0.16	0.37	0.48	1	inf	0.593141	inf	EB
ENSG00000083845	RPS5	19	58386400	58394806	+	202.4	206.16	175.68	176.25	108.35	108.84	1.45e-11	0.855368	9.76e-147	0.537368	ENSG00000266640	MIR4754	19	58386770	58386858	-	2.23	0	0	0	0.85	0	1	0	1	0.38251	EB
ENSG00000084072	PPIE	1	39692182	39763914	+	2.07	2.1	2.19	1.96	2.05	2.07	1	0.989094	1	0.999107	ENSG00000252413	RNU7-121P	1	39723566	39723627	-	0	0	0	0	0	0					EB
ENSG00000084073	ZMPSTE24	1	40258236	40294180	+	40.43	39.55	38.33	37.87	33.05	34	0.611771	0.946103	0.000677499	0.847453	ENSG00000231296	AL050341.1	1	40262672	40262984	-	0	0	0	0	0	0					EB
ENSG00000084093	REST	4	56907876	56966678	+	14.9	15.59	19.12	18.46	23.38	22.87	1.06e-05	1.22383	8.48e-26	1.53336	ENSG00000269949	AC069307.1	4	56960927	56961373	-	1.63	0.92	1.65	1.34	0.67	1.18	1	1.1665	1	0.734661	EB
ENSG00000084234	APLP2	11	130068147	130144811	+	95.22	94.53	90.6	91.11	100.36	98.5	0.120066	0.950929	0.0311017	1.05936	ENSG00000244451	RPL34P21	11	130082495	130082781	-	0	0	0	0	0	0					EB
ENSG00000084234	APLP2	11	130068147	130144811	+	95.22	94.53	90.6	91.11	100.36	98.5	0.120066	0.950929	0.0311017	1.05936	ENSG00000274197	RF00015	11	130114251	130114335	-	0	0	0	0	0	0					EB
ENSG00000084444	FAM234B	12	13044381	13142521	+	1.37	1.47	0.85	0.8	0.67	0.57	0.0069205	0.577432	3.38e-05	0.44269	ENSG00000111305	GSG1	12	13083532	13103683	-	0	0	0	0	0	0					EB
ENSG00000084676	NCOA1	2	24491914	24770702	+	5.13	5.57	8.7	9.19	8.75	7.76	1.39e-16	1.66078	3.1e-07	1.56095	ENSG00000202430	RNA5SP88	2	24564630	24564738	-	0	0	0	0	0	0					EB
ENSG00000084693	AGBL5	2	27042364	27070622	+	5.48	5.44	5.47	5.35	3.91	4.38	1	0.984517	0.0187287	0.767323	ENSG00000231636	AGBL5-AS1	2	27049683	27050264	-	0	0.14	0	0	0	0.49	1	0	1	3.41659	EB
ENSG00000084693	AGBL5	2	27042364	27070622	+	5.48	5.44	5.47	5.35	3.91	4.38	1	0.984517	0.0187287	0.767323	ENSG00000272056	AC013472.3	2	27053618	27054276	-	0	0.53	0.45	0	0.23	0.7	1	0.834966	1	1.76346	EB
ENSG00000084693	AGBL5	2	27042364	27070622	+	5.48	5.44	5.47	5.35	3.91	4.38	1	0.984517	0.0187287	0.767323	ENSG00000272148	AC013403.2	2	27062428	27062907	-	0.55	1.59	1.54	1.11	1.1	0.69	1	1.22937	1	0.84488	EB
ENSG00000084710	EFR3B	2	25042076	25159135	+	2.57	2.38	5.15	5.17	8.6	8.65	1.51e-22	2.07081	2.82e-84	3.52156	ENSG00000229593	SUCLA2P3	2	25079901	25081689	-	0.1	0	0	0	0	0	1	0	1	0	EB
ENSG00000084733	RAB10	2	26034084	26137454	+	50.34	48.74	46.76	48.75	43.41	44.84	0.752013	0.957182	0.0235232	0.900202	ENSG00000235440	AC011742.3	2	26101317	26102136	-	0	0	0	0	0	0					EB
ENSG00000084764	MAPRE3	2	26970612	27027196	+	1.55	1.78	2.45	2.05	2.39	2.32	0.389273	1.34186	0.126631	1.43152	ENSG00000205500	AC013472.1	2	26984776	27014612	-	0.16	0.09	0	0.08	0.06	0.18	0.974595	0.313572	1	0.97789	EB
ENSG00000085117	CD82	11	44564427	44620358	+	0.02	0.09	0.05	0.1	0	0	1	1.47518	0.495847	0	ENSG00000254693	AC010768.1	11	44604508	44605337	-	0	0	0	0	0	0					EB
ENSG00000085117	CD82	11	44564427	44620358	+	0.02	0.09	0.05	0.1	0	0	1	1.47518	0.495847	0	ENSG00000255092	AC010768.2	11	44606170	44608101	-	0	0	0	0	0	0					EB
ENSG00000085274	MYNN	3	169772831	169789716	+	6.43	6.71	6.65	6.42	5.71	6	1	0.987407	0.462746	0.90108	ENSG00000269984	AC078795.1	3	169777192	169780334	-	0.02	0	0.02	0.02	0.02	0.04	1	2.10545	1	3.1514	EB
ENSG00000085788	DDHD2	8	38225218	38275558	+	10.96	10.45	10.02	9.67	13.9	13.4	0.211297	0.913228	1.51e-08	1.28892	ENSG00000147535	PLPP5	8	38263130	38269243	-	14.86	14.88	17.37	16.85	22.41	22.24	0.109887	1.14237	1.58e-13	1.51785	EB
ENSG00000085871	MGST2	4	139665768	139740745	+	20.65	22.13	21.57	21.95	26.68	26.58	1	1.01022	0.000138431	1.25852	ENSG00000178458	H3F3AP6	4	139698144	139698554	-	2.74	3.42	3.42	3.88	4.77	5.61	1	1.17655	0.385385	1.70286	EB
ENSG00000085871	MGST2	4	139665768	139740745	+	20.65	22.13	21.57	21.95	26.68	26.58	1	1.01022	0.000138431	1.25852	ENSG00000201533	RN7SKP237	4	139685127	139685427	-	0	0	0	0	0	0					EB
ENSG00000086015	MAST2	1	45786987	46036122	+	10.11	10.38	11.77	11.1	9.81	10.3	0.2193	1.10813	1	0.991787	ENSG00000232467	TMA16P2	1	45846994	45847594	-	0	0	0	0	0	0					EB
ENSG00000086102	NFX1	9	33290512	33371157	+	17.42	18.28	15.36	14.48	13.3	12.34	0.0001407	0.830071	1.67e-11	0.726072	ENSG00000200544	RF00019	9	33352788	33352874	-	0	0	0	0	0	0					EB
ENSG00000086200	IPO11	5	62403972	62628582	+	7.92	7.43	7.06	7.34	4.29	4.18	0.792939	0.932135	1.93e-15	0.557792	ENSG00000240436	AC114982.1	5	62575951	62576271	-	0	0	0	0	0	0					EB
ENSG00000086200	IPO11	5	62403972	62628582	+	7.92	7.43	7.06	7.34	4.29	4.18	0.792939	0.932135	1.93e-15	0.557792	ENSG00000241991	AC114982.2	5	62561859	62562216	-	0	0	0	0	0	0					EB
ENSG00000086200	IPO11	5	62403972	62628582	+	7.92	7.43	7.06	7.34	4.29	4.18	0.792939	0.932135	1.93e-15	0.557792	ENSG00000268942	CKS1BP3	5	62512246	62512482	-	4.19	4.7	4.99	5.05	2.86	2.5	1	1.12158	0.751394	0.609958	EB
ENSG00000086717	PPEF1	X	18675909	18827921	+	0.13	0.03	0.02	0.21	0.09	0.19	1	1.37707	0.92387	1.66784	ENSG00000237221	PPEF1-AS1	X	18688643	18691604	-	0	0	0	0	0	0					EB
ENSG00000087095	NLK	17	28041737	28196381	+	5.38	5.77	6.62	7.2	8.76	8.44	0.0718613	1.23159	2.57e-07	1.56065	ENSG00000240873	RPS29P22	17	28116239	28116406	-	0	0	0	0	0	0					EB
ENSG00000087245	MMP2	16	55389700	55506691	+	0	0	0	0	0	0					ENSG00000260135	MMP2-AS1	16	55426797	55462297	-	0	0	0	0	0	0					EB
ENSG00000087245	MMP2	16	55389700	55506691	+	0	0	0	0	0	0					ENSG00000274508	AC007336.2	16	55425574	55426130	-	0	0	0	0	0	0					EB
ENSG00000087258	GNAO1	16	56191489	56357444	+	0	0.03	0.01	0.02	0.03	0.02	1	0.768022	1	1.33704	ENSG00000261439	AC079411.1	16	56192614	56194518	-	0	0	0	0	0	0					EB
ENSG00000087258	GNAO1	16	56191489	56357444	+	0	0.03	0.01	0.02	0.03	0.02	1	0.768022	1	1.33704	ENSG00000272372	AC009102.2	16	56351886	56353524	-	0	0.11	0	0	0.05	0.12	1	0	1	1.57365	EB
ENSG00000087263	OGFOD1	16	56451490	56479100	+	10.42	10.14	8.31	7.89	7.78	7.87	0.000836698	0.782501	0.000302403	0.769762	ENSG00000274031	AC092140.2	16	56465642	56466162	-	0	0.11	0	0	0	0	1	0	1	0	EB
ENSG00000087338	GMCL1	2	69829660	69881384	+	16.94	15.69	9.41	10.02	10.61	9.55	5.83e-18	0.591135	7.56e-12	0.624266	ENSG00000270723	RPL23AP92	2	69873565	69873819	-	0	0	0	0	0	0					EB
ENSG00000087338	GMCL1	2	69829660	69881384	+	16.94	15.69	9.41	10.02	10.61	9.55	5.83e-18	0.591135	7.56e-12	0.624266	ENSG00000275381	AC019206.1	2	69844509	69844933	-	0	0	0	0	0	0					EB
ENSG00000087448	KLHL42	12	27780048	27803040	+	2.5	2.76	2.02	2.57	2.78	2.78	0.764935	0.863827	0.943347	1.06807	ENSG00000256512	AC009511.1	12	27798641	27800708	-	0	0	0	0	0	0					EB
ENSG00000087460	GNAS	20	58839718	58911192	+	65.82	65.64	69.77	69.01	99.9	99.46	0.111402	1.04835	6.17e-105	1.53299	ENSG00000225806	AL121917.1	20	58863528	58888809	-	0.16	0.09	0.29	0.16	0.11	0.19	1	1.80962	1	1.23757	EB
ENSG00000087460	GNAS	20	58839718	58911192	+	65.82	65.64	69.77	69.01	99.9	99.46	0.111402	1.04835	6.17e-105	1.53299	ENSG00000270951	AL121917.2	20	58876592	58876981	-	0	0	0	0	0.19	0			1	inf	EB
ENSG00000087470	DNM1L	12	32679200	32745650	+	13.86	13.94	17.7	16.84	15.92	15.75	2.56e-05	1.23352	0.0092004	1.15138	ENSG00000201563	RF00019	12	32705403	32705506	-	0	0	0	0	0	0					EB
ENSG00000087470	DNM1L	12	32679200	32745650	+	13.86	13.94	17.7	16.84	15.92	15.75	2.56e-05	1.23352	0.0092004	1.15138	ENSG00000257511	AC084824.1	12	32726383	32727387	-	2.5	3.27	1.84	1.39	1.43	1.51	0.241091	0.55562	0.122061	0.513912	EB
ENSG00000087470	DNM1L	12	32679200	32745650	+	13.86	13.94	17.7	16.84	15.92	15.75	2.56e-05	1.23352	0.0092004	1.15138	ENSG00000257643	AC084824.2	12	32692504	32692848	-	0	0	0	0	0	0					EB
ENSG00000087470	DNM1L	12	32679200	32745650	+	13.86	13.94	17.7	16.84	15.92	15.75	2.56e-05	1.23352	0.0092004	1.15138	ENSG00000274105	AC084824.3	12	32728169	32729024	-	0.15	0.07	0.17	0	0	0.08	1	0.768356	1	0.347922	EB
ENSG00000087470	DNM1L	12	32679200	32745650	+	13.86	13.94	17.7	16.84	15.92	15.75	2.56e-05	1.23352	0.0092004	1.15138	ENSG00000275854	AC084824.4	12	32736930	32737660	-	0.54	0.8	0.51	0.45	1.44	0.36	1	0.708942	1	1.35651	EB
ENSG00000087470	DNM1L	12	32679200	32745650	+	13.86	13.94	17.7	16.84	15.92	15.75	2.56e-05	1.23352	0.0092004	1.15138	ENSG00000276148	AC084824.5	12	32725248	32725660	-	0	0.85	0.36	0.16	0.37	0.16	1	0.605282	1	0.624596	EB
ENSG00000087495	PHACTR3	20	59577509	59847711	+	0	0	0	0	0	0					ENSG00000238194	AL121908.1	20	59626464	59628289	-	0	0	0	0	0	0					EB
ENSG00000087589	CASS4	20	56412112	56460387	+	0.01	0.01	0.01	0.01	0.01	0.04	1	1.11699	1	2.20949	ENSG00000228601	RPL39P	20	56459428	56459583	-	0	0	0	0	0	0					EB
ENSG00000087884	AAMDC	11	77821109	77918432	+	8.42	7.36	9.29	11.02	13.28	14.1	0.143295	1.27777	1.73e-07	1.75292	ENSG00000241782	AP002812.1	11	77868722	77869195	-	0	0.25	0	0.42	0	0.42	1	1.69019	1	1.70829	EB
ENSG00000087884	AAMDC	11	77821109	77918432	+	8.42	7.36	9.29	11.02	13.28	14.1	0.143295	1.27777	1.73e-07	1.75292	ENSG00000254459	AP002812.2	11	77829654	77872262	-	0	0	0	0	0.52	0			0.869941	inf	EB
ENSG00000087884	AAMDC	11	77821109	77918432	+	8.42	7.36	9.29	11.02	13.28	14.1	0.143295	1.27777	1.73e-07	1.75292	ENSG00000255115	AP002812.4	11	77914990	77915275	-	0	0.21	0.78	0	0.26	0.46	1	3.75735	1	3.58208	EB
ENSG00000087884	AAMDC	11	77821109	77918432	+	8.42	7.36	9.29	11.02	13.28	14.1	0.143295	1.27777	1.73e-07	1.75292	ENSG00000255449	AP002812.5	11	77866412	77870091	-	0.19	0.16	0.21	0.19	0	0.46	1	1.11699	1	1.33252	EB
ENSG00000088256	GNA11	19	3094362	3123999	+	23.04	22.43	24.47	25.61	21.53	21.96	0.103099	1.09364	0.844511	0.966696	ENSG00000267139	AC005262.2	19	3118665	3119304	-	0	0.13	0	0	0	0.15	1	0	1	1.13886	EB
ENSG00000088256	GNA11	19	3094362	3123999	+	23.04	22.43	24.47	25.61	21.53	21.96	0.103099	1.09364	0.844511	0.966696	ENSG00000267688	KF456478.1	19	3121116	3122128	-	0	0	0	0.42	0	0	1	inf			EB
ENSG00000088367	EPB41L1	20	36091504	36232799	+	1.1	1.01	1.18	1.33	6.4	6.35	0.657744	1.18342	1.96e-96	6.11208	ENSG00000232406	AL121895.1	20	36148726	36155760	-	0	0	0	0	0.05	0.02			0.915736	inf	EB
ENSG00000088538	DOCK3	3	50674927	51384198	+	0	0.07	0.02	0.04	0	0.02	1	0.739897	1	0.310599	ENSG00000213587	AC126120.1	3	50719482	50719951	-	0	0	0	0	0	0					EB
ENSG00000088538	DOCK3	3	50674927	51384198	+	0	0.07	0.02	0.04	0	0.02	1	0.739897	1	0.310599	ENSG00000228337	PPIAP69	3	50685551	50685791	-	0	0	0	0	0	0					EB
ENSG00000088538	DOCK3	3	50674927	51384198	+	0	0.07	0.02	0.04	0	0.02	1	0.739897	1	0.310599	ENSG00000235278	ZNF652P1	3	50786674	50788285	-	0	0	0	0	0	0					EB
ENSG00000088538	DOCK3	3	50674927	51384198	+	0	0.07	0.02	0.04	0	0.02	1	0.739897	1	0.310599	ENSG00000240959	ST13P14	3	50876712	50877657	-	0	0	0	0	0	0					EB
ENSG00000088756	ARHGAP28	18	6729718	6915716	+	0.01	0	0	0	0	0.02	1	0	1	1.04377	ENSG00000263797	AP005210.1	18	6873399	6875024	-	0	0	0	0	0	0					EB
ENSG00000088812	ATRN	20	3471018	3651118	+	23.56	25.99	20.75	21.75	20.71	20.94	0.0332088	0.851599	0.00417998	0.84986	ENSG00000230568	SF3A3P1	20	3489529	3491005	-	0.67	0.91	0.7	1.08	0.61	0.71	1	1.11581	1	0.845796	EB
ENSG00000088970	KIZ	20	21125983	21246622	+	2.14	1.73	1.61	1.48	2.04	1.67	0.48784	0.791733	1	0.968937	ENSG00000199509	RNA5SP477	20	21138956	21139074	-	0	0	0	0	0	0					EB
ENSG00000088970	KIZ	20	21125983	21246622	+	2.14	1.73	1.61	1.48	2.04	1.67	0.48784	0.791733	1	0.968937	ENSG00000214535	RPS15AP1	20	21166206	21166596	-	0.17	0	0.38	0.34	0.39	0	1	4.2109	1	2.29506	EB
ENSG00000088970	KIZ	20	21125983	21246622	+	2.14	1.73	1.61	1.48	2.04	1.67	0.48784	0.791733	1	0.968937	ENSG00000228604	AL121759.1	20	21148741	21162890	-	0	0	0	0	0	0					EB
ENSG00000088970	KIZ	20	21125983	21246622	+	2.14	1.73	1.61	1.48	2.04	1.67	0.48784	0.791733	1	0.968937	ENSG00000232712	KIZ-AS1	20	21154023	21218289	-	0	0	0	0	0	0					EB
ENSG00000088986	DYNLL1	12	120469850	120498493	+	62.38	58.47	60.52	60.57	60.57	61.87	1	0.995013	0.874403	1.02419	ENSG00000248008	NRAV	12	120490328	120495940	-	1.81	1.7	2.06	2.94	3.53	2.67	0.448148	1.4155	0.032403	1.78588	EB
ENSG00000089022	MAPKAPK5	12	111842228	111902222	+	5.94	5.69	5.39	5.65	5.15	4.85	0.806408	0.942582	0.0372033	0.868961	ENSG00000244060	RPS2P41	12	111879338	111880249	-	0	0	0	0.11	0	0	1	inf			EB
ENSG00000089101	CFAP61	20	20052514	20360698	+	0.03	0	0.01	0	0.01	0.01	1	0.369441	1	0.716488	ENSG00000225417	AL049648.1	20	20214299	20215262	-	0	0	0	0	0	0					EB
ENSG00000089101	CFAP61	20	20052514	20360698	+	0.03	0	0.01	0	0.01	0.01	1	0.369441	1	0.716488	ENSG00000229500	RPL17P1	20	20253303	20253838	-	0	0	0	0	0	0					EB
ENSG00000089101	CFAP61	20	20052514	20360698	+	0.03	0	0.01	0	0.01	0.01	1	0.369441	1	0.716488	ENSG00000241054	AL035454.1	20	20094401	20095684	-	0	0	0	0	0	0					EB
ENSG00000089101	CFAP61	20	20052514	20360698	+	0.03	0	0.01	0	0.01	0.01	1	0.369441	1	0.716488	ENSG00000243810	AL121721.1	20	20258407	20267809	-	0	0	0	0	0	0					EB
ENSG00000089169	RPH3A	12	112570380	112898881	+	0.03	0	0	0.01	0	0.01	1	0.498564	1	0.500967	ENSG00000283507	MIR1302-1	12	112695034	112695176	-	0	0	0	0	0	0					EB
ENSG00000089248	ERP29	12	112013348	112023449	+	59.2	62.05	53.64	54.51	38.98	39.06	0.00621969	0.885758	4.94e-26	0.650714	ENSG00000274227	AC073575.2	12	112018804	112019430	-	0.21	0.37	1.18	0.21	0.36	0.21	1	2.36069	1	0.986844	EB
ENSG00000089280	FUS	16	31180110	31194871	+	46.65	44.36	42.89	44.32	37.55	37.16	0.485417	0.951518	3.07e-08	0.829799	ENSG00000260304	AC009088.2	16	31182511	31183285	-	0.86	0	0	0	0	0.14	1	0	0.984749	0.166989	EB
ENSG00000089289	IGBP1	X	70133447	70166324	+	12.01	11.99	13.81	12.81	14.53	14.98	0.861715	1.10147	0.064147	1.24301	ENSG00000203588	IGBP1-AS1	X	70163842	70165206	-	0.24	0	0	0	0	0	1	0	1	0	EB
ENSG00000089289	IGBP1	X	70133447	70166324	+	12.01	11.99	13.81	12.81	14.53	14.98	0.861715	1.10147	0.064147	1.24301	ENSG00000220925	IGBP1-AS2	X	70148582	70149654	-	0	0	0.14	0	0	0	1	inf			EB
ENSG00000089351	GRAMD1A	19	34994784	35026471	+	12.41	12.74	24.16	23.41	30.87	32.82	4.86e-42	1.87824	1.21e-93	2.55984	ENSG00000269303	AC020907.3	19	34998233	35000170	-	0.35	0	0.13	0.59	0.4	0.47	1	2.03132	0.92387	2.48344	EB
ENSG00000089351	GRAMD1A	19	34994784	35026471	+	12.41	12.74	24.16	23.41	30.87	32.82	4.86e-42	1.87824	1.21e-93	2.55984	ENSG00000271032	AC020907.4	19	35014961	35025335	-	0	0	0	0	0	0					EB
ENSG00000089818	NECAP1	12	8076939	8097881	+	4.79	4.46	4.19	3.81	4.11	4.27	0.196249	0.859208	0.604976	0.916647	ENSG00000279865	AC006511.3	12	8080381	8082163	-	0.11	0.23	0.08	0.15	0.13	0.04	1	0.674879	0.947486	0.485297	EB
ENSG00000089902	RCOR1	14	102592649	102730561	+	10.02	9.6	9.9	9.74	11.7	11.49	1	0.994065	0.00831883	1.19446	ENSG00000230988	RPL23AP11	14	102662240	102662708	-	0	0	0	0	0	0					EB
ENSG00000090266	NDUFB2	7	140690777	140722790	+	8.86	9.46	9.56	10.08	8.8	7.82	0.94216	1.06495	0.525888	0.917438	ENSG00000240889	NDUFB2-AS1	7	140695336	140697077	-	0.52	0.46	0.58	0.4	0.78	0.36	1	0.994918	1	1.16731	EB
ENSG00000090273	NUDC	1	26900238	26946871	+	82.29	83.85	77.04	79.1	42.37	41.08	0.172242	0.933227	3.02e-71	0.507763	ENSG00000131910	NR0B2	1	26911489	26913975	-	10.58	11.43	12.83	12.73	7.9	9.67	0.753698	1.15344	0.340503	0.807165	EB
ENSG00000090376	IRAK3	12	66188879	66254622	+	0.16	0.15	0.12	0.05	0.13	0.11	0.590609	0.557425	0.994638	0.794468	ENSG00000225422	RBMS1P1	12	66234079	66235234	-	2.75	2.38	2.5	3.45	6.46	5.87	1	1.15025	0.000137079	2.42649	EB
ENSG00000090382	LYZ	12	69348341	69354234	+	92.9	96.65	46.5	42.04	9.53	9.67	1.88e-69	0.463874	0	0.102435	ENSG00000257764	AC020656.1	12	69353493	69354225	-	0.22	0.29	0	0	0	0	0.881842	0	0.735104	0	EB
ENSG00000090565	RAB11FIP3	16	425649	523011	+	0.38	0.35	0.34	0.42	0.83	1.12	1	1.03446	8.89e-05	2.68448	ENSG00000201034	RF00019	16	439297	439397	-	0	0	0	0	0	0					EB
ENSG00000090581	GNPTG	16	1351931	1364113	+	4.01	3.71	4.16	4.22	6.95	6.58	1	1.07748	7.9e-08	1.77029	ENSG00000260425	AL031709.1	16	1358900	1361405	-	0.61	0.13	0	0	0	0.3	0.86831	0	1	0.410648	EB
ENSG00000090661	CERS4	19	8206736	8262421	+	9.56	8.64	17.37	16.48	13.32	14.67	8.41e-21	1.84664	5.81e-09	1.55429	ENSG00000271717	AC022146.2	19	8222153	8239648	-	0	0	0	0	0	0					EB
ENSG00000090889	KIF4A	X	70290104	70420886	+	17.05	18.04	19.41	19.97	12.45	12.27	0.166267	1.11435	1.9e-08	0.712279	ENSG00000231053	AL357752.1	X	70361486	70362374	-	0	0	0	0	0	0					EB
ENSG00000090905	TNRC6A	16	24610209	24827632	+	8.09	7.91	8.13	8.18	9.13	9.14	1	1.01311	0.00608937	1.15481	ENSG00000224310	LINC01567	16	24661422	24671062	-	0	0	0	0	0	0					EB
ENSG00000090905	TNRC6A	16	24610209	24827632	+	8.09	7.91	8.13	8.18	9.13	9.14	1	1.01311	0.00608937	1.15481	ENSG00000261669	AC008731.1	16	24803451	24819739	-	0	0	0	0	0	0					EB
ENSG00000091009	RBM27	5	146203605	146289223	+	6.43	6.66	6.43	5.5	4.81	4.5	0.596224	0.904509	7.32e-05	0.718654	ENSG00000238374	RNU7-180P	5	146245191	146245253	-	0	0	0	0	0	0					EB
ENSG00000091073	DTX2	7	76461676	76505995	+	1.38	1.14	0.88	1.12	1.12	1.06	0.741339	0.788927	0.915736	0.874511	ENSG00000233980	FDPSP2	7	76470162	76471058	-	0	0	0	0	0	0					EB
ENSG00000091073	DTX2	7	76461676	76505995	+	1.38	1.14	0.88	1.12	1.12	1.06	0.741339	0.788927	0.915736	0.874511	ENSG00000250614	AC005522.1	7	76474587	76478856	-	0	0	0	0	0	0					EB
ENSG00000091157	WDR7	18	56651343	57036606	+	1.35	1.46	1.66	1.63	1.33	1.39	0.43017	1.1639	1	0.980997	ENSG00000206865	RF00019	18	56753226	56753326	-	0	0	0	0	0	0					EB
ENSG00000091157	WDR7	18	56651343	57036606	+	1.35	1.46	1.66	1.63	1.33	1.39	0.43017	1.1639	1	0.980997	ENSG00000267146	AC012301.1	18	56872668	56873970	-	0	0	0	0	0	0					EB
ENSG00000091409	ITGA6	2	172427354	172506459	+	28.55	28.62	39	40.2	29.02	27.88	1.96e-21	1.37572	1	1.00609	ENSG00000226963	AC078883.2	2	172427774	172428603	-	0.95	0.32	0.53	0.36	0.14	0.12	1	0.696841	0.568098	0.202031	EB
ENSG00000091409	ITGA6	2	172427354	172506459	+	28.55	28.62	39	40.2	29.02	27.88	1.96e-21	1.37572	1	1.00609	ENSG00000232788	ITGA6-AS1	2	172464262	172466022	-	0.06	0	0.07	0	0.14	0.06	1	1.10832	1	3.297	EB
ENSG00000091428	RAPGEF4	2	172735274	173052893	+	0.1	0.08	0.24	0.15	0.08	0.09	0.476533	2.08801	1	0.96979	ENSG00000232292	ALDH7A1P2	2	172893763	172894383	-	0	0	0	0	0	0					EB
ENSG00000091656	ZFHX4	8	76681219	76867285	+	2.1	2.4	1.71	1.34	1.43	1.69	0.0109333	0.671239	0.00277349	0.702744	ENSG00000276673	RF02271	8	76733302	76733476	-	0	0	0	0	0	0					EB
ENSG00000091664	SLC17A6	11	22338097	22379503	+	0	0	0	0	0	0					ENSG00000254540	AC040936.1	11	22361213	22362294	-	0	0	0	0	0	0					EB
ENSG00000091831	ESR1	6	151656691	152129619	+	0	0	0	0	0	0	1	0	1	0	ENSG00000233823	AL356311.1	6	151813276	151814179	-	0	0	0	0	0	0					EB
ENSG00000092108	SCFD1	14	30622112	30735812	+	32.57	31.5	32.56	32.85	29.13	29.9	1	1.0137	0.149973	0.931421	ENSG00000258648	UBE2CP1	14	30683045	30683598	-	0	0	0	0	0	0					EB
ENSG00000092470	WDR76	15	43826980	43868412	+	7.27	7.1	9.09	9.3	6.49	6.56	0.0162038	1.2704	0.72887	0.918245	ENSG00000200391	RF00019	15	43863893	43864005	-	0	0	0	0	0	0					EB
ENSG00000092531	SNAP23	15	42491233	42545356	+	11.15	11.8	12.22	12.27	21.83	20.6	0.847187	1.06025	2.7e-35	1.86958	ENSG00000261684	AC018362.1	15	42497394	42532840	-	0	0.16	0	0.04	0.04	0.04	1	0.250398	1	0.542938	EB
ENSG00000092847	AGO1	1	35869808	35930532	+	16.72	17.23	17.41	18.42	24.96	24.11	0.535622	1.04814	2.42e-34	1.4612	ENSG00000271164	AL139286.1	1	35873270	35873752	-	0	0	0	0	0	0					EB
ENSG00000092847	AGO1	1	35869808	35930532	+	16.72	17.23	17.41	18.42	24.96	24.11	0.535622	1.04814	2.42e-34	1.4612	ENSG00000271914	AL139286.2	1	35929720	35930115	-	0	0	0	0.17	0	0	1	inf			EB
ENSG00000092931	MFSD11	17	76735865	76781449	+	2.7	2.33	2.59	2.75	2.78	3.21	1	1.0548	0.212208	1.20456	ENSG00000283805	MIR636	17	76736450	76736548	-	0	0	0	0	0	0					EB
ENSG00000095002	MSH2	2	47402969	47663146	+	6.41	6.34	5.85	5.71	4.06	3.49	0.185921	0.899993	1.6e-17	0.598901	ENSG00000184261	KCNK12	2	47516581	47570939	-	0	0	0	0.03	0.01	0	1	inf	1	inf	EB
ENSG00000095015	MAP3K1	5	56815549	56896152	+	6.2	6.2	8.21	8.16	7.5	7.23	0.000116315	1.3101	0.0192953	1.20042	ENSG00000237705	AC008937.2	5	56842016	56862164	-	0	0	0	0	0	0					EB
ENSG00000095209	TMEM38B	9	105694541	105776629	+	9.97	9.59	6.55	6.77	3.03	2.76	2.45e-06	0.675857	3.12e-38	0.299285	ENSG00000228366	AL592437.1	9	105710290	105710781	-	0.67	0.24	0.45	0.27	0	0	1	0.785723	0.471982	0	EB
ENSG00000095319	NUP188	9	128947699	129007096	+	19.46	20.42	16.76	16.99	12.27	13.92	8.59e-05	0.840422	6.85e-12	0.663839	ENSG00000267834	AL592211.1	9	129004502	129004998	-	0.13	0.12	0.89	0	0.76	0.27	1	3.52796	0.788478	4.11834	EB
ENSG00000095539	SEMA4G	10	100969518	100985871	+	27.68	27.55	15.38	16.04	12.38	11.7	3.28e-36	0.56489	1.31e-63	0.440646	ENSG00000236662	AL133215.1	10	100980507	100985614	-	0.19	0.51	0.43	0.19	0.88	0.58	1	0.879336	1	2.08719	EB
ENSG00000096872	IFT74	9	26947039	27062930	+	1.87	2.07	2.2	2.6	1.94	1.46	0.684455	1.20716	0.776865	0.871645	ENSG00000184434	LRRC19	9	26993136	27005693	-	0.02	0.05	0.04	0.02	0	0	1	0.879336	0.874394	0	EB
ENSG00000096872	IFT74	9	26947039	27062930	+	1.87	2.07	2.2	2.6	1.94	1.46	0.684455	1.20716	0.776865	0.871645	ENSG00000234676	IFT74-AS1	9	26955780	26956295	-	0.16	0	0	0	0	0	1	0	1	0	EB
ENSG00000096968	JAK2	9	4984390	5128183	+	1.21	1.17	2.06	2.16	1.56	1.35	0.000662019	1.75824	0.498354	1.23469	ENSG00000182347	PDSS1P1	9	5084999	5086112	-	0	0	0	0	0	0					EB
ENSG00000097007	ABL1	9	130713946	130887675	+	24.58	23.42	22.15	23.66	19.8	18.9	0.712691	0.947849	7.47e-06	0.814999	ENSG00000224797	AL359092.1	9	130724786	130725050	-	0	0	0	0	0	0					EB
ENSG00000099139	PCSK5	9	75890644	76362339	+	2.06	2.26	2.43	1.82	3.1	3.21	1	0.975198	7.54e-06	1.47706	ENSG00000231137	RBM22P5	9	76286494	76288081	-	0	0	0	0	0	0					EB
ENSG00000099308	MAST3	19	18097793	18151692	+	5.74	6.03	7.58	8.69	11.2	11.09	0.00113409	1.37304	5.05e-24	1.91494	ENSG00000269145	AC007192.2	19	18144522	18151691	-	0.29	0.51	0.32	0	0	0.14	1	0.400139	0.874394	0.18154	EB
ENSG00000099331	MYO9B	19	17075781	17214537	+	21.56	22.51	28.87	30.92	31.82	32.22	2.7e-10	1.34724	1.18e-33	1.4691	ENSG00000268056	AC020913.1	19	17152588	17168051	-	0	0	0	0	0	0					EB
ENSG00000099331	MYO9B	19	17075781	17214537	+	21.56	22.51	28.87	30.92	31.82	32.22	2.7e-10	1.34724	1.18e-33	1.4691	ENSG00000269066	AC020908.3	19	17095418	17099307	-	0	0	0	0	0	0					EB
ENSG00000099331	MYO9B	19	17075781	17214537	+	21.56	22.51	28.87	30.92	31.82	32.22	2.7e-10	1.34724	1.18e-33	1.4691	ENSG00000269480	AC020913.2	19	17207138	17208010	-	0	0	0	0	0	0					EB
ENSG00000099331	MYO9B	19	17075781	17214537	+	21.56	22.51	28.87	30.92	31.82	32.22	2.7e-10	1.34724	1.18e-33	1.4691	ENSG00000269836	AC020913.3	19	17177511	17178476	-	0	0	0	0	0	0					EB
ENSG00000099338	CATSPERG	19	38335775	38370943	+	0.02	0.01	0.02	0.12	0.21	0.12	0.718073	5.21918	0.000658938	12.0803	ENSG00000266963	AC005625.1	19	38361795	38362484	-	0	0	0	0	0	0					EB
ENSG00000099622	CIRBP	19	1259384	1274880	+	10.23	10.08	12.44	12.19	11.89	12.14	0.00509685	1.20478	0.00536104	1.19683	ENSG00000267493	CIRBP-AS1	19	1267814	1270241	-	1.93	1.71	0.97	0.87	1.37	0.99	0.374575	0.500722	0.629281	0.654603	EB
ENSG00000099715	PCDH11Y	Y	5000226	5742224	+	0	0	0	0	0	0					ENSG00000231341	VDAC1P6	Y	5207215	5208069	-	0.62	0.96	0.43	0.39	0.35	0.15	0.904032	0.516322	0.381202	0.324559	EB
ENSG00000099715	PCDH11Y	Y	5000226	5742224	+	0	0	0	0	0	0					ENSG00000235001	EIF4A1P2	Y	5337745	5338964	-	1.36	2.02	1.39	1.04	0.68	0.81	0.870316	0.7148	0.133149	0.446356	EB
ENSG00000099715	PCDH11Y	Y	5000226	5742224	+	0	0	0	0	0	0					ENSG00000278585	SNX3P1Y	Y	5634480	5634655	-	0	0	0	0	0	0					EB
ENSG00000099725	PRKY	Y	7273972	7381548	+	0.01	0.03	0.01	0.03	0.01	0.03	1	0.903078	1	0.919068	ENSG00000252633	RN7SKP282	Y	7324297	7324595	-	0	0	0	0	0	0					EB
ENSG00000099785	2022-03-02	19	8413270	8439017	+	3.17	2.81	4.71	6.15	14.91	15.43	0.00750699	1.80521	7.3e-47	5.13222	ENSG00000268931	AC136469.1	19	8423355	8427827	-	0	0	0	0	1.03	0.64			0.0742376	inf	EB
ENSG00000099810	MTAP	9	21802543	21937651	+	4.95	5.68	3.57	3.57	2.39	2.69	1.44e-05	0.66678	2.24e-12	0.483878	ENSG00000229298	TUBB8P1	9	21811621	21812347	-	0	0	0	0	0	0					EB
ENSG00000099810	MTAP	9	21802543	21937651	+	4.95	5.68	3.57	3.57	2.39	2.69	1.44e-05	0.66678	2.24e-12	0.483878	ENSG00000265194	AL359922.2	9	21858910	21861926	-	0	0.06	0	0	0	0	1	0	1	0	EB
ENSG00000099822	HCN2	19	589881	617159	+	2.92	2.71	2.94	2.63	3.07	3.66	1	0.981178	0.430987	1.20645	ENSG00000267036	AC005559.1	19	590430	591300	-	0	0	0	0	0	0					EB
ENSG00000099917	MED15	22	20495913	20587632	+	6.87	6.4	7.43	7.31	9.79	10.22	0.293941	1.10293	1.21e-15	1.52413	ENSG00000236003	AC007731.3	22	20522070	20523870	-	0	0	0	0	0	0					EB
ENSG00000099940	SNAP29	22	20859007	20891214	+	16.11	16.94	19.47	20.39	14.07	14.41	0.00211371	1.19729	0.0391082	0.870915	ENSG00000272600	AC007308.1	22	20889206	20891214	-	0	0	0	0	0	0					EB
ENSG00000099954	CECR2	22	17359949	17558149	+	8.37	9.04	7.76	8.08	6.25	6.66	0.184799	0.903485	2.97e-07	0.749401	ENSG00000228045	DNAJA1P6	22	17518676	17519029	-	0	0	0	0	0	0					EB
ENSG00000099954	CECR2	22	17359949	17558149	+	8.37	9.04	7.76	8.08	6.25	6.66	0.184799	0.903485	2.97e-07	0.749401	ENSG00000232305	CLCP1	22	17424388	17424775	-	0	0	0	0	0	0					EB
ENSG00000099957	P2RX6	22	21009808	21028830	+	0.03	0.06	0.08	0.1	0.05	0.06	1	1.94899	1	1.16433	ENSG00000284130	AC002472.3	22	21011384	21014217	-	0	0.38	0.12	0	0	0.21	1	0.313112	1	0.569431	EB
ENSG00000100003	SEC14L2	22	30396941	30425303	+	0.55	0.59	0.38	0.5	0.7	0.81	0.881587	0.762009	0.516165	1.34039	ENSG00000272689	AC004832.4	22	30421206	30421536	-	2.4	1.24	2.23	2.21	0.91	1.59	1	1.212	1	0.694203	EB
ENSG00000100036	SLC35E4	22	30635781	30669016	+	0.52	0.67	0.66	0.59	0.92	0.7	1	1.04332	0.514637	1.37601	ENSG00000167065	DUSP18	22	30652051	30667890	-	1.94	2.03	2.29	2.57	2.71	3.54	0.589819	1.21848	0.0163642	1.59357	EB
ENSG00000100036	SLC35E4	22	30635781	30669016	+	0.52	0.67	0.66	0.59	0.92	0.7	1	1.04332	0.514637	1.37601	ENSG00000250318	AC003072.1	22	30653877	30654814	-	0.65	1.15	2.54	1.41	3.08	3.34	0.536147	2.18047	0.0164277	3.60859	EB
ENSG00000100077	GRK3	22	25564675	25729294	+	5.89	6.64	4.54	4.34	2.98	2.88	1.53e-05	0.703627	4.34e-20	0.473493	ENSG00000222585	RNA5SP494	22	25715041	25715169	-	0	0	0	0	0	0					EB
ENSG00000100077	GRK3	22	25564675	25729294	+	5.89	6.64	4.54	4.34	2.98	2.88	1.53e-05	0.703627	4.34e-20	0.473493	ENSG00000237387	AL022329.2	22	25580241	25581382	-	0	0	0	0	0	0					EB
ENSG00000100095	SEZ6L	22	26169462	26383597	+	0	0.02	0.01	0	0.01	0	1	0.626225	1	0.652179	ENSG00000224192	AL080273.1	22	26241331	26254092	-	0	0	0	0	0	0					EB
ENSG00000100142	POLR2F	22	37952607	38041915	+	7.38	8.33	6.66	8.14	5.18	5.66	1	0.935335	1.93e-05	0.697015	ENSG00000100146	SOX10	22	37970686	37987422	-	0	0	0	0	0	0					EB
ENSG00000100142	POLR2F	22	37952607	38041915	+	7.38	8.33	6.66	8.14	5.18	5.66	1	0.935335	1.93e-05	0.697015	ENSG00000222044	AL031587.1	22	38032165	38034228	-	0	0	0	0	0	0					EB
ENSG00000100150	DEPDC5	22	31753867	31908033	+	0.97	0.81	0.99	1.14	0.85	0.84	0.453097	1.18649	1	0.963807	ENSG00000227813	Z82190.1	22	31890344	31891434	-	0	0	0	0	0	0					EB
ENSG00000100150	DEPDC5	22	31753867	31908033	+	0.97	0.81	0.99	1.14	0.85	0.84	0.453097	1.18649	1	0.963807	ENSG00000236132	AL022331.1	22	31816379	31817491	-	0	0	0	0	0	0					EB
ENSG00000100151	PICK1	22	38056311	38075701	+	2.15	2.44	2.94	2.85	4.33	4.51	0.412695	1.25162	3.68e-07	1.94497	ENSG00000233739	AL031587.2	22	38057180	38073940	-	0	0	0	0	0	0					EB
ENSG00000100167	2022-09-03	22	41969475	41998221	+	0.12	0.12	0.07	0.13	0.33	0.19	1	0.826602	0.2069	2.16113	ENSG00000224883	Z99716.1	22	41981304	41982217	-	0	0	0	0	0	0					EB
ENSG00000100181	TPTEP1	22	16601887	16698742	+	0.01	0	0.02	0	0	0	1	2.21665	1	0	ENSG00000189295	ANKRD62P1-PARP4P3	22	16654066	16675540	-	0	0	0	0	0	0					EB
ENSG00000100181	TPTEP1	22	16601887	16698742	+	0.01	0	0.02	0	0	0	1	2.21665	1	0	ENSG00000249263	PARP4P3	22	16653892	16659628	-	0	0	0	0	0	0					EB
ENSG00000100181	TPTEP1	22	16601887	16698742	+	0.01	0	0.02	0	0	0	1	2.21665	1	0	ENSG00000249288	SLC25A15P5	22	16645695	16646581	-	0	0	0	0	0	0					EB
ENSG00000100181	TPTEP1	22	16601887	16698742	+	0.01	0	0.02	0	0	0	1	2.21665	1	0	ENSG00000259271	ANKRD62P1	22	16671090	16679493	-	0	0	0	0	0	0					EB
ENSG00000100181	TPTEP1	22	16601887	16698742	+	0.01	0	0.02	0	0	0	1	2.21665	1	0	ENSG00000273244	AC005301.1	22	16676016	16694648	-	0	0	0	0	0	0					EB
ENSG00000100211	CBY1	22	38656636	38673854	+	8.27	7.29	9.67	7.9	8.19	9.29	0.926055	1.12161	0.487934	1.13524	ENSG00000230912	AL021707.4	22	38666508	38668750	-	0	0.14	0.36	0.16	0	0	1	3.63169	1	0	EB
ENSG00000100226	GTPBP1	22	38705742	38738299	+	9.65	8.66	9.4	9.36	9.45	9.46	1	1.01737	0.810725	1.04387	ENSG00000229598	PRDX3P1	22	38722743	38723505	-	0	0	0.1	0	0.2	0	1	inf	1	inf	EB
ENSG00000100226	GTPBP1	22	38705742	38738299	+	9.65	8.66	9.4	9.36	9.45	9.46	1	1.01737	0.810725	1.04387	ENSG00000273096	AL021707.8	22	38736610	38736792	-	2.9	2.24	3.64	4.36	2.88	4.32	1	1.5457	1	1.41654	EB
ENSG00000100284	TOM1	22	35299275	35347992	+	8.66	8.66	10.41	10.83	10.94	10.85	0.00863641	1.21802	0.000522945	1.27172	ENSG00000274280	MIR6069	22	35336721	35336799	-	1.68	0	0	0	0	0	1	0	1	0	EB
ENSG00000100312	ACR	22	50738196	50745334	+	0	0	0	0	0	0					ENSG00000254499	AC002056.2	22	50740593	50743520	-	0	0	0	0	0	0					EB
ENSG00000100330	MTMR3	22	29883155	30030866	+	5.77	5.66	7.16	7.16	10.02	10.18	0.00129706	1.24391	7.6e-26	1.78513	ENSG00000207455	RNU6-331P	22	29899587	29899693	-	0	0	0	0	0	0					EB
ENSG00000100330	MTMR3	22	29883155	30030866	+	5.77	5.66	7.16	7.16	10.02	10.18	0.00129706	1.24391	7.6e-26	1.78513	ENSG00000279159	AC003681.1	22	29978950	30028236	-	0.11	0.12	0.11	0.14	0.11	0.11	1	1.07088	1	0.977753	EB
ENSG00000100354	TNRC6B	22	40044817	40335808	+	6.89	7.54	6.57	6.78	7.17	7.67	0.367626	0.919499	0.882861	1.03938	ENSG00000228599	RPL7P52	22	40106325	40107066	-	0	0	0	0	0	0					EB
ENSG00000100359	SGSM3	22	40370591	40410289	+	2.03	2.74	2.39	2.12	3.64	3.34	1	0.938565	0.0140368	1.47989	ENSG00000229999	AL022238.2	22	40372664	40388290	-	0	0	0	0	0	0.07			1	inf	EB
ENSG00000100379	KCTD17	22	37051736	37063390	+	10.44	10.69	10.62	9.02	9.5	9.77	0.872707	0.923135	0.74421	0.921731	ENSG00000201078	RN7SKP214	22	37055033	37055347	-	0	0	0	0	0	0.21			1	inf	EB
ENSG00000100395	L3MBTL2	22	41205282	41231271	+	8.45	9.21	8.19	8.46	6	5.53	0.804054	0.936625	8.36e-09	0.660015	ENSG00000235513	AL035681.1	22	41209122	41217627	-	0	0.05	0	0.08	0.03	0	1	1.69019	1	0.652179	EB
ENSG00000100473	COCH	14	30874514	30895065	+	35.89	34.35	31.29	30.23	46.14	44.07	0.00558966	0.869685	1.04e-10	1.29825	ENSG00000258525	AL049830.3	14	30876179	30889808	-	0.6	0.59	0.32	0.84	0.98	1.12	1	0.967274	0.261797	1.78251	EB
ENSG00000100711	ZFYVE21	14	103715730	103733668	+	2.62	2.78	2.35	2.74	2.32	2.36	1	0.936347	0.465651	0.875784	ENSG00000253096	RF00019	14	103725728	103725825	-	0	0	0.75	0	0	2.69	1	inf	0.861437	inf	EB
ENSG00000100714	MTHFD1	14	64388031	64463457	+	11.26	10.94	9.41	9.31	4.45	4.5	0.000278728	0.837287	6.99e-69	0.407671	ENSG00000258824	AL122035.1	14	64422935	64448557	-	0.48	0.21	0.27	0.12	0	0.36	1	0.556995	1	0.521883	EB
ENSG00000100714	MTHFD1	14	64388031	64463457	+	11.26	10.94	9.41	9.31	4.45	4.5	0.000278728	0.837287	6.99e-69	0.407671	ENSG00000272909	AL122035.2	14	64440369	64442238	-	0.14	0.34	0.28	0.14	0.08	0.14	1	0.855295	0.828316	0.460817	EB
ENSG00000100731	PCNX1	14	70907405	71115382	+	4.37	4.34	5.14	5.02	6.91	6.62	0.0326935	1.15818	1.37e-18	1.57053	ENSG00000258571	PTTG4P	14	71085482	71085833	-	0	0	0	0	0	0					EB
ENSG00000100731	PCNX1	14	70907405	71115382	+	4.37	4.34	5.14	5.02	6.91	6.62	0.0326935	1.15818	1.37e-18	1.57053	ENSG00000258930	AC005230.1	14	71031686	71031970	-	0	0	0	0	0	0					EB
ENSG00000100731	PCNX1	14	70907405	71115382	+	4.37	4.34	5.14	5.02	6.91	6.62	0.0326935	1.15818	1.37e-18	1.57053	ENSG00000258966	GTF3AP2	14	71044375	71044640	-	0	0	0	0	0	0					EB
ENSG00000100739	BDKRB1	14	96256210	96268967	+	0	0	0	0	0	0					ENSG00000258793	AL355102.4	14	96259411	96268624	-	0.18	0.08	0.1	0.09	0.82	0.18	1	0.729812	0.69479	3.88369	EB
ENSG00000100767	PAPLN	14	73237497	73274640	+	0.18	0.17	0.14	0.1	0.18	0.11	0.970221	0.681848	1	0.834613	ENSG00000252839	RNU6-419P	14	73246818	73246880	-	0	0	0	0	0	0					EB
ENSG00000100767	PAPLN	14	73237497	73274640	+	0.18	0.17	0.14	0.1	0.18	0.11	0.970221	0.681848	1	0.834613	ENSG00000258376	AC004846.1	14	73242651	73245979	-	0	0	0	0	0	0					EB
ENSG00000100767	PAPLN	14	73237497	73274640	+	0.18	0.17	0.14	0.1	0.18	0.11	0.970221	0.681848	1	0.834613	ENSG00000258944	AC004846.2	14	73272182	73274081	-	0.17	0.68	1.43	1.11	1.07	1.36	0.364419	2.96934	0.287878	2.8891	EB
ENSG00000100852	ARHGAP5	14	32076114	32159728	+	154.72	155.78	171.28	168.88	202.6	200	1.72e-05	1.08789	3.07e-54	1.31075	ENSG00000285608	AL161665.1	14	32149176	32158008	-	0.08	0.16	0.15	0.07	0.06	0.07	1	0.872468	0.861727	0.507604	EB
ENSG00000100890	KIAA0391	14	35121846	35277614	+	0.77	0.94	0.79	0.92	0.67	0.78	1	0.998523	0.863834	0.859489	ENSG00000241052	RPL23AP70	14	35144021	35144480	-	0	0	0	0	0	0					EB
ENSG00000100890	KIAA0391	14	35121846	35277614	+	0.77	0.94	0.79	0.92	0.67	0.78	1	0.998523	0.863834	0.859489	ENSG00000256243	RPL7AP3	14	35235180	35235651	-	0	0	0	0	0	0					EB
ENSG00000100890	KIAA0391	14	35121846	35277614	+	0.77	0.94	0.79	0.92	0.67	0.78	1	0.998523	0.863834	0.859489	ENSG00000259090	SEPT7P1	14	35157904	35159099	-	0	0	0	0	0	0					EB
ENSG00000100890	KIAA0391	14	35121846	35277614	+	0.77	0.94	0.79	0.92	0.67	0.78	1	0.998523	0.863834	0.859489	ENSG00000282625	MRPL57P8	14	35219023	35219283	-	0	0	0	0	0	0					EB
ENSG00000100994	PYGB	20	25248085	25298012	+	31.98	29.35	29.25	30.08	44.06	44.73	1	0.960648	4.05e-22	1.46342	ENSG00000274507	AL121772.2	20	25251008	25251304	-	0	0	0	0	0	0					EB
ENSG00000100994	PYGB	20	25248085	25298012	+	31.98	29.35	29.25	30.08	44.06	44.73	1	0.960648	4.05e-22	1.46342	ENSG00000276952	AL121772.3	20	25284915	25285588	-	0.1	1.31	0.22	0.39	0.67	0.78	1	0.434721	1	1.0496	EB
ENSG00000101000	PROCR	20	35172072	35216240	+	0.16	0.03	0.04	0.2	0.27	0.7	1	1.2475	0.194825	5.1068	ENSG00000278367	AL356652.1	20	35174355	35174919	-	1.17	1.87	0.39	0.47	0.53	0.35	0.288768	0.282062	0.223911	0.294008	EB
ENSG00000101076	HNF4A	20	44355700	44434596	+	59.16	58.75	68.35	70.14	87.84	88.55	6.26e-09	1.16627	7.48e-65	1.51219	ENSG00000229005	HNF4A-AS1	20	44372746	44395706	-	0.94	0.51	0.41	0.22	0.08	0	0.757427	0.424963	0.043208	0.0572673	EB
ENSG00000101076	HNF4A	20	44355700	44434596	+	59.16	58.75	68.35	70.14	87.84	88.55	6.26e-09	1.16627	7.48e-65	1.51219	ENSG00000233376	AL117382.2	20	44389624	44391537	-	0.49	0.29	0	0.5	0	0	1	0.627144	0.728966	0	EB
ENSG00000101146	RAE1	20	57351223	57379211	+	6.81	6.47	7.77	7.04	6.54	7.11	0.572236	1.10801	0.976048	1.03913	ENSG00000228995	MTND1P9	20	57357426	57358369	-	0	0	0	0	0	0					EB
ENSG00000101146	RAE1	20	57351223	57379211	+	6.81	6.47	7.77	7.04	6.54	7.11	0.572236	1.10801	0.976048	1.03913	ENSG00000256222	MTRNR2L3	20	57358442	57359980	-	0	0	0	0	0	0					EB
ENSG00000101187	SLCO4A1	20	62642503	62685785	+	0	0	0	0	0	0					ENSG00000232803	SLCO4A1-AS1	20	62663019	62666724	-	0	0	0	0	0	0					EB
ENSG00000101187	SLCO4A1	20	62642503	62685785	+	0	0	0	0	0	0					ENSG00000276317	AL357033.3	20	62651272	62652186	-	0	0	0	0	0	0					EB
ENSG00000101187	SLCO4A1	20	62642503	62685785	+	0	0	0	0	0	0					ENSG00000277496	AL357033.4	20	62648961	62650767	-	0	0	0	0	0	0					EB
ENSG00000101188	NTSR1	20	62708836	62762771	+	0	0	0	0	0	0					ENSG00000223669	AL357033.2	20	62732566	62735347	-	0	0	0	0	0	0					EB
ENSG00000101230	ISM1	20	13221274	13300651	+	1.22	1.08	0.77	0.82	0.41	0.3	0.565532	0.682769	0.00139247	0.312983	ENSG00000225956	AL050320.1	20	13244064	13245369	-	0	0.26	0	0.15	0	0.3	1	0.563396	1	1.13886	EB
ENSG00000101230	ISM1	20	13221274	13300651	+	1.22	1.08	0.77	0.82	0.41	0.3	0.565532	0.682769	0.00139247	0.312983	ENSG00000226263	ISM1-AS1	20	13237801	13239674	-	0.1	0.18	0	0.1	0.35	0	1	0.359993	1	1.24753	EB
ENSG00000101294	HM13	20	31514410	31577923	+	23.08	22.9	18.83	19.35	18.02	18.69	5.66e-08	0.824426	1.79e-09	0.806876	ENSG00000230613	HM13-AS1	20	31567707	31573263	-	0.41	1.56	1.66	2.18	0.31	0	0.79684	1.94054	0.416493	0.158971	EB
ENSG00000101331	CCM2L	20	32010450	32032180	+	0.03	0.07	0	0.05	0.03	0.13	1	0.545657	1	1.69186	ENSG00000226239	AL031658.1	20	32027753	32031575	-	0	0	0	0	0	0					EB
ENSG00000101413	RPRD1B	20	38033546	38127780	+	11.55	11.26	11.89	11.67	11.25	10.49	1	1.0258	0.92387	0.963619	ENSG00000264767	RN7SL237P	20	38098414	38098700	-	0	0	0	0	0	0.46			1	inf	EB
ENSG00000101413	RPRD1B	20	38033546	38127780	+	11.55	11.26	11.89	11.67	11.25	10.49	1	1.0258	0.92387	0.963619	ENSG00000277550	AL031651.1	20	38103524	38104961	-	0	0	0.26	0.05	0.1	0	0.63527	inf	1	inf	EB
ENSG00000101440	ASIP	20	34194569	34269344	+	0	0	0	0	0	0					ENSG00000214185	XPOTP1	20	34213495	34215892	-	1.57	1.39	1.45	0.72	0.53	0.63	0.796567	0.726136	0.0118045	0.397142	EB
ENSG00000101440	ASIP	20	34194569	34269344	+	0	0	0	0	0	0					ENSG00000236456	AL035458.1	20	34245953	34246537	-	1.92	1.3	1.52	1.14	1.8	1.01	1	0.816417	1	0.88205	EB
ENSG00000101452	DHX35	20	38962299	39039723	+	3.67	4.12	3.48	3.78	2.37	2.74	1	0.925174	0.00195442	0.663308	ENSG00000223864	NPM1P19	20	38977711	38978422	-	0.09	0.08	0.1	0.09	0	0	1	1.11699	1	0	EB
ENSG00000101463	SYNDIG1	20	24469629	24666616	+	0	0	0	0	0	0					ENSG00000228539	AL157413.1	20	24491472	24502345	-	0	0	0	0	0	0					EB
ENSG00000101542	CDH20	18	61333430	61555779	+	0	0	0	0	0	0.05			0.92387	inf	ENSG00000243256	RPL30P14	18	61404858	61405205	-	0	0	0.21	0	0	0	1	inf			EB
ENSG00000101745	ANKRD12	18	9136228	9285985	+	5.02	4.87	6.32	6.96	6.4	7.05	4.71e-06	1.3322	2.1e-07	1.3728	ENSG00000200883	RF00019	18	9249649	9249746	-	0	0	0	0	0	0					EB
ENSG00000101752	MIB1	18	21704957	21870957	+	14.12	14.79	14.41	13.49	17.7	18.21	0.755709	0.958189	2.27e-08	1.25564	ENSG00000243303	AC103987.1	18	21854640	21854987	-	0	0	0	0	0	0					EB
ENSG00000101752	MIB1	18	21704957	21870957	+	14.12	14.79	14.41	13.49	17.7	18.21	0.755709	0.958189	2.27e-08	1.25564	ENSG00000252677	RF01241	18	21711950	21712119	-	0	0	0	0	0	0					EB
ENSG00000101752	MIB1	18	21704957	21870957	+	14.12	14.79	14.41	13.49	17.7	18.21	0.755709	0.958189	2.27e-08	1.25564	ENSG00000265142	MIR133A1HG	18	21825487	21831410	-	0	0	0	0	0	0					EB
ENSG00000101752	MIB1	18	21704957	21870957	+	14.12	14.79	14.41	13.49	17.7	18.21	0.755709	0.958189	2.27e-08	1.25564	ENSG00000283927	MIR133A1	18	21825698	21825785	-	0	0	0	0	0	0					EB
ENSG00000101752	MIB1	18	21704957	21870957	+	14.12	14.79	14.41	13.49	17.7	18.21	0.755709	0.958189	2.27e-08	1.25564	ENSG00000284453	MIR1-2	18	21829004	21829088	-	0	0	0	0	0	0					EB
ENSG00000101773	RBBP8	18	22798261	23026488	+	7.72	8.89	9.76	8.43	7.83	8.11	1	1.08743	1	0.9697	ENSG00000265939	UBE2CP2	18	22900486	22900995	-	0.13	0.11	0	0.26	0.15	0.13	1	1.058	1	1.14347	EB
ENSG00000101773	RBBP8	18	22798261	23026488	+	7.72	8.89	9.76	8.43	7.83	8.11	1	1.08743	1	0.9697	ENSG00000273232	AC090912.3	18	22882825	22883357	-	0.12	0	0	0	0	0.12	1	0	1	1.00193	EB
ENSG00000101811	CSTF2	X	100820359	100840932	+	16.72	15.37	13.94	13.87	11.38	10.99	0.283587	0.860497	0.000243451	0.704845	ENSG00000202231	RF00411	X	100822620	100822752	-	0	0	0	0	0	0					EB
ENSG00000101868	POLA1	X	24693919	24996986	+	10.94	11.81	12.24	10.9	6.79	6.62	1	1.00983	1.15e-15	0.59593	ENSG00000232472	EEF1B2P3	X	24788392	24789069	-	42.89	40.91	38.95	37.47	20.25	23.8	0.764037	0.905553	4.81e-09	0.531293	EB
ENSG00000101901	ALG13	X	111665811	111760649	+	2.58	2.86	3.17	2.85	3.29	3.04	0.904011	1.09958	0.273226	1.17667	ENSG00000201420	RNA5SP512	X	111669829	111669948	-	0	0	0	0	0	0					EB
ENSG00000101901	ALG13	X	111665811	111760649	+	2.58	2.86	3.17	2.85	3.29	3.04	0.904011	1.09958	0.273226	1.17667	ENSG00000229487	ALG13-AS1	X	111706649	111711101	-	0	0	0	0	0	0					EB
ENSG00000101966	XIAP	X	123859724	123913979	+	7.7	7.85	9.29	9.32	11.31	11.26	0.00799709	1.18896	8.2e-13	1.4673	ENSG00000237025	AL121601.2	X	123878590	123879296	-	0	0	0	0	0	0					EB
ENSG00000101966	XIAP	X	123859724	123913979	+	7.7	7.85	9.29	9.32	11.31	11.26	0.00799709	1.18896	8.2e-13	1.4673	ENSG00000237331	XIAP-AS1	X	123872626	123873932	-	0	0	0	0	0	0					EB
ENSG00000101972	STAG2	X	123960212	124422664	+	16.64	17.82	15	14.21	14.81	14.65	0.000789459	0.841699	0.00213717	0.864492	ENSG00000226532	AL022718.1	X	124326175	124326258	-	0	0	0	0	0	0					EB
ENSG00000101972	STAG2	X	123960212	124422664	+	16.64	17.82	15	14.21	14.81	14.65	0.000789459	0.841699	0.00213717	0.864492	ENSG00000234564	HSPA8P20	X	124204499	124205806	-	0	0	0	0	0	0					EB
ENSG00000101972	STAG2	X	123960212	124422664	+	16.64	17.82	15	14.21	14.81	14.65	0.000789459	0.841699	0.00213717	0.864492	ENSG00000237426	ZIK1P1	X	124173001	124174459	-	0	0	0	0	0	0					EB
ENSG00000102103	PQBP1	X	48890197	48903143	+	40.17	40.09	37.16	44.32	32.56	33.55	1	1.00811	0.000547597	0.832763	ENSG00000126768	TIMM17B	X	48893447	48898143	-	31.28	32.16	31.18	29.21	31.29	32.04	0.762299	0.945151	1	1.00906	EB
ENSG00000102144	PGK1	X	77910739	78129295	+	191.13	192.4	134.08	132.91	190.46	190.46	5.12e-72	0.691282	1	1.004	ENSG00000226784	PGAM4	X	77968874	77969638	-	7.1	6.75	6.87	6.17	5.23	8.44	1	0.935034	1	0.997423	EB
ENSG00000102174	PHEX	X	22032325	22251310	+	0.4	0.3	0.56	0.58	4.03	3.87	0.278964	1.62962	3.93e-59	11.4788	ENSG00000224204	PHEX-AS1	X	22162733	22172983	-	0	0	0	0	0	0					EB
ENSG00000102290	PCDH11X	X	91779261	92623230	+	0	0	0	0	0	0					ENSG00000229132	EIF4A1P10	X	92113246	92114461	-	21.68	23.49	18.92	19.2	13.03	13.22	0.226278	0.838016	7.37e-07	0.587398	EB
ENSG00000102290	PCDH11X	X	91779261	92623230	+	0	0	0	0	0	0					ENSG00000230543	SNX3P1X	X	92515323	92515497	-	0	0	0	0	0	0					EB
ENSG00000102290	PCDH11X	X	91779261	92623230	+	0	0	0	0	0	0					ENSG00000234702	VDAC1P3	X	91982655	91983505	-	0	0	0	0	0	0					EB
ENSG00000102309	PIN4	X	72181353	72302926	+	3.51	3.18	2.97	3.53	3.15	2.75	1	0.964648	0.746648	0.891884	ENSG00000186871	ERCC6L	X	72204657	72239027	-	6.4	5.06	4.73	4.69	2.26	2.65	0.502997	0.815638	2.51e-05	0.43274	EB
ENSG00000102309	PIN4	X	72181353	72302926	+	3.51	3.18	2.97	3.53	3.15	2.75	1	0.964648	0.746648	0.891884	ENSG00000198034	RPS4X	X	72255679	72277248	-	167.39	161.77	139.81	139.83	97.1	97.37	3.39e-10	0.843654	2.63e-77	0.597195	EB
ENSG00000102309	PIN4	X	72181353	72302926	+	3.51	3.18	2.97	3.53	3.15	2.75	1	0.964648	0.746648	0.891884	ENSG00000238926	RF00019	X	72284945	72285045	-	0	0	0	0	0	0					EB
ENSG00000102317	RBM3	X	48574449	48581162	+	63.09	61.73	64.88	65.83	55.58	54.76	0.503423	1.03989	0.000356911	0.893588	ENSG00000228343	AC115618.2	X	48579774	48581157	-	0	0	0	0	0	0					EB
ENSG00000102349	KLF8	X	56232356	56291531	+	0.03	0.02	0.03	0.02	0.02	0.02	1	1.129	1	0.891638	ENSG00000234135	RPL23AP83	X	56242937	56243409	-	0	0	0	0	0	0					EB
ENSG00000102401	ARMCX3	X	101622797	101627843	+	10.99	12.55	10.64	9.9	16.07	14.37	0.280178	0.866925	0.00814609	1.30785	ENSG00000228275	ARMCX3-AS1	X	101622983	101624164	-	0.14	0	0	0	0	0.13	1	0	1	1.00193	EB
ENSG00000102524	TNFSF13B	13	108251240	108308484	+	0.06	0.36	0.12	0.15	0.05	0.11	1	0.631966	0.820334	0.370506	ENSG00000223177	RNA5SP39	13	108301212	108301331	-	0	0	0	0	0	0					EB
ENSG00000102531	FNDC3A	13	48975912	49209779	+	19.04	18.73	19.49	18.75	26.47	27.46	1	1.00531	3.84e-22	1.44346	ENSG00000223724	RAD17P2	13	49044079	49046794	-	0	0	0	0	0	0					EB
ENSG00000102531	FNDC3A	13	48975912	49209779	+	19.04	18.73	19.49	18.75	26.47	27.46	1	1.00531	3.84e-22	1.44346	ENSG00000235957	COX7CP1	13	49187479	49187670	-	1.38	0.92	1.54	1.39	1.18	1.03	1	1.26553	1	0.971246	EB
ENSG00000102580	DNAJC3	13	95677139	95794988	+	16.53	16.06	15.8	14.86	16.82	17	0.576871	0.934152	0.688346	1.04918	ENSG00000227714	MTND6P18	13	95693983	95694495	-	0	0	0.14	0	0	0	1	inf			EB
ENSG00000102606	ARHGEF7	13	111114559	111305737	+	3.88	4.08	4.13	4.3	4.93	4.48	1	1.05109	0.0298013	1.19543	ENSG00000227352	ARHGEF7-AS1	13	111144305	111144733	-	0	0	0	0	0	0					EB
ENSG00000102606	ARHGEF7	13	111114559	111305737	+	3.88	4.08	4.13	4.3	4.93	4.48	1	1.05109	0.0298013	1.19543	ENSG00000274614	AL390754.1	13	111182111	111182692	-	0	0	0	0	0	0					EB
ENSG00000102606	ARHGEF7	13	111114559	111305737	+	3.88	4.08	4.13	4.3	4.93	4.48	1	1.05109	0.0298013	1.19543	ENSG00000285856	AL353704.1	13	111148196	111153171	-	0.15	0.04	0	0	0	0.05	1	0	1	0.258246	EB
ENSG00000102683	SGCG	13	23180952	23325165	+	0	0	0	0	0	0					ENSG00000252952	RNU6-58P	13	23217432	23217534	-	0	0	0	0	0	0					EB
ENSG00000102780	DGKH	13	42040036	42256578	+	0.83	1.03	0.96	0.98	1.39	1.06	1	1.03695	0.345454	1.32972	ENSG00000231530	AL157932.1	13	42043727	42044247	-	0	0	0	0.37	0.21	0.36	1	inf	0.919563	inf	EB
ENSG00000102780	DGKH	13	42040036	42256578	+	0.83	1.03	0.96	0.98	1.39	1.06	1	1.03695	0.345454	1.32972	ENSG00000237263	MAPK6P3	13	42068932	42071093	-	0	0.11	0	0	0	0	1	0	0.915736	0	EB
ENSG00000102780	DGKH	13	42040036	42256578	+	0.83	1.03	0.96	0.98	1.39	1.06	1	1.03695	0.345454	1.32972	ENSG00000270809	CHCHD2P11	13	42181465	42181921	-	0	0	0	0	0	0					EB
ENSG00000102858	MGRN1	16	4616493	4690974	+	7.69	7.99	8.86	9.1	10.37	10.1	0.0621712	1.13769	1.89e-07	1.32025	ENSG00000261442	AC023830.1	16	4634329	4640623	-	0	0	0	0	0	0					EB
ENSG00000102858	MGRN1	16	4616493	4690974	+	7.69	7.99	8.86	9.1	10.37	10.1	0.0621712	1.13769	1.89e-07	1.32025	ENSG00000263955	RN7SL850P	16	4633591	4633881	-	0	0	0	0	0	0					EB
ENSG00000102879	CORO1A	16	30182827	30189076	+	1.14	0.88	1.08	0.89	0.76	0.58	1	0.965712	0.244285	0.670019	ENSG00000261416	AC012645.3	16	30183505	30184957	-	0	0.22	0.09	0	0	0.08	1	0.417483	1	0.379621	EB
ENSG00000102890	ELMO3	16	67199111	67204029	+	1.96	2.16	1.69	1.83	1.41	2	1	0.850809	0.83818	0.834905	ENSG00000207948	MIR328	16	67202321	67202395	-	0	0	0	0	0	0					EB
ENSG00000102893	PHKB	16	47461123	47701523	+	5.83	6.14	6.28	6.16	4.5	4.49	1	1.03134	2.26e-05	0.759437	ENSG00000259866	AC007599.1	16	47561307	47562480	-	0	0	0	0	0	0					EB
ENSG00000102893	PHKB	16	47461123	47701523	+	5.83	6.14	6.28	6.16	4.5	4.49	1	1.03134	2.26e-05	0.759437	ENSG00000259918	NDUFA5P11	16	47598654	47598996	-	4.25	4.45	1.94	3.3	1.54	2.3	0.757307	0.59825	0.270686	0.446939	EB
ENSG00000102893	PHKB	16	47461123	47701523	+	5.83	6.14	6.28	6.16	4.5	4.49	1	1.03134	2.26e-05	0.759437	ENSG00000261336	EIF4BP5	16	47565090	47566884	-	0	0.07	0	0	0.04	0	1	0	1	0.652179	EB
ENSG00000102898	NUTF2	16	67846923	67872567	+	48.75	49.68	50.29	50.71	49.5	49.92	1	1.01885	0.973101	1.02103	ENSG00000262141	AC040162.2	16	67855955	67856111	-	0	0	0	0	0	0					EB
ENSG00000102908	NFAT5	16	69565094	69704666	+	8.5	9.7	9.59	9.83	11.64	11.71	0.981592	1.0598	1.7e-05	1.29707	ENSG00000223109	MIR1538	16	69565808	69565868	-	0	0	0	0	0	0					EB
ENSG00000102910	LONP2	16	48244296	48363122	+	9.15	9.71	8.48	8.7	6.67	8.02	0.196819	0.904991	0.0264257	0.787112	ENSG00000240793	UBA52P8	16	48334471	48334854	-	0	0	0	0	0	0					EB
ENSG00000102910	LONP2	16	48244296	48363122	+	9.15	9.71	8.48	8.7	6.67	8.02	0.196819	0.904991	0.0264257	0.787112	ENSG00000280067	AC023818.1	16	48343755	48346058	-	0.03	0.05	0	0	0.03	0.09	1	0	1	1.50508	EB
ENSG00000102931	ARL2BP	16	57245259	57253635	+	13.29	12.44	17.36	17.11	18.95	21.84	0.00429902	1.33048	1.38e-06	1.60229	ENSG00000276663	AC009090.3	16	57245832	57246396	-	0.23	0	0.52	0.12	0	0	1	2.71521	1	0	EB
ENSG00000102974	CTCF	16	67562467	67639177	+	13.62	13.75	16.38	16.19	12.93	12.35	0.000182603	1.18157	0.262381	0.933496	ENSG00000237718	AC009095.1	16	67614381	67616146	-	0	0	0	0	0	0					EB
ENSG00000103018	CYB5B	16	69424525	69466266	+	24.7	24.88	23.2	23.2	16.08	16.13	0.23216	0.929438	2.62e-23	0.656788	ENSG00000261527	AC026464.5	16	69443240	69444290	-	0	0	0	0	0	0					EB
ENSG00000103047	TANGO6	16	68843531	69085182	+	3	3	2.9	3.16	1.79	2.14	1	1.00343	0.00145053	0.662404	ENSG00000199979	RF00019	16	68885576	68885677	-	0	0	0	0	0	0					EB
ENSG00000103047	TANGO6	16	68843531	69085182	+	3	3	2.9	3.16	1.79	2.14	1	1.00343	0.00145053	0.662404	ENSG00000202497	RNU6-898P	16	69007052	69007155	-	0	0	0	0	0	0					EB
ENSG00000103047	TANGO6	16	68843531	69085182	+	3	3	2.9	3.16	1.79	2.14	1	1.00343	0.00145053	0.662404	ENSG00000260999	AC009137.1	16	68927547	68948261	-	0	0	0	0	0	0					EB
ENSG00000103047	TANGO6	16	68843531	69085182	+	3	3	2.9	3.16	1.79	2.14	1	1.00343	0.00145053	0.662404	ENSG00000271129	AC009027.1	16	69025860	69026643	-	0	0	0	0	0	0					EB
ENSG00000103047	TANGO6	16	68843531	69085182	+	3	3	2.9	3.16	1.79	2.14	1	1.00343	0.00145053	0.662404	ENSG00000275504	RF00066	16	68926894	68926957	-	0	0	0	0	0	0					EB
ENSG00000103064	SLC7A6	16	68264516	68301823	+	13.34	13.65	16.81	16.97	20.67	19.53	8.52e-06	1.24279	3.13e-20	1.50607	ENSG00000252026	RNU6-1262P	16	68284223	68284318	-	0	0	0	0	0	0					EB
ENSG00000103064	SLC7A6	16	68264516	68301823	+	13.34	13.65	16.81	16.97	20.67	19.53	8.52e-06	1.24279	3.13e-20	1.50607	ENSG00000279649	AC020978.9	16	68290087	68292790	-	0.2	0.3	0.05	0.22	0.14	0.05	0.998131	0.548866	0.47684	0.381042	EB
ENSG00000103066	PLA2G15	16	68245304	68261058	+	4.01	4.89	5.46	5.7	6.63	6.44	0.134996	1.24424	0.000185258	1.48454	ENSG00000260441	AC020978.2	16	68256162	68260443	-	0	0.36	0	0	0	0	1	0	1	0	EB
ENSG00000103175	WFDC1	16	84294846	84329844	+	0	0	0	0	0	0					ENSG00000260530	AC010551.2	16	84295498	84296985	-	0	0	0	0	0	0					EB
ENSG00000103222	ABCC1	16	15949577	16143074	+	0.23	0.37	0.3	0.27	0.36	0.63	1	0.95316	0.481269	1.66279	ENSG00000241067	RPL17P40	16	16094192	16095209	-	0	0	0	0	0	0					EB
ENSG00000103226	NOMO3	16	16232528	16294811	+	0.1	0.23	0.13	0.18	0.35	0.15	1	0.887467	0.968351	1.49035	ENSG00000262848	AC136624.2	16	16290135	16292242	-	0	0	0	0	0	0					EB
ENSG00000103226	NOMO3	16	16232528	16294811	+	0.1	0.23	0.13	0.18	0.35	0.15	1	0.887467	0.968351	1.49035	ENSG00000263029	AC136624.3	16	16260866	16261235	-	0	0	0	0	0	0					EB
ENSG00000103275	UBE2I	16	1308880	1327018	+	17.47	17.96	17.4	18.06	14.85	14.96	1	0.993671	0.000172261	0.85032	ENSG00000261505	AL031714.1	16	1317891	1322845	-	0.01	0.03	0.02	0.03	0.02	0	1	1.12013	1	0.415842	EB
ENSG00000103319	EEF2K	16	22206278	22288738	+	0.34	0.51	0.38	0.39	0.15	0.25	1	0.896658	0.0783941	0.47199	ENSG00000261113	AC009034.1	16	22286708	22288738	-	0	0	0	0	0	0					EB
ENSG00000103326	CAPN15	16	527712	554636	+	14.91	14.05	12.92	13.03	9.81	10.35	0.0628541	0.889825	6.16e-12	0.703469	ENSG00000261691	Z97986.1	16	547185	553847	-	0.28	0	0.31	0.42	0	0.55	1	2.60402	1	2.00387	EB
ENSG00000103351	CLUAP1	16	3500976	3539048	+	1.09	1.06	0.77	0.76	0.51	0.48	0.210761	0.708718	0.000338699	0.464956	ENSG00000278942	AC004494.2	16	3533429	3534258	-	0	0	0	0	0	0					EB
ENSG00000103423	DNAJA3	16	4425805	4456775	+	0.94	0.9	1.04	0.85	0.45	0.44	1	1.01991	0.00406237	0.488615	ENSG00000275515	AC012676.2	16	4433202	4433387	-	0	0	0	0	0	0					EB
ENSG00000103479	RBL2	16	53433977	53491648	+	6.37	7.34	6.1	6.42	7.65	8.05	0.668601	0.906658	0.117631	1.15728	ENSG00000252569	RNU6-1153P	16	53443228	53443332	-	0	0	0	0	0	0					EB
ENSG00000103479	RBL2	16	53433977	53491648	+	6.37	7.34	6.1	6.42	7.65	8.05	0.668601	0.906658	0.117631	1.15728	ENSG00000279344	AC007342.6	16	53478957	53481550	-	0	0.02	0.06	0	0.12	0.08	1	2.5049	0.595512	8.63402	EB
ENSG00000103479	RBL2	16	53433977	53491648	+	6.37	7.34	6.1	6.42	7.65	8.05	0.668601	0.906658	0.117631	1.15728	ENSG00000279722	AC007342.7	16	53487607	53489943	-	0.11	0.28	0.09	0.31	0.19	0.25	1	1.04072	1	1.16269	EB
ENSG00000103495	MAZ	16	29806106	29811164	+	109.28	109.23	123.93	122.89	80.53	81.31	0.000108606	1.12169	8.26e-23	0.748719	ENSG00000259952	AC009133.2	16	29806496	29807732	-	0.85	0.64	1.62	1.46	0.97	0.6	0.752013	2.05251	1	1.0622	EB
ENSG00000103512	NOMO1	16	14833721	14896157	+	0.87	0.82	0.88	0.71	0.78	0.65	1	0.936466	0.883917	0.855365	ENSG00000270734	AC136443.5	16	14862380	14862749	-	0	0	0	0	0	0					EB
ENSG00000103534	TMC5	16	19410496	19499113	+	0	0	0	0.01	0	0	1	inf			ENSG00000260592	AC130456.3	16	19476916	19487899	-	0	0	0	0.11	0	0	1	inf			EB
ENSG00000103534	TMC5	16	19410496	19499113	+	0	0	0	0.01	0	0	1	inf			ENSG00000260681	AC130456.4	16	19410729	19411662	-	0	0	0	0	0	0					EB
ENSG00000103544	VPS35L	16	19555240	19706793	+	1.44	1.74	1.94	2.15	2.26	2.04	0.132928	1.2751	0.0198939	1.36673	ENSG00000276571	AC002550.2	16	19694035	19694428	-	0.67	1.04	0.75	0.51	0.57	0.17	1	0.728304	0.876249	0.437524	EB
ENSG00000103549	RNF40	16	30761745	30776307	+	22.9	22.39	22.41	22.03	18.47	18.91	1	0.974515	9.41e-05	0.834356	ENSG00000280211	AC106886.4	16	30773532	30776033	-	0.19	0.21	0.12	0.16	0.15	0.16	1	0.696059	1	0.787594	EB
ENSG00000103653	CSK	15	74782057	74803198	+	26.77	28.08	25.62	25.15	17.08	17.74	0.214884	0.919195	1.64e-19	0.641866	ENSG00000264386	MIR4513	15	74788672	74788757	-	0	0	0	0	0	0					EB
ENSG00000103671	TRIP4	15	64387748	64455303	+	6.44	5.41	8.21	7.87	8.71	9.43	0.0131155	1.34755	2.04e-05	1.5472	ENSG00000206781	RF00019	15	64445130	64445243	-	0	0	0	0	0	0					EB
ENSG00000103769	RAB11A	15	65726054	65891989	+	21.3	21.92	23.25	23.72	23.82	23.11	0.303644	1.07932	0.103289	1.09794	ENSG00000249271	HNRNPA1P44	15	65816302	65817481	-	0	0	0	0	0	0					EB
ENSG00000103769	RAB11A	15	65726054	65891989	+	21.3	21.92	23.25	23.72	23.82	23.11	0.303644	1.07932	0.103289	1.09794	ENSG00000259924	AC011939.1	15	65771176	65772139	-	1.58	1.22	2	1.03	2.11	1.23	1	1.07555	1	1.20748	EB
ENSG00000103769	RAB11A	15	65726054	65891989	+	21.3	21.92	23.25	23.72	23.82	23.11	0.303644	1.07932	0.103289	1.09794	ENSG00000261544	AC011939.2	15	65766460	65767398	-	0.31	0.69	0	0.16	0.35	1.08	0.914338	0.155204	1	1.45473	EB
ENSG00000103888	CEMIP	15	80779343	80951776	+	0	0	0.02	0	0.04	0.03	1	inf	0.340503	inf	ENSG00000208003	MIR549A	15	80841978	80842073	-	0	0	0	0	0	0					EB
ENSG00000103888	CEMIP	15	80779343	80951776	+	0	0	0.02	0	0.04	0.03	1	inf	0.340503	inf	ENSG00000259546	AC027808.1	15	80896190	80948867	-	0	0	0.22	0	0.11	0.1	1	inf	1	inf	EB
ENSG00000103888	CEMIP	15	80779343	80951776	+	0	0	0.02	0	0.04	0.03	1	inf	0.340503	inf	ENSG00000259649	AC027808.2	15	80896191	80909777	-	0	0	0	0	0	0					EB
ENSG00000104112	SCG3	15	51681492	51721026	+	0.04	0.02	0.05	0.02	0	0	1	1.11399	0.999048	0	ENSG00000259241	AC020892.1	15	51693216	51695765	-	0	0	0	0	0	0					EB
ENSG00000104112	SCG3	15	51681492	51721026	+	0.04	0.02	0.05	0.02	0	0	1	1.11399	0.999048	0	ENSG00000259296	AC020892.2	15	51707995	51715220	-	0	0	0	0	0	0					EB
ENSG00000104205	SGK3	8	66667596	66862022	+	2.92	3.7	3.4	4.27	3.83	3.52	0.976871	1.15166	0.754218	1.12487	ENSG00000213005	PTTG3P	8	66767400	66768005	-	0.11	0.1	0	0.11	0	0.11	1	0.529001	1	0.533009	EB
ENSG00000104213	PDGFRL	8	17576433	17644071	+	1.62	1.83	1.47	1.24	1.25	1.72	0.824587	0.782251	0.999048	0.872306	ENSG00000277466	AP006248.1	8	17596312	17596378	-	0	0	0	0	0	0					EB
ENSG00000104218	CSPP1	8	67062426	67196263	+	6.04	6.65	14.85	14.29	25.62	24.8	1.2e-49	2.28046	2.85e-180	4.01613	ENSG00000250869	AC087359.1	8	67133554	67135911	-	0	0	0	0	0	0					EB
ENSG00000104237	RP1	8	54509422	54871720	+	0	0	0	0	0	0					ENSG00000226098	SEC11B	8	54522799	54523297	-	0.4	0.71	0.89	0.53	1.81	0.66	1	1.28027	0.713395	2.2685	EB
ENSG00000104290	FZD3	8	28494205	28574267	+	3.96	4.39	2.74	3.2	3.08	3.06	0.00103729	0.70619	3.71e-05	0.743479	ENSG00000265251	MIR4288	8	28505116	28505182	-	0	0	0	0	0	0					EB
ENSG00000104324	CPQ	8	96645242	97149654	+	1.91	2.04	1.89	1.86	3.37	3.73	1	0.941838	0.000361709	1.8189	ENSG00000272249	AP003117.2	8	97132835	97133379	-	0	0	0	0	0	0					EB
ENSG00000104341	LAPTM4B	8	97775057	97853013	+	146.47	148.53	174.04	172.55	183.64	182.17	2.55e-09	1.16669	1.27e-19	1.25351	ENSG00000270682	AP003357.1	8	97788210	97788357	-	0	0	0	0	0	0					EB
ENSG00000104381	GDAP1	8	74321130	74488872	+	1.16	1.35	1.37	2.07	1.27	1.2	0.673181	1.36181	1	0.995791	ENSG00000253596	AC103952.1	8	74347757	74350050	-	0	0	0	0	0	0					EB
ENSG00000104388	RAB2A	8	60516936	60623644	+	20.53	22.09	21.88	23.48	28.28	27.94	0.808832	1.05695	3.91e-11	1.33386	ENSG00000255321	AC068389.3	8	60551957	60553036	-	0	0	0	0	0	0					EB
ENSG00000104450	SPAG1	8	100157906	100259278	+	0.98	1.03	1.36	1.86	2.45	2.37	0.0945156	1.58475	2.95e-07	2.41715	ENSG00000253299	AC025647.1	8	100165226	100165478	-	0	0	0	0	0	0					EB
ENSG00000104499	GML	8	142834247	142916506	+	0	0	0	0	0	0					ENSG00000160882	CYP11B1	8	142872356	142879846	-	0	0	0	0	0	0					EB
ENSG00000104611	SH2D4A	8	19313693	19396218	+	13.53	13.71	11.24	10.91	17.71	16.94	0.00675834	0.80751	0.000138852	1.28542	ENSG00000279858	AC068880.4	8	19375128	19375622	-	0	0	0	0	0	0					EB
ENSG00000104626	ERI1	8	9002147	9116746	+	0.23	0.19	0.32	0.26	0.09	0.41	0.973559	1.37892	1	1.21698	ENSG00000239078	RNU7-55P	8	9072455	9072516	-	0	0	0	0	0	0					EB
ENSG00000104635	SLC39A14	8	22367249	22434129	+	97.62	101.83	107.56	109.31	133.38	131.17	0.00478452	1.07978	7.23e-42	1.34092	ENSG00000241026	AC105910.1	8	22389865	22390655	-	0	0	0	0	0	0					EB
ENSG00000104643	MTMR9	8	11284816	11328146	+	0.07	0.16	0.06	0.09	0.06	0.14	0.985864	0.637975	1	0.891665	ENSG00000246477	AF131216.1	8	11315859	11325429	-	0	0	0	0	0	0					EB
ENSG00000104660	LEPROTL1	8	30095398	30177208	+	13.38	12.79	13.06	12.99	18.28	18.73	1	0.988623	2.28e-11	1.42951	ENSG00000177669	MBOAT4	8	30131824	30144686	-	5.3	5.12	4.31	4.09	3.99	2.92	0.638194	0.800073	0.0840328	0.670234	EB
ENSG00000104660	LEPROTL1	8	30095398	30177208	+	13.38	12.79	13.06	12.99	18.28	18.73	1	0.988623	2.28e-11	1.42951	ENSG00000241511	RPS15AP24	8	30117384	30117779	-	0.17	0.15	0	0	0	0.17	1	0	1	0.533009	EB
ENSG00000104660	LEPROTL1	8	30095398	30177208	+	13.38	12.79	13.06	12.99	18.28	18.73	1	0.988623	2.28e-11	1.42951	ENSG00000271869	AC026979.2	8	30155830	30156232	-	0.82	0.87	0.55	1.82	0.75	1.96	1	1.38642	0.932441	1.6163	EB
ENSG00000104671	DCTN6	8	30156319	30183639	+	12.36	10.92	10	10.01	11.31	11.69	0.45133	0.853208	1	0.998446	ENSG00000253708	AC026979.1	8	30176554	30180888	-	0	0	0	0	0	0					EB
ENSG00000104691	UBXN8	8	30732247	30767006	+	3.13	2.9	2.48	2.91	2.37	2.11	1	0.889276	0.213009	0.750643	ENSG00000271081	AC009314.1	8	30754236	30754539	-	0	0	0	0	0.25	0			1	inf	EB
ENSG00000104723	TUSC3	8	15417215	15766649	+	0	0	0	0	0	0					ENSG00000248423	AC100850.1	8	15688914	15689562	-	0	0	0	0	0	0					EB
ENSG00000104765	BNIP3L	8	26383054	26505636	+	20.36	19.7	13.19	11.45	58.52	60.32	5.59e-16	0.610746	3.42e-168	2.99843	ENSG00000251203	AC011726.1	8	26433029	26434065	-	0	0	0	0	0	0					EB
ENSG00000104805	NUCB1	19	48900312	48923372	+	47.53	49.73	42.93	44.05	36.88	39.99	0.00941926	0.888151	7.79e-07	0.799023	ENSG00000235191	NUCB1-AS1	19	48910930	48918891	-	0.31	0.14	0	0.46	0	0.15	1	1.0369	1	0.347922	EB
ENSG00000104866	PPP1R37	19	45091396	45148077	+	6.5	6.38	6.34	6.61	6.91	7.31	1	0.997816	0.242095	1.11556	ENSG00000267044	AC005757.1	19	45135993	45136977	-	0	0	0	0	0	0					EB
ENSG00000104885	DOT1L	19	2163933	2232578	+	17.56	16.8	18.56	19.24	19.1	18.83	0.0460693	1.09271	0.00564162	1.11602	ENSG00000267122	AC004490.1	19	2212029	2215565	-	0.05	0	0	0.02	0	0	1	0.498564	1	0	EB
ENSG00000104960	PTOV1	19	49850735	49860744	+	17.25	17.99	20.31	20.39	24	25.77	0.0149123	1.14679	8.85e-15	1.42734	ENSG00000268047	AC018766.1	19	49852887	49854967	-	0	0.12	0.31	0.27	0	0	1	4.75848	1	0	EB
ENSG00000104960	PTOV1	19	49850735	49860744	+	17.25	17.99	20.31	20.39	24	25.77	0.0149123	1.14679	8.85e-15	1.42734	ENSG00000269352	PTOV1-AS2	19	49856970	49859289	-	6.15	6.65	5.86	6.44	5.38	4.19	1	0.953648	0.36415	0.755611	EB
ENSG00000105058	FAM32A	19	16185380	16192046	+	33.1	34.77	36.74	39.3	38.08	39.88	0.249487	1.11238	0.0293399	1.16121	ENSG00000267033	AC020911.1	19	16186276	16189458	-	0	0	0.26	0	0	0	1	inf			EB
ENSG00000105176	URI1	19	29923644	30016612	+	13.64	13.55	11.7	12.13	9.75	9.67	0.0757447	0.87049	2.71e-07	0.721829	ENSG00000242100	RPL9P32	19	29956369	29956988	-	0.21	0.09	0	0	0	0	1	0	0.999048	0	EB
ENSG00000105323	HNRNPUL1	19	41262496	41307598	+	66.23	66.37	73.24	70.56	63.89	63.92	0.0247869	1.07682	0.692371	0.974371	ENSG00000239868	RN7SL34P	19	41286424	41286693	-	0	0	0	0	0.28	0			1	inf	EB
ENSG00000105325	FZR1	19	3506273	3538330	+	9.9	9.07	10.11	10.09	14.22	14.2	0.857723	1.05764	1.02e-13	1.51479	ENSG00000252408	RF00212	19	3521248	3521320	-	0	0	0	0	0	0					EB
ENSG00000105339	DENND3	8	141117278	141195808	+	0.4	0.43	1.39	1.32	2.44	2.69	7.7e-18	3.22882	1.47e-60	6.22281	ENSG00000253210	AC040970.1	8	141126044	141129961	-	0.66	0	0.18	0.08	0.09	0	1	0.401722	0.915736	0.143441	EB
ENSG00000105357	MYH14	19	50188186	50310544	+	6.9	6.82	11.54	11.91	11.9	11.23	2.63e-27	1.69715	3.49e-26	1.70447	ENSG00000267815	AC008655.1	19	50310022	50310539	-	0	0	0	0	0.17	0			1	inf	EB
ENSG00000105364	MRPL4	19	10251901	10260045	+	19.84	19.11	15.7	14.04	6.65	8.27	5.6e-06	0.758283	9.04e-39	0.387308	ENSG00000267105	AC011511.3	19	10259109	10260045	-	0	0	0	0	0	0.19			1	inf	EB
ENSG00000105519	CAPS	19	5911375	5915877	+	0.61	0.6	1.29	1.32	3.1	3.02	0.0052607	2.14161	2.82e-19	5.11534	ENSG00000267571	AC104532.2	19	5911578	5913899	-	0.67	0.6	0.25	0.34	0	0	1	0.460498	0.144314	0	EB
ENSG00000105618	PRPF31	19	54115410	54131719	+	0.1	0.04	0.08	0.02	0.23	0.05	1	0.749084	0.984996	1.94184	ENSG00000237017	AC245052.4	19	54119511	54125343	-	0	0	0	0	0.04	0			1	inf	EB
ENSG00000105643	ARRDC2	19	18001132	18014102	+	0.51	0.24	0.38	0.33	0.81	1.01	1	0.937897	0.00367863	2.43787	ENSG00000279172	AC020904.3	19	18009440	18009881	-	0	0	0	0.6	0	0.15	1	inf	1	inf	EB
ENSG00000105668	UPK1A	19	35666516	35678483	+	0.44	0.47	0.27	0.24	0.28	0.39	1	0.561928	1	0.73635	ENSG00000226510	UPK1A-AS1	19	35667948	35673291	-	1.17	2.14	0.65	0.33	0.66	0.5	0.111844	0.296166	0.146693	0.355433	EB
ENSG00000105699	LSR	19	35248330	35267964	+	40.41	45.15	45.05	46.89	50.69	52.09	0.802523	1.06714	0.00053415	1.21458	ENSG00000271366	AC002128.2	19	35251440	35253639	-	0	0	0	0	0	0					EB
ENSG00000105700	KXD1	19	18557762	18569387	+	18.45	18.95	18.21	17.55	16.12	16.56	0.864158	0.949352	0.0883726	0.883532	ENSG00000268030	AC005253.1	19	18557775	18561560	-	0	0.03	0	0.03	0	0.07	1	1.12679	1	2.27772	EB
ENSG00000105700	KXD1	19	18557762	18569387	+	18.45	18.95	18.21	17.55	16.12	16.56	0.864158	0.949352	0.0883726	0.883532	ENSG00000268983	AC005253.2	19	18568506	18569375	-	0	0.14	0	0	0	0	1	0	1	0	EB
ENSG00000105738	SIPA1L3	19	37907208	38208369	+	25.28	26.77	35.74	37.34	24.87	23.7	2.61e-19	1.39436	0.236798	0.943257	ENSG00000268764	AC011465.1	19	38108500	38109533	-	0	0	0	0	0	0					EB
ENSG00000105750	ZNF85	19	20923222	20950697	+	0.04	0.04	0	0	0	0.08	0.738527	0	1	1.06602	ENSG00000279404	AC008739.5	19	20926777	20928714	-	0	0	0	0	0	0					EB
ENSG00000105792	CFAP69	7	90245174	90311063	+	0.09	0.16	0.16	0.09	0.12	0.14	1	1.00017	1	1.06451	ENSG00000234459	AC002064.2	7	90266034	90270216	-	0	0	0	0	0	0					EB
ENSG00000105793	GTPBP10	7	90335223	90391455	+	3.21	3.19	2.18	2.11	1.58	1.65	2.5e-05	0.665148	9.89e-12	0.51035	ENSG00000280440	AC002064.3	7	90345873	90346218	-	0	0.17	0	0.19	0	0	1	1.12679	1	0	EB
ENSG00000105856	HBP1	7	107168961	107202522	+	0.07	0.02	0.03	0.08	0.13	0.08	1	1.28873	0.567815	2.3561	ENSG00000272072	AC004492.1	7	107192559	107193300	-	0	0	0	0	0	0					EB
ENSG00000105926	MPP6	7	24573268	24694193	+	10.72	11.42	9.01	9.27	8.05	8.99	0.000303431	0.81982	9.97e-05	0.777813	ENSG00000271096	SUMO2P14	7	24589115	24589407	-	0	0	0	0	0	0					EB
ENSG00000105926	MPP6	7	24573268	24694193	+	10.72	11.42	9.01	9.27	8.05	8.99	0.000303431	0.81982	9.97e-05	0.777813	ENSG00000271330	AC005084.1	7	24674309	24674612	-	0	0	0	0	0	0					EB
ENSG00000105948	TTC26	7	139133744	139191986	+	1.35	1.45	1.36	1.4	1.36	1.12	1	0.976071	0.916829	0.892705	ENSG00000239254	AC009220.2	7	139172516	139174266	-	0	0	0	0	0	0					EB
ENSG00000105974	CAV1	7	116525001	116561184	+	1.68	1.26	1.86	1.51	5.38	5.38	1	1.13885	1.09e-21	3.70323	ENSG00000235427	AC006159.1	7	116542718	116551969	-	0	0	0	0	0	0					EB
ENSG00000105982	RNF32	7	156640281	156677130	+	0.17	0.23	0.41	0.37	0.19	0.47	0.466687	1.94023	0.740588	1.68295	ENSG00000224903	AC005534.1	7	156654185	156657693	-	0.18	0.79	0.2	0.27	0.41	1.07	1	0.480036	1	1.5386	EB
ENSG00000106034	CPED1	7	120988697	121297442	+	0	0	0	0.02	0	0	1	inf			ENSG00000207090	RNU6-517P	7	121194948	121195057	-	0	0	0	0	0	0					EB
ENSG00000106034	CPED1	7	120988697	121297442	+	0	0	0	0.02	0	0	1	inf			ENSG00000212628	RNA5SP241	7	121083700	121083813	-	0	0	0	0	0	0					EB
ENSG00000106069	CHN2	7	29146569	29514328	+	0.56	0.54	0.41	0.38	0.27	0.18	0.504213	0.715026	0.00298038	0.418332	ENSG00000235669	AC004593.1	7	29199540	29208970	-	0.42	0.81	0.09	0.33	0.47	0.66	0.76705	0.345919	1	0.937025	EB
ENSG00000106069	CHN2	7	29146569	29514328	+	0.56	0.54	0.41	0.38	0.27	0.18	0.504213	0.715026	0.00298038	0.418332	ENSG00000285081	AC004593.2	7	29191582	29194109	-	0.03	0	0.03	0.13	0.06	0.05	0.90385	6.09396	0.98347	4.29893	EB
ENSG00000106086	PLEKHA8	7	30027404	30130483	+	6.07	6.68	6.61	6.1	7.23	6.66	1	0.990557	0.356256	1.10158	ENSG00000231519	AC007285.2	7	30069658	30075115	-	0	0	0	0	0	0					EB
ENSG00000106086	PLEKHA8	7	30027404	30130483	+	6.07	6.68	6.61	6.1	7.23	6.66	1	0.990557	0.356256	1.10158	ENSG00000283618	RF01699	7	30115845	30115994	-	0	0	0	0	0	0					EB
ENSG00000106125	MINDY4	7	30771417	30892387	+	0.12	0.12	0.06	0.05	0.1	0.07	0.730588	0.480809	1	0.744022	ENSG00000229263	AC004691.1	7	30796691	30803410	-	0	0	0	0	0	0					EB
ENSG00000106443	PHF14	7	10973336	11169630	+	5.86	5.99	5.4	5.73	5.01	4.68	0.614836	0.932182	0.00180646	0.826784	ENSG00000230370	RPL23AP52	7	11006399	11006876	-	0	0	0	0	0	0					EB
ENSG00000106479	ZNF862	7	149838375	149867479	+	0.24	0.24	0.33	0.39	0.4	0.41	0.617118	1.468	0.189993	1.69507	ENSG00000273419	AC004877.1	7	149858400	149862492	-	0	0	0.02	0	0	0	1	inf			EB
ENSG00000106484	MEST	7	130486171	130506465	+	17.06	16.67	17.13	17.45	13.83	12.12	1	1.01781	0.000131692	0.77744	ENSG00000270823	AC007938.2	7	130495794	130498427	-	0.03	0.04	0	0.13	0	0	1	1.79997	1	0	EB
ENSG00000106536	POU6F2	7	38977998	39493095	+	0.47	0.51	0.34	0.49	0.73	0.78	1	0.838866	0.111968	1.54475	ENSG00000206947	SNORA20B	7	39329003	39329134	-	0	0	0	0	0	0					EB
ENSG00000106536	POU6F2	7	38977998	39493095	+	0.47	0.51	0.34	0.49	0.73	0.78	1	0.838866	0.111968	1.54475	ENSG00000224122	POU6F2-AS1	7	39404598	39406346	-	0.35	0.31	1.94	0.52	0.2	0.86	0.760887	3.73347	1	1.63776	EB
ENSG00000106536	POU6F2	7	38977998	39493095	+	0.47	0.51	0.34	0.49	0.73	0.78	1	0.838866	0.111968	1.54475	ENSG00000233854	POU6F2-AS2	7	38984243	39013551	-	2.32	1.26	1.87	0.91	2.64	2.31	1	0.771182	0.877097	1.3979	EB
ENSG00000106546	AHR	7	16916359	17346152	+	10.38	9.67	2.18	2.54	2.09	1.93	1.44e-89	0.233875	2.48e-101	0.202661	ENSG00000232841	BRWD1P3	7	17033089	17033478	-	0	0	0	0	0	0					EB
ENSG00000106546	AHR	7	16916359	17346152	+	10.38	9.67	2.18	2.54	2.09	1.93	1.44e-89	0.233875	2.48e-101	0.202661	ENSG00000237773	AC073332.1	7	16970320	17299357	-	0.02	0.04	0.04	0.02	0.08	0.02	1	0.879336	1	1.53657	EB
ENSG00000106610	STAG3L4	7	67302621	67362950	+	4.94	4.94	4.1	4.67	5.67	4.95	0.837472	0.881282	0.909504	1.08683	ENSG00000228019	AC006480.1	7	67307605	67308356	-	0	0	0	0	0	0					EB
ENSG00000106689	LHX2	9	124001670	124033301	+	1.11	1.01	1.36	1.36	1.69	1.5	0.925658	1.27213	0.293069	1.52038	ENSG00000234921	AC006450.2	9	124031624	124032524	-	0	0	0	0	0	0					EB
ENSG00000106689	LHX2	9	124001670	124033301	+	1.11	1.01	1.36	1.36	1.69	1.5	0.925658	1.27213	0.293069	1.52038	ENSG00000236668	AC006450.3	9	124006277	124009396	-	0	0	0	0	0.11	0			0.92387	inf	EB
ENSG00000106723	SPIN1	9	88388430	88478694	+	28.71	28.84	47.69	46.5	50.44	51.05	8.37e-41	1.62533	2.48e-57	1.78283	ENSG00000227638	HNRNPA1P14	9	88410529	88411463	-	0	0.06	0	0	0	0	1	0	1	0	EB
ENSG00000106723	SPIN1	9	88388430	88478694	+	28.71	28.84	47.69	46.5	50.44	51.05	8.37e-41	1.62533	2.48e-57	1.78283	ENSG00000275017	AL353748.2	9	88391362	88391832	-	0	0	0	0	0	0					EB
ENSG00000106799	TGFBR1	9	99104038	99154192	+	11.36	11.21	23.75	22.85	39.18	37.5	1.05e-58	2.05018	1.35e-211	3.43445	ENSG00000252942	RNA5SP290	9	99145840	99145966	-	0	0	0	0	0	0					EB
ENSG00000106976	DNM1	9	128191655	128255248	+	1.56	1.38	1.37	1.35	4.58	5.26	1	0.917012	8.73e-25	3.3786	ENSG00000207581	MIR199B	9	128244721	128244830	-	0	0	0	0	0	0					EB
ENSG00000106976	DNM1	9	128191655	128255248	+	1.56	1.38	1.37	1.35	4.58	5.26	1	0.917012	8.73e-25	3.3786	ENSG00000264823	MIR3154	9	128244947	128245030	-	0	0	0	0	0	0					EB
ENSG00000107036	RIC1	9	5629025	5776557	+	5.34	5.77	4.3	4.93	5.92	5.54	0.0726866	0.824719	0.98347	1.04277	ENSG00000225408	AL136980.1	9	5719021	5720244	-	0	0	0	0	0	0.12			1	inf	EB
ENSG00000107077	KDM4C	9	6720863	7175648	+	3.61	3.35	3.43	2.87	3.18	2.82	0.747959	0.89963	0.246631	0.872103	ENSG00000231108	PRELID3BP11	9	6734598	6735076	-	0	0	0	0	0	0					EB
ENSG00000107077	KDM4C	9	6720863	7175648	+	3.61	3.35	3.43	2.87	3.18	2.82	0.747959	0.89963	0.246631	0.872103	ENSG00000256968	SNRPEP2	9	6748703	6748981	-	2.37	1.26	1.86	0.95	1.62	0.24	1	0.767284	0.852639	0.51622	EB
ENSG00000107099	DOCK8	9	214854	465259	+	0.99	0.92	1.85	2.08	2.22	2.19	3.73e-11	2.03702	7.04e-16	2.32636	ENSG00000235880	AL158832.1	9	267966	273002	-	0.16	0	0	0	0	0	1	0	1	0	EB
ENSG00000107104	KANK1	9	470291	746106	+	13.6	13.7	13.08	13.05	16.74	16.38	0.610143	0.950355	2.12e-07	1.22654	ENSG00000227914	AL136979.1	9	673478	685555	-	0	0	0.06	0	0	0	1	inf			EB
ENSG00000107185	RGP1	9	35749287	35758575	+	15.57	16.17	16.5	16.59	18.61	18.23	1	1.03508	0.00134343	1.17321	ENSG00000215183	MSMP	9	35752990	35756613	-	0.08	0.22	0.56	0.08	0.19	0	1	2.09235	1	0.630632	EB
ENSG00000107185	RGP1	9	35749287	35758575	+	15.57	16.17	16.5	16.59	18.61	18.23	1	1.03508	0.00134343	1.17321	ENSG00000228843	AL133410.2	9	35756712	35757940	-	0	0	0	0	0.11	0			1	inf	EB
ENSG00000107242	PIP5K1B	9	68705240	69009176	+	3.75	3.37	2.19	2.3	0.92	0.83	0.00083201	0.626461	6.81e-20	0.247852	ENSG00000207000	RNU6-820P	9	68935873	68935979	-	0	0	0	0	0	0					EB
ENSG00000107242	PIP5K1B	9	68705240	69009176	+	3.75	3.37	2.19	2.3	0.92	0.83	0.00083201	0.626461	6.81e-20	0.247852	ENSG00000236733	AL354794.1	9	68822403	68843275	-	0	0.11	0	0	0	0	1	0	1	0	EB
ENSG00000107242	PIP5K1B	9	68705240	69009176	+	3.75	3.37	2.19	2.3	0.92	0.83	0.00083201	0.626461	6.81e-20	0.247852	ENSG00000236998	AL354794.2	9	68788307	68789670	-	0	0	0	0	0	0					EB
ENSG00000107295	SH3GL2	9	17579066	17797124	+	0.02	0.02	0.03	0.05	0	0	1	1.646	1	0	ENSG00000228810	PABPC1P11	9	17589161	17591318	-	0	0	0	0	0	0					EB
ENSG00000107485	GATA3	10	8045378	8075198	+	5.19	5.34	6.62	5.62	4.11	4.4	0.611856	1.15509	0.242747	0.817577	ENSG00000197308	GATA3-AS1	10	8050450	8053484	-	0.28	0.17	0.34	0.22	0	0.19	1	1.2454	0.792139	0.43405	EB
ENSG00000107518	ATRNL1	10	115093365	115948999	+	0.01	0	0.02	0.01	0.39	0.27	1	5.31923	1.71e-12	99.6034	ENSG00000270965	NTAN1P1	10	115819842	115820487	-	0	0	0	0	0	0					EB
ENSG00000107518	ATRNL1	10	115093365	115948999	+	0.01	0	0.02	0.01	0.39	0.27	1	5.31923	1.71e-12	99.6034	ENSG00000285582	AC016042.1	10	115123482	115218819	-	0	0	0	0	0	0					EB
ENSG00000107551	RASSF4	10	44959407	44995891	+	4.63	4.51	5.97	5.79	11.09	10.96	0.00143037	1.27801	3.43e-55	2.43964	ENSG00000165507	DEPP1	10	44970981	44978810	-	7.4	6.97	3.15	3.51	6.81	7.61	5.55e-10	0.460039	1	1.01383	EB
ENSG00000107625	DDX50	10	68901286	68946847	+	13.87	13.44	12.24	12.34	12.2	11.34	0.543085	0.893726	0.234748	0.871144	ENSG00000206855	RNU6-571P	10	68911653	68911759	-	0	0	0	0	0	0					EB
ENSG00000107719	PALD1	10	70478767	70568450	+	0	0	0	0.01	0.02	0.01	1	inf	1	inf	ENSG00000230661	YY1P1	10	70485336	70486325	-	0	0	0	0	0	0					EB
ENSG00000107731	UNC5B	10	71212570	71302864	+	1.41	0.99	1.81	1.6	2.28	2.41	0.180288	1.41107	1.59e-06	1.97441	ENSG00000237512	UNC5B-AS1	10	71217224	71218228	-	0	0	0	0	0	0					EB
ENSG00000107736	CDH23	10	71396934	71815947	+	0.2	0.19	0.27	0.27	0.31	0.27	0.483488	1.39415	0.188586	1.51054	ENSG00000107738	VSIR	10	71747556	71773520	-	1.2	1.37	2.23	2.78	1.58	1.36	0.000238373	1.9387	0.848534	1.15897	EB
ENSG00000107736	CDH23	10	71396934	71815947	+	0.2	0.19	0.27	0.27	0.31	0.27	0.483488	1.39415	0.188586	1.51054	ENSG00000214688	C10orf105	10	71711701	71737824	-	0	0	0	0	0	0.01			1	inf	EB
ENSG00000107736	CDH23	10	71396934	71815947	+	0.2	0.19	0.27	0.27	0.31	0.27	0.483488	1.39415	0.188586	1.51054	ENSG00000223817	CDH23-AS1	10	71508153	71511873	-	0	0	0	0	0	0					EB
ENSG00000107771	CCSER2	10	84328586	84518521	+	5.9	6.47	8.18	8.31	10.48	10.31	2.55e-05	1.32431	1.96e-19	1.70057	ENSG00000225928	CACYBPP1	10	84454679	84456056	-	0	0	0	0	0	0					EB
ENSG00000107771	CCSER2	10	84328586	84518521	+	5.9	6.47	8.18	8.31	10.48	10.31	2.55e-05	1.32431	1.96e-19	1.70057	ENSG00000233189	RPL12P29	10	84389170	84389626	-	0	0	0	0	0	0					EB
ENSG00000107779	BMPR1A	10	86756601	86932838	+	3.99	4.2	4.65	4.26	4.48	3.94	0.788366	1.07911	1	1.03886	ENSG00000270874	RPAP2P1	10	86854696	86856236	-	0	0	0	0	0	0					EB
ENSG00000107854	TNKS2	10	91798426	91865475	+	18.94	19.67	20.8	21.43	28.89	29.71	0.238435	1.08584	7.07e-26	1.534	ENSG00000180581	SRP9P1	10	91807179	91807439	-	12.94	13.93	12.47	12.49	12.14	14.13	1	0.922167	1	0.988242	EB
ENSG00000107882	SUFU	10	102503987	102633535	+	8.16	7.99	9.27	9.35	6.81	7.19	0.119896	1.1446	0.146334	0.876143	ENSG00000228657	RPL23AP58	10	102572757	102573225	-	0	0	0.16	0	0	0	1	inf			EB
ENSG00000107902	LHPP	10	124461823	124617888	+	6.18	6.79	8.13	7.85	4.61	5.35	0.0991171	1.22373	0.0338964	0.776328	ENSG00000229455	RPS10P18	10	124489823	124490578	-	0	0	0	0	0	0					EB
ENSG00000107938	EDRF1	10	125719515	125764143	+	7.19	7.23	5.92	6.69	4.94	5.81	0.15714	0.8692	0.000406102	0.753957	ENSG00000236991	EDRF1-AS1	10	125725634	125752110	-	0	0	0	0.03	0	0	1	inf			EB
ENSG00000108021	TASOR2	10	5684838	5763740	+	19.41	20.11	17.96	18.16	19.98	20.12	0.0268781	0.907627	0.872302	1.02573	ENSG00000226647	AL365356.1	10	5712174	5744067	-	0	0	0	0	0	0					EB
ENSG00000108061	SHOC2	10	110919547	111013667	+	12.94	11.81	16.63	16.22	21.05	20.38	1.58e-05	1.31821	2.84e-20	1.69177	ENSG00000234118	RPL13AP6	10	110936622	110937233	-	11.04	9.01	6.89	7.28	4.31	5.27	0.354169	0.701911	0.0057105	0.483266	EB
ENSG00000108100	CCNY	10	35247025	35572669	+	9.37	9.66	8.78	9.28	10.29	8.91	0.895436	0.942341	1	1.01969	ENSG00000200097	RNU6-1167P	10	35250959	35251052	-	0	0	0	0	0	0					EB
ENSG00000108100	CCNY	10	35247025	35572669	+	9.37	9.66	8.78	9.28	10.29	8.91	0.895436	0.942341	1	1.01969	ENSG00000271335	AL117336.2	10	35314552	35336401	-	0.52	0.83	0.73	1.08	1.18	0.7	1	1.33981	0.919563	1.40844	EB
ENSG00000108231	LGI1	10	93757840	93806272	+	0	0	0.01	0	0.01	0.01	1	inf	0.919563	inf	ENSG00000280485	AL358154.1	10	93772681	93788605	-	0	0	0	0	0	0					EB
ENSG00000108370	RGS9	17	65100812	65227703	+	0.15	0.12	0.34	0.49	0.81	1.02	0.00683791	3.07574	5.92e-12	6.93664	ENSG00000265883	AC060771.1	17	65185319	65185482	-	0	0	0	0	0	0					EB
ENSG00000108424	KPNB1	17	47649476	47685505	+	108.26	107.53	107.16	106.24	67.58	63.07	0.952936	0.982018	1.94e-68	0.612035	ENSG00000264558	AC015674.1	17	47682417	47682683	-	5.46	3.08	4.99	4.73	3.39	1.73	1	1.13104	0.7221	0.605649	EB
ENSG00000108439	PNPO	17	47941506	47949308	+	9.89	10.12	11.08	9.81	6.12	6.4	1	1.037	1.98e-09	0.632668	ENSG00000264019	AC018521.2	17	47946802	47948275	-	0.25	0.22	0	0.25	0.29	0.12	1	0.529001	1	0.876969	EB
ENSG00000108557	RAI1	17	17681458	17811453	+	8	7.76	7.89	8.76	8.17	9.24	0.9214	1.04907	0.243417	1.11692	ENSG00000226746	SMCR5	17	17776686	17779529	-	0	0	0	0	0	0					EB
ENSG00000108557	RAI1	17	17681458	17811453	+	8	7.76	7.89	8.76	8.17	9.24	0.9214	1.04907	0.243417	1.11692	ENSG00000237328	RAI1-AS1	17	17759154	17770821	-	0	0	0	0	0	0					EB
ENSG00000108671	PSMD11	17	32444379	32483319	+	55.09	54.68	60.24	62.14	38.94	39.01	0.000689366	1.10709	1.5e-29	0.717857	ENSG00000202100	RF00019	17	32463374	32463482	-	0	0	0	0	0	0					EB
ENSG00000108786	HSD17B1	17	42549214	42555213	+	0.13	0.1	0.03	0.27	0.16	0.09	1	1.26708	1	1.10042	ENSG00000266962	AC067852.2	17	42552436	42554748	-	10.45	10.02	10.2	10.47	9.16	9.74	1	1.00275	0.915736	0.933488	EB
ENSG00000108797	CNTNAP1	17	42682531	42699993	+	5.02	4.57	3.71	3.71	1.95	2.44	0.0206907	0.768461	1.11e-12	0.463204	ENSG00000267765	AC100793.3	17	42683187	42699466	-	0.09	0	0.31	0.09	0.21	0.18	1	4.3221	0.98347	4.29893	EB
ENSG00000108924	HLF	17	55264960	55325187	+	4.89	5.22	0.28	0.49	0.08	0.06	1.32e-83	0.0761146	1.6e-117	0.0136286	ENSG00000263096	AC007638.2	17	55271504	55273653	-	0.11	0.1	0.04	0.04	0	0.04	1	0.372332	0.870091	0.17767	EB
ENSG00000108963	DPH1	17	2030110	2043430	+	4.91	5.01	3.29	3.43	3.12	2.94	0.000202517	0.672413	4.09e-06	0.617098	ENSG00000262533	AC090617.3	17	2042900	2043425	-	0	0	0.18	0	0	0	1	inf			EB
ENSG00000108984	MAP2K6	17	69414697	69553865	+	3.53	3.89	2.31	2.29	0.87	0.87	1.01e-12	0.615074	2.43e-68	0.236706	ENSG00000267653	AC002546.1	17	69477139	69501755	-	0	0	0	0	0	0					EB
ENSG00000109111	SUPT6H	17	28662198	28702679	+	24.07	24.32	26.45	26.17	27.32	26.66	0.0744216	1.07995	0.00060416	1.12764	ENSG00000265205	AC010761.4	17	28670054	28672804	-	0	0	0	0	0	0					EB
ENSG00000109180	OCIAD1	4	48805212	48861817	+	8.42	8.77	8.44	8.21	8.67	9.81	1	0.962166	0.544386	1.08701	ENSG00000248256	OCIAD1-AS1	4	48852008	48860203	-	0	0	0	0	0	0					EB
ENSG00000109182	CWH43	4	48986275	49062081	+	0	0	0	0	0	0					ENSG00000225455	TPI1P4	4	49016682	49017154	-	0	0	0	0	0	0					EB
ENSG00000109184	DCUN1D4	4	51843000	51916837	+	21.67	22.44	21.46	20.93	15.33	14.07	0.641296	0.954178	6.22e-21	0.673905	ENSG00000250473	DUTP7	4	51865050	51865535	-	0	0	0	0	0	0					EB
ENSG00000109265	KIAA1211	4	56049073	56328625	+	3.54	3.39	4.38	4.51	5.43	5.52	0.0358356	1.27341	2.05e-07	1.59832	ENSG00000250324	MRPL22P1	4	56320719	56321334	-	0	0	0	0	0	0					EB
ENSG00000109265	KIAA1211	4	56049073	56328625	+	3.54	3.39	4.38	4.51	5.43	5.52	0.0358356	1.27341	2.05e-07	1.59832	ENSG00000252489	RNU6-197P	4	56288485	56288584	-	0	0	0	0	0	0					EB
ENSG00000109265	KIAA1211	4	56049073	56328625	+	3.54	3.39	4.38	4.51	5.43	5.52	0.0358356	1.27341	2.05e-07	1.59832	ENSG00000286093	AC022267.1	4	56291601	56299873	-	0	0	0	0	0	0					EB
ENSG00000109458	GAB1	4	143336762	143474568	+	6.43	6.7	8.07	7.51	6.78	6.8	0.0206907	1.17822	0.855948	1.04615	ENSG00000228981	AC097658.1	4	143349275	143350117	-	0.31	0.21	0.09	1.34	0.89	0.23	1	2.71376	0.862651	2.18112	EB
ENSG00000109466	KLHL2	4	165207561	165323156	+	5.07	5.12	5.44	5.89	5.82	5.58	0.855543	1.10384	0.548033	1.13038	ENSG00000229894	GK3P	4	165277812	165279679	-	0	0.03	0.08	0.18	0.16	0.18	0.76844	8.13886	0.389684	10.9117	EB
ENSG00000109472	CPE	4	165361194	165498547	+	6.31	6.88	5.43	6.31	5.32	5.41	0.735094	0.884154	0.197516	0.822223	ENSG00000251596	HADHAP1	4	165404067	165406350	-	0.44	0.64	0.81	0.82	0.59	0.32	0.845597	1.49846	1	0.856265	EB
ENSG00000109654	TRIM2	4	153152342	153339317	+	16.65	16.3	17.77	17.13	16.65	17.35	0.628804	1.05158	0.582256	1.04318	ENSG00000201786	RF00019	4	153266909	153267010	-	0	0	0	0	0	0					EB
ENSG00000109654	TRIM2	4	153152342	153339317	+	16.65	16.3	17.77	17.13	16.65	17.35	0.628804	1.05158	0.582256	1.04318	ENSG00000213406	ANXA2P1	4	153307792	153308717	-	0.29	0.82	0.56	1.01	2.12	0.5	1	1.4008	0.855048	2.38708	EB
ENSG00000109654	TRIM2	4	153152342	153339317	+	16.65	16.3	17.77	17.13	16.65	17.35	0.628804	1.05158	0.582256	1.04318	ENSG00000252030	RNU6-1196P	4	153265662	153265755	-	0	0	0	0	0	0					EB
ENSG00000109674	NEIL3	4	177309874	177362936	+	10.96	10.24	10.08	12.26	6.65	5.29	1	1.04615	3.46e-08	0.569334	ENSG00000249084	AC027627.1	4	177343004	177357032	-	0	0	0	0	0	0					EB
ENSG00000109689	STIM2	4	26857601	27025381	+	5.92	5.39	5.68	6.45	4.76	5.37	0.977096	1.06434	0.562417	0.904828	ENSG00000240005	STIM2-AS1	4	26859806	26860599	-	0	0	0	0	0	0.22			1	inf	EB
ENSG00000109689	STIM2	4	26857601	27025381	+	5.92	5.39	5.68	6.45	4.76	5.37	0.977096	1.06434	0.562417	0.904828	ENSG00000248340	AC106047.1	4	26873561	26874349	-	0	0	0	0	0.2	0			1	inf	EB
ENSG00000109743	BST1	4	15703065	15738313	+	0.16	0.39	0.23	0.05	0.13	0.02	0.918685	0.50262	0.300135	0.284184	ENSG00000214846	AC114744.1	4	15730962	15731627	-	0	0	0	0	0	0					EB
ENSG00000109756	RAPGEF2	4	159103013	159360174	+	7.51	7.03	11.18	11.9	12.99	13.12	1.33e-20	1.57605	1.67e-44	1.81414	ENSG00000264105	MIR3688-1	4	159128802	159128894	-	0	0	0	0	0	0					EB
ENSG00000109790	KLHL5	4	39045039	39126857	+	20.6	21.7	31.9	30.13	27.55	28.57	1.98e-18	1.45601	6.85e-11	1.34125	ENSG00000249207	AC079921.1	4	39112677	39126818	-	0.07	0	0	0	0.08	0	1	0	1	1.14753	EB
ENSG00000109794	FAM149A	4	186104419	186172667	+	0.28	0.15	0.4	0.22	0.25	0.14	1	1.43219	1	0.91304	ENSG00000251008	ORAOV1P1	4	186170863	186171257	-	0	0	0	0	0	0					EB
ENSG00000109832	DDX25	11	125903348	125943702	+	0	0	0.01	0.01	0	0	1	inf			ENSG00000254790	AP000842.1	11	125940496	125941193	-	0	0	0	0	0	0					EB
ENSG00000109911	ELP4	11	31509755	31790324	+	1.34	1.43	1.35	1.32	0.93	0.88	1	0.954848	3.85e-06	0.660938	ENSG00000228061	AC131571.1	11	31618124	31767953	-	0	0.03	0	0	0.02	0.06	1	0	1	2.9299	EB
ENSG00000110075	PPP6R3	11	68460731	68615334	+	45.88	46.28	48.56	48.6	50.72	48.02	0.355643	1.04686	0.0257705	1.08306	ENSG00000254856	NDUFA3P2	11	68488609	68488840	-	0	0	0	0	0	0					EB
ENSG00000110079	MS4A4A	11	60185702	60317944	+	0	0	0	0	0	0					ENSG00000214787	MS4A4E	11	60200270	60243137	-	0	0	0	0	0	0					EB
ENSG00000110079	MS4A4A	11	60185702	60317944	+	0	0	0	0	0	0					ENSG00000275344	MIR6503	11	60209071	60209156	-	0	0	0	0	0	0					EB
ENSG00000110080	ST3GAL4	11	126355640	126440344	+	1.59	1.9	1.61	1.44	1.74	1.76	0.946954	0.867899	1	1.01219	ENSG00000278215	AP001318.3	11	126376773	126376893	-	0	0	0	0	0	0					EB
ENSG00000110274	CEP164	11	117314557	117413266	+	2.4	2.7	2.78	2.94	2.4	2.92	0.59971	1.11285	1	1.05445	ENSG00000250699	AP000892.1	11	117316362	117328038	-	0	0	0	0	0	0					EB
ENSG00000110274	CEP164	11	117314557	117413266	+	2.4	2.7	2.78	2.94	2.4	2.92	0.59971	1.11285	1	1.05445	ENSG00000271412	PRR13P3	11	117336256	117336631	-	0	0	0	0	0	0					EB
ENSG00000110395	CBL	11	119206276	119313926	+	6.36	7.36	7.98	8.14	8.36	8.69	0.147803	1.16637	0.00257283	1.2558	ENSG00000222249	RNU6-262P	11	119289562	119289677	-	0	0	0	0	0	0					EB
ENSG00000110395	CBL	11	119206276	119313926	+	6.36	7.36	7.98	8.14	8.36	8.69	0.147803	1.16637	0.00257283	1.2558	ENSG00000284148	MIR6756	11	119312950	119313012	-	0	0	0	0	0	0					EB
ENSG00000110514	MADD	11	47269161	47330031	+	10.07	9.86	10.9	11.31	14.55	13.95	0.184217	1.10701	1.03e-13	1.44584	ENSG00000256746	AC018410.1	11	47270657	47272110	-	0	0	0.14	0	0.14	0	1	inf	1	inf	EB
ENSG00000110675	ELMOD1	11	107591091	107666779	+	0.1	0	0.03	0	0	0	1	0.246294	0.748369	0	ENSG00000254758	AP000889.1	11	107642887	107643871	-	0	0	0	0	0	0					EB
ENSG00000110675	ELMOD1	11	107591091	107666779	+	0.1	0	0.03	0	0	0	1	0.246294	0.748369	0	ENSG00000255483	AP000889.2	11	107600379	107600868	-	0	0	0	0	0	0					EB
ENSG00000110801	PSMD9	12	121888731	121918297	+	1.5	1.41	1.42	1.55	1.82	1.67	1	1.01297	0.336054	1.21079	ENSG00000283389	RF00017	12	121897583	121897826	-	0	0	0	0	0	0					EB
ENSG00000110841	PPFIBP1	12	27523431	27695564	+	3.83	3.98	3.46	3.54	4.41	4.36	0.384372	0.89035	0.194232	1.13366	ENSG00000248100	AC087257.1	12	27547050	27552773	-	0	0	0	0	0	0					EB
ENSG00000110841	PPFIBP1	12	27523431	27695564	+	3.83	3.98	3.46	3.54	4.41	4.36	0.384372	0.89035	0.194232	1.13366	ENSG00000256056	AC087257.2	12	27592461	27594039	-	0	0	0	0	0	0					EB
ENSG00000110841	PPFIBP1	12	27523431	27695564	+	3.83	3.98	3.46	3.54	4.41	4.36	0.384372	0.89035	0.194232	1.13366	ENSG00000256557	AC009509.3	12	27608733	27609046	-	0	0	0	0	0	0					EB
ENSG00000110844	PRPF40B	12	49568218	49644666	+	0.25	0.42	0.45	0.47	0.36	0.3	0.678646	1.36304	1	0.988498	ENSG00000135436	FAM186B	12	49582885	49605639	-	0.04	0	0.03	0.04	0	0	1	1.73601	0.992845	0	EB
ENSG00000110844	PRPF40B	12	49568218	49644666	+	0.25	0.42	0.45	0.47	0.36	0.3	0.678646	1.36304	1	0.988498	ENSG00000257964	AC020612.3	12	49576840	49577505	-	0	0	0	0	0	0					EB
ENSG00000110917	MLEC	12	120687149	120701859	+	55.03	54.41	52.65	53	42.62	41.94	0.492963	0.958617	4.11e-16	0.781077	ENSG00000256364	AC069234.2	12	120697124	120699541	-	0	0	0.08	0	0	0	1	inf			EB
ENSG00000111058	ACSS3	12	80936414	81261210	+	3.56	3.36	4.02	3.66	3.87	4.17	0.388726	1.10138	0.013817	1.17484	ENSG00000258026	AC078955.1	12	81094375	81125845	-	0	0	0	0	0	0					EB
ENSG00000111145	ELK3	12	96194375	96269824	+	6.2	5.87	6.44	7.86	16.48	17.39	0.504213	1.17566	1.36e-54	2.83514	ENSG00000258177	AC008149.1	12	96222797	96223973	-	0	0	0	0.25	0.14	0	1	inf	1	inf	EB
ENSG00000111186	WNT5B	12	1529891	1647212	+	0.16	0.32	0.17	0.11	2.56	2.56	0.866766	0.595097	1.51e-24	10.9333	ENSG00000171823	FBXL14	12	1565993	1594581	-	7.65	8.07	7.8	7.41	5.86	5.61	1	0.960722	0.0179371	0.737441	EB
ENSG00000111203	ITFG2	12	2812622	2859791	+	3.42	3.31	3.69	3.96	3.38	3.88	0.650349	1.12803	0.747064	1.08912	ENSG00000053702	NRIP2	12	2825348	2835544	-	0	0	0.05	0	0	0	1	inf			EB
ENSG00000111203	ITFG2	12	2812622	2859791	+	3.42	3.31	3.69	3.96	3.38	3.88	0.650349	1.12803	0.747064	1.08912	ENSG00000283297	TEX52	12	2849039	2857083	-	0.06	0	0.13	0.06	0.19	0	1	3.21378	1	3.44259	EB
ENSG00000111218	PRMT8	12	3381349	3593973	+	0	0	0	0	0	0					ENSG00000256691	AC005908.2	12	3462718	3463586	-	0	0	0	0	0	0					EB
ENSG00000111269	CREBL2	12	12611827	12645108	+	6.65	7.09	6.62	6.46	6.35	7.21	1	0.945262	1	0.996924	ENSG00000271215	RPL21P136	12	12614359	12615907	-	0	0	0	0	0	0					EB
ENSG00000111445	RFC5	12	118013588	118033130	+	14.15	15.36	15.21	14.29	9.45	9.51	1	0.992595	5e-08	0.649452	ENSG00000277873	AC131159.2	12	118024817	118025518	-	0	0.17	0.32	0.28	0.32	0.19	1	3.56886	1	3.0954	EB
ENSG00000111452	ADGRD1	12	130953907	131141469	+	1.6	1.5	4.77	4.89	10.15	9.8	1.4e-58	3.09128	5.93e-230	6.49654	ENSG00000256151	ADGRD1-AS1	12	130990138	130993976	-	0	0	0	0	0	0					EB
ENSG00000111452	ADGRD1	12	130953907	131141469	+	1.6	1.5	4.77	4.89	10.15	9.8	1.4e-58	3.09128	5.93e-230	6.49654	ENSG00000256810	AC078925.1	12	131030570	131035487	-	0	0	0	0	0	0					EB
ENSG00000111452	ADGRD1	12	130953907	131141469	+	1.6	1.5	4.77	4.89	10.15	9.8	1.4e-58	3.09128	5.93e-230	6.49654	ENSG00000279128	AC078925.2	12	131022769	131024741	-	0	0	0	0	0	0					EB
ENSG00000111452	ADGRD1	12	130953907	131141469	+	1.6	1.5	4.77	4.89	10.15	9.8	1.4e-58	3.09128	5.93e-230	6.49654	ENSG00000279581	AC073862.2	12	130980667	130981367	-	0	0	0	0	0	0					EB
ENSG00000111452	ADGRD1	12	130953907	131141469	+	1.6	1.5	4.77	4.89	10.15	9.8	1.4e-58	3.09128	5.93e-230	6.49654	ENSG00000279940	AC073862.3	12	130956384	130958031	-	0	0	0	0	0	0					EB
ENSG00000111452	ADGRD1	12	130953907	131141469	+	1.6	1.5	4.77	4.89	10.15	9.8	1.4e-58	3.09128	5.93e-230	6.49654	ENSG00000279993	AC078925.3	12	131025561	131028060	-	0	0	0	0	0	0					EB
ENSG00000111452	ADGRD1	12	130953907	131141469	+	1.6	1.5	4.77	4.89	10.15	9.8	1.4e-58	3.09128	5.93e-230	6.49654	ENSG00000280002	AC078925.4	12	130988312	130990028	-	0	0	0	0.04	0	0	1	inf			EB
ENSG00000111481	COPZ1	12	54301202	54351846	+	42.91	41.93	40.27	38.51	38.97	41.13	0.16051	0.922083	0.586967	0.954374	ENSG00000207381	RNU6-950P	12	54317781	54317887	-	0	0	0	0	0	0					EB
ENSG00000111490	TBC1D30	12	64780516	64881032	+	1.45	1.62	0.49	0.69	0.33	0.35	1.9e-09	0.383467	1.62e-17	0.223537	ENSG00000243020	RPL7P39	12	64867956	64868699	-	0	0	0	0	0	0					EB
ENSG00000111540	RAB5B	12	55973913	55996683	+	18.39	18.55	23.08	22.45	28.16	28.28	1e-05	1.22398	9.04e-27	1.54454	ENSG00000237493	AC034102.1	12	55980432	55981035	-	12.61	10.1	8.33	11.56	16.11	12.11	1	0.869741	0.568446	1.25545	EB
ENSG00000111596	CNOT2	12	70242994	70354993	+	6.94	6.61	7.39	7.36	7.06	7.25	0.385068	1.08054	0.408764	1.06758	ENSG00000279530	AC092881.1	12	70321542	70324274	-	0	0	0	0	0	0					EB
ENSG00000111605	CPSF6	12	69239569	69274358	+	21.3	21.51	24.1	23.45	21.16	21.81	0.0437494	1.1028	1	1.01433	ENSG00000283476	MIR1279	12	69273157	69273218	-	0	0	0	0	0	0					EB
ENSG00000111640	GAPDH	12	6534512	6538374	+	1617.62	1636.89	1323.25	1296.01	1102.8	1119.89	3.45e-45	0.799191	3.39e-118	0.690387	ENSG00000269968	AC006064.4	12	6537794	6538370	-	5.96	5.56	2.1	3.62	2.68	4.21	0.22549	0.493669	0.40935	0.604792	EB
ENSG00000111666	CHPT1	12	101696947	101744140	+	17.27	16.91	15.27	15.88	9.97	9.52	0.187955	0.905064	1.03e-23	0.576538	ENSG00000139351	SYCP3	12	101728648	101739472	-	0	0.02	0.02	0.05	0.06	0	1	4.63283	1	3.91307	EB
ENSG00000111678	C12orf57	12	6942978	6946003	+	25.71	30.33	31.62	30.38	29.02	30.09	0.808832	1.09868	0.85679	1.06661	ENSG00000272173	U47924.2	12	6943508	6944604	-	0.85	0.43	0.74	0.91	0.34	0.9	1	1.28791	1	0.987096	EB
ENSG00000111729	CLEC4A	12	8123632	8138607	+	0.05	0.18	0.06	0.05	0	0.05	1	0.463786	0.982111	0.221712	ENSG00000235602	POU5F1P3	12	8133772	8134849	-	0	0	0	0	0	0					EB
ENSG00000111780	AL021546.1	12	120438198	120460006	+	0.12	0	0	0	0	0	1	0	1	0	ENSG00000170855	TRIAP1	12	120443964	120446384	-	14.6	13.38	11.38	12.4	9.09	8.26	0.46424	0.843618	0.000314924	0.626673	EB
ENSG00000111780	AL021546.1	12	120438198	120460006	+	0.12	0	0	0	0	0	1	0	1	0	ENSG00000219355	RPL31P52	12	120450437	120450803	-	0	0.16	0.2	0.36	0	0.36	1	3.50603	1	2.27772	EB
ENSG00000111783	RFX4	12	106582907	106762803	+	0.01	0	0	0	0	0	1	0	1	0	ENSG00000257711	AC079385.2	12	106680758	106684700	-	0	0	0	0.15	0.44	0	1	inf	0.825274	inf	EB
ENSG00000111783	RFX4	12	106582907	106762803	+	0.01	0	0	0	0	0	1	0	1	0	ENSG00000257918	AC079385.3	12	106714924	106733066	-	0	0	0	0	0	0					EB
ENSG00000111788	AC009533.1	12	9277235	9313241	+	9.23	8.67	7.19	7.83	5.04	4.48	0.218785	0.833494	5.9e-09	0.537749	ENSG00000212440	RF00072	12	9286673	9286822	-	0	0	0	0	0	0					EB
ENSG00000111817	DSE	6	116254173	116444860	+	0.41	0.47	0.24	0.21	1.14	1	0.0017226	0.510785	6.1e-12	2.46767	ENSG00000189241	TSPYL1	6	116267760	116279903	-	8.6	8.17	8.67	8.13	12.51	12.82	1	0.995377	3.19e-14	1.52696	EB
ENSG00000111817	DSE	6	116254173	116444860	+	0.41	0.47	0.24	0.21	1.14	1	0.0017226	0.510785	6.1e-12	2.46767	ENSG00000233558	AL050331.1	6	116258493	116259115	-	2.45	1.51	0.36	0.85	0.36	0.63	0.186178	0.304154	0.0817397	0.254993	EB
ENSG00000111846	GCNT2	6	10492223	10629368	+	0.01	0.01	0.01	0.01	0	0.01	1	0.558497	1	0.266505	ENSG00000217181	AL139039.2	6	10574749	10575227	-	0	0	0	0	0	0					EB
ENSG00000111846	GCNT2	6	10492223	10629368	+	0.01	0.01	0.01	0.01	0	0.01	1	0.558497	1	0.266505	ENSG00000237685	AL139039.3	6	10511036	10514546	-	0	0	0	0	0	0					EB
ENSG00000111911	HINT3	6	125956770	125980244	+	10.5	10.04	10.03	11.66	9.23	7.41	1	1.04916	0.146963	0.819169	ENSG00000251920	RNA5SP216	6	125979812	125979934	-	0	0	0	0	0	0					EB
ENSG00000111912	NCOA7	6	125781161	125932034	+	6.18	5.02	5.36	5.57	4.88	5.21	1	0.967956	0.873799	0.910056	ENSG00000232131	NCOA7-AS1	6	125797856	125818858	-	0	0	0	0	0	0					EB
ENSG00000111962	UST	6	148747030	149076990	+	1.09	0.81	1.26	1.11	1.52	1.53	0.795903	1.24028	0.0342425	1.62422	ENSG00000227660	UST-AS1	6	148955628	148964684	-	0	0	0	0	0	0					EB
ENSG00000111962	UST	6	148747030	149076990	+	1.09	0.81	1.26	1.11	1.52	1.53	0.795903	1.24028	0.0342425	1.62422	ENSG00000236591	AL357992.1	6	149027700	149032573	-	0	0	0	0	0	0					EB
ENSG00000112062	MAPK14	6	36027677	36111236	+	16.17	16.78	24.5	23.55	22.85	23.42	1.57e-18	1.44782	4.57e-16	1.41926	ENSG00000237719	Z95152.1	6	36091991	36092646	-	0	0	0	0	0	0					EB
ENSG00000112078	KCTD20	6	36442767	36491143	+	23.23	22.95	21.65	22.01	20.32	20.9	0.465402	0.938809	0.0512026	0.902092	ENSG00000240733	RN7SL502P	6	36450912	36451201	-	0	0	0	0	0	0					EB
ENSG00000112186	CAP2	6	17393505	17557790	+	8.24	8.55	9.48	9.14	9.76	9.25	0.761307	1.10179	0.32372	1.14487	ENSG00000184612	RPL7P26	6	17530899	17531652	-	0	0	0	0	0.1	0			1	inf	EB
ENSG00000112242	E2F3	6	20401879	20493714	+	5.17	5.15	5.83	5.96	6.28	6.22	0.50497	1.13412	0.0625856	1.22391	ENSG00000222431	RNU6-141P	6	20452369	20452473	-	0	0	0	0	0	0					EB
ENSG00000112242	E2F3	6	20401879	20493714	+	5.17	5.15	5.83	5.96	6.28	6.22	0.50497	1.13412	0.0625856	1.22391	ENSG00000240869	RN7SL128P	6	20421583	20421887	-	3.26	1.15	0.97	1.09	0.99	1.3	0.896364	0.463769	0.821502	0.522804	EB
ENSG00000112245	PTP4A1	6	63521746	63583377	+	0.55	0.63	0.39	0.49	0.39	0.39	0.821844	0.74037	0.401483	0.659006	ENSG00000213312	RPL7AP34	6	63548708	63549508	-	0.08	0.22	0	0	0	0.08	1	0	1	0.275309	EB
ENSG00000112245	PTP4A1	6	63521746	63583377	+	0.55	0.63	0.39	0.49	0.39	0.39	0.821844	0.74037	0.401483	0.659006	ENSG00000266680	AL135905.1	6	63571005	63572408	-	0.8	0.67	0.63	0.57	0.7	1.69	1	0.81086	0.724729	1.64072	EB
ENSG00000112297	CRYBG1	6	106360808	106571978	+	3.19	3	2.46	2.37	0.25	0.29	0.0159143	0.77482	1.04e-72	0.0875033	ENSG00000282408	AL109920.1	6	106451496	106457248	-	0	0	0	0	0	0					EB
ENSG00000112304	ACOT13	6	24667035	24705065	+	7.55	7.34	5.79	5.52	5.36	5.65	0.00675195	0.754489	0.00414033	0.74706	ENSG00000272345	AL031775.1	6	24700907	24701793	-	0.9	0.53	0.83	0.75	0.17	0.59	1	1.10352	0.878425	0.541572	EB
ENSG00000112319	EYA4	6	133240598	133532128	+	1.59	1.59	1.1	1.34	0.9	0.83	0.180258	0.760897	0.000111813	0.549277	ENSG00000223542	AL024497.1	6	133435077	133439464	-	0	0	0	0	0	0					EB
ENSG00000112319	EYA4	6	133240598	133532128	+	1.59	1.59	1.1	1.34	0.9	0.83	0.180258	0.760897	0.000111813	0.549277	ENSG00000234567	AL024497.2	6	133452857	133456605	-	0	0	0	0	0	0					EB
ENSG00000112319	EYA4	6	133240598	133532128	+	1.59	1.59	1.1	1.34	0.9	0.83	0.180258	0.760897	0.000111813	0.549277	ENSG00000238059	HSPE1P21	6	133510386	133510693	-	0	0	0	0	0	0					EB
ENSG00000112320	SOBP	6	107490106	107661306	+	4.6	4.84	7.77	8.42	8.36	7.79	3.4e-15	1.7022	2.56e-15	1.72957	ENSG00000234206	AL121957.1	6	107509803	107511721	-	0	0	0	0	0	0					EB
ENSG00000112357	PEX7	6	136822564	136913934	+	1.12	1.25	1.05	0.76	1.11	1.26	0.985191	0.759495	1	1.01133	ENSG00000201807	RF00443	6	136855698	136855831	-	0	0	0	0	0	0					EB
ENSG00000112357	PEX7	6	136822564	136913934	+	1.12	1.25	1.05	0.76	1.11	1.26	0.985191	0.759495	1	1.01133	ENSG00000213109	AL365223.1	6	136900233	136901529	-	0	0	0	0	0	0					EB
ENSG00000112379	ARFGEF3	6	138161939	138344663	+	4.94	5.55	2.74	3.18	2.86	2.37	8.05e-09	0.560152	1.43e-11	0.504187	ENSG00000254440	PBOV1	6	138215986	138218491	-	0	0	0	0	0	0					EB
ENSG00000112394	SLC16A10	6	111087503	111231194	+	2.53	2.41	2.13	2.05	0.99	0.94	0.248097	0.84057	1.4e-16	0.393324	ENSG00000200926	RNU6-960P	6	111091213	111091332	-	0	0	0	0	0	0					EB
ENSG00000112419	PHACTR2	6	143536845	143831185	+	11.82	12.15	18.03	18	18.2	17.88	1.02e-25	1.49297	3.68e-27	1.52233	ENSG00000235740	PHACTR2-AS1	6	143554325	143562031	-	0	0	0	0	0	0					EB
ENSG00000112486	CCR6	6	167111807	167139696	+	1.25	1.27	0.17	0.38	0.05	0.09	3.27e-07	0.218009	2.38e-14	0.0574032	ENSG00000284825	AL121935.1	6	167114957	167121527	-	0	0	0.04	0	0	0	1	inf			EB
ENSG00000112486	CCR6	6	167111807	167139696	+	1.25	1.27	0.17	0.38	0.05	0.09	3.27e-07	0.218009	2.38e-14	0.0574032	ENSG00000284914	AL121935.2	6	167126223	167131572	-	0	0	0	0	0	0					EB
ENSG00000112530	PACRG	6	162727132	163315492	+	0.05	0.02	0	0	0.03	0	1	0	1	0.39848	ENSG00000217557	AL590286.1	6	162957258	162957548	-	0	0	0	0	0	0					EB
ENSG00000112530	PACRG	6	162727132	163315492	+	0.05	0.02	0	0	0.03	0	1	0	1	0.39848	ENSG00000225437	PACRG-AS2	6	163042557	163054161	-	0	0	0	0	0	0					EB
ENSG00000112530	PACRG	6	162727132	163315492	+	0.05	0.02	0	0	0.03	0	1	0	1	0.39848	ENSG00000225683	PACRG-AS3	6	163165414	163192002	-	0	0	0	0	0	0					EB
ENSG00000112530	PACRG	6	162727132	163315492	+	0.05	0.02	0	0	0.03	0	1	0	1	0.39848	ENSG00000285553	AL137182.1	6	163115691	163137775	-	0	0	0	0	0	0					EB
ENSG00000112530	PACRG	6	162727132	163315492	+	0.05	0.02	0	0	0.03	0	1	0	1	0.39848	ENSG00000285610	AL590286.2	6	162969050	162975007	-	0	0	0	0	0	0					EB
ENSG00000112584	FAM120B	6	170290703	170407065	+	0.02	0.39	0.05	0.38	0.08	0.04	1	1.0251	0.852522	0.292894	ENSG00000271234	AL078605.1	6	170297876	170298375	-	0	0	0	0	0	0					EB
ENSG00000112659	CUL9	6	43182184	43224587	+	1.37	1.35	1.66	1.62	1.48	1.48	0.380898	1.19555	0.779432	1.10176	ENSG00000245261	AL133375.1	6	43213801	43223860	-	0.14	0.3	0.3	0.07	0.31	0.27	1	0.845251	1	1.34366	EB
ENSG00000112701	SENP6	6	75601509	75718281	+	7.91	8.11	8.3	8.37	8.55	8.12	1	1.03305	0.697237	1.0525	ENSG00000200091	RN7SKP163	6	75654970	75655299	-	0	0	0	0	0	0					EB
ENSG00000112701	SENP6	6	75601509	75718281	+	7.91	8.11	8.3	8.37	8.55	8.12	1	1.03305	0.697237	1.0525	ENSG00000217488	AL356057.1	6	75610958	75611945	-	0	0	0	0	0	0					EB
ENSG00000112715	VEGFA	6	43770184	43786487	+	5.05	4.84	5.37	5.71	8.03	7.77	0.188666	1.11323	6.54e-21	1.615	ENSG00000272114	AL136131.3	6	43770429	43770616	-	0.7	0	0	0	0	0.7	1	0	1	1.00193	EB
ENSG00000112851	ERBIN	5	65926475	66082549	+	14.34	13.5	17.21	16.82	18.85	17.89	3.76e-06	1.21377	5.07e-11	1.33378	ENSG00000252904	RF00598	5	65961183	65961319	-	0	0	0	0	0	0					EB
ENSG00000112893	MAN2A1	5	109689366	109869625	+	12.38	12.61	10.57	10.74	10.18	10.81	0.000395005	0.846719	0.000483169	0.848896	ENSG00000202512	RN7SKP230	5	109699500	109699834	-	0.4	0.35	1.32	0.2	0	0	1	2.02848	0.869941	0	EB
ENSG00000112893	MAN2A1	5	109689366	109869625	+	12.38	12.61	10.57	10.74	10.18	10.81	0.000395005	0.846719	0.000483169	0.848896	ENSG00000249068	AC008417.1	5	109840128	109840692	-	0	0	0	0	0	0					EB
ENSG00000112936	C7	5	40909252	40982939	+	0.44	0.45	0.58	0.53	1.3	0.95	1	1.2404	0.000482611	2.54197	ENSG00000248120	AC114967.1	5	40967505	40967763	-	0	0	0	0	0	0					EB
ENSG00000112936	C7	5	40909252	40982939	+	0.44	0.45	0.58	0.53	1.3	0.95	1	1.2404	0.000482611	2.54197	ENSG00000253098	RNU7-161P	5	40911067	40911128	-	0	0	0	0	0	0					EB
ENSG00000112964	GHR	5	42423439	42721878	+	1.35	1.57	1.34	1.23	2.19	2.01	0.904032	0.875022	0.0209276	1.4534	ENSG00000248873	SERBP1P6	5	42465400	42468868	-	1.63	1.64	0.87	1.5	1.21	1.13	1	0.720118	0.869941	0.724679	EB
ENSG00000112964	GHR	5	42423439	42721878	+	1.35	1.57	1.34	1.23	2.19	2.01	0.904032	0.875022	0.0209276	1.4534	ENSG00000250860	AC093225.1	5	42466893	42468300	-	0	0	0	0	0	0					EB
ENSG00000112992	NNT	5	43602692	43707405	+	8.43	8.23	8.45	8.56	7.17	7.7	1	1.01388	0.259488	0.902586	ENSG00000224993	RPL29P12	5	43666766	43667232	-	0.71	1.51	1.27	1.14	1.45	0.85	1	1.0784	1	1.05028	EB
ENSG00000113263	ITK	5	157142933	157255191	+	0	0	0	0	0	0					ENSG00000170613	FAM71B	5	157161846	157166264	-	0	0	0	0	0	0					EB
ENSG00000113263	ITK	5	157142933	157255191	+	0	0	0	0	0	0					ENSG00000253980	AC010609.1	5	157199242	157224380	-	0	0	0	0	0	0					EB
ENSG00000113296	THBS4	5	79991311	80083287	+	8.5	8.37	3.66	4.33	0.92	0.94	8.89e-17	0.470691	8.92e-75	0.111539	ENSG00000249778	TRMT112P2	5	80033171	80033302	-	0	0	0	0	0	0					EB
ENSG00000113300	CNOT6	5	180494379	180578405	+	23.94	24.88	23.82	25.22	21.41	21.7	1	0.99749	0.0154125	0.892653	ENSG00000250749	AC122714.1	5	180534184	180534642	-	0	0	0	0	0	0					EB
ENSG00000113312	TTC1	5	160009113	160065543	+	19.79	20.61	18.93	22.48	18.1	16.76	1	1.01795	0.204906	0.872198	ENSG00000223908	AC068657.1	5	160023740	160024045	-	0.43	0	0	0	0	0	1	0	1	0	EB
ENSG00000113318	MSH3	5	80654652	80876815	+	4.33	4.3	4.22	3.86	3.53	3.36	1	0.930463	0.125976	0.806919	ENSG00000244630	AC022493.1	5	80855507	80855843	-	0	0	0	0	0	0					EB
ENSG00000113318	MSH3	5	80654652	80876815	+	4.33	4.3	4.22	3.86	3.53	3.36	1	0.930463	0.125976	0.806919	ENSG00000248967	AC022493.2	5	80746339	80746819	-	0	0	0	0	0	0					EB
ENSG00000113319	RASGRF2	5	80960363	81230162	+	0.02	0.03	0.03	0.01	0.06	0.03	1	0.762948	0.923619	1.82614	ENSG00000249772	AC026427.1	5	81113385	81114852	-	0.12	0.11	0	0	0	0.12	1	0	1	0.533009	EB
ENSG00000113319	RASGRF2	5	80960363	81230162	+	0.02	0.03	0.03	0.01	0.06	0.03	1	0.762948	0.923619	1.82614	ENSG00000251001	AC026427.2	5	80997183	80998047	-	0	0	0	0	0	0					EB
ENSG00000113441	LNPEP	5	96935394	97037513	+	3.08	3.06	2.99	2.96	3.31	3.21	1	0.960019	0.683332	1.07169	ENSG00000200884	RF00019	5	96962656	96962757	-	0	0	0	0	0	0					EB
ENSG00000113615	SEC24A	5	134648785	134727909	+	19.07	19.8	19.05	19.21	19.31	19.93	1	0.977689	1	1.02078	ENSG00000201298	RNU6-1164P	5	134701172	134701278	-	0	0	0	0	0	0					EB
ENSG00000113716	HMGXB3	5	150000046	150053142	+	15.95	16.24	12.78	12.89	13.73	12.87	2.09e-05	0.79203	0.00114541	0.835516	ENSG00000241907	RPS20P4	5	150021567	150021921	-	0	0	0	0	0	0					EB
ENSG00000113716	HMGXB3	5	150000046	150053142	+	15.95	16.24	12.78	12.89	13.73	12.87	2.09e-05	0.79203	0.00114541	0.835516	ENSG00000248696	AC011406.1	5	150014785	150015154	-	0	0	0	0	0	0					EB
ENSG00000114026	OGG1	3	9749944	9788219	+	3.97	3.53	4.32	4.26	4.62	5.11	0.368034	1.13674	0.00167136	1.31091	ENSG00000134072	CAMK1	3	9757347	9769992	-	17.42	18.14	17.55	17.59	11.61	11.91	1	0.981035	3.77e-07	0.668695	EB
ENSG00000114346	ECT2	3	172750682	172821474	+	44.14	44.26	48.25	46.72	32.89	33.31	0.201513	1.06693	6.31e-15	0.757092	ENSG00000200355	RF00139	3	172771277	172771405	-	0	0	0	0	0	0					EB
ENSG00000114346	ECT2	3	172750682	172821474	+	44.14	44.26	48.25	46.72	32.89	33.31	0.201513	1.06693	6.31e-15	0.757092	ENSG00000201458	RNU4-4P	3	172796429	172796558	-	0	0	0	0	0	0					EB
ENSG00000114374	USP9Y	Y	12537650	12860839	+	0	0	0	0	0	0					ENSG00000228411	CDY4P	Y	12801973	12803830	-	0	0	0	0	0	0					EB
ENSG00000114374	USP9Y	Y	12537650	12860839	+	0	0	0	0	0	0					ENSG00000233774	MED14P1	Y	12618983	12634402	-	0	0	0	0	0	0					EB
ENSG00000114374	USP9Y	Y	12537650	12860839	+	0	0	0	0	0	0					ENSG00000286009	AC244213.1	Y	12661309	12663474	-	0	0	0	0	0	0					EB
ENSG00000114416	FXR1	3	180868141	180982753	+	17.14	18.55	17.95	17.27	17.03	15.67	1	0.97992	0.3656	0.926238	ENSG00000213157	AC108734.1	3	180887677	180888075	-	0	0	0	0	0	0					EB
ENSG00000114455	HHLA2	3	108296490	108378285	+	0.04	0	0	0	0.02	0	1	0	1	0.573765	ENSG00000243188	HNRNPA1P17	3	108325520	108326814	-	0	0	0	0	0	0					EB
ENSG00000114491	UMPS	3	124730433	124749273	+	10.72	10.87	9.87	9.45	6.57	6.45	0.123922	0.888333	4.57e-16	0.609229	ENSG00000242199	AC022336.1	3	124733418	124733754	-	0	0	0	0	0	0					EB
ENSG00000114670	NEK11	3	131026850	131350465	+	0.14	0.1	0.22	0.29	0.34	0.58	0.422517	2.1444	0.00996613	3.94503	ENSG00000201550	RNU6-726P	3	131092821	131092927	-	0	0	0	0	0	0					EB
ENSG00000114670	NEK11	3	131026850	131350465	+	0.14	0.1	0.22	0.29	0.34	0.58	0.422517	2.1444	0.00996613	3.94503	ENSG00000250129	AC116424.1	3	131053317	131072339	-	0	0	0	0	0	0					EB
ENSG00000114812	VIPR1	3	42489299	42537573	+	0.04	0.13	0.11	0.16	0.06	0.07	1	1.57316	1	0.781109	ENSG00000232354	VIPR1-AS1	3	42506465	42533258	-	0	0	0.03	0	0.03	0.01	1	inf	0.915736	inf	EB
ENSG00000114948	ADAM23	2	206443532	206621127	+	6	5.74	3.1	3.24	0.59	0.65	5.54e-12	0.535948	2.03e-74	0.106131	ENSG00000228577	AC010731.2	2	206606497	206609812	-	0	0	0	0	0	0					EB
ENSG00000115020	PIKFYVE	2	208266255	208358746	+	7.81	8.27	7.12	7.96	8.25	8.02	0.782226	0.931283	1	1.02219	ENSG00000228380	MYL6BP1	2	208269343	208269957	-	0	0	0	0	0	0					EB
ENSG00000115041	KCNIP3	2	95297327	95386077	+	0	0	0	0	0	0					ENSG00000235129	FABP7P2	2	95368507	95368885	-	0	0	0	0	0	0					EB
ENSG00000115042	FAHD2A	2	95402708	95416616	+	2.71	2.52	2.71	2.37	1.54	1.66	1	0.964345	0.00198374	0.618789	ENSG00000248821	AC009238.3	2	95413456	95414296	-	0	0	0	0	0	0					EB
ENSG00000115107	STEAP3	2	119223831	119265652	+	11.41	12.37	12.4	12.07	7.01	7.06	1	1.0221	6.32e-12	0.598222	ENSG00000229867	STEAP3-AS1	2	119244422	119249071	-	0	0.04	0.09	0	0.05	0.06	1	2.5049	1	3.01265	EB
ENSG00000115183	TANC1	2	158968640	159232659	+	2.74	2.89	2.85	2.53	5.03	4.32	1	0.948816	1.29e-06	1.67718	ENSG00000202029	RNU6-580P	2	159027036	159027142	-	0	0	0	0	0	0					EB
ENSG00000115183	TANC1	2	158968640	159232659	+	2.74	2.89	2.85	2.53	5.03	4.32	1	0.948816	1.29e-06	1.67718	ENSG00000226878	GSTM3P2	2	159056005	159056859	-	0	0	0	0	0	0					EB
ENSG00000115233	PSMD14	2	161308425	161411717	+	22.49	22.04	24.32	25.35	16	15.34	0.0299501	1.10778	1.76e-15	0.711305	ENSG00000232320	AC009299.2	2	161340816	161341326	-	4.93	3.67	5.94	4.82	10.92	8.89	1	1.24153	0.00298371	2.32872	EB
ENSG00000115266	APC2	19	1446302	1473244	+	0.58	0.48	0.57	0.55	0.69	0.67	1	1.05498	0.290535	1.30779	ENSG00000267317	AC027307.2	19	1457670	1458580	-	3.2	3.22	2.92	3.29	5.46	3.9	1	0.960612	0.344862	1.47567	EB
ENSG00000115286	NDUFS7	19	1383527	1395589	+	6.72	7.16	5.94	5.83	4.09	5.04	0.0528886	0.842263	6.24e-05	0.66537	ENSG00000280486	AC005329.3	19	1386804	1389651	-	0	0.17	0	0.1	0	0	1	0.563396	0.915736	0	EB
ENSG00000115306	SPTBN1	2	54456317	54671446	+	74.53	77.89	66.85	69.12	42.4	41.91	0.000200254	0.88584	5.94e-119	0.559137	ENSG00000228108	AC092839.1	2	54516048	54540697	-	0	0	0	0	0	0					EB
ENSG00000115306	SPTBN1	2	54456317	54671446	+	74.53	77.89	66.85	69.12	42.4	41.91	0.000200254	0.88584	5.94e-119	0.559137	ENSG00000234943	AC092839.2	2	54545368	54546677	-	0	0.16	0.2	0	0	0	1	1.25245	1	0	EB
ENSG00000115364	MRPL19	2	75646783	75690851	+	10.14	10.3	8.13	8.2	5.93	6.07	6.3e-05	0.7932	1.92e-19	0.5935	ENSG00000226247	SUPT4H1P1	2	75651288	75651627	-	0	0	0	0	0	0					EB
ENSG00000115423	DNAH6	2	84516455	84819589	+	0.97	1.03	1.35	1.37	1.13	1.19	0.053453	1.34857	0.450675	1.17692	ENSG00000235847	LDHAP7	2	84777259	84778223	-	4.39	3.28	1.07	2.48	4.06	5.05	0.14081	0.459925	0.79927	1.20005	EB
ENSG00000115459	ELMOD3	2	85354394	85391752	+	2.16	1.46	1.96	1.94	1.86	1.73	1	1.06803	1	1.00136	ENSG00000271014	AC062037.1	2	85360798	85360925	-	0	0	0	0	0	0					EB
ENSG00000115459	ELMOD3	2	85354394	85391752	+	2.16	1.46	1.96	1.94	1.86	1.73	1	1.06803	1	1.00136	ENSG00000273196	AC062037.2	2	85387074	85387146	-	0.91	0	0	1.82	4.13	5.41	1	1.99425	0.307305	10.6017	EB
ENSG00000115504	EHBP1	2	62673851	63046487	+	21.11	21.02	17.13	17.83	25.81	24.81	5.14e-06	0.823923	4.45e-07	1.21478	ENSG00000226605	AC092567.1	2	62826064	62858438	-	0	0	0	0	0	0					EB
ENSG00000115504	EHBP1	2	62673851	63046487	+	21.11	21.02	17.13	17.83	25.81	24.81	5.14e-06	0.823923	4.45e-07	1.21478	ENSG00000252436	RF00019	2	62726636	62726740	-	0	0	0	0	0	0					EB
ENSG00000115523	GNLY	2	85685175	85698854	+	0	0	0	0	0	0					ENSG00000203363	AC012454.1	2	85686053	85687047	-	0	0	0	0	0	0					EB
ENSG00000115556	PLCD4	2	218607855	218637184	+	0	0	0.03	0	0	0.01	1	inf	1	inf	ENSG00000273466	AC012510.1	2	218633256	218634014	-	4.45	4.33	2.63	2.8	2.98	2.43	0.364242	0.614911	0.276449	0.623137	EB
ENSG00000115593	SMYD1	2	88067825	88113384	+	0	0	0	0	0	0					ENSG00000265003	MIR4780	2	88082519	88082599	-	0	0	0	0	0	0					EB
ENSG00000115718	PROC	2	127418427	127429246	+	21.13	23.18	22.27	23.59	22.43	23.18	1	1.02773	0.942339	1.04071	ENSG00000264075	MIR4783	2	127423537	127423618	-	0	0	0	0	0	0					EB
ENSG00000115760	BIRC6	2	32357028	32618899	+	11.81	13.1	11.77	13.03	11	10.89	1	0.988622	0.0660889	0.888609	ENSG00000230046	BIRC6-AS1	2	32377631	32379599	-	0	0.17	0	0	0	0	1	0	1	0	EB
ENSG00000115760	BIRC6	2	32357028	32618899	+	11.81	13.1	11.77	13.03	11	10.89	1	0.988622	0.0660889	0.888609	ENSG00000279897	BIRC6-AS2	2	32557273	32574818	-	0	0	0	0	0	0					EB
ENSG00000115762	PLEKHB2	2	131104847	131353709	+	21.11	21.87	25.5	24.71	26.78	26.1	0.00111336	1.16011	1.34e-07	1.2439	ENSG00000224425	AC073869.2	2	131352214	131353239	-	0	0	0.14	0.06	0	0	1	inf			EB
ENSG00000115762	PLEKHB2	2	131104847	131353709	+	21.11	21.87	25.5	24.71	26.78	26.1	0.00111336	1.16011	1.34e-07	1.2439	ENSG00000225448	AC009477.1	2	131181153	131181369	-	0	0	0	0	0	0					EB
ENSG00000115762	PLEKHB2	2	131104847	131353709	+	21.11	21.87	25.5	24.71	26.78	26.1	0.00111336	1.16011	1.34e-07	1.2439	ENSG00000227817	ARHGAP42P1	2	131328176	131330857	-	0	0	0	0	0	0					EB
ENSG00000115762	PLEKHB2	2	131104847	131353709	+	21.11	21.87	25.5	24.71	26.78	26.1	0.00111336	1.16011	1.34e-07	1.2439	ENSG00000230450	NEK2P4	2	131177618	131178946	-	0	0	0	0.05	0	0.05	1	inf	1	inf	EB
ENSG00000115762	PLEKHB2	2	131104847	131353709	+	21.11	21.87	25.5	24.71	26.78	26.1	0.00111336	1.16011	1.34e-07	1.2439	ENSG00000236516	KLF2P4	2	131299220	131300444	-	0	0	0	0	0	0					EB
ENSG00000115762	PLEKHB2	2	131104847	131353709	+	21.11	21.87	25.5	24.71	26.78	26.1	0.00111336	1.16011	1.34e-07	1.2439	ENSG00000236956	NF1P8	2	131189834	131198007	-	0	0	0	0	0	0					EB
ENSG00000115762	PLEKHB2	2	131104847	131353709	+	21.11	21.87	25.5	24.71	26.78	26.1	0.00111336	1.16011	1.34e-07	1.2439	ENSG00000248796	MED15P8	2	131201142	131202941	-	0	0	0	0	0	0					EB
ENSG00000115762	PLEKHB2	2	131104847	131353709	+	21.11	21.87	25.5	24.71	26.78	26.1	0.00111336	1.16011	1.34e-07	1.2439	ENSG00000285819	AC131180.1	2	131191641	131209211	-	0	0	0	0	0	0					EB
ENSG00000115841	RMDN2	2	37923187	38067142	+	1.14	0.9	0.49	0.68	0.58	0.54	0.0532891	0.569812	0.0223992	0.548284	ENSG00000235848	RMDN2-AS1	2	37949911	38067041	-	0.02	0	0	0	0.02	0	1	0	1	1.14753	EB
ENSG00000115896	PLCL1	2	197804593	198572581	+	0	0.01	0.02	0	0.04	0.02	1	2.5049	0.726934	7.49515	ENSG00000236653	LINC01923	2	198299363	198375116	-	0	0	0	0	0	0					EB
ENSG00000115896	PLCL1	2	197804593	198572581	+	0	0.01	0.02	0	0.04	0.02	1	2.5049	0.726934	7.49515	ENSG00000237035	AC020719.1	2	198187802	198191521	-	0	0	0	0	0	0					EB
ENSG00000115896	PLCL1	2	197804593	198572581	+	0	0.01	0.02	0	0.04	0.02	1	2.5049	0.726934	7.49515	ENSG00000286020	AC011997.2	2	197817423	197836326	-	0	0	0	0	0	0					EB
ENSG00000115919	KYNU	2	142877657	143055833	+	0.06	0.08	0.03	0.03	0.04	0.03	0.542722	0.473292	0.499162	0.524735	ENSG00000270390	AC013444.2	2	142947300	142948086	-	0	0	0	0	0	0					EB
ENSG00000116017	ARID3A	19	925781	975939	+	80.33	81.11	89.78	90.06	98.83	101.96	9.15e-05	1.10613	2.58e-23	1.25721	ENSG00000267159	AC005379.1	19	928259	928817	-	0	0.18	0.45	0.2	0	0.2	1	3.63169	1	1.13886	EB
ENSG00000116035	VAX2	2	70900576	70965373	+	0.94	1.18	1.17	1.74	1.14	1.22	0.706291	1.36565	1	1.12617	ENSG00000226186	ELOCP21	2	70955899	70956234	-	0	0	0	0	0	0					EB
ENSG00000116035	VAX2	2	70900576	70965373	+	0.94	1.18	1.17	1.74	1.14	1.22	0.706291	1.36565	1	1.12617	ENSG00000239322	ATP6V1B1-AS1	2	70941817	70948610	-	0.06	0	0.06	0	0	0	1	1.10832	1	0	EB
ENSG00000116039	ATP6V1B1	2	70935900	70965431	+	0.47	0.13	0.19	0.23	0.23	0.1	1	0.688306	0.915736	0.543194	ENSG00000226186	ELOCP21	2	70955899	70956234	-	0	0	0	0	0	0					EB
ENSG00000116039	ATP6V1B1	2	70935900	70965431	+	0.47	0.13	0.19	0.23	0.23	0.1	1	0.688306	0.915736	0.543194	ENSG00000239322	ATP6V1B1-AS1	2	70941817	70948610	-	0.06	0	0.06	0	0	0	1	1.10832	1	0	EB
ENSG00000116062	MSH6	2	47695530	47810101	+	17.43	17.81	15.83	15.38	10.33	10.47	0.0024484	0.879561	3.26e-37	0.596884	ENSG00000224058	AC006509.1	2	47731402	47732035	-	0	0	0	0.31	0	0	1	inf			EB
ENSG00000116062	MSH6	2	47695530	47810101	+	17.43	17.81	15.83	15.38	10.33	10.47	0.0024484	0.879561	3.26e-37	0.596884	ENSG00000235369	RPL36AP15	2	47797826	47798091	-	0	0.22	0	0	0.85	0.25	1	0	0.98347	5.05193	EB
ENSG00000116117	PARD3B	2	204545475	205620162	+	1.36	1.65	3.01	2.74	3.57	3.96	4.01e-10	1.89954	1.09e-21	2.53621	ENSG00000223890	AC008171.1	2	205253304	205253503	-	0	0	0	0	0	0					EB
ENSG00000116138	DNAJC16	1	15526813	15592379	+	5.4	6.12	6	5.92	6.09	6.21	1	1.02752	0.603711	1.07881	ENSG00000116771	AGMAT	1	15571699	15585051	-	41.07	44.06	43.5	37.91	13.35	13.88	1	0.949611	5.82e-97	0.3234	EB
ENSG00000116138	DNAJC16	1	15526813	15592379	+	5.4	6.12	6	5.92	6.09	6.21	1	1.02752	0.603711	1.07881	ENSG00000272510	AL121992.3	1	15565611	15565956	-	4.21	2.03	3.21	2.69	2.4	2.09	1	0.93763	0.982111	0.726233	EB
ENSG00000116141	MARK1	1	220528183	220664461	+	0.93	0.66	0.61	0.64	0.78	0.77	0.87612	0.782619	1	0.982399	ENSG00000243872	RN7SL464P	1	220571739	220572035	-	0	0	0	0	0	0					EB
ENSG00000116171	SCP2	1	52927276	53051698	+	15.71	15.89	19.76	18.33	15.03	15.46	0.000182516	1.19733	0.980127	0.975606	ENSG00000236360	AL445183.3	1	52993201	52993702	-	2.24	2.45	4.13	3.31	2.1	3.94	0.74863	1.57268	0.919563	1.30016	EB
ENSG00000116171	SCP2	1	52927276	53051698	+	15.71	15.89	19.76	18.33	15.03	15.46	0.000182516	1.19733	0.980127	0.975606	ENSG00000237279	AC099677.3	1	52943536	52943930	-	0	0	0	0	0	0					EB
ENSG00000116183	PAPPA2	1	176463171	176845601	+	0.03	0.06	0.01	0.02	0.07	0.02	0.821894	0.39728	1	0.93083	ENSG00000237514	PTP4A1P7	1	176616273	176616786	-	0	0.11	0	0	0	0	1	0	1	0	EB
ENSG00000116191	RALGPS2	1	178725147	178921841	+	7.22	7.06	7.65	7.68	13.07	12.68	0.747959	1.06619	8.81e-32	1.82296	ENSG00000116194	ANGPTL1	1	178849535	178871077	-	0	0	0	0	0.19	0.07			0.0526751	inf	EB
ENSG00000116191	RALGPS2	1	178725147	178921841	+	7.22	7.06	7.65	7.68	13.07	12.68	0.747959	1.06619	8.81e-32	1.82296	ENSG00000201791	RF00092	1	178753654	178753772	-	0	0	0	0	0	0					EB
ENSG00000116191	RALGPS2	1	178725147	178921841	+	7.22	7.06	7.65	7.68	13.07	12.68	0.747959	1.06619	8.81e-32	1.82296	ENSG00000228196	PTPN2P1	1	178746683	178747754	-	0.99	0.88	1.66	0.87	0.42	0.74	1	1.34487	0.852639	0.628681	EB
ENSG00000116199	FAM20B	1	179025804	179076567	+	12.28	11.85	11.11	11.77	15.31	15.49	0.826166	0.941384	5.2e-06	1.28992	ENSG00000232750	AL139132.1	1	179035309	179035652	-	0	0	0	0	0	0					EB
ENSG00000116205	TCEANC2	1	54053584	54112519	+	1.24	1.25	1.41	1.48	1.31	1.35	0.667431	1.15122	0.915736	1.08105	ENSG00000279049	AL353898.2	1	54099968	54100224	-	0	0	0	0	0	0					EB
ENSG00000116266	STXBP3	1	108746674	108809523	+	5.23	5.79	5.74	5.93	7.45	7.61	1	1.05099	0.000105225	1.38193	ENSG00000228076	AL591719.1	1	108766841	108767584	-	0	0	0	0	0	0					EB
ENSG00000116288	PARK7	1	7954291	7985505	+	85.36	84.26	78.54	81.08	57.27	57.68	0.252391	0.934429	2.66e-22	0.685017	ENSG00000200344	RF00019	1	7982881	7982983	-	0	0	1.44	0	0	0.64	1	inf	1	inf	EB
ENSG00000116337	AMPD2	1	109616104	109632051	+	15.25	16.12	11.98	11.72	17.59	18.55	2.62e-08	0.750176	0.00285204	1.16453	ENSG00000228703	AL355310.2	1	109628417	109630305	-	0	0	0	0.19	0	0.1	1	inf	1	inf	EB
ENSG00000116473	RAP1A	1	111542218	111716691	+	11.29	10.45	10.43	11.29	13.69	13.44	1	0.991881	0.000231704	1.26118	ENSG00000201028	RNU6-151P	1	111650431	111650537	-	0	0	0	0	0	0					EB
ENSG00000116473	RAP1A	1	111542218	111716691	+	11.29	10.45	10.43	11.29	13.69	13.44	1	0.991881	0.000231704	1.26118	ENSG00000215867	KRT18P57	1	111648291	111649544	-	0	0	0	0	0	0					EB
ENSG00000116473	RAP1A	1	111542218	111716691	+	11.29	10.45	10.43	11.29	13.69	13.44	1	0.991881	0.000231704	1.26118	ENSG00000231346	LINC01160	1	111599655	111608723	-	0	0	0	0	0.05	0.05			1	inf	EB
ENSG00000116489	CAPZA1	1	112619805	112671616	+	74.07	76.11	80	81.7	73.67	68.61	0.145025	1.06919	0.499657	0.957725	ENSG00000235299	MRPL53P1	1	112625906	112626224	-	0	0	0	0	0	0					EB
ENSG00000116489	CAPZA1	1	112619805	112671616	+	74.07	76.11	80	81.7	73.67	68.61	0.145025	1.06919	0.499657	0.957725	ENSG00000252750	RNU7-70P	1	112634719	112634784	-	0	0	0	0	0	0					EB
ENSG00000116652	DLEU2L	1	63547082	63550636	+	0.11	0.13	0.15	0.21	0.23	0.17	1	1.43177	0.894018	1.65976	ENSG00000274199	RF02105	1	63549489	63549608	-	0	0	0	0	0	0					EB
ENSG00000116652	DLEU2L	1	63547082	63550636	+	0.11	0.13	0.15	0.21	0.23	0.17	1	1.43177	0.894018	1.65976	ENSG00000275823	RF02107	1	63549294	63549366	-	0	0	0	0	0	0					EB
ENSG00000116652	DLEU2L	1	63547082	63550636	+	0.11	0.13	0.15	0.21	0.23	0.17	1	1.43177	0.894018	1.65976	ENSG00000276884	RF02110	1	63548977	63549112	-	0	0	0	0	0	0					EB
ENSG00000116652	DLEU2L	1	63547082	63550636	+	0.11	0.13	0.15	0.21	0.23	0.17	1	1.43177	0.894018	1.65976	ENSG00000277565	RF02108	1	63549227	63549284	-	0	0	0	0	0	0					EB
ENSG00000116652	DLEU2L	1	63547082	63550636	+	0.11	0.13	0.15	0.21	0.23	0.17	1	1.43177	0.894018	1.65976	ENSG00000277689	RF02106	1	63549374	63549463	-	0	0	0	0	0	0					EB
ENSG00000116652	DLEU2L	1	63547082	63550636	+	0.11	0.13	0.15	0.21	0.23	0.17	1	1.43177	0.894018	1.65976	ENSG00000278287	RF02109	1	63549133	63549216	-	0	0	0	0	0	0					EB
ENSG00000116668	SWT1	1	185157080	185291781	+	1.04	1.23	1.42	1.23	1.39	1.54	1	1.15813	0.473854	1.30601	ENSG00000206640	RF00019	1	185257911	185258015	-	0	0	0	0	0	0					EB
ENSG00000116668	SWT1	1	185157080	185291781	+	1.04	1.23	1.42	1.23	1.39	1.54	1	1.15813	0.473854	1.30601	ENSG00000213051	RPL5P5	1	185226808	185227700	-	0	0	0	0.07	0	0	1	inf			EB
ENSG00000116668	SWT1	1	185157080	185291781	+	1.04	1.23	1.42	1.23	1.39	1.54	1	1.15813	0.473854	1.30601	ENSG00000231084	RPL22P24	1	185171335	185171710	-	0	0	0	0	0	0					EB
ENSG00000116668	SWT1	1	185157080	185291781	+	1.04	1.23	1.42	1.23	1.39	1.54	1	1.15813	0.473854	1.30601	ENSG00000233583	AL356273.1	1	185262286	185264356	-	0	0	0	0	0	0					EB
ENSG00000116675	DNAJC6	1	65248219	65415871	+	1.63	1.78	2.48	2.11	3.5	3.03	0.106249	1.33793	4.39e-08	1.93834	ENSG00000229294	AL139294.1	1	65279456	65306521	-	0	0	0	0	0	0					EB
ENSG00000116675	DNAJC6	1	65248219	65415871	+	1.63	1.78	2.48	2.11	3.5	3.03	0.106249	1.33793	4.39e-08	1.93834	ENSG00000234144	COX6CP13	1	65298755	65298980	-	0	0	0	0.29	0	0	1	inf			EB
ENSG00000116678	LEPR	1	65420652	65641559	+	1.84	1.99	1.48	1.5	1.67	1.53	0.0712499	0.773512	0.272068	0.8457	ENSG00000224570	AC097063.1	1	65576129	65578380	-	0	0	0	0	0	0					EB
ENSG00000116690	PRG4	1	186296279	186314562	+	0	0	0.04	0.04	0.01	0.03	0.606863	inf	0.919563	inf	ENSG00000202025	RNU6-1240P	1	186311825	186311928	-	0	0	0	0	0	0					EB
ENSG00000116691	MIIP	1	12019466	12032045	+	11.55	10.62	8.13	9.6	8.1	7.24	0.0698165	0.793702	0.000381903	0.699159	ENSG00000202461	RF00019	1	12024012	12024124	-	0	0	0	0	0	0					EB
ENSG00000116698	SMG7	1	183472216	183598246	+	11.24	11.31	10.28	10.49	9.76	10.17	0.311462	0.914866	0.0922852	0.893372	ENSG00000116701	NCF2	1	183555563	183590876	-	0.02	0	3.33	2.54	27.95	30.64	2.04e-25	257.977	3.61e-250	2609.7	EB
ENSG00000116754	SRSF11	1	70205682	70253052	+	22.11	21.62	20.9	20.5	24	23.01	0.365534	0.940126	0.0705031	1.0868	ENSG00000228988	AL353771.1	1	70218589	70221023	-	0.29	0.13	0	0.15	0.17	0.14	1	0.345634	1	0.746402	EB
ENSG00000116774	OLFML3	1	113979391	114035572	+	2.98	2.72	8.68	7.36	28.98	27.88	5.08e-14	2.79081	2.13e-168	10.0732	ENSG00000270780	AL591742.1	1	114001433	114002235	-	0	0	0	0	0	0					EB
ENSG00000116783	TNNI3K	1	74235387	74544428	+	0	0	0	0	0	0					ENSG00000162621	LRRC53	1	74469878	74512614	-	0	0	0	0	0	0					EB
ENSG00000116783	TNNI3K	1	74235387	74544428	+	0	0	0	0	0	0					ENSG00000237324	AC093158.1	1	74341579	74378802	-	0	0	0	0	0	0					EB
ENSG00000116833	NR5A2	1	200027614	200177420	+	10.85	10.54	17.57	17.24	25.62	26.71	1.61e-24	1.61625	2.58e-101	2.47322	ENSG00000229220	AC096633.1	1	200147531	200148279	-	0	0	0	0	0	0					EB
ENSG00000116977	LGALS8	1	236518000	236552981	+	7.76	7.84	10.03	10.36	10.89	11.21	1.74e-06	1.29868	4.56e-12	1.43226	ENSG00000223776	LGALS8-AS1	1	236523052	236524508	-	0.36	0.48	0.76	0.55	0.26	0.27	1	1.53554	0.950478	0.633137	EB
ENSG00000116977	LGALS8	1	236518000	236552981	+	7.76	7.84	10.03	10.36	10.89	11.21	1.74e-06	1.29868	4.56e-12	1.43226	ENSG00000230325	AL359921.1	1	236540094	236550280	-	0.54	0.12	0.15	0.13	0.92	0.8	1	0.43101	0.706639	2.64291	EB
ENSG00000116977	LGALS8	1	236518000	236552981	+	7.76	7.84	10.03	10.36	10.89	11.21	1.74e-06	1.29868	4.56e-12	1.43226	ENSG00000273058	AL359921.2	1	236536162	236536704	-	2.07	2.16	1.23	1.1	0.83	1.09	0.735094	0.546106	0.412855	0.459674	EB
ENSG00000117054	ACADM	1	75724347	75787575	+	11.56	12.54	12.68	13.82	11.61	10.72	0.532284	1.09176	0.593262	0.936072	ENSG00000181227	DLSTP1	1	75743423	75744776	-	0	0.04	0.16	0.05	0.06	0.05	1	4.88414	1	2.44322	EB
ENSG00000117114	ADGRL2	1	81306160	81992436	+	30.32	31.83	27.41	28.22	33.3	34.38	0.00238994	0.8889	0.0103785	1.10108	ENSG00000234683	AL138799.3	1	81596157	81596506	-	0	0	0	0	0	0					EB
ENSG00000117114	ADGRL2	1	81306160	81992436	+	30.32	31.83	27.41	28.22	33.3	34.38	0.00238994	0.8889	0.0103785	1.10108	ENSG00000234953	AL138799.4	1	81513880	81557702	-	0	0	0	0	0	0					EB
ENSG00000117114	ADGRL2	1	81306160	81992436	+	30.32	31.83	27.41	28.22	33.3	34.38	0.00238994	0.8889	0.0103785	1.10108	ENSG00000236676	AC117944.1	1	81585941	81625713	-	0.1	0	0	0	0	0	1	0	1	0	EB
ENSG00000117114	ADGRL2	1	81306160	81992436	+	30.32	31.83	27.41	28.22	33.3	34.38	0.00238994	0.8889	0.0103785	1.10108	ENSG00000242598	MED28P8	1	81557121	81557832	-	0	0	0	0	0	0					EB
ENSG00000117154	IGSF21	1	18107798	18378483	+	0	0	0	0	0	0					ENSG00000230035	IGSF21-AS1	1	18166929	18179346	-	0	0	0	0	0	0					EB
ENSG00000117472	TSPAN1	1	46175073	46185962	+	0.03	0	0	0	0	0.03	1	0	1	1.00193	ENSG00000250719	P3R3URF	1	46175486	46176478	-	0	0	0	0	0	0					EB
ENSG00000117620	SLC35A3	1	99969351	100035634	+	2.93	3.31	3	3.16	3.4	3.17	1	0.980825	0.793902	1.06527	ENSG00000202259	RNU6-1318P	1	100000637	100000739	-	0	0	0	0	0	0					EB
ENSG00000117640	MTFR1L	1	25818640	25832942	+	6.88	7.12	7.26	6.87	7.34	7.26	1	1.00239	0.890162	1.05411	ENSG00000272478	AL020996.3	1	25831913	25832134	-	0	0	0	0	0	0					EB
ENSG00000117643	MAN1C1	1	25617468	25786207	+	0.6	0.51	0.61	0.49	0.7	0.85	1	0.986984	0.183807	1.41001	ENSG00000233478	AL031280.1	1	25644544	25659111	-	0	0	0	0	0	0					EB
ENSG00000117682	DHDDS	1	26432282	26471306	+	6.61	6.98	7.57	6.97	7.88	7.35	1	1.06281	0.276807	1.13329	ENSG00000223583	AL513365.1	1	26454653	26455187	-	0	0	0	0	0.28	0.12			0.915736	inf	EB
ENSG00000117682	DHDDS	1	26432282	26471306	+	6.61	6.98	7.57	6.97	7.88	7.35	1	1.06281	0.276807	1.13329	ENSG00000225891	AL513365.2	1	26462756	26467282	-	0.13	0.67	0.14	0.63	0.71	0.62	1	0.965831	1	1.71174	EB
ENSG00000117707	PROX1	1	213983181	214041502	+	34.93	38.49	43.81	45.81	49.79	49.6	0.00154403	1.2121	8.77e-15	1.36854	ENSG00000272167	AL606537.1	1	214028891	214030901	-	0	0	0	0	0	0					EB
ENSG00000117707	PROX1	1	213983181	214041502	+	34.93	38.49	43.81	45.81	49.79	49.6	0.00154403	1.2121	8.77e-15	1.36854	ENSG00000274895	AC011700.1	1	213983793	213986419	-	0.55	0.6	0.9	0.91	1.44	1.15	0.632732	1.55499	0.0298509	2.26136	EB
ENSG00000117724	CENPF	1	214603195	214664571	+	27.49	27.56	31.96	32.15	20.71	20.71	1.74e-06	1.15634	4.35e-18	0.760483	ENSG00000224584	UBE2V1P13	1	214612960	214613398	-	0	0	0	0	0	0					EB
ENSG00000117724	CENPF	1	214603195	214664571	+	27.49	27.56	31.96	32.15	20.71	20.71	1.74e-06	1.15634	4.35e-18	0.760483	ENSG00000250536	ABHD17AP3	1	214605470	214608840	-	0.12	0.31	0.07	0.41	0.07	0.06	1	1.10653	0.861437	0.295313	EB
ENSG00000117834	SLC5A9	1	48222685	48248644	+	1.61	1.89	0.88	1.09	0.85	0.51	0.0115725	0.558685	1.73e-05	0.392507	ENSG00000272491	AL109659.2	1	48227888	48229561	-	0.04	0	0	0.04	0.05	0.08	1	0.997127	1	3.1514	EB
ENSG00000117859	OSBPL9	1	51577179	51798427	+	10.79	11.38	10.72	11.14	10.09	9.71	1	0.97929	0.0781236	0.902949	ENSG00000212624	RF00568	1	51724775	51724896	-	0	0	0	0	0	0					EB
ENSG00000117859	OSBPL9	1	51577179	51798427	+	10.79	11.38	10.72	11.14	10.09	9.71	1	0.97929	0.0781236	0.902949	ENSG00000236973	GAPDHP51	1	51707138	51708137	-	0	0	0	0	0	0					EB
ENSG00000117983	MUC5B	11	1223066	1262172	+	0	0	0	0	0	0					ENSG00000255177	MUC5B-AS1	11	1242261	1249676	-	0	0	0	0	0	0					EB
ENSG00000118004	COLEC11	2	3594832	3644644	+	0	0	0	0	0	0.07			0.92387	inf	ENSG00000188765	TMSB4XP2	2	3617548	3617757	-	0	0	0	0.32	0	0	1	inf			EB
ENSG00000118004	COLEC11	2	3594832	3644644	+	0	0	0	0	0	0.07			0.92387	inf	ENSG00000237370	AC010907.2	2	3603397	3604242	-	0	0	0	0	0	0					EB
ENSG00000118246	FASTKD2	2	206765357	206796189	+	5.34	5.41	5.37	5.65	3.98	3.94	1	1.01838	0.000111485	0.744364	ENSG00000283469	MIR3130-1	2	206783234	206783308	-	0	0	0	0	0	0					EB
ENSG00000118257	NRP2	2	205681990	205798133	+	0.16	0.07	3.44	3.74	26.24	25.68	4.79e-164	31.0813	0	228.32	ENSG00000225216	AC007362.1	2	205756469	205764006	-	0	0	0	0	0.05	0			1	inf	EB
ENSG00000118308	LRMP	12	25004342	25108334	+	2.12	1.94	2.18	2.19	1.26	1.52	1	1.06826	0.0340795	0.690748	ENSG00000258449	AC023510.1	12	25096868	25100980	-	0	0.12	0	0	0	0	1	0	1	0	EB
ENSG00000118308	LRMP	12	25004342	25108334	+	2.12	1.94	2.18	2.19	1.26	1.52	1	1.06826	0.0340795	0.690748	ENSG00000258546	CENPUP2	12	25092715	25093900	-	0	0	0	0	0	0					EB
ENSG00000118308	LRMP	12	25004342	25108334	+	2.12	1.94	2.18	2.19	1.26	1.52	1	1.06826	0.0340795	0.690748	ENSG00000276842	AC023510.2	12	25103124	25103869	-	0	0	0.2	0	0	0	1	inf			EB
ENSG00000118363	SPCS2	11	74949247	74979033	+	11.85	12.01	12.62	12.46	10.01	10.27	1	1.04359	0.187364	0.858879	ENSG00000200152	RNU6-216P	11	74968189	74968292	-	0	0	0	0	0	0					EB
ENSG00000118473	SGIP1	1	66533383	66751139	+	0	0	0	0	0.01	0			1	inf	ENSG00000248458	AL139147.1	1	66665864	66677027	-	0	0	0	0.29	0.91	1.03	1	inf	0.000109787	inf	EB
ENSG00000118492	ADGB	6	146598967	146815462	+	0	0.01	0	0	0	0	1	0	1	0	ENSG00000228283	KATNBL1P6	6	146802359	146803824	-	0.54	0.52	0.96	0.45	0.46	0.67	1	1.32018	1	1.08191	EB
ENSG00000118492	ADGB	6	146598967	146815462	+	0	0.01	0	0	0	0	1	0	1	0	ENSG00000273719	AL359547.2	6	146638844	146639261	-	0	0	0	0	0	0					EB
ENSG00000118507	AKAP7	6	131135467	131283535	+	3.27	3	1.79	1.46	2.15	2.45	1.69e-05	0.514381	0.0890751	0.741581	ENSG00000218857	AL137222.1	6	131184325	131185486	-	0	0	0	0	0	0					EB
ENSG00000118513	MYB	6	135181308	135219173	+	0.26	0.5	0.42	0.42	0.56	0.67	1	1.0891	0.267359	1.62839	ENSG00000236703	MYB-AS1	6	135195083	135195995	-	0	0	0	0	0	0					EB
ENSG00000118596	SLC16A7	12	59596029	59789855	+	13.91	14.34	8.42	8.67	10.16	9.99	2.1e-38	0.600556	1.02e-16	0.721065	ENSG00000257146	AC079905.2	12	59719698	59719944	-	0	0	0	0	0	0					EB
ENSG00000118620	ZNF430	19	21020634	21060050	+	3.07	3.44	3.08	3.13	2.89	2.89	1	0.944909	0.615705	0.897649	ENSG00000271598	AC008739.3	19	21025915	21026041	-	0	0	0	0	0	0					EB
ENSG00000118640	VAMP8	2	85561562	85582031	+	35.45	32.63	47.03	43.7	58.65	60.13	0.00205927	1.32321	4.14e-14	1.76341	ENSG00000276281	RN7SL126P	2	85567662	85567960	-	0	0	0	0	0	0					EB
ENSG00000118689	FOXO3	6	108559835	108684774	+	4.22	5.02	5.29	4.61	5.98	5.94	1	1.063	0.00176965	1.30368	ENSG00000228976	SUMO2P8	6	108618000	108618285	-	0	0	0	0	0	0					EB
ENSG00000118690	ARMC2	6	108848416	108974476	+	0.25	0.22	0.28	0.41	0.23	0.26	0.946599	1.44762	1	1.06232	ENSG00000218872	AL445189.1	6	108856400	108856737	-	0	0	0	0	0	0					EB
ENSG00000118690	ARMC2	6	108848416	108974476	+	0.25	0.22	0.28	0.41	0.23	0.26	0.946599	1.44762	1	1.06232	ENSG00000228834	AL445189.2	6	108907615	108907873	-	3.84	3.17	4.28	2.31	2.62	2.8	1	0.934647	1	0.781537	EB
ENSG00000118690	ARMC2	6	108848416	108974476	+	0.25	0.22	0.28	0.41	0.23	0.26	0.946599	1.44762	1	1.06232	ENSG00000230290	ARMC2-AS1	6	108922976	108924103	-	0	0	0	0	0	0					EB
ENSG00000118855	MFSD1	3	158732198	158829719	+	3.37	3.46	3.16	2.94	2.68	2.63	0.781429	0.886615	0.125867	0.787467	ENSG00000272247	AC080013.5	3	158801257	158801935	-	0.1	0.09	0.11	0	0	0	1	0.587994	1	0	EB
ENSG00000118946	PCDH17	13	57631744	57729311	+	2.39	2.61	1.66	1.86	1.99	2.03	0.00679825	0.699267	0.150557	0.811377	ENSG00000278722	AL445288.1	13	57632759	57633575	-	0	0	0	0	0	0					EB
ENSG00000119283	TRIM67	1	231162112	231221556	+	1.8	1.9	1.48	1.73	0.94	1.01	0.650689	0.862208	7.36e-06	0.532862	ENSG00000235710	AL109810.2	1	231184098	231187627	-	0	0	0	0	0	0					EB
ENSG00000119408	NEK6	9	124257606	124353307	+	13.34	13.83	11.4	12.22	8.94	8.36	0.0960488	0.863332	3.67e-10	0.643925	ENSG00000235204	AL162724.2	9	124259250	124261156	-	0.22	0	0	0	0	0	1	0	1	0	EB
ENSG00000119509	INVS	9	100099243	100302175	+	4.46	4.19	4.81	4.45	3.33	3.33	1	1.06391	0.0214968	0.779445	ENSG00000238172	RPS2P35	9	100116755	100117651	-	0	0	0	0	0	0					EB
ENSG00000119509	INVS	9	100099243	100302175	+	4.46	4.19	4.81	4.45	3.33	3.33	1	1.06391	0.0214968	0.779445	ENSG00000270995	AL137072.1	9	100120435	100120900	-	0	0	0	0	0	0					EB
ENSG00000119599	DCAF4	14	72926332	72959703	+	1.67	1.89	1.29	1.32	1.27	1.3	0.186436	0.726601	0.140529	0.728494	ENSG00000176043	AC007160.1	14	72929612	72929930	-	0	0	0	0	0	0					EB
ENSG00000119650	IFT43	14	75902136	76084585	+	1.43	1.56	1.93	1.28	1.88	2.4	1	1.06562	0.0862049	1.44754	ENSG00000119699	TGFB3	14	75958099	75982991	-	0.28	0.27	0.26	0.26	3.12	2.8	1	0.913759	1.31e-32	10.7277	EB
ENSG00000119661	DNAL1	14	73644875	73703732	+	1.57	1.64	1.89	1.68	1.86	2.02	0.998131	1.10595	0.237066	1.22322	ENSG00000251907	RNU6-240P	14	73659564	73659660	-	0	0	0	0	0	0					EB
ENSG00000119661	DNAL1	14	73644875	73703732	+	1.57	1.64	1.89	1.68	1.86	2.02	0.998131	1.10595	0.237066	1.22322	ENSG00000258660	AC006146.1	14	73698103	73700351	-	0.1	0	0	0	0	0	1	0	1	0	EB
ENSG00000119673	ACOT2	14	73567620	73575658	+	8.22	8.19	13.01	12.01	9.93	9.28	6.46e-05	1.51437	0.27637	1.18327	ENSG00000258524	NT5CP1	14	73571159	73571667	-	0	0	0	0	0	0					EB
ENSG00000119685	TTLL5	14	75633625	75955079	+	2.35	2.69	2.45	2.31	2.81	2.67	0.998502	0.939438	0.608019	1.10109	ENSG00000133935	ERG28	14	75649791	75661189	-	18.16	17.4	17.81	15.21	15.73	15.29	0.828775	0.922032	0.221097	0.88154	EB
ENSG00000119685	TTLL5	14	75633625	75955079	+	2.35	2.69	2.45	2.31	2.81	2.67	0.998502	0.939438	0.608019	1.10109	ENSG00000242488	AF107885.1	14	75838157	75839114	-	0	0	0	0	0	0					EB
ENSG00000119685	TTLL5	14	75633625	75955079	+	2.35	2.69	2.45	2.31	2.81	2.67	0.998502	0.939438	0.608019	1.10109	ENSG00000259103	AF107885.2	14	75814502	75847698	-	0	0	0	0	0	0					EB
ENSG00000119686	FLVCR2	14	75578620	75663214	+	1.09	1.33	0.92	1.03	1	0.9	0.760246	0.800045	0.562249	0.793259	ENSG00000133935	ERG28	14	75649791	75661189	-	18.16	17.4	17.81	15.21	15.73	15.29	0.828775	0.922032	0.221097	0.88154	EB
ENSG00000119686	FLVCR2	14	75578620	75663214	+	1.09	1.33	0.92	1.03	1	0.9	0.760246	0.800045	0.562249	0.793259	ENSG00000242951	AC007182.2	14	75595805	75596206	-	0.49	1.31	0.37	0.83	0.38	0.16	1	0.656883	0.663173	0.301981	EB
ENSG00000119707	RBM25	14	73058532	73123899	+	12.24	12.25	12.08	12.48	11.01	10.56	1	0.99554	0.0182351	0.890149	ENSG00000258448	AL442663.2	14	73068108	73068618	-	0	0	0	0	0	0					EB
ENSG00000119718	EIF2B2	14	75002921	75012366	+	5.92	6.71	6.31	6.13	5.12	5.03	1	0.978194	0.0409696	0.812262	ENSG00000258646	AL049780.1	14	75004719	75008481	-	0	0.12	0.3	0.14	0.31	0.13	1	3.63169	1	3.74758	EB
ENSG00000119725	ZNF410	14	73886617	73932511	+	0.49	0.58	0.51	0.73	0.47	0.78	1	1.15325	0.951101	1.17971	ENSG00000199472	RF00019	14	73906316	73906427	-	0	0	0	0	0	0					EB
ENSG00000119729	RHOQ	2	46541806	46584688	+	6.38	6.41	8.18	8.55	8.52	8.32	0.000715707	1.29859	0.000140874	1.33081	ENSG00000250116	AC018682.1	2	46568256	46580238	-	0	0	0	0	0	0					EB
ENSG00000119771	KLHL29	2	23385179	23708611	+	4.58	4.43	5.63	5.15	4.71	4.5	0.0374512	1.1878	1	1.03308	ENSG00000224361	AC011239.1	2	23507043	23524344	-	0	0	0	0	0	0					EB
ENSG00000119771	KLHL29	2	23385179	23708611	+	4.58	4.43	5.63	5.15	4.71	4.5	0.0374512	1.1878	1	1.03308	ENSG00000279526	AC011239.2	2	23616499	23617987	-	0	0	0	0	0	0					EB
ENSG00000119771	KLHL29	2	23385179	23708611	+	4.58	4.43	5.63	5.15	4.71	4.5	0.0374512	1.1878	1	1.03308	ENSG00000283031	AC009242.1	2	23667208	23685453	-	0.05	0.02	0	0	0.22	0.02	1	0	0.881622	3.53577	EB
ENSG00000119888	EPCAM	2	47345158	47387601	+	19.72	20	23.55	25.45	32.01	29.92	0.00651528	1.22511	1.91e-13	1.57594	ENSG00000222685	RN7SKP119	2	47359505	47359777	-	0	0	0	0	0	0					EB
ENSG00000119913	TECTB	10	112283400	112305035	+	0	0	0.02	0.02	0.02	0	1	inf	1	inf	ENSG00000283688	MIR6715B	10	112299612	112299688	-	0	0	0.96	0	0	0	1	inf			EB
ENSG00000119929	CUTC	10	99702558	99756134	+	10.05	10.87	9.62	8.17	5.98	5.96	0.423613	0.844135	3.37e-05	0.576622	ENSG00000014919	COX15	10	99711844	99732100	-	11.7	12.37	10.94	11.88	9.43	9.3	0.923335	0.941476	0.00247502	0.786578	EB
ENSG00000119950	MXI1	10	110207605	110287365	+	4.33	4.15	1.31	1.64	4.21	4.16	7.23e-19	0.346547	1	0.998227	ENSG00000228417	AL360182.2	10	110207850	110208591	-	0	0	0	0	0	0					EB
ENSG00000120008	WDR11	10	120851305	120909524	+	6.71	6.68	6.98	7.48	7.26	7.64	0.614238	1.0722	0.089826	1.12518	ENSG00000271670	AC010998.2	10	120879256	120880667	-	0	0	0	0.11	0	0.11	1	inf	1	inf	EB
ENSG00000120158	RCL1	9	4792944	4885917	+	4.58	5.17	5.25	4.18	4.72	4.25	1	0.96076	0.866017	0.930181	ENSG00000228165	AL158147.1	9	4850299	4850373	-	0	0	0	0	0	0					EB
ENSG00000120158	RCL1	9	4792944	4885917	+	4.58	5.17	5.25	4.18	4.72	4.25	1	0.96076	0.866017	0.930181	ENSG00000233186	KLF4P1	9	4803788	4804972	-	0	0	0	0	0	0					EB
ENSG00000120251	GRIA2	4	157204182	157366075	+	0	0.01	0	0.01	0.01	0.01	1	1.12679	1	2.44322	ENSG00000249819	AC112240.1	4	157204462	157204855	-	0	0	0	0	0	0					EB
ENSG00000120254	MTHFD1L	6	150865549	151101887	+	18.27	17.89	18.9	18.73	15.8	14.89	1	1.03328	0.0115816	0.857873	ENSG00000232290	AL133260.2	6	151054897	151056057	-	0	0	0	0	0	0					EB
ENSG00000120262	CCDC170	6	151494017	151621193	+	0.06	0.15	0.04	0.09	0	0	1	0.59261	0.0252221	0	ENSG00000207422	RNU6-813P	6	151615773	151615879	-	0	0	0	0	0	0					EB
ENSG00000120265	PCMT1	6	149749443	149811420	+	33.17	33.05	31.89	31.78	34.06	33.26	0.902354	0.954789	0.986156	1.02776	ENSG00000231760	AL355312.2	6	149796151	149799150	-	0.22	0.03	0.07	0.06	0.07	0.12	1	0.534045	1	0.799871	EB
ENSG00000120278	PLEKHG1	6	150599883	150843665	+	4.03	4.56	1.78	1.82	2.07	2.5	1.77e-21	0.415792	8.63e-09	0.536783	ENSG00000226599	AL450344.2	6	150650772	150652025	-	0	0	0	0	0	0					EB
ENSG00000120314	WDR55	5	140664676	140674124	+	7.68	7.13	7.83	8.01	8.98	9.15	0.834638	1.06159	0.00122195	1.23736	ENSG00000256453	DND1	5	140670794	140673576	-	0.46	0.7	0.65	0.79	0.47	0.41	1	1.23903	1	0.775544	EB
ENSG00000120457	KCNJ5	11	128891356	128921163	+	0	0	0	0	0	0.01			1	inf	ENSG00000174370	C11orf45	11	128899565	128906035	-	0.02	0	0.02	0	0.08	0	1	1.10832	1	4.59012	EB
ENSG00000120549	KIAA1217	10	23694746	24547848	+	10.02	10.78	12.41	12.63	10.15	10.05	0.000294505	1.19548	1	0.982185	ENSG00000279029	AL353583.1	10	24481180	24483034	-	0	0	0	0	0	0					EB
ENSG00000120594	PLXDC2	10	19816239	20289856	+	0.05	0.07	0.83	0.87	4.44	4.25	1.76e-28	14.9984	6.34e-199	77.9009	ENSG00000238246	AC069549.1	10	20070805	20091784	-	0	0	0	0	0	0					EB
ENSG00000120645	IQSEC3	12	66765	178460	+	0	0.01	0	0	0	0	1	0	1	0	ENSG00000249695	AC026369.1	12	137411	149169	-	0	0	0	0	0	0					EB
ENSG00000120645	IQSEC3	12	66765	178460	+	0	0.01	0	0	0	0	1	0	1	0	ENSG00000256694	AC026369.2	12	164664	166321	-	0	0	0	0	0	0					EB
ENSG00000120645	IQSEC3	12	66765	178460	+	0	0.01	0	0	0	0	1	0	1	0	ENSG00000256948	AC026369.3	12	106524	111850	-	0	0	0	0	0	0					EB
ENSG00000120709	FAM53C	5	138331935	138349729	+	10.25	10.26	8.84	8.34	9.31	8.69	0.00778649	0.831782	0.105859	0.88676	ENSG00000249971	AC104116.1	5	138347027	138349641	-	0	0	0	0	0	0					EB
ENSG00000120727	PAIP2	5	139341587	139369720	+	21.73	21.91	18.69	17.73	18.96	17.27	0.00812812	0.828773	0.0106362	0.839265	ENSG00000272742	AC135457.1	5	139364677	139369717	-	0	0	0	0.1	0	0	1	inf			EB
ENSG00000120756	PLS1	3	142596393	142713664	+	4.51	4.97	4.25	4.39	4.66	4.76	0.798276	0.905455	1	1.0051	ENSG00000239641	PLS1-AS1	3	142654784	142656745	-	0	0	0	0	0	0					EB
ENSG00000120896	SORBS3	8	22544986	22575788	+	16.54	16.12	21.6	21.58	24.48	23.27	6.6e-09	1.3128	4.98e-18	1.47811	ENSG00000254230	AC037459.4	8	22565997	22567171	-	0	0.1	0.25	0	0	0	1	2.5049	1	0	EB
ENSG00000120942	UBIAD1	1	11273206	11296049	+	8.06	7.14	5.3	4.72	4.19	3.82	1.58e-05	0.654841	2.68e-11	0.532588	ENSG00000238199	UBE2V2P3	1	11278616	11279351	-	0	0	0	0	0	0					EB
ENSG00000120949	TNFRSF8	1	12063303	12144207	+	0	0	0.02	0	0.02	0	1	inf	1	inf	ENSG00000201135	RNU6-777P	1	12077881	12077984	-	0	0	0	0	0	0					EB
ENSG00000120949	TNFRSF8	1	12063303	12144207	+	0	0	0.02	0	0.02	0	1	inf	1	inf	ENSG00000227875	RPL23AP89	1	12080293	12080547	-	0	0	0	0	0	0					EB
ENSG00000120949	TNFRSF8	1	12063303	12144207	+	0	0	0.02	0	0.02	0	1	inf	1	inf	ENSG00000285604	AL357835.1	1	12088441	12092264	-	0	0	0	0	0	0					EB
ENSG00000121005	CRISPLD1	8	74984505	75034558	+	0.39	0.28	0.55	0.58	0.36	0.39	0.423853	1.66927	1	1.12821	ENSG00000254238	AC100782.1	8	75026428	75029460	-	0	0.3	0	0	0	0.45	1	0	1	1.51848	EB
ENSG00000121053	EPX	17	58192726	58205174	+	0	0	0	0	0	0					ENSG00000278627	AC005962.1	17	58202352	58203003	-	0	0.18	0	0.31	0.35	1.01	1	1.69019	0.261797	7.65085	EB
ENSG00000121057	AKAP1	17	57085092	57121346	+	46.06	47.95	48.95	46.71	36.5	35.92	1	1.01049	7.48e-13	0.778766	ENSG00000263089	AC007114.2	17	57092145	57096425	-	0	0	0	0	0	0					EB
ENSG00000121075	TBX4	17	61452404	61485110	+	2.27	3.05	7.52	7.32	2.72	2.62	5.59e-21	2.76803	1	1.01425	ENSG00000267137	AC005901.1	17	61460224	61463384	-	0	0	0	0	0	0					EB
ENSG00000121211	MND1	4	153344649	153415118	+	7.19	6.64	5.92	4.62	1.6	2.35	0.271485	0.757338	7.38e-10	0.288848	ENSG00000243883	RN7SL419P	4	153381729	153382015	-	0	0	0	0	0	0					EB
ENSG00000121350	PYROXD1	12	21437615	21471250	+	1.64	1.62	1.93	1.49	1.04	1.17	1	1.03887	0.0862594	0.686299	ENSG00000256021	ELOCP31	12	21447545	21448314	-	0	0	0	0	0	0					EB
ENSG00000121446	RGSL1	1	182409192	182560599	+	0	0	0	0	0	0					ENSG00000270443	AL139344.1	1	182433893	182434461	-	0	0	0	0	0	0					EB
ENSG00000121481	RNF2	1	185045526	185102603	+	7.83	8.62	8.28	7.54	7.86	7.18	1	0.954758	0.68562	0.924386	ENSG00000232792	FTH1P25	1	185071567	185072035	-	0	0	0	0	0	0					EB
ENSG00000121644	DESI2	1	244653103	244709033	+	22.32	22.67	19.99	20.39	21.18	19.18	0.0697133	0.891307	0.108676	0.906829	ENSG00000232059	AL451007.1	1	244694432	244694720	-	0	0	0	0	0	0					EB
ENSG00000121653	MAPK8IP1	11	45885651	45906465	+	6.02	6.09	4.91	5.36	5.97	6.63	0.400654	0.842143	0.991513	1.05208	ENSG00000255498	AC068385.1	11	45905941	45906461	-	0.81	1.29	0.72	0.65	1.48	2.9	1	0.649614	0.532112	2.10677	EB
ENSG00000121741	ZMYM2	13	19958670	20091829	+	5.43	5.45	5.76	5.83	6.81	6.64	0.808739	1.05819	0.000107237	1.24993	ENSG00000237672	KRR1P1	13	20070250	20072136	-	0	0	0	0	0	0					EB
ENSG00000121749	TBC1D15	12	71839707	71927248	+	5.53	5.52	4.94	5.28	4.48	4.36	0.714718	0.918117	0.0146645	0.80939	ENSG00000257802	AC089984.2	12	71849228	71850428	-	0	0	0	0	0	0					EB
ENSG00000121766	ZCCHC17	1	31296982	31364953	+	15.79	16.73	17.1	15.44	16.18	14.88	1	0.993505	1	0.96544	ENSG00000229044	AL451070.1	1	31333067	31346799	-	0	0.27	0	0.15	0.34	0	1	0.563396	1	1.30436	EB
ENSG00000121775	TMEM39B	1	32072031	32102866	+	3.85	4.97	3.88	3.89	3.52	3.97	0.856949	0.874623	0.644436	0.858989	ENSG00000276493	RF00017	1	32087523	32087813	-	0	0	0	0	0	0					EB
ENSG00000121879	PIK3CA	3	179148114	179240093	+	5.1	4.83	5.48	5.35	6.65	6.78	0.693523	1.08203	2.99e-06	1.36649	ENSG00000201957	RF00402	3	179169083	179169210	-	0	0	0	0	0	0					EB
ENSG00000121989	ACVR2A	2	147844517	147930826	+	5.5	5.13	5.87	5.89	7.29	6.49	0.659726	1.09934	0.0014362	1.31027	ENSG00000223911	AC009480.1	2	147899401	147902956	-	0.16	0	0	0	0	0	1	0	1	0	EB
ENSG00000122008	POLK	5	75511756	75601144	+	1.96	1.98	2.09	2.04	2.24	2.23	1	1.03944	0.482701	1.14718	ENSG00000248881	AC010245.1	5	75598482	75599380	-	0	0	0	0	0	0					EB
ENSG00000122008	POLK	5	75511756	75601144	+	1.96	1.98	2.09	2.04	2.24	2.23	1	1.03944	0.482701	1.14718	ENSG00000251724	RNU7-175P	5	75538598	75538658	-	0	0	0	0	0	0					EB
ENSG00000122012	SV2C	5	76083383	76353939	+	0	0	0	0	0	0.01			1	inf	ENSG00000249014	HMGN2P4	5	76242024	76242404	-	2.78	3.39	3.88	2.27	1.98	1.38	1	0.990436	0.568913	0.55129	EB
ENSG00000122012	SV2C	5	76083383	76353939	+	0	0	0	0	0	0.01			1	inf	ENSG00000250348	AC113404.1	5	76285542	76311462	-	0.53	0.54	0.98	0.97	1.8	1.92	0.948428	1.80833	0.0608892	3.51183	EB
ENSG00000122012	SV2C	5	76083383	76353939	+	0	0	0	0	0	0.01			1	inf	ENSG00000252833	RNA5SP186	5	76091708	76091801	-	0	0	0	0	0	0					EB
ENSG00000122012	SV2C	5	76083383	76353939	+	0	0	0	0	0	0.01			1	inf	ENSG00000254893	AC113404.3	5	76173629	76174183	-	2.98	4.02	4.93	3.48	3.4	5.22	1	1.1927	0.907838	1.24545	EB
ENSG00000122376	SHLD2	10	87094161	87191468	+	14.76	14.05	13.25	13.56	9.03	9.04	0.659845	0.924492	1.05e-10	0.634133	ENSG00000273946	RN7SL733P	10	87154041	87154369	-	0	0	0	0	0	0					EB
ENSG00000122390	NAA60	16	3443649	3486953	+	8.84	9.03	10.47	10.28	9.87	9.97	0.0608347	1.15265	0.133533	1.122	ENSG00000273776	MIR6126	16	3485381	3485469	-	0	0	0	0	0	0					EB
ENSG00000122420	PTGFR	1	78303884	78540701	+	0.21	0.18	0.05	0.06	0.08	0.11	0.163507	0.27761	0.519882	0.499604	ENSG00000212308	RNA5SP23	1	78375164	78375268	-	0	0	0	0	0	0					EB
ENSG00000122420	PTGFR	1	78303884	78540701	+	0.21	0.18	0.05	0.06	0.08	0.11	0.163507	0.27761	0.519882	0.499604	ENSG00000227556	AC096531.1	1	78317157	78317263	-	0	0	0	0	0	0					EB
ENSG00000122483	CCDC18	1	93179919	93278730	+	3.93	3.81	4.24	4.42	3	3.77	0.761307	1.11101	0.6525	0.88365	ENSG00000225297	AC126124.1	1	93199755	93199939	-	0	0	0	0	0	0					EB
ENSG00000122483	CCDC18	1	93179919	93278730	+	3.93	3.81	4.24	4.42	3	3.77	0.761307	1.11101	0.6525	0.88365	ENSG00000237003	AC126124.2	1	93190740	93191060	-	0	0	0	0	0	0					EB
ENSG00000122507	BBS9	7	33129244	33606068	+	0.84	0.97	1.07	0.82	1.21	1.18	1	1.03703	0.331164	1.33238	ENSG00000224946	AC007312.1	7	33276834	33277091	-	0	0	0	0	0	0					EB
ENSG00000122545	2022-09-07	7	35800932	35907105	+	8.86	9.31	10.77	10.7	14.56	13.93	0.00358649	1.17359	2.52e-25	1.58563	ENSG00000274328	AC007551.2	7	35847038	35847426	-	0	0	0	0	0	0					EB
ENSG00000122547	EEPD1	7	36153254	36301538	+	5.83	5.41	7.93	8.35	12.16	12.1	4.38e-05	1.43872	1.78e-25	2.18152	ENSG00000228770	AC007327.1	7	36228621	36228884	-	0	0	0	0	0	0					EB
ENSG00000122547	EEPD1	7	36153254	36301538	+	5.83	5.41	7.93	8.35	12.16	12.1	4.38e-05	1.43872	1.78e-25	2.18152	ENSG00000229679	AC007327.2	7	36229280	36231107	-	0	0	0	0	0	0					EB
ENSG00000122642	FKBP9	7	32957404	33006930	+	12.48	12.73	12.38	11.79	13.8	14.12	0.94155	0.951793	0.144093	1.11963	ENSG00000252821	RNU6-388P	7	33001950	33002054	-	0	0	0	0	0	0					EB
ENSG00000122705	CLTA	9	36190856	36304781	+	48.15	45.4	51.47	49.06	54.7	52.99	0.47826	1.06711	0.00175652	1.16355	ENSG00000159921	GNE	9	36214441	36277056	-	9.2	8.62	9.97	8.69	10.62	10.17	1	1.04041	0.0282418	1.1798	EB
ENSG00000122779	TRIM24	7	138460259	138589996	+	19.54	20.62	21.43	20.49	21.09	21.24	0.90385	1.03674	0.233981	1.06562	ENSG00000234995	AC013429.2	7	138490581	138491361	-	0	0	0	0	0	0					EB
ENSG00000122958	VPS26A	10	69123512	69174412	+	12.21	11.11	12.8	12.71	10.73	11.42	0.521549	1.0864	0.972762	0.960247	ENSG00000233163	RPS12P17	10	69161530	69161906	-	0.35	0	0	0	0	0	1	0	1	0	EB
ENSG00000123091	RNF11	1	51236273	51273447	+	19.86	21.22	22.72	22.1	33.61	33.42	0.589819	1.08353	1.22e-20	1.64985	ENSG00000233406	AL162430.1	1	51250603	51251472	-	0.08	0	0	0	0	0	1	0	1	0	EB
ENSG00000123091	RNF11	1	51236273	51273447	+	19.86	21.22	22.72	22.1	33.61	33.42	0.589819	1.08353	1.22e-20	1.64985	ENSG00000236434	AL162430.2	1	51264916	51266074	-	0	0	0	0	0	0					EB
ENSG00000123096	SSPN	12	26121991	26299290	+	0.04	0.09	0.02	0.03	0.25	0.17	0.918853	0.405318	0.0666489	3.47157	ENSG00000256894	AC022509.3	12	26125155	26126617	-	0	0.07	0	0.08	0	0.16	1	1.12679	1	2.27772	EB
ENSG00000123096	SSPN	12	26121991	26299290	+	0.04	0.09	0.02	0.03	0.25	0.17	0.918853	0.405318	0.0666489	3.47157	ENSG00000278095	AC022509.4	12	26273329	26273900	-	0	0	0	0	0	0					EB
ENSG00000123106	CCDC91	12	28133249	28581511	+	1.42	1.12	1.4	1.52	1.45	1.58	0.878497	1.14016	0.432915	1.20457	ENSG00000244712	AC084754.1	12	28564678	28565141	-	0	0	0	0	0	0					EB
ENSG00000123106	CCDC91	12	28133249	28581511	+	1.42	1.12	1.4	1.52	1.45	1.58	0.878497	1.14016	0.432915	1.20457	ENSG00000247934	AC022364.1	12	28163298	28190738	-	0.05	0.11	0.11	0.15	0.25	0.07	1	1.62127	0.910722	2.08375	EB
ENSG00000123106	CCDC91	12	28133249	28581511	+	1.42	1.12	1.4	1.52	1.45	1.58	0.878497	1.14016	0.432915	1.20457	ENSG00000252237	RNU4-54P	12	28319335	28319463	-	0	0	0	0	0	0					EB
ENSG00000123106	CCDC91	12	28133249	28581511	+	1.42	1.12	1.4	1.52	1.45	1.58	0.878497	1.14016	0.432915	1.20457	ENSG00000278733	AC022079.2	12	28185625	28186190	-	0	0	0.13	0	0	0.12	1	inf	1	inf	EB
ENSG00000123119	NECAB1	8	90791741	90959393	+	0	0	0	0	0	0					ENSG00000254251	AC103770.1	8	90806474	90859240	-	0.08	0	0	0	0	0	1	0	1	0	EB
ENSG00000123146	ADGRE5	19	14380501	14408725	+	10.01	10.34	7.34	6.62	6.47	6.02	1.32e-07	0.681455	1.12e-10	0.620858	ENSG00000267379	AC008569.1	19	14402717	14408723	-	0.79	0.47	0.88	0.26	0.3	0	1	0.906129	0.968351	0.241101	EB
ENSG00000123154	WDR83	19	12666802	12675832	+	4.52	4.1	4.96	4.4	5.12	4.39	1	1.07705	0.873691	1.11349	ENSG00000105583	WDR83OS	19	12668073	12669415	-	0.84	0.82	0.73	0.84	0.74	0.74	1	0.93743	1	0.901701	EB
ENSG00000123154	WDR83	19	12666802	12675832	+	4.52	4.1	4.96	4.4	5.12	4.39	1	1.07705	0.873691	1.11349	ENSG00000285583	AC010422.7	19	12670079	12671023	-	0	0	0	0	0	0					EB
ENSG00000123240	OPTN	10	13099449	13138308	+	7.5	7.28	14.04	14.43	28.52	26.32	2.92e-24	1.91213	2.33e-83	3.74937	ENSG00000235763	SNRPGP5	10	13104574	13104793	-	0	0.27	0	0	0	0.3	1	0	1	1.13886	EB
ENSG00000123268	ATF1	12	50763710	50821162	+	10.39	11.21	9.93	9.47	10.39	9.82	0.574661	0.891911	0.901539	0.946083	ENSG00000271490	AC013244.2	12	50806335	50806437	-	0	0	0	0	0	0					EB
ENSG00000123297	TSFM	12	57782589	57808071	+	2.41	2.38	1.57	1.99	1.12	1.13	0.35846	0.739081	0.000617619	0.474231	ENSG00000206749	RNU6-1083P	12	57806154	57806260	-	0	0	0	0	0	0					EB
ENSG00000123338	NCKAP1L	12	54497752	54548243	+	0	0.01	0	0	0	0	1	0	1	0	ENSG00000257824	AC068789.1	12	54543111	54544105	-	0	0	0	0	0	0					EB
ENSG00000123352	SPATS2	12	49366584	49527424	+	8.3	8.37	8.42	8.68	12.83	11.97	1	1.01926	4.75e-12	1.50446	ENSG00000257464	AC125611.1	12	49442424	49442652	-	0	0	0	0	0	0					EB
ENSG00000123358	NR4A1	12	52022832	52059507	+	2.66	2.98	2.59	2.93	4.03	3.89	1	0.970052	0.0010071	1.41973	ENSG00000259884	AC025259.3	12	52058459	52059503	-	0	0	0	0	0	0					EB
ENSG00000123374	CDK2	12	55966781	55972789	+	24.66	23.91	23.71	23.07	19.5	18.74	0.920693	0.956307	5.62e-05	0.795869	ENSG00000258554	AC025162.1	12	55966838	55967474	-	0	0	0	0.24	0	0	1	inf			EB
ENSG00000123384	LRP1	12	57128493	57213351	+	29.52	32.45	58.28	60.8	63.9	64.55	8.25e-48	1.9082	1.23e-133	2.09557	ENSG00000259125	LRP1-AS	12	57144620	57147619	-	0.15	0.07	0.76	0.23	0.17	0.15	0.637327	4.4945	1	1.4928	EB
ENSG00000123411	IKZF4	12	56007659	56038435	+	0.79	0.96	0.69	0.79	0.46	0.68	0.943393	0.842256	0.16065	0.659105	ENSG00000273890	AC034102.8	12	56010091	56010574	-	0	0	0	0	0	0					EB
ENSG00000123454	DBH	9	133635348	133659344	+	0	0	0	0	0	0					ENSG00000225756	DBH-AS1	9	133654586	133657313	-	2.54	2.19	0.8	1.34	0.53	0.77	0.00889094	0.447452	2.53e-05	0.277339	EB
ENSG00000123610	TNFAIP6	2	151357592	151380046	+	0	0	0	0	0	0					ENSG00000283569	MIR4773-2	2	151368334	151368411	-	0	0	0	0	0	0					EB
ENSG00000123643	SLC36A1	5	151437046	151492379	+	5.87	6.1	6.31	6.11	8.85	8.65	1	1.0302	2.21e-08	1.47747	ENSG00000200227	RNA5SP197	5	151477459	151477577	-	0	0	0	0	0	0					EB
ENSG00000123836	PFKFB2	1	207034366	207081024	+	0.89	0.88	0.81	0.88	0.83	0.84	1	0.949718	1	0.956285	ENSG00000180667	YOD1	1	207043849	207052980	-	11.93	12.64	9.17	9.38	7.41	7.62	2.05e-06	0.749956	4.72e-15	0.618664	EB
ENSG00000123838	C4BPA	1	207104233	207144972	+	0.99	1.9	0.51	0.59	0.31	0.21	0.210664	0.378298	0.0133896	0.18151	ENSG00000275392	AL445493.3	1	207127010	207127486	-	0	0	0	0	0	0					EB
ENSG00000123983	ACSL3	2	222860942	222944639	+	47.67	47.75	34.05	32.8	29.86	29.16	1.66e-33	0.695637	5.37e-51	0.625183	ENSG00000224121	ATG12P2	2	222904640	222905055	-	0	0	0	0	0	0					EB
ENSG00000123983	ACSL3	2	222860942	222944639	+	47.67	47.75	34.05	32.8	29.86	29.16	1.66e-33	0.695637	5.37e-51	0.625183	ENSG00000234193	AC013476.1	2	222917387	222919363	-	0	0	0	0	0	0					EB
ENSG00000124003	MOGAT1	2	222671786	222709930	+	0.44	0.11	0.28	0.13	0.07	0.31	1	0.732915	1	0.702914	ENSG00000203531	AC104772.1	2	222698623	222699484	-	0	0	0	0	0	0					EB
ENSG00000124003	MOGAT1	2	222671786	222709930	+	0.44	0.11	0.28	0.13	0.07	0.31	1	0.732915	1	0.702914	ENSG00000233751	AC104772.2	2	222677677	222678289	-	0	0	0	0	0	0					EB
ENSG00000124143	ARHGAP40	20	38601934	38651035	+	0	0	0	0	0	0					ENSG00000213959	AL035419.1	20	38614913	38615476	-	0	0	0	0.12	0	0	1	inf			EB
ENSG00000124151	NCOA3	20	47501887	47656877	+	9.98	10.03	9	9.57	11.41	10.98	0.464831	0.921712	0.0539936	1.13123	ENSG00000229853	AL034418.1	20	47630266	47631438	-	0	0	0	0	0	0					EB
ENSG00000124155	PIGT	20	45416084	45456934	+	3.38	3.09	3.28	3.45	3.14	3.61	1	1.03257	0.896723	1.05338	ENSG00000277022	AL031663.3	20	45435272	45448325	-	0	0	0	0	0	0					EB
ENSG00000124243	BCAS4	20	50794894	50882676	+	1.21	1.14	1.49	1.82	0.79	0.64	0.0824532	1.39267	0.017843	0.612164	ENSG00000230043	TMSB4XP6	20	50840615	50840749	-	8.34	7.39	24.66	29.56	46.37	49.77	0.000650157	3.42352	4.67e-11	6.17856	EB
ENSG00000124275	MTRR	5	7851186	7906025	+	11.15	11.4	6.77	6.77	3.83	4.16	2.05e-16	0.596183	4.43e-48	0.358016	ENSG00000124279	FASTKD3	5	7859159	7869037	-	5.15	4.6	2.54	3.05	2.11	1.73	0.000538374	0.569315	1.36e-08	0.398378	EB
ENSG00000124356	STAMBP	2	73828916	73873659	+	5.08	4.87	4.71	5.5	5.34	4.7	1	1.01885	1	1.02022	ENSG00000286244	AC073046.3	2	73834422	73856965	-	0	0	0	0	0	0					EB
ENSG00000124357	NAGK	2	71064344	71079808	+	2.25	2.31	4.57	4.27	6.99	7.37	1.34e-13	1.92724	1.31e-52	3.18672	ENSG00000272735	AC007881.3	2	71067519	71068125	-	0.55	0.1	0.24	0.66	0.5	0.22	1	1.39329	1	1.12147	EB
ENSG00000124440	HIF3A	19	46297046	46343433	+	0	0	0.04	0.06	0.11	0.1	0.115999	inf	0.00109837	inf	ENSG00000199796	RNU6-924P	19	46306470	46306577	-	0	0	0	0	0	0					EB
ENSG00000124440	HIF3A	19	46297046	46343433	+	0	0	0.04	0.06	0.11	0.1	0.115999	inf	0.00109837	inf	ENSG00000269124	AC007193.2	19	46320197	46340004	-	0	0	0	0	0	0					EB
ENSG00000124523	SIRT5	6	13574529	13615158	+	1.22	1.39	1.58	1.56	1.46	1.39	0.736093	1.19642	0.964118	1.10321	ENSG00000261071	AL441883.1	6	13614111	13615155	-	0.13	0.45	0.57	0.38	0.29	0.13	1	1.6355	1	0.729574	EB
ENSG00000124588	NQO2	6	2987987	3028869	+	2.74	2.81	2.93	2.54	0.97	0.95	1	0.979441	5.94e-23	0.348207	ENSG00000224846	AL133351.1	6	2989722	2999134	-	0.12	0.22	0	0.25	0	0	1	0.719986	1	0	EB
ENSG00000124588	NQO2	6	2987987	3028869	+	2.74	2.81	2.93	2.54	0.97	0.95	1	0.979441	5.94e-23	0.348207	ENSG00000271361	HTATSF1P2	6	3023142	3023772	-	0	0	0	0	0	0					EB
ENSG00000124721	DNAH8	6	38715341	39030529	+	0.01	0	0	0.01	0	0.01	1	1.0369	1	1.04377	ENSG00000212586	RF00393	6	38822307	38822404	-	0	0	0	0	0	0					EB
ENSG00000124721	DNAH8	6	38715341	39030529	+	0.01	0	0	0.01	0	0.01	1	1.0369	1	1.04377	ENSG00000231150	AL034345.2	6	38923029	38953099	-	0	0	0	0	0	0					EB
ENSG00000124762	CDKN1A	6	36676460	36687339	+	2.32	2.79	1.94	1.7	9.17	8.53	0.212151	0.707318	1.52e-25	3.5022	ENSG00000285244	DINOL	6	36677609	36678559	-	0	0	0.08	0	0.08	0.07	1	inf	1	inf	EB
ENSG00000124782	RREB1	6	7107597	7251980	+	8.4	8.45	8.18	8.47	6.97	7.07	1	0.980707	0.000238674	0.842437	ENSG00000201483	RF00019	6	7187582	7187686	-	0	0	0	0	0	0					EB
ENSG00000124813	RUNX2	6	45328157	45664349	+	0.25	0.21	0.09	0.04	0.14	0.17	0.0298653	0.283588	0.71615	0.676896	ENSG00000261080	RUNX2-AS1	6	45573346	45576770	-	0	0	0	0	0	0					EB
ENSG00000124813	RUNX2	6	45328157	45664349	+	0.25	0.21	0.09	0.04	0.14	0.17	0.0298653	0.283588	0.71615	0.676896	ENSG00000271857	AL096865.1	6	45421079	45422005	-	0.07	0.06	0	0.14	0	0.07	1	1.058	1	0.533009	EB
ENSG00000125207	PIWIL1	12	130337887	130372637	+	0	0	0	0	0	0					ENSG00000279343	AC127071.1	12	130350996	130351707	-	0	0	0	0	0	0					EB
ENSG00000125246	CLYBL	13	99606669	99897134	+	0.8	0.89	0.75	0.73	0.73	0.48	1	0.866221	0.278331	0.726051	ENSG00000201245	RF00402	13	99783857	99783983	-	0	0	0	0	0	0					EB
ENSG00000125246	CLYBL	13	99606669	99897134	+	0.8	0.89	0.75	0.73	0.73	0.48	1	0.866221	0.278331	0.726051	ENSG00000227659	CLYBL-AS2	13	99690081	99690971	-	0	0	0	0	0	0					EB
ENSG00000125246	CLYBL	13	99606669	99897134	+	0.8	0.89	0.75	0.73	0.73	0.48	1	0.866221	0.278331	0.726051	ENSG00000234303	CLYBL-AS1	13	99726247	99727491	-	0	0	0	0	0	0					EB
ENSG00000125304	TM9SF2	13	99446311	99564006	+	30.77	31.24	35.67	35.82	37.15	35.86	0.00134493	1.14481	1.08e-05	1.19012	ENSG00000203441	LINC00449	13	99499727	99501052	-	0.23	0.34	0.08	0.15	0.26	0.3	1	0.417877	1	1.00696	EB
ENSG00000125304	TM9SF2	13	99446311	99564006	+	30.77	31.24	35.67	35.82	37.15	35.86	0.00134493	1.14481	1.08e-05	1.19012	ENSG00000280734	LINC01232	13	99486962	99499306	-	0.06	0.09	0.05	0.04	0.02	0.03	1	0.567154	0.630477	0.358223	EB
ENSG00000125375	DMAC2L	14	50312326	50335558	+	0.92	0.85	0.75	1.02	0.81	0.69	1	0.996127	0.671008	0.857094	ENSG00000259071	AL359397.2	14	50326526	50327909	-	0.45	0.92	0.83	0.45	0.17	0	1	0.928058	0.469503	0.125299	EB
ENSG00000125386	FAM193A	4	2536631	2732565	+	7.42	8.16	8.29	8.96	9.83	9.65	0.479684	1.10039	0.000600011	1.26442	ENSG00000206738	RF00019	4	2615124	2615224	-	0	0	0	0	0	0					EB
ENSG00000125386	FAM193A	4	2536631	2732565	+	7.42	8.16	8.29	8.96	9.83	9.65	0.479684	1.10039	0.000600011	1.26442	ENSG00000248155	CR545473.1	4	2607870	2608146	-	0	0	0	0	0.27	0			1	inf	EB
ENSG00000125510	OPRL1	20	64080082	64100643	+	0	0	0	0	0.02	0.05			0.75862	inf	ENSG00000171695	LKAAEAR1	20	64083380	64084359	-	0	0.07	0	0	0	0	1	0	1	0	EB
ENSG00000125631	HTR5BP	2	117859427	117934942	+	0	0	0	0	0	0					ENSG00000224967	AC009303.1	2	117934025	117934789	-	0.19	0	0.84	1.32	0.86	0.94	0.347567	11.4132	0.386466	9.59979	EB
ENSG00000125637	PSD4	2	113157325	113209396	+	0.04	0.1	0.11	0.07	0.13	0.14	1	1.30402	0.337917	1.92021	ENSG00000234174	AC016683.1	2	113171535	113175360	-	0	0	0	0	0	0					EB
ENSG00000125733	TRIP10	19	6737925	6751530	+	22.78	22.82	26.56	24.75	18.98	19.98	0.118693	1.11709	0.019928	0.86357	ENSG00000269680	AC008760.1	19	6748293	6751467	-	0	0	0.22	0.1	0	0	1	inf			EB
ENSG00000125779	PANK2	20	3888839	3929882	+	9.25	9.6	10.23	10.03	10.02	10	0.768454	1.06749	0.546463	1.07336	ENSG00000275582	AL031670.1	20	3921279	3923400	-	0	0	0	0	0	0					EB
ENSG00000125779	PANK2	20	3888839	3929882	+	9.25	9.6	10.23	10.03	10.02	10	0.768454	1.06749	0.546463	1.07336	ENSG00000283320	MIR103B2	20	3917502	3917563	-	0	0	0	0	0	0					EB
ENSG00000125804	FAM182A	20	26054655	26086917	+	0	0.01	0.03	0.02	0.04	0.06	1	4.75848	0.489065	9.60738	ENSG00000277508	BSNDP3	20	26071988	26072351	-	0	0	0	0	0	0					EB
ENSG00000125818	PSMF1	20	1113240	1189415	+	15.87	16.27	14.66	14.53	11.97	11.79	0.039097	0.90186	5.08e-12	0.747343	ENSG00000125895	TMEM74B	20	1180561	1185415	-	2.94	2.65	2.58	2.68	1.91	2.53	1	0.933471	0.667104	0.803467	EB
ENSG00000125818	PSMF1	20	1113240	1189415	+	15.87	16.27	14.66	14.53	11.97	11.79	0.039097	0.90186	5.08e-12	0.747343	ENSG00000276026	AL031665.2	20	1117847	1118450	-	0.95	0	0.35	0.32	0	1.89	1	0.701817	1	2.00387	EB
ENSG00000125821	DTD1	20	18587893	18766644	+	3.81	4.38	3.9	3.63	2.67	2.77	0.80798	0.913069	0.000281341	0.671718	ENSG00000221806	RNU6ATAC34P	20	18611047	18611167	-	0	0	0	0	0	0					EB
ENSG00000125821	DTD1	20	18587893	18766644	+	3.81	4.38	3.9	3.63	2.67	2.77	0.80798	0.913069	0.000281341	0.671718	ENSG00000232136	DUXAP7	20	18642782	18643634	-	0	0	0	0	0	0					EB
ENSG00000125821	DTD1	20	18587893	18766644	+	3.81	4.38	3.9	3.63	2.67	2.77	0.80798	0.913069	0.000281341	0.671718	ENSG00000233993	AL121900.1	20	18674395	18698709	-	0	0	0	0	0	0					EB
ENSG00000125834	STK35	20	2101611	2177038	+	23.86	23.8	22.79	23.19	18.1	17.81	0.766019	0.958201	1.01e-10	0.761587	ENSG00000286108	AL359916.1	20	2107900	2109991	-	0	0	0	0	0	0					EB
ENSG00000125846	ZNF133	20	18288283	18316996	+	2.03	1.96	1.95	1.62	2.22	2.12	0.974975	0.889444	0.892948	1.10363	ENSG00000199719	RN7SKP74	20	18295143	18295451	-	0	0	0	0	0	0					EB
ENSG00000125846	ZNF133	20	18288283	18316996	+	2.03	1.96	1.95	1.62	2.22	2.12	0.974975	0.889444	0.892948	1.10363	ENSG00000237259	AL049646.2	20	18313765	18315111	-	0	0	0	0	0	0					EB
ENSG00000125851	PCSK2	20	17226107	17484578	+	0	0	0	0	0	0					ENSG00000232241	DYNLT3P1	20	17479085	17479431	-	0	0	0	0	0	0					EB
ENSG00000125868	DSTN	20	17570075	17609919	+	32.06	32.31	37.08	37.61	57.95	56.71	0.00568336	1.15229	1.26e-50	1.80076	ENSG00000202260	RN7SKP69	20	17576206	17576510	-	0	0	0	0	0	0					EB
ENSG00000125868	DSTN	20	17570075	17609919	+	32.06	32.31	37.08	37.61	57.95	56.71	0.00568336	1.15229	1.26e-50	1.80076	ENSG00000230495	AL132765.1	20	17599255	17599807	-	0.24	0.11	0	0	0.55	0	1	0	1	1.59392	EB
ENSG00000125898	FAM110A	20	833715	857463	+	3.8	4.22	3.67	3.2	2.6	2.27	0.736629	0.850665	0.00733063	0.61519	ENSG00000101278	RPS10P5	20	839447	839977	-	0	0	0.28	0.25	0	0	0.91763	inf			EB
ENSG00000125954	CHURC1-FNTB	14	64914485	65061803	+	0	0.03	0	0	0	0	1	0	1	0	ENSG00000139998	RAB15	14	64945814	64973226	-	6.18	6.1	8.26	7.98	9.85	9.67	0.00296888	1.31293	1.35e-09	1.6059	EB
ENSG00000125954	CHURC1-FNTB	14	64914485	65061803	+	0	0.03	0	0	0	0	1	0	1	0	ENSG00000176153	GPX2	14	64939152	64942905	-	61.56	60.25	62.33	68.6	22.44	23.12	0.622278	1.06734	2.56e-54	0.378048	EB
ENSG00000125954	CHURC1-FNTB	14	64914485	65061803	+	0	0.03	0	0	0	0	1	0	1	0	ENSG00000272158	AL139022.2	14	65003325	65003767	-	0.15	0.53	0	0	0	0.15	0.889246	0	0.982111	0.221712	EB
ENSG00000125966	MMP24	20	35226690	35276998	+	0.09	0.2	0.78	0.71	1.52	1.16	7.33e-05	5.07671	2.44e-12	9.27938	ENSG00000279253	AL121753.2	20	35262727	35264187	-	1.22	0.8	0.96	0.82	1.45	1.62	1	0.872657	0.504332	1.52932	EB
ENSG00000125970	RALY	20	33993646	34108308	+	35.21	35	36.22	36.06	34.01	33.88	1	1.02221	0.879513	0.977381	ENSG00000228386	AL031668.1	20	34014969	34017749	-	0	0	0	0	0	0					EB
ENSG00000125971	DYNLRB1	20	34516409	34540958	+	43.38	42.05	41.08	40.8	46.23	47.83	0.821936	0.951648	0.0578437	1.11288	ENSG00000206582	RF00019	20	34526510	34526606	-	0	0	0	0	0	0					EB
ENSG00000125991	ERGIC3	20	35542021	35557634	+	34.71	35.4	35.62	36.39	37.2	37.11	1	1.01993	0.135498	1.07147	ENSG00000224497	RPL36P4	20	35544430	35544747	-	0	0	0	0	0	0					EB
ENSG00000126001	CEP250	20	35455164	35519280	+	8.46	8.81	8.59	8.75	7.69	8.04	1	0.996022	0.14765	0.919995	ENSG00000230155	FO393401.1	20	35476203	35490982	-	0	0	0	0	0	0					EB
ENSG00000126070	AGO3	1	35930718	36072500	+	2.8	2.77	2.61	2.56	3.05	3.23	0.614264	0.921711	0.0856186	1.13891	ENSG00000271554	AL138787.2	1	35992109	36013630	-	0	0	0	0	0	0					EB
ENSG00000126091	ST3GAL3	1	43705824	43931165	+	0.41	0.46	0.45	0.45	0.5	0.4	1	1.02298	1	1.04568	ENSG00000224751	SHMT1P1	1	43850300	43851611	-	0	0	0	0	0	0					EB
ENSG00000126091	ST3GAL3	1	43705824	43931165	+	0.41	0.46	0.45	0.45	0.5	0.4	1	1.02298	1	1.04568	ENSG00000229444	AL451062.1	1	43709392	43727343	-	0	0	0	0	0	0					EB
ENSG00000126214	KLC1	14	103561896	103714249	+	2.13	2.11	2.71	2.42	2.87	3.12	0.04676	1.20327	4.21e-07	1.43047	ENSG00000246451	AL049840.1	14	103682362	103684015	-	0	0.08	0	0.05	0.05	0	1	0.563396	1	0.652179	EB
ENSG00000126214	KLC1	14	103561896	103714249	+	2.13	2.11	2.71	2.42	2.87	3.12	0.04676	1.20327	4.21e-07	1.43047	ENSG00000269910	AL049840.2	14	103694516	103695050	-	0.87	1.53	0.55	1.37	0.14	0.25	1	0.794354	0.165555	0.163143	EB
ENSG00000126217	MCF2L	13	112894378	113099742	+	0.54	0.53	0.44	0.4	0.76	0.73	0.27481	0.775681	0.0179442	1.40677	ENSG00000235280	MCF2L-AS1	13	112967484	112968824	-	0.56	0.58	0.52	1.31	0.42	0.74	1	1.5992	1	1.03678	EB
ENSG00000126217	MCF2L	13	112894378	113099742	+	0.54	0.53	0.44	0.4	0.76	0.73	0.27481	0.775681	0.0179442	1.40677	ENSG00000267868	AL356740.1	13	112964835	112966131	-	0	0.05	0.17	0.1	0.12	0.05	1	6.01093	1	3.74758	EB
ENSG00000126218	F10	13	113122814	113149529	+	15.35	15.86	22.76	20.55	27.24	30.5	4.61e-05	1.37825	5.79e-16	1.8706	ENSG00000231882	F10-AS1	13	113128155	113128880	-	0	0.14	0	0	0	0	1	0	1	0	EB
ENSG00000126231	PROZ	13	113158648	113172386	+	1.34	1.16	2.08	1.63	1.98	1.14	0.617902	1.47104	0.918433	1.26201	ENSG00000269125	AL137002.1	13	113165002	113165183	-	1.46	1.93	4.88	0.37	0.83	0.36	1	1.53574	0.83077	0.355333	EB
ENSG00000126247	CAPNS1	19	36139575	36150353	+	59.96	61.98	69.36	68.77	67.81	73.17	0.00306775	1.12481	0.0010723	1.16872	ENSG00000270760	AD001527.1	19	36144081	36148348	-	0	0	0	0	0	0					EB
ENSG00000126249	PDCD2L	19	34404399	34426168	+	5.33	5.51	3.34	2.3	2.93	3.49	0.00351591	0.517024	0.0278139	0.598501	ENSG00000264317	RN7SL154P	19	34421988	34422311	-	0	0	0	0	0	0					EB
ENSG00000126464	PRR12	19	49591182	49626439	+	15.99	16.65	14.62	15.24	13.87	14.79	0.140625	0.908493	0.0307696	0.887602	ENSG00000268636	AC011495.2	19	49625994	49626439	-	0	0	0	0	0	0					EB
ENSG00000126603	GLIS2	16	4314761	4339597	+	0.21	0.31	0.41	0.46	0.54	0.49	0.621073	1.66351	0.195105	1.98735	ENSG00000262686	GLIS2-AS1	16	4324667	4328340	-	0	0	0	0	0	0					EB
ENSG00000126603	GLIS2	16	4314761	4339597	+	0.21	0.31	0.41	0.46	0.54	0.49	0.621073	1.66351	0.195105	1.98735	ENSG00000262712	AC012676.1	16	4335870	4337818	-	0	0	0	0	0	0					EB
ENSG00000126653	NSRP1	17	30115521	30186475	+	6.4	6.43	5.33	6.37	5.87	5.36	0.79523	0.905201	0.385354	0.884972	ENSG00000265739	AC104984.3	17	30122429	30126118	-	0	0	0	0	0	0					EB
ENSG00000126653	NSRP1	17	30115521	30186475	+	6.4	6.43	5.33	6.37	5.87	5.36	0.79523	0.905201	0.385354	0.884972	ENSG00000266919	AC104984.5	17	30117079	30117172	-	0	0	0	0	0	0					EB
ENSG00000126653	NSRP1	17	30115521	30186475	+	6.4	6.43	5.33	6.37	5.87	5.36	0.79523	0.905201	0.385354	0.884972	ENSG00000266987	AC104984.6	17	30144062	30144790	-	0	0	0	0	0	0					EB
ENSG00000126653	NSRP1	17	30115521	30186475	+	6.4	6.43	5.33	6.37	5.87	5.36	0.79523	0.905201	0.385354	0.884972	ENSG00000284399	MIR3184	17	30117086	30117160	-	0	0	0	0	0	0					EB
ENSG00000126733	DACH2	X	86148451	86832604	+	0	0	0	0	0	0					ENSG00000215093	EEF1A1P29	X	86160264	86161359	-	0	0	0	0	0	0					EB
ENSG00000126733	DACH2	X	86148451	86832604	+	0	0	0	0	0	0					ENSG00000271290	AL390058.1	X	86798598	86799226	-	0	0	0	0	0	0					EB
ENSG00000126858	RHOT1	17	32142454	32253374	+	5.13	5.38	5.34	5.02	5.13	5.56	1	0.978064	1	1.02746	ENSG00000265293	ARGFXP2	17	32150433	32151504	-	0	0	0	0	0	0					EB
ENSG00000126858	RHOT1	17	32142454	32253374	+	5.13	5.38	5.34	5.02	5.13	5.56	1	0.978064	1	1.02746	ENSG00000266282	UBL5P2	17	32227890	32228108	-	0	0	0	0	0	0					EB
ENSG00000126858	RHOT1	17	32142454	32253374	+	5.13	5.38	5.34	5.02	5.13	5.56	1	0.978064	1	1.02746	ENSG00000280020	AC116407.3	17	32178946	32180074	-	0	0	0	0	0	0					EB
ENSG00000126883	NUP214	9	131125586	131234663	+	7.6	8.05	7.3	8.05	5.72	5.58	1	0.974491	3.03e-09	0.730333	ENSG00000236986	AL157938.2	9	131132852	131167505	-	0	0	0	0	0	0					EB
ENSG00000126883	NUP214	9	131125586	131234663	+	7.6	8.05	7.3	8.05	5.72	5.58	1	0.974491	3.03e-09	0.730333	ENSG00000246851	AL157938.3	9	131189910	131194205	-	0	0	0	0	0	0					EB
ENSG00000127314	RAP1B	12	68610855	68671901	+	4.89	4.78	4.74	4.63	5.01	4.95	1	0.961493	0.852836	1.04073	ENSG00000206650	SNORA70G	12	68627234	68627375	-	0	0	0	0	0	0					EB
ENSG00000127314	RAP1B	12	68610855	68671901	+	4.89	4.78	4.74	4.63	5.01	4.95	1	0.961493	0.852836	1.04073	ENSG00000234040	RPL10P12	12	68626870	68627187	-	0.21	0.18	0	0	0	0	1	0	1	0	EB
ENSG00000127314	RAP1B	12	68610855	68671901	+	4.89	4.78	4.74	4.63	5.01	4.95	1	0.961493	0.852836	1.04073	ENSG00000234925	ATP5PDP4	12	68642519	68642993	-	0	0.12	0	0	0	0	1	0	1	0	EB
ENSG00000127586	CHTF18	16	788046	800737	+	13.15	11.73	12.52	13.9	8.13	8.27	1	1.05449	3.01e-07	0.66669	ENSG00000127588	GNG13	16	798041	800734	-	0.07	0	0	0	0.15	0	1	0	1	2.29506	EB
ENSG00000127603	MACF1	1	39081316	39487177	+	7.71	8.38	8.43	9.16	13.36	13.14	0.587227	1.0856	5.97e-58	1.66536	ENSG00000206654	RNU6-608P	1	39120940	39121043	-	0	0	0	0	0	0					EB
ENSG00000127603	MACF1	1	39081316	39487177	+	7.71	8.38	8.43	9.16	13.36	13.14	0.587227	1.0856	5.97e-58	1.66536	ENSG00000217897	HSPE1P8	1	39304294	39304898	-	0	0	0	0	0	0					EB
ENSG00000127603	MACF1	1	39081316	39487177	+	7.71	8.38	8.43	9.16	13.36	13.14	0.587227	1.0856	5.97e-58	1.66536	ENSG00000222378	RNA5SP44	1	39154164	39154296	-	0	0	0	0	0	0					EB
ENSG00000127603	MACF1	1	39081316	39487177	+	7.71	8.38	8.43	9.16	13.36	13.14	0.587227	1.0856	5.97e-58	1.66536	ENSG00000226438	AL442071.1	1	39249838	39257649	-	0	0	0	0	0	0					EB
ENSG00000127616	SMARCA4	19	10960825	11079426	+	22.18	22.85	22.46	22.15	18.49	17.89	1	0.983808	1.65e-11	0.816801	ENSG00000266936	AC011442.1	19	11010917	11016011	-	0	0	0	0	0	0					EB
ENSG00000127838	PNKD	2	218270392	218346793	+	10.94	11.87	14.27	13.56	8.44	8.65	0.00705026	1.21185	0.000106736	0.757717	ENSG00000135926	TMBIM1	2	218274197	218292586	-	33.43	34.35	45.36	43.21	46.28	46.4	1.18e-12	1.29772	2.24e-19	1.38227	EB
ENSG00000127838	PNKD	2	218270392	218346793	+	10.94	11.87	14.27	13.56	8.44	8.65	0.00705026	1.21185	0.000106736	0.757717	ENSG00000284173	MIR6513	2	218280125	218280188	-	0	0	0	0	0	0					EB
ENSG00000127928	GNGT1	7	93591573	93911265	+	1.01	1.07	1.16	1.41	1.21	1.14	1	1.22704	1	1.14703	ENSG00000105825	TFPI2	7	93885396	93890753	-	0.73	0.53	1.51	1.42	2.01	2.34	0.0256212	2.30838	9.1e-06	3.48955	EB
ENSG00000127928	GNGT1	7	93591573	93911265	+	1.01	1.07	1.16	1.41	1.21	1.14	1	1.22704	1	1.14703	ENSG00000237729	AC002075.2	7	93669826	93670077	-	0	0	0	0	0	0					EB
ENSG00000127955	GNAI1	7	79768028	80226181	+	1.07	0.99	1.04	1.02	1.76	1.89	1	0.995618	1.55e-12	1.7923	ENSG00000206818	RNU6-849P	7	79912104	79912208	-	0	0	0	0	0	0					EB
ENSG00000127955	GNAI1	7	79768028	80226181	+	1.07	0.99	1.04	1.02	1.76	1.89	1	0.995618	1.55e-12	1.7923	ENSG00000230853	RPL10P11	7	80096600	80097215	-	0	0	0	0	0	0					EB
ENSG00000128039	SRD5A3	4	55346242	55373100	+	3.09	2.76	4.1	3.7	7.42	7.38	0.0956076	1.32565	1.31e-19	2.558	ENSG00000251111	FCF1P8	4	55351812	55352408	-	0	0	0	0	0	0					EB
ENSG00000128191	DGCR8	22	20080232	20111877	+	11.16	10.07	12.21	12.03	10.8	10.91	0.0696054	1.13377	0.907707	1.03373	ENSG00000243762	AC006547.2	22	20110821	20111875	-	0.25	0.78	0.7	0.51	1.15	1.38	1	1.16299	0.574279	2.47617	EB
ENSG00000128262	POM121L9P	22	24251828	24265525	+	0.06	0	0	0	0	0.01	1	0	1	0.200387	ENSG00000225098	BCRP1	22	24259929	24263764	-	0.19	0.17	0	0	0	0.38	1	0	1	1.06602	EB
ENSG00000128268	MGAT3	22	39457012	39492194	+	0.23	0.18	0.12	0.06	0.05	0.03	0.393477	0.416396	0.0468502	0.211965	ENSG00000227188	MGAT3-AS1	22	39475807	39476822	-	0	0	0	0	0	0					EB
ENSG00000128276	RFPL3	22	32354885	32361161	+	0	0	0	0	0	0					ENSG00000271093	IGLCOR22-2	22	32356676	32356988	-	0	0	0	0	0	0					EB
ENSG00000128482	RNF112	17	19411125	19417276	+	0.36	0.4	0.41	0.47	0.54	0.56	1	1.1417	0.691302	1.4501	ENSG00000265126	AC004448.3	17	19411786	19413118	-	0	0	0	0	0	0					EB
ENSG00000128487	SPECC1	17	20009344	20319026	+	3.85	4.27	6.32	6.03	9.03	8.93	2.67e-12	1.51064	1.09e-53	2.23738	ENSG00000212186	RNU6-258P	17	20126388	20126488	-	0	0	0	0	0	0					EB
ENSG00000128563	PRKRIP1	7	102363872	102426676	+	3.92	5.36	5.18	4.5	7.63	7.22	1	1.03519	0.000623846	1.61701	ENSG00000221510	MIR548O	7	102405742	102405855	-	0	0	0	0	0	0					EB
ENSG00000128563	PRKRIP1	7	102363872	102426676	+	3.92	5.36	5.18	4.5	7.63	7.22	1	1.03519	0.000623846	1.61701	ENSG00000239486	AC091390.3	7	102380465	102382737	-	0	0	0	0	0	0					EB
ENSG00000128573	FOXP2	7	114086327	114693772	+	0.91	0.9	0.43	0.51	0.73	0.61	1.43e-05	0.513239	0.0778492	0.749385	ENSG00000202334	RNA5SP238	7	114613787	114613906	-	0	0	0	0	0	0					EB
ENSG00000128573	FOXP2	7	114086327	114693772	+	0.91	0.9	0.43	0.51	0.73	0.61	1.43e-05	0.513239	0.0778492	0.749385	ENSG00000224595	AC073626.1	7	114414244	114419875	-	0	0	0	0	0	0					EB
ENSG00000128573	FOXP2	7	114086327	114693772	+	0.91	0.9	0.43	0.51	0.73	0.61	1.43e-05	0.513239	0.0778492	0.749385	ENSG00000236580	AC073626.2	7	114297114	114297429	-	0	0	0	0	0	0					EB
ENSG00000128585	MKLN1	7	131110096	131496632	+	7.51	7.91	7.4	7.31	6.17	6.27	0.735094	0.947343	0.000245946	0.815749	ENSG00000236753	MKLN1-AS	7	131309469	131328222	-	0.39	0.12	0.24	0.68	0.27	0.56	1	1.80159	0.778855	1.66132	EB
ENSG00000128602	SMO	7	129188633	129213545	+	16.06	16.63	16.47	16.72	15.3	15.39	1	1.00842	0.728966	0.949205	ENSG00000243230	AC011005.4	7	129209775	129213545	-	0	0	0	0	0	0					EB
ENSG00000128652	HOXD3	2	176136612	176173102	+	0.91	0.71	0.65	0.71	0.51	0.54	1	0.829953	0.448561	0.651812	ENSG00000272729	AC009336.1	2	176164164	176165716	-	0	0.19	0.1	0.17	0.1	0.08	1	1.40241	1	0.977288	EB
ENSG00000128683	GAD1	2	170813213	170861151	+	0.72	0.64	2.17	2.65	5.15	5.81	5.17e-13	3.50896	4.5e-64	8.12433	ENSG00000235934	AC007405.2	2	170816293	170818037	-	0.16	0	0.98	1.28	2.27	3.01	0.0116213	14.0728	1.63e-07	33.3809	EB
ENSG00000128739	SNRPN	15	24823637	24978723	+	0	0	0	0	0	0					ENSG00000241061	RPL5P1	15	24908932	24909825	-	0.59	0.2	0.66	0.37	0.08	0.52	1	1.3001	1	0.767068	EB
ENSG00000128739	SNRPN	15	24823637	24978723	+	0	0	0	0	0	0					ENSG00000242088	AC090602.1	15	24910874	24911125	-	0	0	0	0	0	0					EB
ENSG00000128789	PSMG2	18	12658043	12725740	+	21.51	22.57	21.05	21.74	17.03	16.71	1	0.963859	0.000287719	0.773783	ENSG00000101624	CEP76	18	12661833	12702777	-	5.96	5.33	6.4	6.71	5.45	5.35	0.228274	1.15282	1	0.966511	EB
ENSG00000128789	PSMG2	18	12658043	12725740	+	21.51	22.57	21.05	21.74	17.03	16.71	1	0.963859	0.000287719	0.773783	ENSG00000267249	AP005482.3	18	12670426	12671145	-	5.15	4.56	2.67	4.06	3.04	2.74	0.619361	0.688641	0.218469	0.601674	EB
ENSG00000128815	WDFY4	10	48684876	48982956	+	0	0	0	0	0	0					ENSG00000165383	LRRC18	10	48909483	48914232	-	0	0	0	0	0	0					EB
ENSG00000128815	WDFY4	10	48684876	48982956	+	0	0	0	0	0	0					ENSG00000228754	RPL13AP19	10	48745545	48746128	-	0	0	0	0	0	0					EB
ENSG00000128815	WDFY4	10	48684876	48982956	+	0	0	0	0	0	0					ENSG00000241577	AC060234.3	10	48883955	48935213	-	0	0	0	0	0	0					EB
ENSG00000128829	EIF2AK4	15	39934115	40035591	+	6.11	6.19	5.61	5.65	5.63	5.11	0.358114	0.909689	0.0822314	0.883193	ENSG00000259389	H3F3AP1	15	39951375	39951708	-	0	0	0	0	0	0					EB
ENSG00000128849	CGNL1	15	57375967	57550727	+	13.73	14.36	16.39	16.98	13.19	12.33	0.000542109	1.17988	0.146666	0.91853	ENSG00000252984	RNU6-844P	15	57405074	57405175	-	0	0	0	0	0	0					EB
ENSG00000128849	CGNL1	15	57375967	57550727	+	13.73	14.36	16.39	16.98	13.19	12.33	0.000542109	1.17988	0.146666	0.91853	ENSG00000261265	AC025271.2	15	57527187	57529009	-	0	0	0	0	0.09	0			1	inf	EB
ENSG00000128849	CGNL1	15	57375967	57550727	+	13.73	14.36	16.39	16.98	13.19	12.33	0.000542109	1.17988	0.146666	0.91853	ENSG00000261489	AC025271.3	15	57477484	57478329	-	0	0	0	0	0	0					EB
ENSG00000129116	PALLD	4	168497052	168928457	+	8.52	8.48	10.55	10.87	14.98	14.25	2.16e-05	1.25139	1.5e-33	1.73792	ENSG00000206613	RNU6-1336P	4	168686608	168686716	-	0	0	0	0	0	0					EB
ENSG00000129116	PALLD	4	168497052	168928457	+	8.52	8.48	10.55	10.87	14.98	14.25	2.16e-05	1.25139	1.5e-33	1.73792	ENSG00000229226	BTF3L4P4	4	168598240	168598757	-	0	0	0	0	0	0					EB
ENSG00000129116	PALLD	4	168497052	168928457	+	8.52	8.48	10.55	10.87	14.98	14.25	2.16e-05	1.25139	1.5e-33	1.73792	ENSG00000249609	AC080188.1	4	168828919	168832937	-	0	0	0	0	0.14	0			1	inf	EB
ENSG00000129116	PALLD	4	168497052	168928457	+	8.52	8.48	10.55	10.87	14.98	14.25	2.16e-05	1.25139	1.5e-33	1.73792	ENSG00000249623	AC079858.1	4	168647896	168648587	-	0	0	0	0	0	0					EB
ENSG00000129197	RPAIN	17	5419641	5432876	+	3.72	3.84	5.24	5.8	12.18	11.6	1.67e-05	1.4495	7.91e-71	3.17887	ENSG00000263272	AC004148.2	17	5425139	5432876	-	1.16	1.06	1.3	1.27	0.54	0.51	1	1.14782	0.173283	0.479913	EB
ENSG00000129204	USP6	17	5116438	5175034	+	0	0.01	0.01	0	0	0.02	1	1.25245	1	4.55545	ENSG00000262855	AC012146.4	17	5126740	5127010	-	0	0	0	0	0	0					EB
ENSG00000129214	SHBG	17	7613946	7633382	+	0.1	0.24	0.41	0.27	0.31	0.17	0.9214	2.00097	1	1.4136	ENSG00000141504	SAT2	17	7626234	7627876	-	15.28	15.35	19.85	20.81	19.83	21.53	0.00719998	1.31833	0.00112082	1.36508	EB
ENSG00000129250	KIF1C	17	4997950	5028401	+	42.3	43.69	52.23	52.1	54.06	53.2	1.82e-11	1.20472	2.18e-17	1.26097	ENSG00000227495	AC004771.1	17	5019214	5020093	-	0.11	0	0.51	0.23	0	0.11	0.894985	6.42755	1	1.00193	EB
ENSG00000129255	MPDU1	17	7583529	7592789	+	11.11	10.62	11.87	12.17	8.94	10.29	0.650172	1.09825	0.471458	0.894262	ENSG00000129194	SOX15	17	7588178	7590170	-	0.09	0	0.14	0	0.1	0.09	1	1.66249	1	2.14946	EB
ENSG00000129292	PHF20L1	8	132775358	132848807	+	2.22	2.16	2.47	2.56	2.98	2.73	0.193461	1.14313	0.00011691	1.32098	ENSG00000223697	AF230666.1	8	132838117	132844298	-	0	0	0.05	0	0	0	1	inf			EB
ENSG00000129484	PARP2	14	20343582	20357905	+	13.29	13.87	14.61	15.93	9.85	10.21	0.282144	1.1163	8.23e-05	0.746588	ENSG00000254846	AL355075.1	14	20344233	20346888	-	0.28	0.38	0.16	0.28	0.32	0	1	0.666537	1	0.4947	EB
ENSG00000129657	SEC14L1	17	77088749	77217101	+	12.68	12.79	27.2	28.27	37.62	36.89	2.49e-111	2.16246	3.31e-239	2.95693	ENSG00000222808	RNU4-47P	17	77152561	77152674	-	0	0	0	0	0	0					EB
ENSG00000129657	SEC14L1	17	77088749	77217101	+	12.68	12.79	27.2	28.27	37.62	36.89	2.49e-111	2.16246	3.31e-239	2.95693	ENSG00000262870	CYCSP40	17	77198950	77199543	-	0	0	0	0	0	0					EB
ENSG00000129744	ART1	11	3645128	3664416	+	0	0	0	0	0	0					ENSG00000201279	RF00019	11	3663815	3663911	-	0	0.6	0	0.69	0	0	1	1.12679	1	0	EB
ENSG00000129824	RPS4Y1	Y	2841602	2932000	+	0	0	0	0	0	0					ENSG00000227289	HSFY3P	Y	2881683	2890551	-	0	0	0	0	0	0					EB
ENSG00000129824	RPS4Y1	Y	2841602	2932000	+	0	0	0	0	0	0					ENSG00000229163	NAP1L1P2	Y	2929001	2931120	-	0	0	0	0	0	0					EB
ENSG00000130035	GALNT8	12	4720341	4851927	+	0.01	0.01	0.02	0.02	0	0	1	2.76299	1	0	ENSG00000256988	AC005833.2	12	4806542	4808641	-	0	0	0	0	0	0					EB
ENSG00000130167	TSPAN16	19	11296139	11326996	+	0.04	0	0	0	0	0	1	0	1	0	ENSG00000267174	AC011472.2	19	11300777	11324441	-	0.87	0.86	0.11	0.58	0.44	0.58	0.794306	0.397276	0.92387	0.59568	EB
ENSG00000130193	THEM6	8	142727223	142736927	+	1.66	1.78	1.49	1.34	1.12	0.82	0.881139	0.815895	0.051287	0.57164	ENSG00000253806	AC108002.1	8	142727283	142727690	-	0	0	0	0	0	0					EB
ENSG00000130226	DPP6	7	153887097	154894285	+	0	0	0	0	0	0					ENSG00000203335	AC006019.1	7	154055585	154059561	-	0	0	0	0	0	0					EB
ENSG00000130226	DPP6	7	153887097	154894285	+	0	0	0	0	0	0					ENSG00000226509	AC005588.1	7	153968665	153968826	-	0	0	0	0	0	0					EB
ENSG00000130226	DPP6	7	153887097	154894285	+	0	0	0	0	0	0					ENSG00000233363	AC006019.2	7	154092201	154096043	-	0	0	0	0	0	0					EB
ENSG00000130226	DPP6	7	153887097	154894285	+	0	0	0	0	0	0					ENSG00000236408	AC073336.1	7	154838388	154865483	-	0	0	0	0	0	0					EB
ENSG00000130226	DPP6	7	153887097	154894285	+	0	0	0	0	0	0					ENSG00000270114	AC006019.3	7	154026287	154038604	-	0	0	0	0	0	0					EB
ENSG00000130255	RPL36	19	5674947	5691875	+	139.42	141.93	118.5	115.36	68.58	69.44	9.38e-10	0.825398	7.83e-97	0.495911	ENSG00000174917	MICOS13	19	5678421	5680896	-	6.15	6.8	5.15	5.74	6.06	4.94	0.629989	0.835077	0.576986	0.859064	EB
ENSG00000130312	MRPL34	19	17292609	17306843	+	36.5	35.2	29.7	26.47	20.98	20.4	0.000489603	0.777952	4.02e-14	0.583294	ENSG00000269815	AC010463.3	19	17296196	17296695	-	0.53	0.7	0.89	0.93	1.21	0.66	1	1.46407	1	1.52932	EB
ENSG00000130313	AC010618.1	19	17511636	17521288	+	14.41	14.93	16.23	15.27	15.4	16	0.951299	1.06584	0.602376	1.082	ENSG00000269161	AC010618.3	19	17518330	17520565	-	0	0	0	0	0	0					EB
ENSG00000130338	TULP4	6	158232236	158511828	+	11.5	12.05	13.52	13.57	15.27	16.37	0.00455141	1.14258	1.84e-11	1.35848	ENSG00000188451	SRP72P2	6	158237336	158242797	-	0	0	0.04	0.07	0.04	0	1	inf	1	inf	EB
ENSG00000130338	TULP4	6	158232236	158511828	+	11.5	12.05	13.52	13.57	15.27	16.37	0.00455141	1.14258	1.84e-11	1.35848	ENSG00000238019	AL360169.1	6	158397885	158398561	-	0	0	0	0	0	0					EB
ENSG00000130340	SNX9	6	157700387	157945077	+	13.36	13.42	13.58	13.17	13.57	13.77	1	0.991804	0.992845	1.03183	ENSG00000229502	AL391863.1	6	157872571	157875210	-	0	0	0	0	0	0					EB
ENSG00000130340	SNX9	6	157700387	157945077	+	13.36	13.42	13.58	13.17	13.57	13.77	1	0.991804	0.992845	1.03183	ENSG00000234361	AL391863.2	6	157829143	157830573	-	0	0	0	0	0	0					EB
ENSG00000130340	SNX9	6	157700387	157945077	+	13.36	13.42	13.58	13.17	13.57	13.77	1	0.991804	0.992845	1.03183	ENSG00000236324	AL035634.1	6	157885114	157892786	-	0	0	0	0	0	0					EB
ENSG00000130377	ACSBG2	19	6135247	6193094	+	0	0	0	0	0	0					ENSG00000267415	AC011471.1	19	6176256	6176442	-	0	0	0	0	0	0					EB
ENSG00000130402	ACTN4	19	38647649	38731589	+	0.12	0	0.04	0.08	0.04	0.09	1	0.936806	1	1.04164	ENSG00000267375	AC008649.2	19	38683873	38693606	-	0	0	0	0	0	0					EB
ENSG00000130449	ZSWIM6	5	61332258	61546172	+	4.08	4.16	4.52	5.09	9.16	8.75	0.412695	1.15785	3.17e-22	2.19779	ENSG00000213891	RPL3P6	5	61390668	61391871	-	0	0	0	0	0	0					EB
ENSG00000130479	MAP1S	19	17719242	17734513	+	11.84	10.94	10.23	10.29	11.41	11.62	0.349723	0.894203	1	1.02149	ENSG00000268112	AC008761.1	19	17727840	17734513	-	0	0	0	0	0	0.3			1	inf	EB
ENSG00000130592	LSP1	11	1852970	1892267	+	0	0	0	0.01	0.22	0.11	1	inf	0.00111452	inf	ENSG00000264493	MIR4298	11	1859464	1859536	-	0	0	0	0	0	0					EB
ENSG00000130592	LSP1	11	1852970	1892267	+	0	0	0	0.01	0.22	0.11	1	inf	0.00111452	inf	ENSG00000283787	PRR33	11	1888577	1891895	-	0	0	0	0	0	0					EB
ENSG00000130612	CYP2G1P	19	40890826	40912357	+	0.05	0.01	0.04	0.05	0.04	0.1	1	1.34057	0.94788	2.14102	ENSG00000198251	CYP2A7P2	19	40908480	40910685	-	0	0	0	0	0	0					EB
ENSG00000130635	COL5A1	9	134641774	134844843	+	0	0	0	0	0	0					ENSG00000204011	COL5A1-AS1	9	134649385	134652843	-	0	0	0	0	0	0					EB
ENSG00000130638	ATXN10	22	45671798	45845307	+	22.24	22.85	21.77	22.49	19.64	20.81	1	0.974893	0.114191	0.906953	ENSG00000235347	Z84478.1	22	45792418	45793636	-	0	0	0	0	0	0					EB
ENSG00000130649	CYP2E1	10	133520406	133561220	+	0.21	0.26	0.4	0.26	0.56	0.74	0.766139	1.40734	3.37e-05	2.85034	ENSG00000278518	AL161645.1	10	133526259	133527513	-	0	0	0	0	0	0					EB
ENSG00000130669	PAK4	19	39125770	39182816	+	15.32	16.23	15.59	14.54	10	10.19	0.681215	0.948236	3.07e-17	0.646857	ENSG00000269172	AC011443.1	19	39134882	39136463	-	0	0	0	0	0	0					EB
ENSG00000130695	CEP85	1	26234200	26278808	+	13.66	14.12	12.58	12.93	9.75	8.87	0.394941	0.911695	1.05e-09	0.677558	ENSG00000270733	AL355877.2	1	26263041	26263398	-	0	0	0	0	0	0					EB
ENSG00000130706	ADRM1	20	62302093	62308862	+	94.35	93.03	110.44	102.41	68.1	73.22	0.0247692	1.12793	5.08e-12	0.762349	ENSG00000226332	AL354836.1	20	62305432	62306325	-	0.39	0.52	0.76	0.98	2.99	3.19	0.987262	1.90445	0.000344328	6.90267	EB
ENSG00000130714	POMT1	9	131502902	131523806	+	4.14	4.19	4.19	4.67	4.82	4.59	1	1.05756	0.369816	1.14359	ENSG00000230289	AL358781.2	9	131516558	131522229	-	0.14	0.62	0	0.28	0.16	0.14	1	0.36763	1	0.398135	EB
ENSG00000130723	PRRC2B	9	131373636	131500197	+	26.93	27.8	27.14	28.03	29.15	29.31	1	1.0011	0.0243992	1.0798	ENSG00000176868	AL358781.1	9	131497479	131500191	-	0.02	0.02	0.03	0.12	0.08	0.05	1	3.233	1	2.89741	EB
ENSG00000130734	ATG4D	19	10543895	10553418	+	8.67	7.62	11.53	10.39	17.55	18.33	0.0191231	1.33663	1.89e-19	2.22671	ENSG00000238364	RNU7-140P	19	10551033	10551092	-	0	0	0	0	0	0					EB
ENSG00000130770	ATP5IF1	1	28236109	28246906	+	0	0	0	0	0	0					ENSG00000270605	AL353622.1	1	28239509	28241453	-	0	0	0	0	0	0					EB
ENSG00000130813	C19orf66	19	10086122	10093252	+	4.27	4.65	2.3	2.6	2.59	1.84	3.76e-06	0.546077	2.89e-07	0.501538	ENSG00000267387	AC020931.1	19	10089032	10090377	-	0	0.09	0	0	0	0	1	0	1	0	EB
ENSG00000130856	ZNF236	18	76822607	76970727	+	3.29	3.38	3.29	3.19	3.6	3.32	1	0.964314	1	1.04856	ENSG00000244229	RPL26P35	18	76834429	76834888	-	0	0	0	0	0	0					EB
ENSG00000130856	ZNF236	18	76822607	76970727	+	3.29	3.38	3.29	3.19	3.6	3.32	1	0.964314	1	1.04856	ENSG00000265261	AC027575.1	18	76884935	76888724	-	0	0	0	0	0	0					EB
ENSG00000130856	ZNF236	18	76822607	76970727	+	3.29	3.38	3.29	3.19	3.6	3.32	1	0.964314	1	1.04856	ENSG00000275355	RF00017	18	76840838	76841102	-	0	0	0	0	0	0					EB
ENSG00000130939	UBE4B	1	10032832	10181239	+	16.97	17.98	19.04	18.61	19.71	18.68	0.34194	1.07005	0.0276607	1.11069	ENSG00000224340	AL590639.1	1	10054445	10054781	-	0	0	0	0	0	0					EB
ENSG00000131016	AKAP12	6	151239967	151358559	+	0.66	0.63	0.65	0.59	1.69	1.66	1	0.94798	8.44e-10	2.60809	ENSG00000252431	RNU6-1247P	6	151280515	151280612	-	0	0	0	0	0	0					EB
ENSG00000131016	AKAP12	6	151239967	151358559	+	0.66	0.63	0.65	0.59	1.69	1.66	1	0.94798	8.44e-10	2.60809	ENSG00000252487	RNY4P20	6	151298841	151298933	-	0	0	0	0	0	0					EB
ENSG00000131061	ZNF341	20	33731657	33792269	+	1.18	1.16	1.27	1.02	1.02	1.28	1	0.975953	1	0.995351	ENSG00000230837	RPL31P2	20	33752167	33752543	-	0	0	0	0.18	0	0.35	1	inf	1	inf	EB
ENSG00000131127	ZNF141	4	337814	384868	+	1.01	1.15	1.09	1.55	1.26	1.15	0.881587	1.21588	0.748369	1.12567	ENSG00000248564	AC079140.1	4	338097	338583	-	0	0	0	0	0	0.14			1	inf	EB
ENSG00000131127	ZNF141	4	337814	384868	+	1.01	1.15	1.09	1.55	1.26	1.15	0.881587	1.21588	0.748369	1.12567	ENSG00000250321	AC079140.2	4	342821	342962	-	147.41	148.68	110.44	105.85	66.92	71.9	0.0172634	0.725394	4.82e-09	0.47397	EB
ENSG00000131149	GSE1	16	85169525	85676204	+	16.28	16.59	18.72	18.74	13.05	12.9	0.00116652	1.13161	1.35e-09	0.798129	ENSG00000266307	MIR5093	16	85306226	85306325	-	0	0	0	0	0	0					EB
ENSG00000131149	GSE1	16	85169525	85676204	+	16.28	16.59	18.72	18.74	13.05	12.9	0.00116652	1.13161	1.35e-09	0.798129	ENSG00000270124	AC092127.2	16	85580009	85583571	-	0.11	0.1	0	0	0	0	1	0	1	0	EB
ENSG00000131149	GSE1	16	85169525	85676204	+	16.28	16.59	18.72	18.74	13.05	12.9	0.00116652	1.13161	1.35e-09	0.798129	ENSG00000270313	COX6CP16	16	85278820	85279035	-	0	0	0	0	0	0					EB
ENSG00000131196	NFATC1	18	79395856	79529325	+	1.33	1.24	1	0.89	1.01	1.21	0.148229	0.732083	0.792131	0.877973	ENSG00000275186	AC018445.1	18	79470120	79470940	-	0	0	0	0	0	0					EB
ENSG00000131196	NFATC1	18	79395856	79529325	+	1.33	1.24	1	0.89	1.01	1.21	0.148229	0.732083	0.792131	0.877973	ENSG00000279397	AC018445.2	18	79515798	79516057	-	0	0	0	0	0	0					EB
ENSG00000131196	NFATC1	18	79395856	79529325	+	1.33	1.24	1	0.89	1.01	1.21	0.148229	0.732083	0.792131	0.877973	ENSG00000286186	AC018445.5	18	79460378	79465843	-	0	0	0	0	0	0					EB
ENSG00000131203	IDO1	8	39902275	39928790	+	0	0	0	0	0	0					ENSG00000254287	AC007991.4	8	39918076	39920890	-	0	0	0	0	0	0					EB
ENSG00000131242	RAB11FIP4	17	31391675	31538211	+	3.41	3.11	3.57	3.09	4.79	4.88	1	1.01437	8.19e-11	1.49825	ENSG00000278977	AC003101.3	17	31533171	31533938	-	0	0	0	0	0	0					EB
ENSG00000131379	C3orf20	3	14675099	14773034	+	0.08	0.1	0.17	0.23	0.06	0.17	0.766019	2.23771	1	1.34287	ENSG00000230172	AC090957.1	3	14764952	14767440	-	0	0	0	0	0	0					EB
ENSG00000131408	NR1H2	19	50329653	50383387	+	7.16	6.75	7.72	7.45	8.91	10.5	0.796885	1.0824	0.0019659	1.41025	ENSG00000131400	NAPSA	19	50358477	50365830	-	0.04	0.05	0.12	0.15	0.15	0.17	0.711067	3.14236	0.39349	3.67515	EB
ENSG00000131408	NR1H2	19	50329653	50383387	+	7.16	6.75	7.72	7.45	8.91	10.5	0.796885	1.0824	0.0019659	1.41025	ENSG00000131401	NAPSB	19	50333796	50344767	-	0	0	0	0	0	0					EB
ENSG00000131408	NR1H2	19	50329653	50383387	+	7.16	6.75	7.72	7.45	8.91	10.5	0.796885	1.0824	0.0019659	1.41025	ENSG00000269392	AC008655.2	19	50365880	50369331	-	0.22	0	1.22	0	0.5	0.22	1	5.54162	1	3.297	EB
ENSG00000131503	ANKHD1	5	140401814	140539856	+	1.19	1.03	1.24	1.27	0.89	0.97	0.892361	1.12375	0.59974	0.850194	ENSG00000200051	RF00279	5	140527352	140527428	-	0	0	0	0	0	0					EB
ENSG00000131508	UBE2D2	5	139526431	139628434	+	24.2	22.97	22.3	24.05	20.83	21.53	1	0.975798	0.223631	0.907549	ENSG00000207020	RF00019	5	139554900	139555001	-	0	0	0	0	0	0					EB
ENSG00000131508	UBE2D2	5	139526431	139628434	+	24.2	22.97	22.3	24.05	20.83	21.53	1	0.975798	0.223631	0.907549	ENSG00000275506	AC010378.1	5	139612002	139612363	-	0	0	0	0	0	0					EB
ENSG00000131558	EXOC4	7	133253073	134066589	+	4.05	3.89	4.37	4.22	5.35	5	0.881587	1.07411	0.000543551	1.31718	ENSG00000226205	AC007790.1	7	133732493	133733595	-	0	0	0	0	0	0					EB
ENSG00000131558	EXOC4	7	133253073	134066589	+	4.05	3.89	4.37	4.22	5.35	5	0.881587	1.07411	0.000543551	1.31718	ENSG00000235429	AC083875.1	7	133315009	133315413	-	0	0	0	0	0	0					EB
ENSG00000131558	EXOC4	7	133253073	134066589	+	4.05	3.89	4.37	4.22	5.35	5	0.881587	1.07411	0.000543551	1.31718	ENSG00000235967	COX5BP3	7	133727368	133727734	-	0	0	0	0	0	0					EB
ENSG00000131620	ANO1	11	70078302	70189528	+	0.54	0.29	1.01	0.73	0.2	0.11	0.0855174	2.07409	0.152527	0.376425	ENSG00000254902	ANO1-AS1	11	70187788	70188509	-	0	0	0	0	0	0					EB
ENSG00000131626	PPFIA1	11	70270700	70385312	+	11.76	11.61	11.83	11.96	13.95	13.45	1	1.01026	0.000125654	1.18473	ENSG00000254495	AP000487.2	11	70358198	70358677	-	0	0	0	0	0	0					EB
ENSG00000131626	PPFIA1	11	70270700	70385312	+	11.76	11.61	11.83	11.96	13.95	13.45	1	1.01026	0.000125654	1.18473	ENSG00000254604	AP002336.2	11	70282367	70363368	-	0	0.22	0.14	0	0.42	0.24	1	0.626225	1	3.0954	EB
ENSG00000131626	PPFIA1	11	70270700	70385312	+	11.76	11.61	11.83	11.96	13.95	13.45	1	1.01026	0.000125654	1.18473	ENSG00000255329	H2AFZP4	11	70278921	70279297	-	0	0	0	0	0	0					EB
ENSG00000131626	PPFIA1	11	70270700	70385312	+	11.76	11.61	11.83	11.96	13.95	13.45	1	1.01026	0.000125654	1.18473	ENSG00000255539	AP002336.3	11	70324871	70327209	-	0	0	0	0	0	0					EB
ENSG00000131634	TMEM204	16	1528688	1555580	+	0	0	0	0	0	0					ENSG00000280231	AL031719.2	16	1553655	1554130	-	0.28	0.25	0.47	0	0.32	0	1	0.881991	1	0.610464	EB
ENSG00000131730	CKMT2	5	81233320	81266398	+	0	0	0	0	0	0					ENSG00000248794	AC026436.1	5	81242330	81242599	-	0.74	1.95	1.92	2.46	0.28	0	1	1.61702	0.324514	0.105105	EB
ENSG00000131759	RARA	17	40309180	40357643	+	5.24	5.06	9.09	9.09	11.62	12.83	1.55e-11	1.7536	3.45e-31	2.40143	ENSG00000265666	RARA-AS1	17	40340867	40343136	-	0.78	0.29	0.66	0.85	1.35	1.03	0.991333	1.40404	0.10984	2.23997	EB
ENSG00000131759	RARA	17	40309180	40357643	+	5.24	5.06	9.09	9.09	11.62	12.83	1.55e-11	1.7536	3.45e-31	2.40143	ENSG00000278918	AC080112.3	17	40348049	40350539	-	0	0	0	0.03	0	0	1	inf			EB
ENSG00000131773	KHDRBS3	8	135457456	135656722	+	1.06	1.09	1.07	1.28	1.13	1.11	1	1.08411	1	1.05246	ENSG00000253915	MAPRE1P1	8	135625185	135625981	-	0	0	0	0	0	0					EB
ENSG00000131797	CLUHP3	16	31700590	31711986	+	2.24	2.27	2.22	2.15	1.69	2.19	1	0.963253	0.679861	0.870056	ENSG00000261731	AC074050.3	16	31709113	31711984	-	0	0	0	0	0	0					EB
ENSG00000132003	ZSWIM4	19	13795460	13832230	+	1.01	1.14	1.59	1.79	4.94	4.68	0.0766316	1.55512	2.96e-28	4.51315	ENSG00000266770	RN7SL619P	19	13815062	13815319	-	0	0	0	0	0	0					EB
ENSG00000132003	ZSWIM4	19	13795460	13832230	+	1.01	1.14	1.59	1.79	4.94	4.68	0.0766316	1.55512	2.96e-28	4.51315	ENSG00000267582	AC020916.2	19	13796574	13796933	-	0	0	0	0	0	0					EB
ENSG00000132334	PTPRE	10	127907061	128085855	+	0.81	0.79	0.79	0.8	1.17	1.22	1	0.988868	0.0109549	1.51225	ENSG00000232259	AL158166.2	10	127929376	127934517	-	0	0	0	0	0	0					EB
ENSG00000132359	RAP1GAP2	17	2755705	3037741	+	2.31	2.46	2.39	2.8	8.12	8.26	1	1.07883	2.14e-56	3.46849	ENSG00000262884	AC015921.1	17	2962248	2965895	-	0	0	0	0	0.09	0			0.92387	inf	EB
ENSG00000132383	RPA1	17	1829702	1900082	+	24.82	23.29	24.66	24.55	21.3	21.37	1	1.01567	0.0474913	0.896523	ENSG00000108958	AC130689.1	17	1858039	1858446	-	1.3	3.16	1.99	1.96	1.48	1.94	1	0.879452	1	0.775125	EB
ENSG00000132394	EEFSEC	3	128153481	128408646	+	0.03	0.07	0.03	0.03	0.13	0.03	1	0.576082	1	1.53657	ENSG00000285619	AL449214.1	3	128181402	128194452	-	0	0	0	0	0	0					EB
ENSG00000132464	ENAM	4	70628744	70686816	+	0.05	0.02	0.05	0.02	0.38	0.36	1	0.949438	5.15e-06	10.9383	ENSG00000132465	JCHAIN	4	70655541	70681817	-	0	0	0.04	0	0	0.04	1	inf	1	inf	EB
ENSG00000132478	UNK	17	75784806	75825799	+	10.1	9.61	10.01	9.23	10.03	9.54	1	0.96938	1	1.00332	ENSG00000266980	AC087289.2	17	75818815	75820055	-	0	0	0	0	0	0					EB
ENSG00000132518	GUCY2D	17	8002594	8020339	+	0.02	0.06	0	0.03	0.02	0.02	1	0.439292	1	0.475643	ENSG00000279174	AC104581.3	17	8013327	8016378	-	0	0	0	0	0	0					EB
ENSG00000132549	VPS13B	8	99013266	99877580	+	2.54	2.68	2.98	2.8	2.96	3.31	0.60402	1.09949	0.0133244	1.21594	ENSG00000207804	MIR599	8	99536636	99536730	-	0	0	0	0	0	0					EB
ENSG00000132549	VPS13B	8	99013266	99877580	+	2.54	2.68	2.98	2.8	2.96	3.31	0.60402	1.09949	0.0133244	1.21594	ENSG00000216069	MIR875	8	99536786	99536861	-	0	0	0	0	0	0					EB
ENSG00000132549	VPS13B	8	99013266	99877580	+	2.54	2.68	2.98	2.8	2.96	3.31	0.60402	1.09949	0.0133244	1.21594	ENSG00000225017	AP004289.1	8	99346052	99348256	-	0	0	0	0	0	0					EB
ENSG00000132549	VPS13B	8	99013266	99877580	+	2.54	2.68	2.98	2.8	2.96	3.31	0.60402	1.09949	0.0133244	1.21594	ENSG00000236583	AP004290.1	8	99233048	99234459	-	0	0	0	0	0	0					EB
ENSG00000132549	VPS13B	8	99013266	99877580	+	2.54	2.68	2.98	2.8	2.96	3.31	0.60402	1.09949	0.0133244	1.21594	ENSG00000237704	AP004289.2	8	99340305	99341761	-	0	0	0	0	0	0					EB
ENSG00000132549	VPS13B	8	99013266	99877580	+	2.54	2.68	2.98	2.8	2.96	3.31	0.60402	1.09949	0.0133244	1.21594	ENSG00000243254	RN7SL350P	8	99613783	99614081	-	0	0	0	0	0	0					EB
ENSG00000132549	VPS13B	8	99013266	99877580	+	2.54	2.68	2.98	2.8	2.96	3.31	0.60402	1.09949	0.0133244	1.21594	ENSG00000253539	AC018442.2	8	99796615	99799187	-	0	0	0	0	0	0					EB
ENSG00000132549	VPS13B	8	99013266	99877580	+	2.54	2.68	2.98	2.8	2.96	3.31	0.60402	1.09949	0.0133244	1.21594	ENSG00000253562	AC107909.2	8	99091738	99094060	-	0	0	0	0	0	0					EB
ENSG00000132549	VPS13B	8	99013266	99877580	+	2.54	2.68	2.98	2.8	2.96	3.31	0.60402	1.09949	0.0133244	1.21594	ENSG00000253912	AC018442.3	8	99804159	99804341	-	0	0	0	0	0	0					EB
ENSG00000132570	PCBD2	5	134904906	135007959	+	1.15	1.28	1.85	1.59	1.5	1.6	0.0944063	1.40775	0.233217	1.29547	ENSG00000198868	MTND4LP30	5	134928030	134928326	-	0	0	0	0	0	0					EB
ENSG00000132570	PCBD2	5	134904906	135007959	+	1.15	1.28	1.85	1.59	1.5	1.6	0.0944063	1.40775	0.233217	1.29547	ENSG00000244921	MTCYBP18	5	134923303	134924049	-	0	0	0	0	0	0					EB
ENSG00000132570	PCBD2	5	134904906	135007959	+	1.15	1.28	1.85	1.59	1.5	1.6	0.0944063	1.40775	0.233217	1.29547	ENSG00000247627	MTND4P12	5	134926660	134928036	-	1.01	0.89	0.54	0.97	0.77	1.2	1	0.783807	1	1.04151	EB
ENSG00000132570	PCBD2	5	134904906	135007959	+	1.15	1.28	1.85	1.59	1.5	1.6	0.0944063	1.40775	0.233217	1.29547	ENSG00000248923	MTND5P11	5	134924648	134926459	-	0.04	0.06	0	0	0	0	1	0	1	0	EB
ENSG00000132570	PCBD2	5	134904906	135007959	+	1.15	1.28	1.85	1.59	1.5	1.6	0.0944063	1.40775	0.233217	1.29547	ENSG00000249192	MTND3P25	5	134928393	134928527	-	0	0	0	0	0	0					EB
ENSG00000132600	PRMT7	16	68310974	68358563	+	3.7	4.23	3.75	3.82	1.87	2.2	1	0.94783	1.16e-09	0.518275	ENSG00000222177	RNU4-30P	16	68329387	68329529	-	0	0	0	0	0	0					EB
ENSG00000132640	BTBD3	20	11890723	11926609	+	15.77	16.11	14.28	14.63	13.62	13.99	0.148229	0.900292	0.0281538	0.875597	ENSG00000236526	AL035448.1	20	11909404	11918677	-	0	0.06	0	0	0.04	0.04	1	0	1	1.22161	EB
ENSG00000132669	RIN2	20	19757606	20002459	+	2.02	2.2	1.98	2.12	2.61	2.76	1	0.966006	0.0557302	1.28587	ENSG00000236992	RPL12P12	20	19823443	19823943	-	1.72	1.64	1.03	1.59	0.75	0.13	1	0.776865	0.186111	0.266211	EB
ENSG00000132676	DAP3	1	155687960	155739010	+	24.85	25	22.98	23.35	16.83	16.37	0.320962	0.922889	7.65e-15	0.67327	ENSG00000227673	AL162734.1	1	155710098	155710563	-	0	0	0	0	0	0					EB
ENSG00000132692	BCAN	1	156641390	156659532	+	0.04	0.06	0.05	0.13	0.13	0.06	1	1.65653	0.988967	1.78244	ENSG00000272405	AL365181.3	1	156641666	156644887	-	14.58	15.31	28.31	28.69	25.4	25.66	5.13e-29	1.89412	1.94e-19	1.72719	EB
ENSG00000132780	NASP	1	45583846	45618904	+	26.6	25.31	23.29	23.06	18.35	17.94	0.00395196	0.886642	4.14e-20	0.706431	ENSG00000281112	AL355480.2	1	45592722	45592814	-	0	0	0	0	0	0					EB
ENSG00000132780	NASP	1	45583846	45618904	+	26.6	25.31	23.29	23.06	18.35	17.94	0.00395196	0.886642	4.14e-20	0.706431	ENSG00000281825	AL355480.4	1	45605657	45605730	-	0	0	0	0	0	0					EB
ENSG00000132849	PATJ	1	61742406	62178675	+	0.02	0.01	0.02	0.04	0.03	0.07	0.889246	2.60182	0.397188	3.49054	ENSG00000283690	MIR3116-2	1	62078789	62078856	-	0	0	0	0	0	0					EB
ENSG00000132874	SLC14A2	18	45212995	45683686	+	0	0	0	0	0.03	0			1	inf	ENSG00000267097	SLC14A2-AS1	18	45423764	45483218	-	0	0	0	0	0	0					EB
ENSG00000132874	SLC14A2	18	45212995	45683686	+	0	0	0	0	0.03	0			1	inf	ENSG00000285790	AC021517.2	18	45491581	45503824	-	0	0	0	0	0	0					EB
ENSG00000132932	ATP8A2	13	25371974	26025851	+	0	0	0	0	0	0					ENSG00000180803	AL157366.1	13	25863250	25863667	-	0	0	0	0	0	0					EB
ENSG00000132932	ATP8A2	13	25371974	26025851	+	0	0	0	0	0	0					ENSG00000223158	RNY1P3	13	25950704	25950821	-	0	0	0	0	0	0					EB
ENSG00000132938	MTUS2	13	28820348	29505947	+	0	0	0	0	0	0					ENSG00000179141	MTUS2-AS1	13	29476515	29490105	-	0	0.07	0	0	0	0	1	0	1	0	EB
ENSG00000132938	MTUS2	13	28820348	29505947	+	0	0	0	0	0	0					ENSG00000236758	MTUS2-AS2	13	29239379	29250554	-	0	0	0	0	0	0					EB
ENSG00000132938	MTUS2	13	28820348	29505947	+	0	0	0	0	0	0					ENSG00000270680	AL596092.1	13	29339566	29339869	-	0	0	0	0	0	0					EB
ENSG00000132964	CDK8	13	26254104	26405238	+	6.93	6.93	7.19	7.39	8.51	7.93	1	1.04492	0.142567	1.19918	ENSG00000278413	RF02271	13	26359529	26359702	-	0	0	0	0	0	0					EB
ENSG00000132970	WASF3	13	26557703	26688948	+	12.88	12.97	9.82	9.29	7.33	7.5	3.16e-06	0.733715	1.07e-15	0.580077	ENSG00000237001	WASF3-AS1	13	26606544	26641364	-	0	0	0	0	0	0					EB
ENSG00000133019	CHRM3	1	239386565	239915452	+	0.74	0.92	0.84	0.59	0.61	0.81	0.999615	0.858128	0.817661	0.864681	ENSG00000233355	CHRM3-AS2	1	239703381	239770130	-	0	0	0	0	0	0					EB
ENSG00000133019	CHRM3	1	239386565	239915452	+	0.74	0.92	0.84	0.59	0.61	0.81	0.999615	0.858128	0.817661	0.864681	ENSG00000234601	CHRM3-AS1	1	239898016	239899872	-	0	0	0	0	0	0					EB
ENSG00000133030	MPRIP	17	17042545	17217679	+	9.79	9.81	9.27	9.36	8.15	8.25	0.454809	0.944112	7.11e-05	0.845608	ENSG00000179598	PLD6	17	17200995	17206333	-	1	0.82	0.17	0.15	0.15	0.2	0.000748266	0.178284	0.00112652	0.194606	EB
ENSG00000133030	MPRIP	17	17042545	17217679	+	9.79	9.81	9.27	9.36	8.15	8.25	0.454809	0.944112	7.11e-05	0.845608	ENSG00000225442	MPRIP-AS1	17	17076038	17077752	-	0	0	0.07	0	0	0	1	inf			EB
ENSG00000133030	MPRIP	17	17042545	17217679	+	9.79	9.81	9.27	9.36	8.15	8.25	0.454809	0.944112	7.11e-05	0.845608	ENSG00000263624	AC055811.1	17	17167946	17185554	-	0	0	0	0	0	0					EB
ENSG00000133069	TMCC2	1	205227946	205285632	+	0.16	0.15	0.08	0.23	0.21	0.21	1	0.975017	0.919563	1.37507	ENSG00000225063	AC093422.2	1	205233821	205236867	-	0	0	0	0	0	0					EB
ENSG00000133103	COG6	13	39655627	39791665	+	2.66	2.7	3.28	3.19	4.79	4.54	0.239972	1.20009	4.55e-10	1.76166	ENSG00000200526	RNY4P14	13	39785415	39785510	-	0	0	0	0	0	0					EB
ENSG00000133103	COG6	13	39655627	39791665	+	2.66	2.7	3.28	3.19	4.79	4.54	0.239972	1.20009	4.55e-10	1.76166	ENSG00000264171	MIR4305	13	39664034	39664135	-	0	0	0	0	0	0					EB
ENSG00000133119	RFC3	13	33818069	33966558	+	26.82	26.84	22.26	21.32	12.93	11.96	0.000866556	0.806456	4.2e-31	0.468985	ENSG00000252397	RNU5A-4P	13	33829539	33829649	-	0	0	0	0	0	0					EB
ENSG00000133216	EPHB2	1	22710839	22921500	+	1.77	1.73	2.23	2.23	1.25	1.33	0.0577801	1.26468	0.023592	0.744615	ENSG00000225952	AL512444.1	1	22835713	22836849	-	0	0	0	0	0	0					EB
ENSG00000133216	EPHB2	1	22710839	22921500	+	1.77	1.73	2.23	2.23	1.25	1.33	0.0577801	1.26468	0.023592	0.744615	ENSG00000264014	MIR4253	1	22863159	22863226	-	0	0	0	0	0	0					EB
ENSG00000133256	PDE6B	4	625584	670782	+	0	0	0	0	0	0					ENSG00000242686	AC107464.1	4	652850	656213	-	0	0	0	0.06	0	0	1	inf			EB
ENSG00000133256	PDE6B	4	625584	670782	+	0	0	0	0	0	0					ENSG00000272927	AC107464.3	4	661209	661945	-	0	0	0	0	0	0					EB
ENSG00000133275	CSNK1G2	19	1941172	1981338	+	28.24	27.05	31.01	31.94	32.2	31.92	0.0322753	1.13063	0.00181849	1.17206	ENSG00000180846	CSNK1G2-AS1	19	1952531	1954586	-	0	0	0	0	0	0					EB
ENSG00000133318	RTN3	11	63681446	63759891	+	30.27	28.98	32.21	30.97	33.71	33.41	0.442672	1.05884	0.000840525	1.14516	ENSG00000271100	AP000753.3	11	63698596	63698764	-	0	0	0	0	0	0					EB
ENSG00000133401	PDZD2	5	31639131	32110932	+	0	0	0	0	0	0					ENSG00000224282	AC010469.1	5	31822561	31823136	-	0	0.1	0	0	0	0	1	0	1	0	EB
ENSG00000133401	PDZD2	5	31639131	32110932	+	0	0	0	0	0	0					ENSG00000241739	AC010469.2	5	31840492	31840971	-	0	0	0	0	0	0					EB
ENSG00000133401	PDZD2	5	31639131	32110932	+	0	0	0	0	0	0					ENSG00000248378	AC022447.1	5	31743988	31744451	-	0	0	0	0	0	0					EB
ENSG00000133401	PDZD2	5	31639131	32110932	+	0	0	0	0	0	0					ENSG00000248813	AC022447.3	5	31741833	31742327	-	0	0	0	0	0	0					EB
ENSG00000133401	PDZD2	5	31639131	32110932	+	0	0	0	0	0	0					ENSG00000248878	AC022447.4	5	31725539	31725902	-	0	0	0	0	0	0					EB
ENSG00000133401	PDZD2	5	31639131	32110932	+	0	0	0	0	0	0					ENSG00000250164	AC022447.7	5	31747644	31748078	-	0	0	0	0	0	0					EB
ENSG00000133401	PDZD2	5	31639131	32110932	+	0	0	0	0	0	0					ENSG00000252373	RNU6-358P	5	31820564	31820638	-	0	0	0	0	0	0					EB
ENSG00000133401	PDZD2	5	31639131	32110932	+	0	0	0	0	0	0					ENSG00000266243	MIR4279	5	31936102	31936159	-	0	0	0	0	0	0					EB
ENSG00000133454	MYO18B	22	25742144	26031041	+	10.55	10.76	10.89	12.14	14.57	14.41	0.672753	1.07292	3.38e-12	1.37453	ENSG00000223056	RN7SKP169	22	25963983	25964273	-	0	0	0	0	0	0					EB
ENSG00000133454	MYO18B	22	25742144	26031041	+	10.55	10.76	10.89	12.14	14.57	14.41	0.672753	1.07292	3.38e-12	1.37453	ENSG00000231933	Z98949.1	22	25876854	25903247	-	0	0	0	0	0	0					EB
ENSG00000133454	MYO18B	22	25742144	26031041	+	10.55	10.76	10.89	12.14	14.57	14.41	0.672753	1.07292	3.38e-12	1.37453	ENSG00000232050	Z98949.2	22	26006389	26006532	-	0	0	0	0	0	0					EB
ENSG00000133454	MYO18B	22	25742144	26031041	+	10.55	10.76	10.89	12.14	14.57	14.41	0.672753	1.07292	3.38e-12	1.37453	ENSG00000232464	Z98949.3	22	25959074	25983526	-	0	0	0	0	0	0					EB
ENSG00000133454	MYO18B	22	25742144	26031041	+	10.55	10.76	10.89	12.14	14.57	14.41	0.672753	1.07292	3.38e-12	1.37453	ENSG00000278960	AL022329.3	22	25756318	25756669	-	0	0	0	0	0	0					EB
ENSG00000133460	SLC2A11	22	23856703	23886309	+	0	0	0	0	0	0					ENSG00000244425	RN7SL268P	22	23879493	23879790	-	0	0	0	0	0	0					EB
ENSG00000133460	SLC2A11	22	23856703	23886309	+	0	0	0	0	0	0					ENSG00000279467	AP000350.7	22	23865248	23873277	-	0	0	0	0	0	0					EB
ENSG00000133678	TMEM254	10	80078646	80092557	+	2.5	2.68	3.01	2.97	2.09	1.91	0.970221	1.1477	0.406021	0.781119	ENSG00000279399	AL356095.2	10	80091411	80091867	-	0	0	0	0	0	0					EB
ENSG00000133740	E2F5	8	85177154	85217158	+	4.05	4.57	3.33	2.92	2.77	2.33	0.00387379	0.719622	2.44e-06	0.597629	ENSG00000254208	AC011773.1	8	85177522	85178150	-	0.28	0	0.16	0.14	0	0	1	1.05273	1	0	EB
ENSG00000133805	AMPD3	11	10308313	10507579	+	0.14	0.14	0.15	0.13	0.32	0.23	1	1.01138	0.244006	2.04175	ENSG00000221574	RNU6ATAC33P	11	10399192	10399317	-	0	0	0	0	0	0					EB
ENSG00000133816	MICAL2	11	12094008	12359144	+	2.62	2.49	13.45	13.65	23.25	21.53	0	5.26282	4.32e-174	8.85161	ENSG00000254680	AC079329.1	11	12261426	12263173	-	0	0	0	0.27	0	0.13	1	inf	1	inf	EB
ENSG00000133835	HSD17B4	5	119452443	119637199	+	17.03	16.73	14.76	14.88	8.66	7.92	0.00188969	0.871539	1.46e-59	0.496215	ENSG00000213663	AC010409.1	5	119547131	119547606	-	0	0	0	0	0	0					EB
ENSG00000133835	HSD17B4	5	119452443	119637199	+	17.03	16.73	14.76	14.88	8.66	7.92	0.00188969	0.871539	1.46e-59	0.496215	ENSG00000249919	FABP5P6	5	119555250	119555658	-	0	0	0	0	0	0					EB
ENSG00000133958	UNC79	14	93333219	93707876	+	0	0	0	0.01	0	0	1	inf			ENSG00000202306	RF00019	14	93397139	93397234	-	0	0	0	0	0	0					EB
ENSG00000133958	UNC79	14	93333219	93707876	+	0	0	0	0.01	0	0	1	inf			ENSG00000252720	RNU6-1258P	14	93437400	93437510	-	0	0	0	0	0	0					EB
ENSG00000134030	CTIF	18	48539031	48863217	+	0.18	0.13	0.3	0.25	0.23	0.14	0.439921	1.75299	1	1.20841	ENSG00000267762	AC048380.1	18	48673575	48688419	-	0	0	0	0	0	0					EB
ENSG00000134030	CTIF	18	48539031	48863217	+	0.18	0.13	0.3	0.25	0.23	0.14	0.439921	1.75299	1	1.20841	ENSG00000267764	AC093567.1	18	48826051	48834770	-	0	0	0	0	0	0					EB
ENSG00000134030	CTIF	18	48539031	48863217	+	0.18	0.13	0.3	0.25	0.23	0.14	0.439921	1.75299	1	1.20841	ENSG00000279629	AC048380.3	18	48661840	48662635	-	0	0	0	0	0	0					EB
ENSG00000134115	CNTN6	3	1092658	1404217	+	0	0	0	0	0.01	0			1	inf	ENSG00000232563	CRB3P1	3	1394173	1394448	-	0	0	0	0	0	0					EB
ENSG00000134121	CHL1	3	196763	409417	+	0	0	0	0	0	0					ENSG00000231660	RPS8P6	3	308714	309322	-	0	0	0	0	0	0					EB
ENSG00000134121	CHL1	3	196763	409417	+	0	0	0	0	0	0					ENSG00000234661	CHL1-AS1	3	363370	385795	-	0	0	0	0	0	0					EB
ENSG00000134121	CHL1	3	196763	409417	+	0	0	0	0	0	0					ENSG00000252017	RNU6-1194P	3	282689	282792	-	0	0	0	0	0	0					EB
ENSG00000134184	GSTM1	1	109687814	109709039	+	6.65	6.77	5.21	5.88	3.75	3.85	0.382556	0.820905	8.78e-05	0.573273	ENSG00000260246	AC000032.1	1	109693117	109693742	-	0	0	0	0	0	0					EB
ENSG00000134201	GSTM5	1	109711780	109775428	+	0	0	0.02	0.02	0	0.02	0.91763	inf	1	inf	ENSG00000134202	GSTM3	1	109733932	109741038	-	1	0.98	0.93	0.94	1.64	1.62	1	0.939383	0.0243079	1.66374	EB
ENSG00000134201	GSTM5	1	109711780	109775428	+	0	0	0.02	0.02	0	0.02	0.91763	inf	1	inf	ENSG00000198758	EPS8L3	1	109750080	109764027	-	20.18	22.15	15.34	14.35	15.01	14.06	5.52e-08	0.696539	5.73e-09	0.694414	EB
ENSG00000134245	WNT2B	1	112466541	112530165	+	0.02	0.01	0.02	0	0.1	0.15	1	0.697081	0.000835013	9.75193	ENSG00000273483	AL354760.1	1	112517799	112518441	-	0.1	0.27	0.23	0.1	0.35	0.1	1	0.879336	1	1.22126	EB
ENSG00000134247	PTGFRN	1	116909916	116990353	+	11.05	11.69	8.05	8.1	7.38	7.41	2.31e-08	0.705328	3.87e-11	0.657836	ENSG00000252510	RNA5SP55	1	116962347	116962471	-	0	0	0	0	0	0					EB
ENSG00000134255	CEPT1	1	111139627	111185104	+	3.86	4.08	4.44	4.43	4.79	4.3	0.616935	1.10946	0.207686	1.15744	ENSG00000272982	AL355816.1	1	111181374	111181491	-	0	0	0	0	0	0					EB
ENSG00000134255	CEPT1	1	111139627	111185104	+	3.86	4.08	4.44	4.43	4.79	4.3	0.616935	1.10946	0.207686	1.15744	ENSG00000273221	AL355816.2	1	111184415	111185061	-	0	0	0.11	0	0.35	0	1	inf	0.92387	inf	EB
ENSG00000134283	PPHLN1	12	42238447	42459715	+	5.95	5.84	6.05	5.19	5.5	5.52	1	0.946504	0.702631	0.945015	ENSG00000139168	ZCRB1	12	42312086	42326118	-	11.76	12.08	10.71	10.34	11.35	11.35	0.47792	0.876791	1	0.962628	EB
ENSG00000134283	PPHLN1	12	42238447	42459715	+	5.95	5.84	6.05	5.19	5.5	5.52	1	0.946504	0.702631	0.945015	ENSG00000252917	RF00090	12	42347061	42347214	-	0	0	0	0	0	0					EB
ENSG00000134283	PPHLN1	12	42238447	42459715	+	5.95	5.84	6.05	5.19	5.5	5.52	1	0.946504	0.702631	0.945015	ENSG00000257376	AC079601.2	12	42431665	42433357	-	0	0	0	0.09	0.1	0	1	inf	1	inf	EB
ENSG00000134283	PPHLN1	12	42238447	42459715	+	5.95	5.84	6.05	5.19	5.5	5.52	1	0.946504	0.702631	0.945015	ENSG00000278520	MIR7851	12	42323700	42323859	-	0	0	0.46	1.66	0.47	0	0.760728	inf	1	inf	EB
ENSG00000134324	LPIN1	2	11677595	11827409	+	2.85	2.9	2.36	2.32	1.81	1.62	0.0538689	0.807688	1.03e-07	0.603059	ENSG00000203643	AC012456.1	2	11721619	11724222	-	0	0	0	0.08	0	0	1	inf			EB
ENSG00000134324	LPIN1	2	11677595	11827409	+	2.85	2.9	2.36	2.32	1.81	1.62	0.0538689	0.807688	1.03e-07	0.603059	ENSG00000230790	AC012456.2	2	11740997	11745301	-	0.24	0	0.53	0.47	0	0.12	0.852771	4.2109	1	0.500967	EB
ENSG00000134343	ANO3	11	26309599	26663289	+	0.57	0.69	0.52	0.71	0.81	0.72	1	0.967356	0.751394	1.22698	ENSG00000169550	MUC15	11	26559032	26572263	-	11.02	11.05	10	10.9	14.02	13.35	1	0.940294	0.00585916	1.25349	EB
ENSG00000134369	NAV1	1	201622885	201826969	+	0.14	0.16	0.09	0.11	0.17	0.13	0.613541	0.689374	1	1.06115	ENSG00000235121	AL645504.1	1	201723294	201737506	-	0.07	0	0	0.11	0	0	1	1.49569	1	0	EB
ENSG00000134369	NAV1	1	201622885	201826969	+	0.14	0.16	0.09	0.11	0.17	0.13	0.613541	0.689374	1	1.06115	ENSG00000236390	AC092800.1	1	201673105	201674144	-	0	0	0	0	0	0					EB
ENSG00000134371	CDC73	1	193121800	193254815	+	5.05	5.27	4.99	5.1	5.08	5.42	1	0.971443	1	1.02859	ENSG00000162630	B3GALT2	1	193179045	193186654	-	0.16	0.11	0.05	0.04	0	0	0.775551	0.316382	0.085517	0	EB
ENSG00000134371	CDC73	1	193121800	193254815	+	5.05	5.27	4.99	5.1	5.08	5.42	1	0.971443	1	1.02859	ENSG00000276735	RF00017	1	193236794	193237107	-	0	0	0	0	0	0					EB
ENSG00000134376	CRB1	1	197268204	197478455	+	0	0	0	0.01	0	0	1	inf			ENSG00000230260	AL136322.1	1	197437976	197447469	-	0	0	0	0	0	0					EB
ENSG00000134444	RELCH	18	62187255	62310217	+	4.73	4.94	5.25	4.88	4.74	4.63	1	1.04008	1	0.97938	ENSG00000267560	AC027514.2	18	62300036	62300998	-	0	0	0	0	0	0					EB
ENSG00000134508	CABLES1	18	23134564	23260467	+	2.44	2.27	2.3	2.22	8.68	8.13	1	0.952409	8.59e-54	3.60523	ENSG00000266495	AC011731.1	18	23257164	23260354	-	0	0.45	0.38	0	0	0	1	0.834966	1	0	EB
ENSG00000134516	DOCK2	5	169637247	170083382	+	0	0	0	0	0	0					ENSG00000204767	INSYN2B	5	169861303	169980495	-	0	0	0	0	0	0					EB
ENSG00000134516	DOCK2	5	169637247	170083382	+	0	0	0	0	0	0					ENSG00000253269	AC008680.1	5	169772966	169779365	-	0	0	0	0	0	0					EB
ENSG00000134574	DDB2	11	47214465	47239240	+	2.26	2.2	2.52	2.8	5.16	5.26	0.631822	1.18395	7.59e-14	2.36009	ENSG00000256897	AC018410.2	11	47220218	47221751	-	0	0	0	0	0	0					EB
ENSG00000134758	RNF138	18	32091874	32131561	+	8.33	7.52	5.13	5.28	3.64	2.91	4.12e-05	0.652626	5.96e-16	0.417596	ENSG00000263393	AC011825.2	18	32122400	32124478	-	0	0	0.13	0	0	0.12	1	inf	1	inf	EB
ENSG00000134760	DSG1	18	31318160	31359246	+	0.02	0.02	0.05	0.02	0.06	0.04	1	1.99899	0.763857	2.89741	ENSG00000207019	RNU6-167P	18	31345362	31345467	-	0	0	0	0	0	0					EB
ENSG00000134769	DTNA	18	34493290	34891844	+	1.64	1.58	1.65	1.82	2.42	2.59	1	1.06935	3.31e-06	1.57462	ENSG00000267585	AC013290.1	18	34573987	34574523	-	0	0	0	0	0	0					EB
ENSG00000134769	DTNA	18	34493290	34891844	+	1.64	1.58	1.65	1.82	2.42	2.59	1	1.06935	3.31e-06	1.57462	ENSG00000268873	AC022601.1	18	34737795	34767663	-	0	0.2	0	0	0.13	0	1	0	1	0.652179	EB
ENSG00000134824	FADS2	11	61792980	61867354	+	57.68	56.68	45.07	45.05	54.56	54.52	9.59e-24	0.782531	0.33107	0.96413	ENSG00000149485	FADS1	11	61799625	61829318	-	38.94	40.98	29.99	30.26	43.1	43.53	2.55e-21	0.748624	0.00223813	1.09592	EB
ENSG00000134824	FADS2	11	61792980	61867354	+	57.68	56.68	45.07	45.05	54.56	54.52	9.59e-24	0.782531	0.33107	0.96413	ENSG00000284416	MIR1908	11	61815161	61815240	-	0	0	0	0	0	0					EB
ENSG00000134871	COL4A2	13	110305812	110513209	+	0	0	0	0	0.01	0.01			0.593141	inf	ENSG00000224821	COL4A2-AS2	13	110456396	110463287	-	0	0	0	0	0	0					EB
ENSG00000134871	COL4A2	13	110305812	110513209	+	0	0	0	0	0.01	0.01			0.593141	inf	ENSG00000232814	COL4A2-AS1	13	110502575	110508179	-	0	0	0	0	0	0					EB
ENSG00000134873	CLDN10	13	95433604	95579759	+	0	0	0	0	0	0					ENSG00000223392	CLDN10-AS1	13	95479444	95533910	-	0	0	0	0	0	0					EB
ENSG00000134882	UBAC2	13	99200774	99386434	+	6.52	6.61	5.17	4.71	4.93	4.75	0.00675776	0.747519	0.00497242	0.745437	ENSG00000125245	GPR18	13	99254714	99261744	-	0	0	0	0	0	0					EB
ENSG00000134882	UBAC2	13	99200774	99386434	+	6.52	6.61	5.17	4.71	4.93	4.75	0.00675776	0.747519	0.00497242	0.745437	ENSG00000169508	GPR183	13	99294539	99307399	-	0	0	0	0	0.04	0			1	inf	EB
ENSG00000134882	UBAC2	13	99200774	99386434	+	6.52	6.61	5.17	4.71	4.93	4.75	0.00675776	0.747519	0.00497242	0.745437	ENSG00000218502	H2AFZP3	13	99215372	99215758	-	0.17	0.76	0.76	0.69	0.39	1.19	1	1.55251	1	1.72419	EB
ENSG00000134982	APC	5	112707498	112846239	+	5.81	6.42	6.58	6.44	5.38	5.46	0.87238	1.05713	0.138395	0.895865	ENSG00000250045	CBX3P3	5	112777630	112778161	-	0	0	0	0	0	0					EB
ENSG00000135093	USP30	12	109023089	109088023	+	2.85	2.5	2.3	2.32	2.21	2.01	0.738527	0.857808	0.261797	0.799143	ENSG00000256262	USP30-AS1	12	109052350	109053952	-	0	0	0	0	0	0					EB
ENSG00000135119	RNFT2	12	116738178	116853631	+	2.73	3.44	3.23	3.38	2.57	2.29	1	1.06381	0.24115	0.797158	ENSG00000239374	AC090013.1	12	116755395	116755874	-	0	0	0	0	0	0					EB
ENSG00000135205	CCDC146	7	77122434	77329533	+	0.13	0.11	0.07	0.13	0.29	0.09	1	0.833827	0.972767	1.59118	ENSG00000127951	FGL2	7	77193369	77199848	-	0	0	0.02	0	0	0	1	inf			EB
ENSG00000135205	CCDC146	7	77122434	77329533	+	0.13	0.11	0.07	0.13	0.29	0.09	1	0.833827	0.972767	1.59118	ENSG00000250990	AC098851.1	7	77246340	77258123	-	0	0	0	0	0	0					EB
ENSG00000135218	CD36	7	80369575	80679277	+	0	0.01	0.01	0	0.03	0.01	1	1.25245	0.722355	7.66065	ENSG00000214415	GNAT3	7	80458671	80512020	-	0	0	0	0	0	0					EB
ENSG00000135218	CD36	7	80369575	80679277	+	0	0.01	0.01	0	0.03	0.01	1	1.25245	0.722355	7.66065	ENSG00000223550	SNRPBP1	7	80377554	80377835	-	0	0	0	0	0	0					EB
ENSG00000135218	CD36	7	80369575	80679277	+	0	0.01	0.01	0	0.03	0.01	1	1.25245	0.722355	7.66065	ENSG00000229436	AC073850.1	7	80662331	80662585	-	0	0	0	0	0	0					EB
ENSG00000135297	MTO1	6	73461578	73509236	+	6.63	7.33	4.2	3.97	2.59	2.34	1.31e-14	0.58099	6.47e-40	0.35635	ENSG00000223821	AL603910.1	6	73492025	73492742	-	0	0	0	0	0	0					EB
ENSG00000135297	MTO1	6	73461578	73509236	+	6.63	7.33	4.2	3.97	2.59	2.34	1.31e-14	0.58099	6.47e-40	0.35635	ENSG00000271986	RN7SL827P	6	73487590	73487877	-	0	0	0	0	0	0					EB
ENSG00000135299	ANKRD6	6	89433152	89633834	+	0.8	0.86	2.14	2.11	7.81	6.85	2.87e-11	2.5428	1.63e-58	8.93357	ENSG00000237027	AL159174.1	6	89560875	89567044	-	0	0	0	0	0	0					EB
ENSG00000135355	GJA10	6	89894469	89921760	+	0	0	0	0	0	0					ENSG00000252891	RF00019	6	89898283	89898392	-	0	0	0	0	0	0					EB
ENSG00000135362	PRR5L	11	36296288	36465204	+	0.05	0.04	0.03	0.01	0.01	0.02	1	0.506118	0.910722	0.369923	ENSG00000254566	AC087277.1	11	36321158	36323440	-	0	0	0	0	0	0					EB
ENSG00000135362	PRR5L	11	36296288	36465204	+	0.05	0.04	0.03	0.01	0.01	0.02	1	0.506118	0.910722	0.369923	ENSG00000255060	AC009656.1	11	36425447	36426122	-	0	0	0	0	0	0.28			1	inf	EB
ENSG00000135452	TSPAN31	12	57738013	57750219	+	1.64	1.55	2.58	2.05	4.06	4.18	0.0654692	1.44012	4.21e-14	2.6097	ENSG00000283621	MIR6759	12	57748618	57748682	-	2.04	0	0	0	0	1.01	1	0	1	0.500967	EB
ENSG00000135469	COQ10A	12	56266858	56270966	+	5.09	5.24	3.74	3.49	3	3.47	0.0162337	0.694733	0.00160248	0.633489	ENSG00000258260	AC073896.5	12	56267793	56270104	-	0	0	0	0.25	0.28	0	1	inf	1	inf	EB
ENSG00000135480	KRT7	12	52232520	52252186	+	0	0	0	0	0	0					ENSG00000257671	KRT7-AS	12	52245048	52247448	-	0	0	0	0	0	0					EB
ENSG00000135482	ZC3H10	12	56118260	56127514	+	1.24	1.65	1.38	1.49	1.3	1.53	1	0.982285	1	0.986272	ENSG00000258345	AC034102.7	12	56118968	56119939	-	0.14	0	0.16	0.14	0	0.14	1	2.10545	1	1.00193	EB
ENSG00000135506	OS9	12	57693955	57721557	+	36.55	35.36	37.26	38.87	43.51	44.17	0.506412	1.05135	8.93e-09	1.23245	ENSG00000257342	AC025165.2	12	57694132	57721510	-	0	0.08	0.21	0.29	0.11	0.19	1	5.88528	1	3.58208	EB
ENSG00000135521	LTV1	6	143843338	143863812	+	25.49	28.52	16.85	16.62	10.09	10.52	1.89e-10	0.615356	5.62e-30	0.385981	ENSG00000270890	AL049844.2	6	143858062	143858689	-	0	0	0	0	0	0					EB
ENSG00000135537	AFG1L	6	108294894	108526796	+	0.63	0.58	0.38	0.73	0.79	0.72	1	0.908979	0.577093	1.25412	ENSG00000238079	AL356121.1	6	108372772	108372927	-	0	0	0	0	0	0					EB
ENSG00000135537	AFG1L	6	108294894	108526796	+	0.63	0.58	0.38	0.73	0.79	0.72	1	0.908979	0.577093	1.25412	ENSG00000279498	AL356121.2	6	108359084	108359863	-	0	0	0	0	0	0					EB
ENSG00000135549	PKIB	6	122471917	122726373	+	5.52	5.09	5.95	5.89	3.54	3.67	0.862486	1.10791	0.00726744	0.68614	ENSG00000277408	Z99129.2	6	122531123	122531436	-	0	0	0	0	0	0					EB
ENSG00000135638	EMX1	2	72916260	72936071	+	2.49	2.28	2.15	2.34	1.11	1.1	1	0.935416	4.53e-06	0.468358	ENSG00000278060	AC012366.1	2	72932974	72934355	-	0.84	0.37	1.09	0.42	0	0	1	1.24205	0.296393	0	EB
ENSG00000135655	USP15	12	62260338	62417431	+	3.69	3.85	3.39	3.62	3.56	3.37	0.557189	0.924451	0.437593	0.928901	ENSG00000200814	RNU6-595P	12	62334091	62334197	-	0	0	0	0	0	0					EB
ENSG00000135655	USP15	12	62260338	62417431	+	3.69	3.85	3.39	3.62	3.56	3.37	0.557189	0.924451	0.437593	0.928901	ENSG00000275881	RF00017	12	62393607	62393880	-	0	0	0	0	0	0					EB
ENSG00000135679	MDM2	12	68808177	68850686	+	14.08	13.8	10.01	10.29	9.96	10.12	3.53e-16	0.723126	4.85e-15	0.728109	ENSG00000257181	AC025423.4	12	68841288	68843237	-	0.59	0.37	0.47	0.25	0.67	0.42	1	0.746896	1	1.14419	EB
ENSG00000135697	BCO1	16	81238689	81291142	+	0	0	0	0	0	0					ENSG00000280182	AC131888.1	16	81261924	81264091	-	0	0	0	0	0	0					EB
ENSG00000135837	CEP350	1	179954773	180114875	+	6.42	7.27	7.12	7.14	7.07	6.63	1	1.03447	1	1.01169	ENSG00000223450	AL590632.1	1	180000438	180000808	-	0	0	0	0	0	0					EB
ENSG00000135862	LAMC1	1	183023420	183145592	+	41.7	43.1	47.28	47.24	59.64	59.28	0.00149197	1.10683	1.56e-39	1.41765	ENSG00000224468	LAMC1-AS1	1	183138402	183141282	-	0	0	0	0	0	0					EB
ENSG00000135900	MRPL44	2	223957463	223967714	+	29.3	27.05	26.8	26.34	21.43	20.16	0.907068	0.936656	0.000304794	0.746202	ENSG00000228802	AC073641.1	2	223965701	223967706	-	0	0	0	0	0	0					EB
ENSG00000135929	CYP27A1	2	218781749	218815293	+	8.31	8.18	15.37	16.34	11.43	10.47	4.41e-16	1.91079	0.00338964	1.34273	ENSG00000286154	AC009974.2	2	218799729	218802554	-	0	0	0	0	0.16	0			1	inf	EB
ENSG00000135932	CAB39	2	230712842	230821075	+	22.86	22.3	25.45	26.47	20.14	20.08	0.00908895	1.14154	0.0698342	0.900292	ENSG00000237758	BANF1P3	2	230725143	230725403	-	6.09	4.04	5.38	4.08	2.02	3.28	1	0.926958	0.524742	0.528616	EB
ENSG00000136002	ARHGEF4	2	130836916	131047263	+	0	0	0	0	0.01	0			1	inf	ENSG00000281159	RF00426	2	130929762	130929883	-	0	0	0	0	0	0					EB
ENSG00000136002	ARHGEF4	2	130836916	131047263	+	0	0	0	0	0.01	0			1	inf	ENSG00000281516	RF00423	2	130929762	130929884	-	0	0	0	0	0	0					EB
ENSG00000136011	STAB2	12	103587273	103766719	+	0	0	0	0	0	0					ENSG00000257737	AC025265.2	12	103654780	103657995	-	0	0	0	0	0	0					EB
ENSG00000136011	STAB2	12	103587273	103766719	+	0	0	0	0	0	0					ENSG00000257766	AC025265.3	12	103668575	103669406	-	0.28	0	0	0	0	0	1	0	1	0	EB
ENSG00000136040	PLXNC1	12	94148577	94307675	+	2.58	2.69	3.66	3.44	3.17	3.51	0.00345652	1.33728	0.0128408	1.28101	ENSG00000258035	AC123567.2	12	94168006	94186044	-	0	0	0	0	0	0					EB
ENSG00000136040	PLXNC1	12	94148577	94307675	+	2.58	2.69	3.66	3.44	3.17	3.51	0.00345652	1.33728	0.0128408	1.28101	ENSG00000258172	AC073655.1	12	94272150	94277195	-	0.13	0.24	0.15	0.27	0	0.13	1	1.12013	1	0.363081	EB
ENSG00000136040	PLXNC1	12	94148577	94307675	+	2.58	2.69	3.66	3.44	3.17	3.51	0.00345652	1.33728	0.0128408	1.28101	ENSG00000258365	AC073655.2	12	94277758	94282844	-	0.47	0.47	0.53	0.3	0.54	0.35	1	0.867699	1	0.954387	EB
ENSG00000136048	DRAM1	12	101877580	102012130	+	20.11	19.2	8.71	8.64	4.96	4.38	6.72e-38	0.438404	1.99e-83	0.240129	ENSG00000257202	AC084398.2	12	101923410	101924719	-	0	0	0	0	0	0					EB
ENSG00000136048	DRAM1	12	101877580	102012130	+	20.11	19.2	8.71	8.64	4.96	4.38	6.72e-38	0.438404	1.99e-83	0.240129	ENSG00000258308	AC079907.2	12	101954998	101962390	-	0	0	0	0	0	0					EB
ENSG00000136068	FLNB	3	58008400	58172251	+	19.43	21.63	34.17	34.78	49.14	49.47	6.5e-32	1.66769	3.57e-183	2.42846	ENSG00000244161	FLNB-AS1	3	58162547	58170636	-	0	0	0	0.09	0	0	1	inf			EB
ENSG00000136153	LMO7	13	75620434	75859870	+	8.03	8.18	9.25	8.85	9.28	9.06	0.097247	1.10832	0.00880932	1.14339	ENSG00000230902	FAM204CP	13	75688556	75689197	-	0	0	0	0	0	0					EB
ENSG00000136155	SCEL	13	77535674	77645263	+	0	0	0	0	0	0.02			1	inf	ENSG00000224347	SCEL-AS1	13	77599755	77606551	-	0	0	0	0	0	0					EB
ENSG00000136159	NUDT15	13	48037726	48047221	+	21.09	21.97	19.28	19.46	10.12	12.17	0.453555	0.893303	2.01e-13	0.52325	ENSG00000276968	AL158196.1	13	48041751	48042184	-	0.61	0	0.34	0	0.17	0	1	0.554162	1	0.286883	EB
ENSG00000136206	SPDYE1	7	43997897	44010122	+	0	0	0	0	0	0					ENSG00000228434	AC004951.1	7	44004046	44007866	-	0.57	1.01	0.71	0.68	0.81	0.78	1	0.877648	1	1.01904	EB
ENSG00000136247	ZDHHC4	7	6577434	6589374	+	15.12	14.61	13.58	13.82	11.77	10.87	0.60443	0.915146	0.000624866	0.769736	ENSG00000232581	AC079742.1	7	6578565	6588974	-	0.19	0.33	0	0.19	0	0.18	1	0.359993	1	0.363081	EB
ENSG00000136279	DBNL	7	44044640	44069456	+	4.35	4.13	5.37	5.16	6.29	6	0.00350615	1.23219	5.7e-10	1.46326	ENSG00000164708	PGAM2	7	44062727	44065567	-	0	0.14	0.09	0	0	0	1	0.626225	1	0	EB
ENSG00000136379	ABHD17C	15	80679684	80755621	+	0.7	0.62	0.67	0.66	0.69	0.38	1	1.01179	0.934971	0.824698	ENSG00000271983	AC023302.1	15	80693216	80693707	-	0	0	0	0	0	0					EB
ENSG00000136381	IREB2	15	78437431	78501453	+	19.76	19.8	19.76	19.83	18.39	18.1	1	0.99396	0.135678	0.932638	ENSG00000259474	AC027228.1	15	78480057	78481820	-	0	0	0	0	0	0					EB
ENSG00000136383	ALPK3	15	84816680	84873482	+	0.08	0.08	0.2	0.24	0.41	0.43	0.0402824	2.74137	3.3e-07	5.33825	ENSG00000200991	RF00402	15	84852498	84852615	-	0	0	0	0	0	0					EB
ENSG00000136404	TM6SF1	15	83107407	83144854	+	0	0	0	0	0	0					ENSG00000260579	AC024270.3	15	83113617	83114566	-	0	0	0	0	0	0					EB
ENSG00000136485	DCAF7	17	63550477	63594279	+	37.07	36.29	37.93	39.17	37.5	38.63	0.570242	1.04355	0.330036	1.049	ENSG00000200560	RNU6-288P	17	63573242	63573345	-	0	0	0	0	0	0					EB
ENSG00000136518	ACTL6A	3	179562886	179588407	+	25.05	24.72	26.42	25.4	21.18	21.87	1	1.03404	0.037159	0.874484	ENSG00000272660	AC090425.1	3	179584271	179584410	-	1.42	1.26	2.64	2.38	1.62	0.47	1	1.86166	1	0.788134	EB
ENSG00000136518	ACTL6A	3	179562886	179588407	+	25.05	24.72	26.42	25.4	21.18	21.87	1	1.03404	0.037159	0.874484	ENSG00000272910	AC090425.2	3	179583262	179583762	-	0.93	0.47	0.89	2.66	0.6	0.66	0.749159	2.52308	1	0.912609	EB
ENSG00000136521	NDUFB5	3	179604690	179627647	+	10.05	10.77	11.24	11.22	9.71	9.94	0.752255	1.07091	0.845106	0.954255	ENSG00000239096	RF01210	3	179614775	179614878	-	0	0	0	0	0	0					EB
ENSG00000136535	TBR1	2	161416297	161425870	+	0	0.01	0	0	0.01	0.01	1	0	1	1.22161	ENSG00000224076	AC009487.1	2	161422659	161423577	-	0	0	0	0	0	0					EB
ENSG00000136542	GALNT5	2	157257705	157318491	+	0.03	0	0	0	0.04	0.01	1	0	1	1.57742	ENSG00000222404	RN7SKP281	2	157298807	157299158	-	0	0	0	0	0	0					EB
ENSG00000136688	IL36G	2	112973203	112985658	+	0	0	0	0	0	0					ENSG00000236124	HMGN2P23	2	112981166	112981434	-	0	0	0	0	0	0					EB
ENSG00000136731	UGGT1	2	128091200	128195677	+	19.72	21.38	18.9	19.62	17.52	16.59	0.440418	0.930648	0.000820765	0.838868	ENSG00000229173	AC108059.1	2	128139792	128140516	-	0	0	0	0	0	0					EB
ENSG00000136731	UGGT1	2	128091200	128195677	+	19.72	21.38	18.9	19.62	17.52	16.59	0.440418	0.930648	0.000820765	0.838868	ENSG00000232101	AC108059.2	2	128151154	128151304	-	0	0	0	0	0	0					EB
ENSG00000136738	STAM	10	17644151	17716824	+	14.58	14.58	12	12.05	13.66	11.95	0.00936145	0.818799	0.158652	0.887604	ENSG00000229190	AC069542.1	10	17695709	17700232	-	0	0	0	0	0	0.12			1	inf	EB
ENSG00000136811	ODF2	9	128455186	128501292	+	11.33	11.16	11.79	12.46	10.63	10.9	0.628804	1.07096	0.98347	0.967784	ENSG00000225951	ODF2-AS1	9	128468957	128473012	-	7	5.48	9.63	8.66	11.49	10.36	0.528446	1.45626	0.0761501	1.76984	EB
ENSG00000136828	RALGPS1	9	126914774	127223166	+	0.36	0.4	1.01	1.21	1.6	1.64	2.02e-09	2.92123	9.14e-21	4.33945	ENSG00000136859	ANGPTL2	9	127087348	127122635	-	0.02	0	0.55	0.42	13.48	11.59	2.91e-06	52.8587	6.83e-101	1382.83	EB
ENSG00000136828	RALGPS1	9	126914774	127223166	+	0.36	0.4	1.01	1.21	1.6	1.64	2.02e-09	2.92123	9.14e-21	4.33945	ENSG00000228487	AL450263.1	9	127213783	127221907	-	0	0	0	0	0	0					EB
ENSG00000136842	TMOD1	9	97501180	97601743	+	2.29	2.5	3.1	3.17	6.07	5.82	0.304408	1.29799	3.48e-13	2.50939	ENSG00000228174	AL162385.1	9	97512706	97517836	-	0.05	0	0	0.05	0	0	1	0.997127	1	0	EB
ENSG00000136848	DAB2IP	9	121567057	121785530	+	5.16	4.89	12.89	12.88	22.06	22.04	1.15e-69	2.54637	1.07e-223	4.4351	ENSG00000229854	AL357936.1	9	121574891	121576214	-	0	0	0	0	0	0					EB
ENSG00000136854	STXBP1	9	127579370	127696027	+	3.31	3	3.02	3.22	2.76	2.83	1	0.981449	0.536193	0.89464	ENSG00000279571	AL162426.1	9	127690098	127690840	-	0.09	0.08	0.1	0	0.1	0	1	0.587994	1	0.610464	EB
ENSG00000136854	STXBP1	9	127579370	127696027	+	3.31	3	3.02	3.22	2.76	2.83	1	0.981449	0.536193	0.89464	ENSG00000283874	MIR3911	9	127690687	127690795	-	0	0	0	0	0	0					EB
ENSG00000136869	TLR4	9	117704175	117724735	+	0	0	0	0	0	0					ENSG00000201444	RNU6-1082P	9	117707996	117708102	-	0	0	0	0	0	0					EB
ENSG00000136874	STX17	9	99906654	99974534	+	5.49	5.58	6.81	6.81	5.94	6.68	0.00901449	1.22216	0.0803321	1.15237	ENSG00000254571	AL358937.1	9	99915077	99929896	-	0	0	0	0	0	0					EB
ENSG00000136895	GARNL3	9	127224265	127393660	+	0.29	0.28	0.44	0.43	0.42	0.37	0.391116	1.50858	0.480602	1.40461	ENSG00000229369	AL450263.2	9	127300093	127300982	-	0	0	0	0	0	0					EB
ENSG00000136937	NCBP1	9	97633668	97673748	+	40.56	41.54	42.95	45.54	37.26	39.3	0.184122	1.0704	0.251935	0.942745	ENSG00000231521	AL162385.2	9	97634515	97636051	-	0.46	0	0	0	0	0	1	0	1	0	EB
ENSG00000136938	ANP32B	9	97983341	98015943	+	263.23	250.48	245.37	245.2	142.37	143.09	0.224854	0.948288	8.8e-55	0.561683	ENSG00000236896	AL354726.1	9	97986551	97987656	-	0	0	0	0	0	0					EB
ENSG00000137054	POLR1E	9	37485948	37503697	+	21.47	20.84	10.86	12.11	5.82	6.04	3.67e-16	0.539191	4.32e-48	0.283375	ENSG00000230188	AL158156.1	9	37490421	37490893	-	0	0	0	0	0	0					EB
ENSG00000137103	TMEM8B	9	35814451	35865518	+	0.96	1	2.18	2.06	0.83	0.74	1.85e-15	2.15046	0.236629	0.81173	ENSG00000204930	FAM221B	9	35816391	35828747	-	0	0	0	0	0	0					EB
ENSG00000137103	TMEM8B	9	35814451	35865518	+	0.96	1	2.18	2.06	0.83	0.74	1.85e-15	2.15046	0.236629	0.81173	ENSG00000236083	OR13E1P	9	35859055	35859980	-	0	0	0	0	0	0					EB
ENSG00000137145	DENND4C	9	19230435	19373545	+	6.24	6.63	7.15	7.67	7.92	7.9	0.123924	1.14328	0.00131392	1.24288	ENSG00000232978	AL161909.2	9	19291337	19292576	-	0	0	0	0	0	0					EB
ENSG00000137145	DENND4C	9	19230435	19373545	+	6.24	6.63	7.15	7.67	7.92	7.9	0.123924	1.14328	0.00131392	1.24288	ENSG00000272842	AL391834.1	9	19371386	19371945	-	0.83	0.94	0.92	0.71	0.27	0.82	1	0.918253	1	0.623988	EB
ENSG00000137171	KLC4	6	43040777	43075095	+	1.8	2.16	3.59	3.21	4.25	4.42	1.7e-05	1.70775	3.15e-13	2.22008	ENSG00000112651	MRPL2	6	43054029	43059438	-	9.7	10.72	12.03	12.1	7.3	8.19	0.372646	1.173	0.0431793	0.766564	EB
ENSG00000137171	KLC4	6	43040777	43075095	+	1.8	2.16	3.59	3.21	4.25	4.42	1.7e-05	1.70775	3.15e-13	2.22008	ENSG00000272170	AL355385.1	6	43074331	43074739	-	0	0	0	0	0	0					EB
ENSG00000137198	GMPR	6	16238580	16295549	+	0	0	0	0	0	0					ENSG00000282024	AL009031.1	6	16259101	16264553	-	0	0	0	0	0	0					EB
ENSG00000137210	TMEM14B	6	10747759	10852753	+	5.45	4.48	4.79	4.92	4.87	4.8	1	0.971069	1	0.984448	ENSG00000111837	MAK	6	10762723	10838555	-	0.13	0.1	0.02	0.05	0.09	0.09	0.704651	0.288824	1	0.829845	EB
ENSG00000137210	TMEM14B	6	10747759	10852753	+	5.45	4.48	4.79	4.92	4.87	4.8	1	0.971069	1	0.984448	ENSG00000222383	RNA5SP203	6	10752791	10752926	-	0	0	0	0	0	0					EB
ENSG00000137251	TINAG	6	54307859	54390142	+	0	0	0	0	0	0					ENSG00000228231	AL589946.1	6	54365335	54369971	-	0	0	0	0	0	0					EB
ENSG00000137269	LRRC1	6	53794497	53924125	+	4.93	4.51	6.16	5.88	5.83	4.68	0.0470014	1.26529	0.763861	1.12476	ENSG00000271218	AL033384.2	6	53918974	53920788	-	0	0	0.16	0.15	0	0	1	inf			EB
ENSG00000137273	FOXF2	6	1389576	1395603	+	2.27	1.7	1.84	1.57	1.29	0.75	1	0.854331	0.0565953	0.520611	ENSG00000275859	MIR6720	6	1390314	1390411	-	0	0	0	0	0	0					EB
ENSG00000137274	BPHL	6	3118374	3153578	+	3.95	3.88	3.6	3.19	2.61	2.78	0.467534	0.860333	0.00327095	0.69593	ENSG00000228170	AL031963.1	6	3138394	3153062	-	0	0.08	0	0	0	0	1	0	1	0	EB
ENSG00000137275	RIPK1	6	3063991	3115187	+	5.4	5.55	6.92	7.45	7.79	7.76	0.0185576	1.30268	0.000237259	1.43574	ENSG00000222248	RNA5SP201	6	3088686	3088809	-	0	0	0	0	0	0					EB
ENSG00000137275	RIPK1	6	3063991	3115187	+	5.4	5.55	6.92	7.45	7.79	7.76	0.0185576	1.30268	0.000237259	1.43574	ENSG00000272277	AL031963.3	6	3068045	3068894	-	0.78	0.28	1.13	0	0.71	0.62	1	1.06415	1	1.27196	EB
ENSG00000137403	HLA-F	CHR_HSCHR6_MHC_COX_CTG1	29716754	29732497	+	0	0	0	0	0	0					ENSG00000233935	AL669813.2	CHR_HSCHR6_MHC_COX_CTG1	29716960	29717950	-	0	0	0	0	0	0					EB
ENSG00000137403	HLA-F	CHR_HSCHR6_MHC_COX_CTG1	29716754	29732497	+	0	0	0	0	0	0					ENSG00000241880	RPL23AP1	CHR_HSCHR6_MHC_COX_CTG1	29720644	29721114	-	0	0	0	0	0	0					EB
ENSG00000137491	SLCO2B1	11	75100563	75206549	+	4.24	4.62	6.12	6.26	2.23	2.42	1.75e-06	1.38802	2.61e-14	0.530728	ENSG00000254475	OR2AT1P	11	75131138	75131880	-	0	0	0	0	0	0					EB
ENSG00000137494	ANKRD42	11	83193739	83260694	+	0.5	0.67	0.63	0.52	0.44	0.7	1	0.973837	1	0.975989	ENSG00000254551	AP000873.3	11	83209431	83213379	-	0	0	0	0	0	0					EB
ENSG00000137522	RNF121	11	71929018	71997597	+	7.91	7.6	13.29	13.16	18.87	18.89	2.5e-10	1.69405	4.1e-34	2.46148	ENSG00000255296	AP002490.2	11	71938671	71939544	-	0	0	0	0	0	0					EB
ENSG00000137693	YAP1	11	102110447	102233424	+	25.06	25.85	25.79	26.04	27.37	26.88	1	1.01079	0.16918	1.077	ENSG00000254422	AP000942.2	11	102229851	102230922	-	0	0	0.12	0	0	0	1	inf			EB
ENSG00000137709	POU2F3	11	120236640	120319945	+	0	0.02	0	0	0	0	1	0	1	0	ENSG00000259541	AP001150.1	11	120249759	120265932	-	0	0	0	0	0	0					EB
ENSG00000137766	UNC13C	15	53978201	54633414	+	3.3	3.23	2.63	2.93	5.87	5.62	0.0986997	0.845689	1.9e-21	1.77905	ENSG00000259550	HNRNPA1P74	15	54320731	54321565	-	0	0	0	0	0	0					EB
ENSG00000137766	UNC13C	15	53978201	54633414	+	3.3	3.23	2.63	2.93	5.87	5.62	0.0986997	0.845689	1.9e-21	1.77905	ENSG00000259619	AC010867.1	15	54048588	54050876	-	0	0	0	0	0	0					EB
ENSG00000137770	CTDSPL2	15	44427622	44529038	+	8.98	9.76	8.99	9.3	10.15	8.71	1	0.969135	1	1.01808	ENSG00000259335	HNRNPMP1	15	44447577	44449344	-	0	0	0	0	0	0					EB
ENSG00000137770	CTDSPL2	15	44427622	44529038	+	8.98	9.76	8.99	9.3	10.15	8.71	1	0.969135	1	1.01808	ENSG00000259563	AC025430.1	15	44516650	44517483	-	0	0	0.3	0	0	0	1	inf			EB
ENSG00000137801	THBS1	15	39581079	39599466	+	10.05	10.07	48.76	48.96	276.1	258.6	0	4.82296	0	26.8644	ENSG00000278621	AC037198.2	15	39588357	39588882	-	0	0	0	0.25	0.29	0.25	1	inf	0.751394	inf	EB
ENSG00000137807	KIF23	15	69414246	69448427	+	16.24	15.27	19.97	18.88	12.13	11.12	3.85e-05	1.22447	4.44e-07	0.746027	ENSG00000259191	AC027237.1	15	69434466	69435120	-	0	0	0	0	0	0.2			1	inf	EB
ENSG00000137812	KNL1	15	40594020	40664342	+	17.07	16.25	17.47	18.32	11.69	11.47	0.28554	1.06653	5.34e-17	0.702626	ENSG00000265814	RN7SL376P	15	40615665	40615928	-	0	0	0	0	0	0					EB
ENSG00000137814	HAUS2	15	42548828	42569994	+	13.82	13.31	12.85	13.3	11.32	12.62	1	0.957438	0.245104	0.892103	ENSG00000261822	AC018362.2	15	42567031	42569994	-	0	0	0	0	0	0					EB
ENSG00000137815	RTF1	15	41408408	41483563	+	18.83	20.39	19.1	20.1	18.76	19.21	1	0.992748	1	0.978897	ENSG00000200407	RNU6-1169P	15	41448742	41448844	-	0	0	0	0	0	0					EB
ENSG00000137821	LRRC49	15	70853239	71053657	+	0.19	0.18	0.18	0.27	0.58	0.44	1	1.21737	0.000343262	2.81313	ENSG00000129028	THAP10	15	70881342	70892433	-	1.13	1.43	2.53	1.53	1.03	1.67	0.635292	1.57039	1	1.06638	EB
ENSG00000137822	TUBGCP4	15	43369221	43409771	+	10.1	11.04	9.26	9.14	8.03	8.31	0.0144345	0.864489	2.24e-06	0.781896	ENSG00000243871	RN7SL487P	15	43391384	43391727	-	0	0	0	0	0	0					EB
ENSG00000137842	TMEM62	15	43123279	43185144	+	2.53	2.87	3.41	3.74	3	2.87	0.105982	1.31751	0.883611	1.10173	ENSG00000261687	AC068724.1	15	43184079	43185141	-	0	0.33	0.14	0	0	0.12	1	0.417483	1	0.379621	EB
ENSG00000137843	PAK6	15	40238759	40277487	+	0.25	0.15	0.19	0.12	0.11	0.09	1	0.789039	0.438901	0.49659	ENSG00000176753	C15orf56	15	40250664	40252969	-	0	0.03	0.03	0.06	0	0	1	3.50603	1	0	EB
ENSG00000137872	SEMA6D	15	47184101	47774223	+	0	0.01	0.02	0.01	0.04	0.02	1	3.63169	0.726934	7.49515	ENSG00000213862	AC044787.1	15	47730144	47730935	-	0.84	0.59	0.56	0.42	0.57	0.17	1	0.681264	0.821157	0.521715	EB
ENSG00000137872	SEMA6D	15	47184101	47774223	+	0	0.01	0.02	0.01	0.04	0.02	1	3.63169	0.726934	7.49515	ENSG00000259221	AC023905.1	15	47359430	47396732	-	0	0	0	0	0	0					EB
ENSG00000137872	SEMA6D	15	47184101	47774223	+	0	0.01	0.02	0.01	0.04	0.02	1	3.63169	0.726934	7.49515	ENSG00000259360	AC009558.1	15	47397501	47399554	-	0	0	0	0	0	0					EB
ENSG00000137872	SEMA6D	15	47184101	47774223	+	0	0.01	0.02	0.01	0.04	0.02	1	3.63169	0.726934	7.49515	ENSG00000259588	AC012050.1	15	47603880	47606352	-	0	0	0	0	0	0					EB
ENSG00000137942	FNBP1L	1	93448131	93554661	+	13.33	14.83	21.54	20.98	28.98	29.43	8.96e-17	1.49925	1.9e-62	2.09697	ENSG00000212601	RNA5SP53	1	93488333	93488452	-	0	0	0	0	0	0					EB
ENSG00000137960	GIPC2	1	77979542	78138444	+	5.26	5.68	4.15	4.79	3.11	3.63	0.211827	0.811349	0.000151273	0.622779	ENSG00000202263	RNA5SP22	1	78094807	78094915	-	0	0	0	0	0	0					EB
ENSG00000137960	GIPC2	1	77979542	78138444	+	5.26	5.68	4.15	4.79	3.11	3.63	0.211827	0.811349	0.000151273	0.622779	ENSG00000213561	AC103591.2	1	78043383	78044148	-	0	0.08	0.1	0	0.1	0.09	1	1.25245	1	2.44322	EB
ENSG00000137960	GIPC2	1	77979542	78138444	+	5.26	5.68	4.15	4.79	3.11	3.63	0.211827	0.811349	0.000151273	0.622779	ENSG00000251958	RNU6-1102P	1	78088988	78089083	-	0	0	0	0	0	0					EB
ENSG00000137960	GIPC2	1	77979542	78138444	+	5.26	5.68	4.15	4.79	3.11	3.63	0.211827	0.811349	0.000151273	0.622779	ENSG00000273338	AC103591.3	1	78004346	78004554	-	2.22	1.96	2.48	1.91	2.53	3.15	1	1.04142	1	1.37191	EB
ENSG00000137960	GIPC2	1	77979542	78138444	+	5.26	5.68	4.15	4.79	3.11	3.63	0.211827	0.811349	0.000151273	0.622779	ENSG00000285928	AC103591.4	1	78022565	78024861	-	0	0	0	0	0	0					EB
ENSG00000138109	CYP2C9	10	94938658	94990091	+	0.6	0.71	0.51	0.23	0.45	0.54	0.278521	0.559882	0.775619	0.75653	ENSG00000233377	MTND4P20	10	94940253	94941121	-	0	0	0	0	0	0					EB
ENSG00000138160	KIF11	10	92593130	92655395	+	34.94	35.46	40.27	39.21	24.72	24.73	0.010117	1.12108	1.07e-16	0.710001	ENSG00000184111	RPL11P4	10	92596852	92597287	-	0	0	0	0	0	0					EB
ENSG00000138162	TACC2	10	121989163	122254545	+	2.37	2.65	2.91	2.51	3.07	3.11	1	1.07251	0.00364358	1.24401	ENSG00000285715	AC063960.1	10	122017982	122019160	-	0.65	0.22	0.18	0.16	0.37	0.24	1	0.395213	1	0.71395	EB
ENSG00000138162	TACC2	10	121989163	122254545	+	2.37	2.65	2.91	2.51	3.07	3.11	1	1.07251	0.00364358	1.24401	ENSG00000285973	AC063960.2	10	122145106	122155176	-	0	0	0	0	0	0					EB
ENSG00000138180	CEP55	10	93496632	93529092	+	24.83	23.27	31.61	29.06	20.11	16.8	0.000509202	1.25254	0.0142157	0.775468	ENSG00000212396	RNA5SP323	10	93510548	93510680	-	0	0	0	0	0	0					EB
ENSG00000138190	EXOC6	10	92834713	93059493	+	5.56	5.45	8.52	8.85	7.1	7.68	1.16e-09	1.56535	0.000157084	1.35614	ENSG00000225118	AL392103.1	10	92878092	92878289	-	0	0	0	0	0	0					EB
ENSG00000138193	PLCE1	10	94030812	94332823	+	4.35	4.57	8.59	8.44	6.55	6.4	2.81e-34	1.89494	1.04e-10	1.46712	ENSG00000206631	RNU6-657P	10	94155639	94155745	-	0	0	0	0	0	0					EB
ENSG00000138193	PLCE1	10	94030812	94332823	+	4.35	4.57	8.59	8.44	6.55	6.4	2.81e-34	1.89494	1.04e-10	1.46712	ENSG00000228553	AL389885.1	10	94225160	94227288	-	0	0	0	0	0	0					EB
ENSG00000138193	PLCE1	10	94030812	94332823	+	4.35	4.57	8.59	8.44	6.55	6.4	2.81e-34	1.89494	1.04e-10	1.46712	ENSG00000232913	PLCE1-AS2	10	94081950	94108814	-	0	0	0	0	0	0					EB
ENSG00000138193	PLCE1	10	94030812	94332823	+	4.35	4.57	8.59	8.44	6.55	6.4	2.81e-34	1.89494	1.04e-10	1.46712	ENSG00000268894	PLCE1-AS1	10	94279277	94287478	-	0	0	0	0	0.07	0.11			0.461015	inf	EB
ENSG00000138193	PLCE1	10	94030812	94332823	+	4.35	4.57	8.59	8.44	6.55	6.4	2.81e-34	1.89494	1.04e-10	1.46712	ENSG00000273450	AL139124.1	10	94314907	94315327	-	1.89	0.28	0.18	0.79	0	0.16	1	0.442558	0.555995	0.0728174	EB
ENSG00000138286	FAM149B1	10	73168166	73244504	+	1.8	1.89	2.28	2.36	2.39	2.39	0.253423	1.24716	0.0727427	1.30954	ENSG00000199201	RF00019	10	73192223	73192325	-	0	0	0	0	0	0					EB
ENSG00000138315	OIT3	10	72893584	72933036	+	0.14	0.02	0.06	0	0	0	1	0.376666	0.583376	0	ENSG00000215086	NPM1P24	10	72917641	72918534	-	0.96	0.79	0.41	0.3	0.34	0.37	0.617684	0.403493	0.499527	0.40751	EB
ENSG00000138443	ABI2	2	203328239	203447728	+	4.03	4.23	4.05	4.3	3.65	3.69	1	1.00462	0.0992607	0.898169	ENSG00000256458	AC080075.1	2	203328459	203329226	-	0	0.27	0	0.93	0	0	1	3.38038	1	0	EB
ENSG00000138592	USP8	15	50424380	50514421	+	3.55	3.56	3.69	3.65	4.13	4.19	1	1.02557	0.00608717	1.18348	ENSG00000259298	AC012170.2	15	50497195	50498744	-	0.3	0.09	0.22	0.2	0	0	1	1.08391	0.863834	0	EB
ENSG00000138592	USP8	15	50424380	50514421	+	3.55	3.56	3.69	3.65	4.13	4.19	1	1.02557	0.00608717	1.18348	ENSG00000259618	AC012170.3	15	50494018	50497080	-	0	0	0	0	0.25	0			1	inf	EB
ENSG00000138594	TMOD3	15	51829628	51947295	+	13.94	14.35	13.72	13.86	15.22	15.11	0.979153	0.968183	0.132484	1.08374	ENSG00000259185	AC090971.1	15	51908902	51909642	-	0	0	0	0	0	0					EB
ENSG00000138594	TMOD3	15	51829628	51947295	+	13.94	14.35	13.72	13.86	15.22	15.11	0.979153	0.968183	0.132484	1.08374	ENSG00000259201	AC090971.2	15	51887560	51901123	-	0	0	0	0	0	0					EB
ENSG00000138594	TMOD3	15	51829628	51947295	+	13.94	14.35	13.72	13.86	15.22	15.11	0.979153	0.968183	0.132484	1.08374	ENSG00000259556	AC090971.3	15	51919073	51930627	-	0.25	0.06	0.07	0.19	0.07	0.06	1	0.839257	1	0.440485	EB
ENSG00000138594	TMOD3	15	51829628	51947295	+	13.94	14.35	13.72	13.86	15.22	15.11	0.979153	0.968183	0.132484	1.08374	ENSG00000259632	AC090971.4	15	51859185	51861293	-	0	0	0	0	0	0					EB
ENSG00000138594	TMOD3	15	51829628	51947295	+	13.94	14.35	13.72	13.86	15.22	15.11	0.979153	0.968183	0.132484	1.08374	ENSG00000277677	RF00017	15	51858070	51858352	-	0	0	0	0	0	0					EB
ENSG00000138641	HERC3	4	88592434	88708541	+	1.2	1.21	0.73	0.85	0.7	0.88	0.0813175	0.651932	0.0787232	0.663943	ENSG00000177432	NAP1L5	4	88695915	88697829	-	0	0	0	0	0	0					EB
ENSG00000138641	HERC3	4	88592434	88708541	+	1.2	1.21	0.73	0.85	0.7	0.88	0.0813175	0.651932	0.0787232	0.663943	ENSG00000207524	RNU6-33P	4	88684848	88684954	-	1.24	2.74	0	0.62	0	0.62	0.914338	0.155204	0.768561	0.156581	EB
ENSG00000138685	FGF2	4	122826708	122898236	+	0.97	1.03	1.65	1.33	1.22	1.23	0.0827039	1.47802	0.507675	1.23948	ENSG00000273007	AC021205.3	4	122881878	122884712	-	0.31	0.14	0.35	0.16	0.18	0	1	1.11399	0.791361	0.39848	EB
ENSG00000138709	LARP1B	4	128061286	128222931	+	3.84	3.46	3.43	3.43	4.21	4.83	0.996121	0.934448	0.038254	1.25231	ENSG00000241651	AC099340.1	4	128069014	128069612	-	0	0	0	0	0	0					EB
ENSG00000138758	2022-09-11	4	76949703	77040384	+	31.15	29.37	42.33	41.89	38.45	39.43	5.36e-31	1.38191	6.72e-16	1.30073	ENSG00000234036	TXNP6	4	76958860	76959169	-	0	0.19	0.72	0	0	0.21	1	3.75735	1	1.13886	EB
ENSG00000138759	FRAS1	4	78057323	78544269	+	13.77	15.58	21.98	23.82	31.07	31.46	6.07e-09	1.55003	2.14e-85	2.15458	ENSG00000249565	SERBP1P5	4	78180866	78182046	-	11.22	12.12	9.4	9.4	7.02	6.3	0.343547	0.800076	0.000480555	0.577449	EB
ENSG00000138764	CCNG2	4	77157207	77433388	+	2.68	2.37	3.89	3.44	7.43	7.28	0.00101299	1.44151	1.04e-40	2.94439	ENSG00000248831	AC008638.1	4	77350370	77351235	-	0	0	0	0	0	0					EB
ENSG00000138764	CCNG2	4	77157207	77433388	+	2.68	2.37	3.89	3.44	7.43	7.28	0.00101299	1.44151	1.04e-40	2.94439	ENSG00000250006	AC008638.2	4	77311397	77312111	-	0	0	0	0	0	0					EB
ENSG00000138764	CCNG2	4	77157207	77433388	+	2.68	2.37	3.89	3.44	7.43	7.28	0.00101299	1.44151	1.04e-40	2.94439	ENSG00000270669	AC008638.3	4	77216416	77216878	-	0	0	0	0	0	0					EB
ENSG00000138771	SHROOM3	4	76435229	76783253	+	3.7	3.95	4.85	5.21	6.98	6.93	5.66e-05	1.30649	8.1e-27	1.83769	ENSG00000207307	RNU6-145P	4	76532222	76532327	-	0	0	0	0	0	0					EB
ENSG00000138771	SHROOM3	4	76435229	76783253	+	3.7	3.95	4.85	5.21	6.98	6.93	5.66e-05	1.30649	8.1e-27	1.83769	ENSG00000233860	AC107072.2	4	76756960	76758474	-	0	0	0	0	0	0					EB
ENSG00000138771	SHROOM3	4	76435229	76783253	+	3.7	3.95	4.85	5.21	6.98	6.93	5.66e-05	1.30649	8.1e-27	1.83769	ENSG00000249278	AC112249.1	4	76509284	76509719	-	0	0	0	0	0	0					EB
ENSG00000138780	GSTCD	4	105708778	105847728	+	8.44	9.03	8.27	8.51	4.24	4.93	1	0.953875	8.92e-17	0.530758	ENSG00000251175	AC008243.1	4	105746245	105827172	-	0	0	0.09	0	0	0	1	inf			EB
ENSG00000138792	ENPEP	4	110365733	110565285	+	0.32	0.42	0.3	0.5	1.87	1.41	1	1.07611	2.45e-08	4.50299	ENSG00000199894	RF00494	4	110433109	110433188	-	0	0	0	0	0	0					EB
ENSG00000138792	ENPEP	4	110365733	110565285	+	0.32	0.42	0.3	0.5	1.87	1.41	1	1.07611	2.45e-08	4.50299	ENSG00000250511	AC098798.1	4	110512488	110519505	-	0	0	0.05	0	0	0	1	inf			EB
ENSG00000138792	ENPEP	4	110365733	110565285	+	0.32	0.42	0.3	0.5	1.87	1.41	1	1.07611	2.45e-08	4.50299	ENSG00000251464	RPL7L1P13	4	110399773	110400511	-	0	0	0	0	0	0.27			0.92387	inf	EB
ENSG00000138802	SEC24B	4	109433772	109540896	+	10.37	10.71	10.5	10.25	11.42	11.81	1	0.977489	0.229557	1.11414	ENSG00000243227	RN7SL55P	4	109450772	109451068	-	0	0	0	0	0	0					EB
ENSG00000138834	MAPK8IP3	16	1706183	1770317	+	6.38	5.93	5.85	5.88	7.88	7.84	0.928924	0.946179	2.15e-05	1.29067	ENSG00000261207	AL031717.1	16	1751559	1752262	-	0	0	0	0	0	0					EB
ENSG00000138834	MAPK8IP3	16	1706183	1770317	+	6.38	5.93	5.85	5.88	7.88	7.84	0.928924	0.946179	2.15e-05	1.29067	ENSG00000261399	AL031710.1	16	1713527	1714208	-	0	0	0	0	0	0					EB
ENSG00000138835	RGS3	9	113444731	113597743	+	2.45	2.45	3.52	3.92	6.25	6.42	5.33e-08	1.50679	9.77e-53	2.61317	ENSG00000237073	AL162727.2	9	113570190	113590019	-	0	0	0	0	0	0.17			1	inf	EB
ENSG00000138942	RNF185	22	31160182	31207019	+	12.14	12.65	14.61	13.52	14.17	14.44	0.365067	1.12661	0.0855221	1.16674	ENSG00000254835	RNF185-AS1	22	31205264	31205616	-	0	0	0	0.75	0	0	1	inf			EB
ENSG00000138964	PARVG	22	44172956	44219533	+	0	0	0	0	0	0					ENSG00000279933	AL031595.1	22	44183031	44187739	-	0	0	0	0	0	0					EB
ENSG00000139112	GABARAPL1	12	10212458	10223128	+	6.98	6.7	8.91	8.75	18.14	18.56	0.0146149	1.28159	3.14e-48	2.71241	ENSG00000255958	AC115676.1	12	10214161	10214761	-	0	0	0	0	0	0					EB
ENSG00000139132	FGD4	12	32399529	32646050	+	1.66	1.7	3.51	3.42	5.65	5.8	7.57e-15	2.04681	2.87e-55	3.44195	ENSG00000253063	RNU6-494P	12	32477382	32477471	-	0	0	0	0	0	0					EB
ENSG00000139144	PIK3C2G	12	18247614	18648416	+	0.19	0.19	0.11	0.08	0.23	0.19	0.631548	0.50142	1	1.11783	ENSG00000255892	NDFIP1P1	12	18358443	18358967	-	0	0	0	0	0	0					EB
ENSG00000139154	AEBP2	12	19404045	19720801	+	10.7	10.84	8.81	9.85	10.47	10.57	0.0510434	0.860085	1	0.987908	ENSG00000200247	RNU6-254P	12	19445949	19446055	-	0	0	0	0	0	0					EB
ENSG00000139154	AEBP2	12	19404045	19720801	+	10.7	10.84	8.81	9.85	10.47	10.57	0.0510434	0.860085	1	0.987908	ENSG00000245205	EEF1A1P4	12	19456244	19457648	-	0	0	0	0	0	0.05			1	inf	EB
ENSG00000139154	AEBP2	12	19404045	19720801	+	10.7	10.84	8.81	9.85	10.47	10.57	0.0510434	0.860085	1	0.987908	ENSG00000271462	AC091805.2	12	19418927	19419161	-	0	0	0	0	0	0					EB
ENSG00000139173	TMEM117	12	43835967	44389762	+	5.41	5.18	6.21	5.72	7.81	8.27	0.804701	1.11897	4.9e-05	1.53406	ENSG00000257864	AC025030.1	12	44248432	44249004	-	0	0	0	0	0	0					EB
ENSG00000139173	TMEM117	12	43835967	44389762	+	5.41	5.18	6.21	5.72	7.81	8.27	0.804701	1.11897	4.9e-05	1.53406	ENSG00000257947	AC025030.2	12	44244394	44263982	-	0	0	0	0.12	0	0	1	inf			EB
ENSG00000139173	TMEM117	12	43835967	44389762	+	5.41	5.18	6.21	5.72	7.81	8.27	0.804701	1.11897	4.9e-05	1.53406	ENSG00000258212	ZNF75BP	12	44008620	44010143	-	0	0	0	0	0	0					EB
ENSG00000139182	CLSTN3	12	7129698	7158945	+	17.03	17.44	34.68	33.28	49.99	52.99	1.99e-73	1.95846	4.48e-130	3.02091	ENSG00000285770	AC018653.4	12	7146482	7147817	-	0	0	0	0	0	0					EB
ENSG00000139187	KLRG1	12	8950044	9010760	+	1.02	0.72	0.48	0.46	0.32	0.53	0.365026	0.538511	0.204807	0.493943	ENSG00000257105	AC006581.1	12	8987175	8996566	-	0	0	0	0	0	0					EB
ENSG00000139278	GLIPR1	12	75480753	75503863	+	1.95	1.7	3.03	2.84	4.57	4.56	0.00067182	1.59443	2.8e-17	2.5261	ENSG00000257497	AC121761.1	12	75483454	75489820	-	1.3	1.86	1.5	0.81	0.76	0.27	0.869501	0.725272	0.0153451	0.330133	EB
ENSG00000139287	TPH2	12	71938845	72186618	+	0.14	0.07	0.06	0.12	0.03	0.04	1	0.843115	0.417652	0.338065	ENSG00000258115	AC090109.1	12	72046149	72057377	-	0	0	0	0	0	0					EB
ENSG00000139292	LGR5	12	71439798	71586310	+	3.3	3.31	21.33	21.34	53.67	54.85	6.27e-184	6.41071	0	16.5972	ENSG00000257761	AC078860.1	12	71582293	71583852	-	0	0	0	0.13	0	0.12	1	inf	1	inf	EB
ENSG00000139304	PTPRQ	12	80402178	80680271	+	0.04	0.02	0.09	0.05	0.09	0.09	0.687377	2.1406	0.209098	2.76202	ENSG00000257429	AC074031.1	12	80583683	80593701	-	0	0	0	0	0	0					EB
ENSG00000139304	PTPRQ	12	80402178	80680271	+	0.04	0.02	0.09	0.05	0.09	0.09	0.687377	2.1406	0.209098	2.76202	ENSG00000257786	AKIRIN1P1	12	80561017	80561560	-	0	0	0	0	0	0					EB
ENSG00000139405	RITA1	12	113185526	113192368	+	20.86	20.45	13.49	13.48	13.16	11.07	4.27e-08	0.648383	5.03e-11	0.593086	ENSG00000257286	AC089999.1	12	113185624	113192161	-	0.27	0	0	0.27	0	0.27	1	0.997127	1	1.00193	EB
ENSG00000139537	CCDC65	12	48904110	48931840	+	0.06	0.05	0.09	0.14	0.06	0.14	1	2.20449	1	1.94299	ENSG00000134285	FKBP11	12	48921518	48926474	-	13.47	13.53	10.92	12	11.11	11.07	0.0265192	0.842785	0.0083254	0.830155	EB
ENSG00000139641	ESYT1	12	56118250	56144671	+	53.6	53.2	55.2	53.46	65.55	65.78	1	1.01025	3.2e-13	1.24296	ENSG00000258317	AC034102.6	12	56120033	56129619	-	0	0.05	0.06	0.05	0.12	0.05	1	2.37924	1	3.74758	EB
ENSG00000139641	ESYT1	12	56118250	56144671	+	53.6	53.2	55.2	53.46	65.55	65.78	1	1.01025	3.2e-13	1.24296	ENSG00000258345	AC034102.7	12	56118968	56119939	-	0.14	0	0.16	0.14	0	0.14	1	2.10545	1	1.00193	EB
ENSG00000139668	WDFY2	13	51584455	51767709	+	3.1	3	3.16	3.21	3.56	3.27	1	1.03679	0.176674	1.13242	ENSG00000206920	RNY1P6	13	51586424	51586532	-	0	0	0	0	0	0					EB
ENSG00000139668	WDFY2	13	51584455	51767709	+	3.1	3	3.16	3.21	3.56	3.27	1	1.03679	0.176674	1.13242	ENSG00000242893	RN7SL413P	13	51593919	51594215	-	0	0	0	0	0	0					EB
ENSG00000139687	RB1	13	48303726	48599436	+	12.87	13.3	12.08	12.43	11.68	11.65	0.561635	0.930184	0.147533	0.901023	ENSG00000136161	RCBTB2	13	48488959	48533256	-	1.23	0.91	1.52	1.2	1.3	1.58	0.821559	1.26208	0.385687	1.35648	EB
ENSG00000139687	RB1	13	48303726	48599436	+	12.87	13.3	12.08	12.43	11.68	11.65	0.561635	0.930184	0.147533	0.901023	ENSG00000139679	LPAR6	13	48389567	48444704	-	3.35	3.1	3.5	3.43	3.47	3.24	1	1.06644	1	1.05108	EB
ENSG00000139687	RB1	13	48303726	48599436	+	12.87	13.3	12.08	12.43	11.68	11.65	0.561635	0.930184	0.147533	0.901023	ENSG00000177197	PCNPP5	13	48328084	48328564	-	0.69	0.49	0	0.28	0.16	0.14	0.90385	0.233527	0.753848	0.252312	EB
ENSG00000139687	RB1	13	48303726	48599436	+	12.87	13.3	12.08	12.43	11.68	11.65	0.561635	0.930184	0.147533	0.901023	ENSG00000233456	LINC01077	13	48570639	48573317	-	0	0	0	0	0	0					EB
ENSG00000139687	RB1	13	48303726	48599436	+	12.87	13.3	12.08	12.43	11.68	11.65	0.561635	0.930184	0.147533	0.901023	ENSG00000233610	LINC00462	13	48576974	48578088	-	0	0	0	0	0	0					EB
ENSG00000139687	RB1	13	48303726	48599436	+	12.87	13.3	12.08	12.43	11.68	11.65	0.561635	0.930184	0.147533	0.901023	ENSG00000238086	PPP1R26P1	13	48316863	48320475	-	0	0	0.04	0	0	0	1	inf			EB
ENSG00000139687	RB1	13	48303726	48599436	+	12.87	13.3	12.08	12.43	11.68	11.65	0.561635	0.930184	0.147533	0.901023	ENSG00000274929	AL157813.1	13	48532013	48532599	-	0.11	0.5	0.25	0.57	0	0.34	1	1.3277	1	0.55675	EB
ENSG00000139687	RB1	13	48303726	48599436	+	12.87	13.3	12.08	12.43	11.68	11.65	0.561635	0.930184	0.147533	0.901023	ENSG00000277684	AL392048.1	13	48340797	48341330	-	0	0	0	0	0	0					EB
ENSG00000139737	SLAIN1	13	77697687	77764242	+	6.73	6.52	5.38	5.61	4.03	3.85	0.161561	0.824264	1.4e-06	0.60105	ENSG00000266325	MIR3665	13	77698012	77698116	-	0	0	0	0	0	0					EB
ENSG00000139767	SRRM4	12	118981541	119163051	+	0.01	0	0	0	0	0	1	0	1	0	ENSG00000257095	AC084361.1	12	119031039	119116961	-	0	0	0	0	0	0					EB
ENSG00000139767	SRRM4	12	118981541	119163051	+	0.01	0	0	0	0	0	1	0	1	0	ENSG00000286233	AC087885.1	12	118988010	118989594	-	0	0	0	0	0	0					EB
ENSG00000139793	MBNL2	13	97221434	97394120	+	6.49	6.39	18.95	20.38	31.83	30.62	3.76e-76	3.03095	1.02e-190	4.89867	ENSG00000202290	RNA5SP37	13	97362972	97363101	-	0	0	0	0	0	0					EB
ENSG00000139865	TTC6	14	37595847	38041442	+	1.03	1.23	1.25	1.29	1.51	1.42	1	1.11566	0.187631	1.31	ENSG00000201431	RNU6-1277P	14	37827798	37827904	-	0	0	0	0	0	0					EB
ENSG00000139865	TTC6	14	37595847	38041442	+	1.03	1.23	1.25	1.29	1.51	1.42	1	1.11566	0.187631	1.31	ENSG00000258696	AL359233.1	14	38003113	38004847	-	0	0	0	0	0	0					EB
ENSG00000139865	TTC6	14	37595847	38041442	+	1.03	1.23	1.25	1.29	1.51	1.42	1	1.11566	0.187631	1.31	ENSG00000259091	LINC00517	14	37896060	37902372	-	0	0	0	0	0.02	0			1	inf	EB
ENSG00000139921	TMX1	14	51240162	51257655	+	20.64	21.16	19.3	19.67	18.87	18.74	0.431012	0.925596	0.166663	0.909483	ENSG00000201820	RF00019	14	51253933	51254023	-	0	0	0	0	0	0					EB
ENSG00000139926	FRMD6	14	51489100	51730727	+	2.68	2.69	2.95	3.09	9.76	8.78	0.662155	1.11685	5.3e-46	3.48871	ENSG00000273888	FRMD6-AS1	14	51649516	51651744	-	0.42	0.42	0.23	0.48	1.25	0.86	1	0.842092	0.0521504	2.54716	EB
ENSG00000139926	FRMD6	14	51489100	51730727	+	2.68	2.69	2.95	3.09	9.76	8.78	0.662155	1.11685	5.3e-46	3.48871	ENSG00000277050	AL122125.1	14	51637348	51637947	-	0	0.2	0.12	0.11	0.13	0	1	1.18962	1	0.652179	EB
ENSG00000139973	SYT16	14	61811974	62112550	+	0.05	0.07	0.15	0.11	0.26	0.34	0.230947	2.23385	3.48e-07	5.35405	ENSG00000258842	AL390816.1	14	62069518	62081154	-	0	0	0	0	0	0					EB
ENSG00000139973	SYT16	14	61811974	62112550	+	0.05	0.07	0.15	0.11	0.26	0.34	0.230947	2.23385	3.48e-07	5.35405	ENSG00000258956	COX4I1P1	14	61831861	61832369	-	0	0	0	0	0	0					EB
ENSG00000140043	PTGR2	14	73851844	73886827	+	2.64	2.96	2.52	2.44	1.7	2.25	0.601066	0.878324	0.04696	0.71281	ENSG00000223300	RF00019	14	73858061	73858165	-	0	0	0	0	0	0					EB
ENSG00000140043	PTGR2	14	73851844	73886827	+	2.64	2.96	2.52	2.44	1.7	2.25	0.601066	0.878324	0.04696	0.71281	ENSG00000273711	AC005520.5	14	73873689	73885555	-	0	0	0	0	0	0.12			0.861437	inf	EB
ENSG00000140057	AK7	14	96392128	96489427	+	1.06	1.24	0.7	0.69	0.95	1.49	0.0921055	0.601108	1	1.07621	ENSG00000240051	RPL23AP10	14	96456576	96457041	-	0	0	0	0	0	0					EB
ENSG00000140057	AK7	14	96392128	96489427	+	1.06	1.24	0.7	0.69	0.95	1.49	0.0921055	0.601108	1	1.07621	ENSG00000259059	PEBP1P1	14	96423700	96424209	-	0	0	0.29	0	0	0	1	inf			EB
ENSG00000140262	TCF12	15	56918623	57299281	+	10.93	11.27	13.38	13.32	16.49	16.52	0.000506416	1.19451	1.2e-20	1.50351	ENSG00000239035	SNORD13D	15	57278570	57278673	-	0	0	0	0	0	0					EB
ENSG00000140262	TCF12	15	56918623	57299281	+	10.93	11.27	13.38	13.32	16.49	16.52	0.000506416	1.19451	1.2e-20	1.50351	ENSG00000260689	HNRNPA3P11	15	57246960	57247893	-	0	0.06	0.24	0	0	0.07	1	3.75735	1	1.13886	EB
ENSG00000140263	SORD	15	45023181	45077185	+	15.08	13.61	7.74	7.58	4.43	4.25	2.99e-18	0.53003	2.19e-39	0.305529	ENSG00000252171	RF00019	15	45047103	45047215	-	0	0	0	0	0	0					EB
ENSG00000140263	SORD	15	45023181	45077185	+	15.08	13.61	7.74	7.58	4.43	4.25	2.99e-18	0.53003	2.19e-39	0.305529	ENSG00000259352	AC091117.1	15	45073492	45074048	-	0.16	0	0	0	0	0	1	0	1	0	EB
ENSG00000140263	SORD	15	45023181	45077185	+	15.08	13.61	7.74	7.58	4.43	4.25	2.99e-18	0.53003	2.19e-39	0.305529	ENSG00000259418	AC091117.2	15	45041716	45058707	-	0	0	0	0	0	0					EB
ENSG00000140264	SERF2	15	43777087	43802589	+	46.15	45.61	40.46	39.21	48.47	46.64	2.64e-06	0.862164	0.288009	1.04777	ENSG00000184716	SERINC4	15	43794162	43800221	-	0.07	0.12	0.05	0.02	0.03	0	1	0.386757	0.56007	0.138614	EB
ENSG00000140264	SERF2	15	43777087	43802589	+	46.15	45.61	40.46	39.21	48.47	46.64	2.64e-06	0.862164	0.288009	1.04777	ENSG00000221792	MIR1282	15	43793659	43793759	-	5.25	1.74	0.73	3.29	0.75	1.3	1	0.571946	0.737187	0.296203	EB
ENSG00000140320	BAHD1	15	40439721	40468236	+	15.67	16.45	16.07	16.6	14.93	14.31	1	1.01029	0.279865	0.920704	ENSG00000259211	AC013356.2	15	40464193	40466726	-	0	0	0	0	0	0					EB
ENSG00000140320	BAHD1	15	40439721	40468236	+	15.67	16.45	16.07	16.6	14.93	14.31	1	1.01029	0.279865	0.920704	ENSG00000259364	AC013356.3	15	40453444	40454639	-	0	0	0	0	0	0					EB
ENSG00000140323	DISP2	15	40358219	40378621	+	0.73	0.63	0.67	0.86	0.33	0.32	1	1.11764	0.000576448	0.484874	ENSG00000259368	AC013356.4	15	40368925	40369640	-	0	0	0	0	0	0					EB
ENSG00000140382	HMG20A	15	77420412	77485607	+	8.57	8.27	6.08	6.45	8.53	8.16	7.54e-05	0.738863	1	1.0018	ENSG00000279033	AC090984.1	15	77484275	77485606	-	0	0	0	0	0.06	0			1	inf	EB
ENSG00000140398	NEIL1	15	75346955	75357114	+	0.23	0.28	0.22	0.28	0.45	0.39	1	0.980997	0.302329	1.66178	ENSG00000284343	MIR631	15	75353611	75353685	-	0	1.56	1.97	0	1.01	1.76	1	1.25245	1	1.79104	EB
ENSG00000140403	DNAJA4	15	78264086	78282196	+	0.09	0.22	0.15	0.17	0.17	0.32	1	1.00759	0.77723	1.58981	ENSG00000272418	AC090607.4	15	78280950	78282190	-	0	0.16	0	0	0.2	0	1	0	1	1.30436	EB
ENSG00000140416	TPM1	15	63042632	63071915	+	4.52	4.83	13.49	12.93	39.45	39.25	1.8e-120	2.80438	0	8.50465	ENSG00000259498	TPM1-AS	15	63046034	63049387	-	0.02	0.1	0.02	0.08	0.13	0	1	0.807796	1	1.09661	EB
ENSG00000140416	TPM1	15	63042632	63071915	+	4.52	4.83	13.49	12.93	39.45	39.25	1.8e-120	2.80438	0	8.50465	ENSG00000259627	AC079328.2	15	63070025	63071911	-	0	0	0	0	0	0.1			1	inf	EB
ENSG00000140443	IGF1R	15	98648539	98964530	+	8.58	9.85	7.33	7.9	14.43	14.23	0.0972232	0.820567	1.01e-16	1.57243	ENSG00000259621	AC069029.1	15	98880659	98893535	-	0	0	0	0	0	0					EB
ENSG00000140481	CCDC33	15	74202705	74336472	+	0	0	0	0	0.02	0.01			0.915736	inf	ENSG00000277749	AC023300.2	15	74311516	74319688	-	0	0	0	0	0	0					EB
ENSG00000140526	ABHD2	15	89087459	89202355	+	14.09	14.42	26.24	26.27	40.55	38.99	1.52e-67	1.82884	1.2e-228	2.81973	ENSG00000259699	HMGB1P8	15	89135547	89136495	-	0.14	0	0	0	0	0.07	1	0	1	0.500967	EB
ENSG00000140526	ABHD2	15	89087459	89202355	+	14.09	14.42	26.24	26.27	40.55	38.99	1.52e-67	1.82884	1.2e-228	2.81973	ENSG00000259948	AC124068.1	15	89201091	89201768	-	0.29	0.17	0.33	0	0	0.39	1	0.697081	1	0.842043	EB
ENSG00000140534	TICRR	15	89575482	89631056	+	16.85	16.68	13.91	13.96	6.83	7.21	4.62e-05	0.825285	1.83e-66	0.42316	ENSG00000259615	AC013391.1	15	89579765	89582297	-	0	0	0	0	0	0					EB
ENSG00000140575	IQGAP1	15	90388242	90502239	+	18.35	18.7	24.85	24.41	33.45	33.25	2.91e-17	1.32027	1.78e-86	1.8199	ENSG00000259177	AC018946.1	15	90393490	90397881	-	0	0	0	0	0	0					EB
ENSG00000140577	CRTC3	15	90529923	90645345	+	4.18	4.42	4.68	5.18	4.57	4.47	0.208943	1.13858	0.775192	1.06375	ENSG00000259212	AC103739.1	15	90595840	90596447	-	0.14	0	0	0	0.16	0	1	0	1	1.14753	EB
ENSG00000140577	CRTC3	15	90529923	90645345	+	4.18	4.42	4.68	5.18	4.57	4.47	0.208943	1.13858	0.775192	1.06375	ENSG00000259314	AC103739.2	15	90604225	90614558	-	0	0	0	0.08	0	0	1	inf			EB
ENSG00000140577	CRTC3	15	90529923	90645345	+	4.18	4.42	4.68	5.18	4.57	4.47	0.208943	1.13858	0.775192	1.06375	ENSG00000285560	AC103739.3	15	90630535	90631755	-	0	0	0.08	0	0.08	0	1	inf	1	inf	EB
ENSG00000140650	PMM2	16	8788823	8849325	+	4.22	3.7	3.98	3.21	4.11	4.38	0.975539	0.901297	0.655217	1.08385	ENSG00000260350	AC012173.1	16	8847650	8848724	-	0.46	0.95	1.03	0.62	1.23	1.07	1	1.15705	0.998415	1.6429	EB
ENSG00000140675	SLC5A2	16	31483002	31490860	+	0	0.01	0	0.01	0.02	0	1	1.12679	1	1.30436	ENSG00000260740	AC026471.3	16	31487370	31488492	-	0.11	0.71	0.26	0.35	0.26	0.68	1	0.723893	1	1.16041	EB
ENSG00000140678	ITGAX	16	31355134	31382997	+	0	0	0	0	0	0					ENSG00000261245	AC093520.2	16	31361278	31361695	-	0	0	0	0	0	0					EB
ENSG00000140718	FTO	16	53701692	54158512	+	2.1	2.16	2.11	1.86	1.79	1.68	0.727709	0.925295	0.0227202	0.821	ENSG00000260194	AC007496.1	16	53998313	53999969	-	0	0	0	0	0	0					EB
ENSG00000140718	FTO	16	53701692	54158512	+	2.1	2.16	2.11	1.86	1.79	1.68	0.727709	0.925295	0.0227202	0.821	ENSG00000261049	AC007347.1	16	54033997	54054583	-	0	0	0	0	0	0					EB
ENSG00000140718	FTO	16	53701692	54158512	+	2.1	2.16	2.11	1.86	1.79	1.68	0.727709	0.925295	0.0227202	0.821	ENSG00000261630	AC007496.2	16	53981229	53981912	-	0	0	0	0	0	0					EB
ENSG00000140718	FTO	16	53701692	54158512	+	2.1	2.16	2.11	1.86	1.79	1.68	0.727709	0.925295	0.0227202	0.821	ENSG00000280454	AC007347.2	16	54114697	54114878	-	0	0	0	0	0	0					EB
ENSG00000140807	NKD1	16	50548396	50649249	+	0.03	0.03	0.02	0.03	0	0.04	1	0.777378	1	0.701529	ENSG00000205414	AC007608.1	16	50606076	50613684	-	0	0	0	0	0	0					EB
ENSG00000140807	NKD1	16	50548396	50649249	+	0.03	0.03	0.02	0.03	0	0.04	1	0.777378	1	0.701529	ENSG00000260029	AC007608.2	16	50551824	50553940	-	0	0	0	0	0	0					EB
ENSG00000140848	CPNE2	16	57092583	57148369	+	4.43	4.59	5.55	6.48	5.75	5.53	0.0129579	1.32393	0.00759439	1.26368	ENSG00000279019	AC009090.4	16	57140896	57144586	-	0	0	0.02	0	0.04	0.02	1	inf	0.915736	inf	EB
ENSG00000140853	NLRC5	16	56989485	57083531	+	0.33	0.28	0.29	0.26	0.81	0.7	1	0.911285	4.12e-06	2.51425	ENSG00000259922	AC023825.1	16	57013071	57014100	-	0	0	0	0	0	0					EB
ENSG00000140853	NLRC5	16	56989485	57083531	+	0.33	0.28	0.29	0.26	0.81	0.7	1	0.911285	4.12e-06	2.51425	ENSG00000260145	AC023825.2	16	57052505	57058497	-	0	0	0	0	0	0					EB
ENSG00000140932	CMTM2	16	66579448	66588275	+	0.06	0.05	0.26	0	0.07	0	1	2.35198	1	0.610464	ENSG00000260650	AC010542.1	16	66579983	66580716	-	0	0	0	0	0	0					EB
ENSG00000140941	MAP1LC3B	16	87383953	87404779	+	14.69	13.82	18.37	17.56	21.47	22.69	0.000127191	1.25158	1.65e-18	1.5657	ENSG00000261592	AC010531.3	16	87396704	87400295	-	0	0	0	0	0	0					EB
ENSG00000140945	CDH13	16	82626965	83800640	+	0	0	0	0	0	0					ENSG00000259914	AC009063.1	16	83725676	83726377	-	0	0	0	0	0	0					EB
ENSG00000140945	CDH13	16	82626965	83800640	+	0	0	0	0	0	0					ENSG00000260788	AC009063.2	16	83721119	83772936	-	0	0	0	0	0	0					EB
ENSG00000140945	CDH13	16	82626965	83800640	+	0	0	0	0	0	0					ENSG00000260832	AC125793.1	16	82953230	82990298	-	0	0	0	0	0	0					EB
ENSG00000140945	CDH13	16	82626965	83800640	+	0	0	0	0	0	0					ENSG00000261103	AC009063.3	16	83710179	83717898	-	0	0	0	0	0	0					EB
ENSG00000140945	CDH13	16	82626965	83800640	+	0	0	0	0	0	0					ENSG00000261410	AC009142.1	16	83383007	83398170	-	0	0	0	0	0	0					EB
ENSG00000140955	ADAD2	16	84191138	84197168	+	0	0	0	0	0	0					ENSG00000250685	AC009123.1	16	84192558	84197053	-	0	0	0	0	0	0					EB
ENSG00000140992	PDPK1	16	2537979	2603188	+	5.78	6.36	6.79	6.85	7.61	7.44	0.245985	1.11524	0.000250462	1.25394	ENSG00000260436	AC093525.3	16	2571570	2572353	-	0	0	0	0	0	0.23			1	inf	EB
ENSG00000140992	PDPK1	16	2537979	2603188	+	5.78	6.36	6.79	6.85	7.61	7.44	0.245985	1.11524	0.000250462	1.25394	ENSG00000261093	AC141586.3	16	2597881	2599718	-	0	0	0	0	0.04	0			1	inf	EB
ENSG00000140992	PDPK1	16	2537979	2603188	+	5.78	6.36	6.79	6.85	7.61	7.44	0.245985	1.11524	0.000250462	1.25394	ENSG00000261140	AC093525.4	16	2569043	2571936	-	0	0.26	0.16	0	0.16	0.29	1	0.626225	1	1.79104	EB
ENSG00000140992	PDPK1	16	2537979	2603188	+	5.78	6.36	6.79	6.85	7.61	7.44	0.245985	1.11524	0.000250462	1.25394	ENSG00000261613	AC093525.6	16	2554060	2556060	-	0	0	0	0	0	0					EB
ENSG00000140992	PDPK1	16	2537979	2603188	+	5.78	6.36	6.79	6.85	7.61	7.44	0.245985	1.11524	0.000250462	1.25394	ENSG00000269937	AC093525.7	16	2561471	2565096	-	0	0.02	0	0.02	0.04	0.02	1	1.12679	1	3.74758	EB
ENSG00000140992	PDPK1	16	2537979	2603188	+	5.78	6.36	6.79	6.85	7.61	7.44	0.245985	1.11524	0.000250462	1.25394	ENSG00000279568	AC093525.9	16	2575628	2577373	-	0	0	0	0	0	0.04			1	inf	EB
ENSG00000141013	GAS8	16	90019629	90044975	+	4.75	4.39	4.28	4.43	4.46	5.15	1	0.94638	0.863834	1.06256	ENSG00000221819	GAS8-AS1	16	90028908	90029901	-	0	0	0	0	0	0					EB
ENSG00000141052	MYOCD	17	12665890	12768949	+	0	0	0.03	0	0	0.02	1	inf	0.92387	inf	ENSG00000227274	AC005358.1	17	12671862	12706135	-	0	0	0	0	0	0					EB
ENSG00000141068	KSR1	17	27456470	27626438	+	1.93	1.76	2.07	2.22	6.44	6.69	0.407772	1.15771	4.12e-76	3.60209	ENSG00000263368	AC069366.1	17	27526386	27527223	-	0	0	0	0	0.09	0.16			0.919563	inf	EB
ENSG00000141068	KSR1	17	27456470	27626438	+	1.93	1.76	2.07	2.22	6.44	6.69	0.407772	1.15771	4.12e-76	3.60209	ENSG00000266853	ITM2BP1	17	27612588	27613251	-	0	0	0	0	0	0					EB
ENSG00000141068	KSR1	17	27456470	27626438	+	1.93	1.76	2.07	2.22	6.44	6.69	0.407772	1.15771	4.12e-76	3.60209	ENSG00000266872	AC015688.6	17	27625484	27626438	-	0	0	0	0	0	0					EB
ENSG00000141076	UTP4	16	69131291	69231130	+	6.38	5.8	5.05	5.23	2.88	2.89	0.165611	0.837617	9.87e-14	0.479396	ENSG00000207083	RNU6-22P	16	69175671	69175777	-	0	0	0	0	0	0					EB
ENSG00000141127	PRPSAP2	17	18840085	18931287	+	6.79	7.41	6.33	5.58	5.78	5.59	0.114588	0.832916	0.0417612	0.810336	ENSG00000264273	AC107982.2	17	18859354	18861466	-	0	0	0	0	0	0					EB
ENSG00000141161	UNC45B	17	35147817	35189345	+	0	0	0	0	0	0					ENSG00000267782	AC022916.4	17	35164243	35167012	-	0	0	0	0	0	0					EB
ENSG00000141198	TOM1L1	17	54899387	54961956	+	4.92	4.53	4.42	5.22	5.72	4.74	1	1.01364	0.694776	1.11892	ENSG00000279059	AC007485.2	17	54956760	54958426	-	6.2	6.68	5.24	5.87	3.98	4.74	0.807718	0.855691	0.0554034	0.684545	EB
ENSG00000141258	SGSM2	17	2337498	2381058	+	5.73	5.71	4.94	5.15	7.24	7.12	0.189266	0.876014	0.000299448	1.26924	ENSG00000263345	AC006435.2	17	2375061	2379306	-	0.11	0.05	0	0.05	0.18	0.11	1	0.345634	1	1.89128	EB
ENSG00000141258	SGSM2	17	2337498	2381058	+	5.73	5.71	4.94	5.15	7.24	7.12	0.189266	0.876014	0.000299448	1.26924	ENSG00000274758	AC006435.3	17	2366589	2366791	-	0	0	0	0	0	1.62			0.810902	inf	EB
ENSG00000141314	RHBDL3	17	32265832	32324659	+	0.5	0.52	1.21	1.66	7.43	7.91	0.000188595	2.80005	9.38e-113	15.2596	ENSG00000263674	AC026620.1	17	32280387	32280953	-	0	0	0	0	0	0					EB
ENSG00000141337	ARSG	17	68259182	68422731	+	0.68	0.69	0.73	0.84	0.33	0.26	1	1.12975	0.00647677	0.434255	ENSG00000108932	SLC16A6	17	68267026	68291267	-	0.2	0.2	0.13	0.08	0.02	0.08	0.843727	0.522528	0.222026	0.253208	EB
ENSG00000141376	BCAS3	17	60677453	61392838	+	1.18	1.08	1.4	1.38	1.88	1.78	0.268692	1.22212	8e-06	1.63489	ENSG00000224011	AC110602.1	17	60727165	60727482	-	0	0	0	0.42	0	0.21	1	inf	1	inf	EB
ENSG00000141376	BCAS3	17	60677453	61392838	+	1.18	1.08	1.4	1.38	1.88	1.78	0.268692	1.22212	8e-06	1.63489	ENSG00000252534	RF00019	17	60748940	60749046	-	0	0	0	0	0	0					EB
ENSG00000141376	BCAS3	17	60677453	61392838	+	1.18	1.08	1.4	1.38	1.88	1.78	0.268692	1.22212	8e-06	1.63489	ENSG00000267207	AC005884.1	17	61034636	61070122	-	0	0	0	0	0	0.15			1	inf	EB
ENSG00000141376	BCAS3	17	60677453	61392838	+	1.18	1.08	1.4	1.38	1.88	1.78	0.268692	1.22212	8e-06	1.63489	ENSG00000267449	AC005884.2	17	61069856	61070356	-	0	0	0	0	0	0					EB
ENSG00000141376	BCAS3	17	60677453	61392838	+	1.18	1.08	1.4	1.38	1.88	1.78	0.268692	1.22212	8e-06	1.63489	ENSG00000267667	AC005856.1	17	61130704	61135964	-	0	0	0	0	0	0					EB
ENSG00000141376	BCAS3	17	60677453	61392838	+	1.18	1.08	1.4	1.38	1.88	1.78	0.268692	1.22212	8e-06	1.63489	ENSG00000273982	AC005746.3	17	61354763	61355155	-	0	0.15	0	0.17	0	0	1	1.12679	1	0	EB
ENSG00000141384	TAF4B	18	26225936	26391685	+	0.04	0.01	0	0	0.01	0	1	0	1	0.295773	ENSG00000207160	RNU6-1289P	18	26366301	26366406	-	0	0	0	0	0	0					EB
ENSG00000141384	TAF4B	18	26225936	26391685	+	0.04	0.01	0	0	0.01	0	1	0	1	0.295773	ENSG00000263829	SINHCAFP1	18	26255698	26256355	-	0.2	0.09	0	0.2	0.11	0.2	1	0.691267	1	1.09432	EB
ENSG00000141401	IMPA2	18	11981025	12030877	+	25.34	24.83	23.48	23.88	10.61	9.3	0.627481	0.937214	5.33e-52	0.400982	ENSG00000266955	AP001269.1	18	11993988	11994938	-	0	0	0	0	0	0					EB
ENSG00000141404	GNAL	18	11689264	11885685	+	0.05	0.06	0.18	0.18	0.18	0.25	0.0905493	3.37197	0.0144597	4.05449	ENSG00000267165	CHMP1B-AS1	18	11851414	11852751	-	0.24	0	0	0	0	0.12	1	0	1	0.500967	EB
ENSG00000141404	GNAL	18	11689264	11885685	+	0.05	0.06	0.18	0.18	0.18	0.25	0.0905493	3.37197	0.0144597	4.05449	ENSG00000267455	AP005137.1	18	11810406	11811484	-	0	0	0	0	0	0					EB
ENSG00000141404	GNAL	18	11689264	11885685	+	0.05	0.06	0.18	0.18	0.18	0.25	0.0905493	3.37197	0.0144597	4.05449	ENSG00000272703	AP005137.2	18	11857155	11857554	-	0	0	0	0	0	0.16			1	inf	EB
ENSG00000141434	MEP1B	18	32185069	32220404	+	0	0	0	0	0.06	0			1	inf	ENSG00000265279	CLUHP6	18	32196026	32196966	-	0	0	0	0	0	0					EB
ENSG00000141448	GATA6	18	22169589	22202528	+	28.75	29.56	23.03	26.94	21.46	21.38	0.176246	0.851089	7.59e-09	0.742666	ENSG00000201852	RNU6-702P	18	22180112	22180218	-	0	0	0	0	0	0					EB
ENSG00000141448	GATA6	18	22169589	22202528	+	28.75	29.56	23.03	26.94	21.46	21.38	0.176246	0.851089	7.59e-09	0.742666	ENSG00000264012	AC091588.1	18	22175465	22176662	-	0	0	0	0	0	0					EB
ENSG00000141449	GREB1L	18	21242242	21525417	+	6.41	6.7	6.82	6.9	6.96	6.37	1	1.03939	1	1.02779	ENSG00000221139	RF00603	18	21450653	21450756	-	0	0	0	0	0	0					EB
ENSG00000141449	GREB1L	18	21242242	21525417	+	6.41	6.7	6.82	6.9	6.96	6.37	1	1.03939	1	1.02779	ENSG00000265751	AC015878.1	18	21380286	21451017	-	0	0	0	0	0	0					EB
ENSG00000141503	MINK1	17	4833340	4898061	+	21.46	22.27	16.86	17.15	17.04	17.07	3.47e-10	0.772335	1.17e-08	0.788487	ENSG00000230201	ATP6V0CP1	17	4856757	4857374	-	0	0	0	0	0	0					EB
ENSG00000141527	CARD14	17	80169992	80209331	+	0	0	0	0.01	0.04	0.01	1	inf	0.468425	inf	ENSG00000262580	AC087741.1	17	80200673	80205949	-	0.66	0.74	0.81	0.51	0.5	0.64	1	0.93028	0.890162	0.823708	EB
ENSG00000141540	TTYH2	17	74213571	74262020	+	0.51	0.3	0.18	0.11	0.13	0.07	0.118629	0.360322	0.0185175	0.252331	ENSG00000264272	AC100786.2	17	74256896	74262020	-	0	0	0	0	0	0					EB
ENSG00000141556	TBCD	17	82752065	82945914	+	2.64	3.39	2.57	3.19	2.17	2.07	1	0.948982	0.0523846	0.711098	ENSG00000141579	ZNF750	17	82829434	82840022	-	0	0	0	0	0	0					EB
ENSG00000141556	TBCD	17	82752065	82945914	+	2.64	3.39	2.57	3.19	2.17	2.07	1	0.948982	0.0523846	0.711098	ENSG00000263098	AC068014.1	17	82795486	82796095	-	0	0	0	0	0	0					EB
ENSG00000141562	NARF	17	82458180	82490537	+	11.48	11.2	10.51	9.62	11.53	12.1	0.0658608	0.881103	0.616907	1.05304	ENSG00000266445	NARF-AS1	17	82476597	82477924	-	0	0	0	0	0	0					EB
ENSG00000141564	RPTOR	17	80544819	80966371	+	9.8	10.02	9.57	9.58	6.55	6.29	0.930786	0.959375	3.79e-15	0.654984	ENSG00000232083	RPL31P7	17	80602549	80602926	-	0	0.47	0	0.18	0	0	1	0.375598	1	0	EB
ENSG00000141564	RPTOR	17	80544819	80966371	+	9.8	10.02	9.57	9.58	6.55	6.29	0.930786	0.959375	3.79e-15	0.654984	ENSG00000262313	AC127496.3	17	80940418	80942033	-	0	0	0	0	0.31	0			1	inf	EB
ENSG00000141564	RPTOR	17	80544819	80966371	+	9.8	10.02	9.57	9.58	6.55	6.29	0.930786	0.959375	3.79e-15	0.654984	ENSG00000262662	AC127496.4	17	80960766	80961713	-	0	0	0	0	0	0					EB
ENSG00000141564	RPTOR	17	80544819	80966371	+	9.8	10.02	9.57	9.58	6.55	6.29	0.930786	0.959375	3.79e-15	0.654984	ENSG00000262833	AC016245.1	17	80801640	80805632	-	0	0	0	0	0	0					EB
ENSG00000141568	FOXK2	17	82519713	82644662	+	16.13	16.53	14.58	12.91	12.94	12.67	0.0103309	0.83573	5.36e-08	0.792726	ENSG00000261845	AC124283.1	17	82602989	82604178	-	0.22	0.1	0	0	0.06	0.06	0.732072	0	1	0.373201	EB
ENSG00000141568	FOXK2	17	82519713	82644662	+	16.13	16.53	14.58	12.91	12.94	12.67	0.0103309	0.83573	5.36e-08	0.792726	ENSG00000262147	AC124283.2	17	82587313	82588411	-	0	0	0	0	0	0					EB
ENSG00000141568	FOXK2	17	82519713	82644662	+	16.13	16.53	14.58	12.91	12.94	12.67	0.0103309	0.83573	5.36e-08	0.792726	ENSG00000265136	AC124283.4	17	82576616	82577391	-	0	0	0	0	0	0					EB
ENSG00000141622	RNF165	18	46326809	46463140	+	0.23	0.25	0.12	0.15	0.04	0.08	0.271485	0.544132	0.00212381	0.254318	ENSG00000285993	AC018931.1	18	46409197	46410645	-	0	0	0	0	0	0					EB
ENSG00000141655	TNFRSF11A	18	62325287	62391288	+	0.6	0.54	0.86	0.72	3.63	3.84	0.353462	1.37972	8.51e-57	6.63479	ENSG00000267341	AC100843.1	18	62372894	62378130	-	0	0	0	0	0	0					EB
ENSG00000141664	ZCCHC2	18	62523007	62587709	+	4.85	4.9	3.67	3.6	3.26	2.92	0.000134494	0.739927	8.24e-09	0.64084	ENSG00000278017	AC064801.1	18	62525919	62526325	-	0	0.14	0	0	0	0	1	0	1	0	EB
ENSG00000141905	NFIC	19	3314403	3469217	+	4.89	5.46	4.62	4.49	3.19	3.61	0.183547	0.874231	2.74e-06	0.664556	ENSG00000280103	AC007792.1	19	3355554	3355955	-	0.33	0.44	0	0	0	0	0.881842	0	0.735104	0	EB
ENSG00000141965	FEM1A	19	4791681	4801273	+	8.56	8.42	6.49	7.1	5.57	5.31	0.000268514	0.794889	6.21e-13	0.647353	ENSG00000269604	AC005523.2	19	4791745	4795559	-	0	0.05	0.08	0.04	0.02	0.06	1	2.42113	1	1.57365	EB
ENSG00000141971	MVB12A	19	17405722	17433724	+	6.3	6.97	7.44	6.61	6.3	6.47	1	1.05127	1	0.972427	ENSG00000254503	AC010319.1	19	17417031	17418288	-	0	0	0	0.21	0	0	1	inf			EB
ENSG00000141971	MVB12A	19	17405722	17433724	+	6.3	6.97	7.44	6.61	6.3	6.47	1	1.05127	1	0.972427	ENSG00000269053	AC010319.3	19	17419305	17419774	-	0.28	0.25	0	0.14	0.32	0.56	1	0.2645	1	1.67648	EB
ENSG00000141971	MVB12A	19	17405722	17433724	+	6.3	6.97	7.44	6.61	6.3	6.47	1	1.05127	1	0.972427	ENSG00000269481	AC010319.4	19	17414257	17422324	-	0	0	0	0	0	0					EB
ENSG00000142046	TMEM91	19	41350911	41384083	+	1.2	1.41	1.73	1.98	1.88	2.01	0.517852	1.40751	0.233254	1.50629	ENSG00000123810	B9D2	19	41354417	41364165	-	3.64	2.82	2.99	2.84	3.39	2.56	1	0.896908	1	0.932334	EB
ENSG00000142149	HUNK	21	31873020	32044633	+	2.84	2.79	5.62	5.67	3.14	3.07	3.52e-18	1.99146	0.562572	1.11509	ENSG00000237138	HUNK-AS1	21	32020966	32021782	-	0	0	0	0	0	0					EB
ENSG00000142168	SOD1	21	31659622	31668931	+	88.65	85.63	80.82	80.08	56.63	53.64	0.109501	0.916814	1.12e-26	0.639562	ENSG00000273271	AP000254.1	21	31666728	31667247	-	2.04	1.47	0.85	1.66	1.45	1.01	1	0.713081	0.97201	0.710384	EB
ENSG00000142185	TRPM2	21	44350163	44443081	+	0.64	0.46	0.4	0.4	0.6	0.63	0.667213	0.712994	1	1.11928	ENSG00000230061	TRPM2-AS	21	44414588	44425272	-	0.14	0.08	0.19	0	0.07	0.03	1	0.868732	0.984996	0.431583	EB
ENSG00000142197	DOP1B	21	36156782	36294274	+	2.35	2.73	5.69	5.63	3.78	3.84	7.62e-24	2.21027	1.24e-05	1.51607	ENSG00000228149	RPL3P1	21	36168970	36170180	-	0	0	0	0	0	0					EB
ENSG00000142513	ACP4	19	50790415	50795224	+	0	0	0	0	0	0					ENSG00000268375	AC010325.2	19	50792685	50793584	-	1.27	0.9	0.28	0.26	1.16	1.52	0.901289	0.246549	1	1.24447	EB
ENSG00000142528	ZNF473	19	50025714	50053414	+	5.03	5.09	4.26	5.28	4.06	4.23	1	0.93583	0.0776826	0.827409	ENSG00000269091	AC010624.3	19	50043196	50051062	-	0	0	0	0	0	0					EB
ENSG00000142611	PRDM16	1	3069168	3438621	+	7.91	7.42	10.41	9.89	7.21	7.76	5.08e-07	1.31445	1	0.986526	ENSG00000226286	AL008733.1	1	3132927	3133709	-	0.28	0.13	0	0	0	0	1	0	0.999048	0	EB
ENSG00000142611	PRDM16	1	3069168	3438621	+	7.91	7.42	10.41	9.89	7.21	7.76	5.08e-07	1.31445	1	0.986526	ENSG00000272235	AL590438.1	1	3306636	3310096	-	0.19	0.17	0.3	0.42	0.37	0.34	0.566456	1.98699	0.444277	1.99721	EB
ENSG00000142621	FHAD1	1	15247272	15400283	+	0	0	0	0	0.02	0			0.869941	inf	ENSG00000233485	AL031283.2	1	15326680	15343876	-	0	0	0	0	0	0					EB
ENSG00000142621	FHAD1	1	15247272	15400283	+	0	0	0	0	0.02	0			0.869941	inf	ENSG00000236045	AL031283.3	1	15334166	15335464	-	0	0	0	0	0	0					EB
ENSG00000142784	WDTC1	1	27234632	27308636	+	5.74	5.87	7.88	7.88	10.87	10.95	0.000318322	1.34788	1.89e-20	1.90023	ENSG00000252098	RF00019	1	27255464	27255567	-	0	0	0	0	0	0					EB
ENSG00000142794	NBPF3	1	21440128	21485005	+	0.05	0.02	0.02	0.04	0.07	0	1	0.916587	1	1.01859	ENSG00000176378	PFN1P10	1	21459756	21460082	-	0	0	0	0	0	0					EB
ENSG00000143001	TMEM61	1	54980628	54992288	+	0	0	0	0	0	0.16			0.92387	inf	ENSG00000233271	AL590440.1	1	54980950	54992274	-	0	0	0	0	0	0					EB
ENSG00000143079	CTTNBP2NL	1	112396214	112463456	+	3.69	3.8	4.88	4.76	8.95	8.65	0.0191756	1.27595	2.05e-33	2.37389	ENSG00000283296	MIR4256	1	112461770	112461833	-	0	0	0	0	0	0					EB
ENSG00000143093	STRIP1	1	110031577	110074641	+	6.32	6.08	6.84	6.57	6.72	6.74	0.80485	1.07424	0.426688	1.09663	ENSG00000156150	ALX3	1	110059870	110070700	-	0	0	0	0	0	0					EB
ENSG00000143107	FNDC7	1	108712908	108742742	+	0	0.02	0	0.04	0.02	0	1	2.25359	1	1.30436	ENSG00000232971	AL591719.2	1	108734256	108734725	-	0	0	0	0	0	0					EB
ENSG00000143125	PROK1	1	110451149	110457358	+	0	0	0	0	0	0					ENSG00000270380	AL358215.1	1	110456505	110457354	-	0	0	0	0	0	0					EB
ENSG00000143164	DCAF6	1	167935783	168075843	+	14.13	13.3	11.93	12.14	11.4	10.77	0.0530306	0.871446	0.000792242	0.816956	ENSG00000224837	GCSHP5	1	168055901	168056422	-	21.83	21.57	15.45	20.39	4.62	7.19	0.610269	0.819956	3.19e-11	0.275233	EB
ENSG00000143179	UCK2	1	165827614	165911618	+	12.23	12.43	10.85	10.36	13.33	13.11	0.0150815	0.854199	0.30939	1.08401	ENSG00000236364	AL358115.1	1	165890795	165900683	-	0	0	0	0	0	0					EB
ENSG00000143184	XCL1	1	168576605	168582069	+	0.97	1.15	1.21	0.54	1.04	0.64	1	0.819043	1	0.806128	ENSG00000229757	AL031736.2	1	168578653	168579439	-	0	0.07	0	0	0.1	0.08	1	0	1	2.44322	EB
ENSG00000143224	PPOX	1	161166056	161178013	+	2.54	2.32	2.27	2.39	2.08	1.83	1	0.953064	0.383076	0.811632	ENSG00000158850	B4GALT3	1	161171310	161177968	-	9.67	9.9	7.91	8.6	7.19	6.5	0.119943	0.837499	0.00010782	0.707218	EB
ENSG00000143252	SDHC	1	161314257	161375340	+	8.16	8.13	8.72	8.84	7.05	7.42	0.433143	1.07073	0.0741798	0.898033	ENSG00000188931	CFAP126	1	161364731	161367874	-	0	0.08	0	0.09	0	0	1	1.12679	1	0	EB
ENSG00000143341	HMCN1	1	185734391	186190949	+	0	0.01	0	0.01	0	0.01	1	1.12679	1	0.759242	ENSG00000224691	AL133553.1	1	186176814	186177302	-	0	0	0	0	0	0					EB
ENSG00000143344	RGL1	1	183636085	183928531	+	3.88	3.69	9.37	9.47	12.34	12.4	2.65e-29	2.46903	1.55e-56	3.30167	ENSG00000173627	APOBEC4	1	183646275	183653316	-	0	0	0	0	0	0					EB
ENSG00000143344	RGL1	1	183636085	183928531	+	3.88	3.69	9.37	9.47	12.34	12.4	2.65e-29	2.46903	1.55e-56	3.30167	ENSG00000227554	AL590422.1	1	183754418	183754937	-	0	0	0	0	0	0					EB
ENSG00000143344	RGL1	1	183636085	183928531	+	3.88	3.69	9.37	9.47	12.34	12.4	2.65e-29	2.46903	1.55e-56	3.30167	ENSG00000270994	AL157899.1	1	183709305	183710240	-	0	0	0	0	0	0					EB
ENSG00000143353	LYPLAL1	1	219173869	219212865	+	6.76	5.98	5.84	5.22	8.36	6.67	0.601291	0.862046	0.504068	1.19283	ENSG00000225920	RIMKLBP2	1	219199914	219200567	-	0	0	0	0	0	0					EB
ENSG00000143363	PRUNE1	1	151008420	151035713	+	5.23	5.78	4.9	5.42	3.82	4.03	1	0.930734	0.0249943	0.721341	ENSG00000200759	RNU6-884P	1	151022746	151022852	-	0	0	0	0	0	0					EB
ENSG00000143375	CGN	1	151510510	151538692	+	15.42	14.82	24.37	23.42	15.82	16.71	8.17e-26	1.56957	0.190086	1.08736	ENSG00000252840	RF00405	1	151527831	151527938	-	0	0	0	0	0	0					EB
ENSG00000143376	SNX27	1	151612006	151699091	+	6.33	6.59	13.05	13.29	15.28	15.25	6.04e-76	2.02543	8.28e-118	2.38889	ENSG00000250734	AL391335.1	1	151612038	151613363	-	0	0.11	0	0	0.14	0.37	1	0	0.987172	4.72094	EB
ENSG00000143450	OAZ3	1	151762899	151771334	+	0.19	0.18	0.34	0.22	0.44	0.18	0.979153	1.50584	0.736964	1.73831	ENSG00000249602	AL589765.4	1	151763384	151769501	-	0.17	0.15	0.19	1.39	0.79	1.55	0.913722	4.82	0.258002	7.23894	EB
ENSG00000143450	OAZ3	1	151762899	151771334	+	0.19	0.18	0.34	0.22	0.44	0.18	0.979153	1.50584	0.736964	1.73831	ENSG00000268288	AL589765.5	1	151766486	151767000	-	0.13	0.11	0.14	0	0.44	0.13	1	0.587994	1	2.3644	EB
ENSG00000143458	GABPB2	1	151070578	151125542	+	0.91	0.8	0.86	1.02	0.85	0.76	1	1.09131	1	0.947435	ENSG00000233717	RPS29P29	1	151111912	151112728	-	0	0	0	0	0	0					EB
ENSG00000143476	DTL	1	212035553	212107400	+	14.99	15.47	15.49	15.78	9.71	9.26	1	1.01935	2.01e-13	0.629591	ENSG00000220749	RPL21P28	1	212051524	212052006	-	7.13	5.95	6.59	5.37	2.65	5.18	1	0.907558	0.311206	0.605429	EB
ENSG00000143476	DTL	1	212035553	212107400	+	14.99	15.47	15.49	15.78	9.71	9.26	1	1.01935	2.01e-13	0.629591	ENSG00000252879	RN7SKP98	1	212099521	212099676	-	0	0	0	0	0	0					EB
ENSG00000143624	INTS3	1	153728050	153774808	+	0.64	0.25	0.35	0.23	0.3	0.28	1	0.644609	0.897957	0.660522	ENSG00000233222	AL513523.3	1	153750983	153752176	-	0	0	0	0	0	0					EB
ENSG00000143624	INTS3	1	153728050	153774808	+	0.64	0.25	0.35	0.23	0.3	0.28	1	0.644609	0.897957	0.660522	ENSG00000243613	AL513523.4	1	153746851	153751227	-	0	0	0	0	0	0					EB
ENSG00000143641	GALNT2	1	230057990	230282122	+	28.6	29	37.27	36.57	54.05	52.22	2.47e-13	1.27288	2.14e-97	1.86483	ENSG00000224407	AL136988.1	1	230280312	230281893	-	0	0	0.14	0	0	0	1	inf			EB
ENSG00000143641	GALNT2	1	230057990	230282122	+	28.6	29	37.27	36.57	54.05	52.22	2.47e-13	1.27288	2.14e-97	1.86483	ENSG00000227006	AL136988.2	1	230258694	230268483	-	0	0	0	0	0	0					EB
ENSG00000143653	SCCPDH	1	246724409	246768137	+	53.43	51.28	49.86	51.85	30.19	27.81	1	0.964516	3.61e-28	0.559936	ENSG00000228879	AL591848.1	1	246755511	246755832	-	0	0	0	0	0	0					EB
ENSG00000143740	SNAP47	1	227728539	227781231	+	5.69	5.58	4.69	5.27	4.55	5.02	0.403101	0.877307	0.186301	0.858214	ENSG00000081692	JMJD4	1	227730425	227735411	-	8.66	7.88	7.44	7.44	6.41	6.49	0.570242	0.89359	0.0180507	0.788414	EB
ENSG00000143740	SNAP47	1	227728539	227781231	+	5.69	5.58	4.69	5.27	4.55	5.02	0.403101	0.877307	0.186301	0.858214	ENSG00000230005	SNAP47-AS1	1	227743831	227747191	-	0	0	0	0	0	0					EB
ENSG00000143786	CNIH3	1	224434660	224740554	+	0.1	0.05	0.13	0.09	0.09	0.1	1	1.46733	1	1.33341	ENSG00000229400	AL596330.1	1	224717504	224730662	-	0	0	0	0	0	0					EB
ENSG00000143786	CNIH3	1	224434660	224740554	+	0.1	0.05	0.13	0.09	0.09	0.1	1	1.46733	1	1.33341	ENSG00000233384	AC096537.1	1	224611404	224616220	-	0	0	0	0	0	0					EB
ENSG00000143786	CNIH3	1	224434660	224740554	+	0.1	0.05	0.13	0.09	0.09	0.1	1	1.46733	1	1.33341	ENSG00000234247	AC096537.2	1	224661173	224661886	-	0	0	0	0	0	0					EB
ENSG00000143786	CNIH3	1	224434660	224740554	+	0.1	0.05	0.13	0.09	0.09	0.1	1	1.46733	1	1.33341	ENSG00000286174	AL596330.2	1	224703272	224712849	-	0	0	0	0	0	0					EB
[truncated: 36,462 more rows]
